# Supplementary material for: A deep learning approach reveals unexplored landscape of viral expression in cancer
Source: Nat Commun. 2023 Feb 11;14:785. doi: 10.1038/s41467-023-36336-z (PMC9922274; doi:10.1038/s41467-023-36336-z)
Supplement: Supplementary file 4 — Supplementary Dataset 1 [file 41467_2023_36336_MOESM4_ESM.xlsx]

## Sheet: S1
Ref_Name	Avg_predicted_score
NC_055230.1	0.852575
NC_055330.1	0.62716
NC_055331.1	0.637447
NC_055332.1	0.620962
NC_055339.1	0.649348
NC_055340.1	0.610449
NC_055341.1	0.62392
NC_055342.1	0.62755
NC_055343.1	0.622966
NC_055344.1	0.623237
NC_055523.1	0.750124
NC_045512.2	0.752909
NC_044932.1	0.653963
NC_044853.1	0.695128
NC_044854.1	0.675143
NC_044855.1	0.674349
NC_044856.1	0.679651
NC_044045.1	0.636509
NC_044046.1	0.656536
NC_043445.1	0.662759
NC_043450.1	0.569174
NC_043451.1	0.563404
NC_043452.1	0.560349
NC_043585.1	0.690178
NC_043586.1	0.694617
NC_043587.1	0.697012
NC_043615.1	0.708997
NC_043616.1	0.644111
NC_043617.1	0.69336
NC_040876.1	0.64445
NC_040306.1	0.840813
NC_040309.1	0.82219
NC_040550.1	0.744652
NC_040619.1	0.73556
NC_040620.1	0.716835
NC_040688.1	0.727195
NC_040691.1	0.724969
NC_040803.1	0.736928
NC_040804.1	0.728171
NC_040805.1	0.751749
NC_040806.1	0.699879
NC_039897.1	0.697395
NC_039475.1	0.66272
NC_039477.1	0.66091
NC_038283.1	0.698716
NC_038294.1	0.787164
NC_038307.1	0.73
NC_038337.1	0.696918
NC_038345.1	0.713635
NC_038346.1	0.722021
NC_038347.1	0.741962
NC_038350.1	0.689002
NC_038351.1	0.638641
NC_038352.1	0.666278
NC_038353.1	0.69133
NC_038354.1	0.684483
NC_038355.1	0.700876
NC_038356.1	0.661721
NC_038357.1	0.68423
NC_038358.1	0.689495
NC_038359.1	0.689059
NC_038360.1	0.660049
NC_038361.1	0.666994
NC_038392.1	0.778104
NC_038412.1	0.836914
NC_038413.1	0.853811
NC_038414.1	0.837061
NC_038415.1	0.857357
NC_038416.1	0.898744
NC_038417.1	0.840011
NC_038418.1	0.853486
NC_038426.1	0.744029
NC_038436.1	0.803669
NC_038496.1	0.841363
NC_038497.1	0.787633
NC_038522.1	0.712534
NC_038523.1	0.751095
NC_038524.1	0.736215
NC_038525.1	0.71966
NC_038594.1	0.903551
NC_038595.1	0.859477
NC_038596.1	0.861719
NC_038597.1	0.819469
NC_038598.1	0.805257
NC_038599.1	0.871684
NC_038600.1	0.847089
NC_038601.1	0.82907
NC_038602.1	0.898588
NC_038603.1	0.768411
NC_038604.1	0.880723
NC_038605.1	0.878186
NC_038606.1	0.876732
NC_038607.1	0.917879
NC_038608.1	0.845209
NC_038609.1	0.844251
NC_038610.1	0.889477
NC_038611.1	0.807897
NC_038612.1	0.777363
NC_038613.1	0.883388
NC_038726.1	0.648276
NC_038727.1	0.710825
NC_038728.1	0.698942
NC_038914.1	0.727459
NC_039024.1	0.674785
NC_039025.1	0.684445
NC_039050.1	0.646871
NC_039061.1	0.811776
NC_039062.1	0.829623
NC_039063.1	0.827402
NC_039070.1	0.864683
NC_039086.1	0.735704
NC_039191.1	0.630175
NC_039192.1	0.650784
NC_039193.1	0.606867
NC_039215.1	0.816814
NC_036877.1	0.884473
NC_035889.1	0.618869
NC_035758.1	0.729775
NC_035469.1	0.812091
NC_035474.1	0.86748
NC_035475.1	0.714327
NC_035211.1	0.823461
NC_035212.1	0.743302
NC_035213.1	0.792015
NC_034616.1	0.765027
NC_034443.1	0.676357
NC_034479.1	0.718655
NC_034480.1	0.691757
NC_034486.1	0.675775
NC_034487.1	0.735201
NC_034490.1	0.708077
NC_034497.1	0.741786
NC_034498.1	0.66594
NC_034505.1	0.710303
NC_034506.1	0.71232
NC_034385.1	0.664854
NC_034253.1	0.582533
NC_033781.1	0.723762
NC_032682.2	0.894863
NC_032480.1	0.828224
NC_030791.1	0.729014
NC_030454.1	0.714217
NC_030447.1	0.855201
NC_030448.1	0.845618
NC_030449.1	0.839194
NC_030297.1	0.74475
NC_029647.1	0.69212
NC_028459.1	0.858758
NC_028125.1	0.730209
NC_027998.2	0.800504
NC_027779.1	0.731704
NC_027528.1	0.738428
NC_026946.1	0.718253
NC_026817.1	0.825903
NC_026431.1	0.655529
NC_026432.1	0.739194
NC_026433.1	0.688127
NC_026434.1	0.717206
NC_026435.1	0.655969
NC_026436.1	0.598434
NC_026437.1	0.631408
NC_026438.1	0.627827
NC_026422.1	0.666244
NC_026423.1	0.682554
NC_026424.1	0.655016
NC_026425.1	0.641576
NC_026426.1	0.594583
NC_026427.1	0.70836
NC_026428.1	0.673062
NC_026429.1	0.718592
NC_026252.1	0.801669
NC_025961.1	0.691531
NC_025726.1	0.720545
NC_025727.1	0.697784
NC_025343.1	0.679867
NC_025114.1	0.71349
NC_024888.1	0.647568
NC_024781.1	0.718723
NC_024694.1	0.859372
NC_024494.1	0.570092
NC_024495.1	0.574105
NC_024496.1	0.555013
NC_024472.1	0.719086
NC_024118.1	0.565124
NC_024070.1	0.709874
NC_023984.1	0.680357
NC_023891.1	0.763047
NC_023874.2	0.85501
NC_023888.1	0.73553
NC_022892.1	0.704089
NC_022788.1	0.73786
NC_022789.1	0.796389
NC_022518.1	0.627783
NC_022089.1	0.860397
NC_022095.1	0.746499
NC_021568.1	0.838353
NC_021483.1	0.748763
NC_020805.1	0.704184
NC_020810.1	0.670512
NC_020498.1	0.736849
NC_020106.1	0.610041
NC_019843.3	0.786328
NC_019026.1	0.703352
NC_019027.1	0.721521
NC_019028.1	0.728693
NC_019023.1	0.731923
NC_018401.1	0.73975
NC_018136.1	0.570697
NC_018137.1	0.54984
NC_018138.1	0.547469
NC_017091.1	0.766769
NC_018102.1	0.619752
NC_017993.1	0.722791
NC_017994.1	0.745869
NC_017995.1	0.746826
NC_017996.1	0.745535
NC_017997.1	0.739094
NC_016155.1	0.722665
NC_016157.1	0.74486
NC_015411.1	0.606748
NC_015412.1	0.609326
NC_015413.1	0.563935
NC_015373.1	0.609667
NC_015374.1	0.626526
NC_015375.1	0.568767
NC_015150.1	0.584198
NC_014952.1	0.725723
NC_014953.1	0.727798
NC_014954.1	0.725737
NC_014955.1	0.726091
NC_014956.1	0.679239
NC_014469.1	0.734164
NC_014406.1	0.571361
NC_014407.1	0.550996
NC_014373.1	0.739698
NC_014361.1	0.570101
NC_014372.1	0.724197
NC_014185.1	0.707824
NC_014089.1	0.708481
NC_014093.1	0.710857
NC_014095.1	0.74269
NC_014097.1	0.743482
NC_014068.1	0.74701
NC_013443.1	0.692964
NC_013060.1	0.691724
NC_013035.1	0.729696
NC_012986.1	0.719108
NC_012957.1	0.716246
NC_012798.1	0.711993
NC_012800.1	0.694046
NC_012801.1	0.668099
NC_012802.1	0.674956
NC_012776.1	0.61334
NC_012777.1	0.629925
NC_012729.2	0.721052
NC_012564.1	0.712591
NC_012042.1	0.711976
NC_011800.1	0.658038
NC_011203.1	0.72884
NC_009528.2	0.69094
NC_007605.1	0.642549
NC_001664.4	0.826784
