# Supplementary material for: A deep learning approach reveals unexplored landscape of viral expression in cancer
Source: Nat Commun. 2023 Feb 11;14:785. doi: 10.1038/s41467-023-36336-z (PMC9922274; doi:10.1038/s41467-023-36336-z)
Supplement: Supplementary file 6 — Supplementary Dataset 3 [file 41467_2023_36336_MOESM6_ESM.xlsx]

## Sheet: S3
virus	case_id	sample	virus.1	full_virus	avg contig similarity	avg contig coverage	Contig lengths	contig	project_id	sample_type
AJ577540	TCGA-AA-A017	739ec68d-08dd-43d9-998b-bfc6384c2414	AJ577540	Watermelon mosaic virus partial gene for polyprotein encoding P1 protein	99.13	100	[115]	['contig5466']	TCGA-COAD	Primary Tumor
AF332998	TCGA-F2-A7TX	ea71dc98-33b0-42bf-9142-72b4079d5e49	AF332998	Alfalfa mosaic virus movement protein and coat protein genes	99.3919	97.4167	[48, 48, 48, 48, 48, 48, 48, 48, 48, 48, 48, 110]	['contig_40489', 'contig_100896', 'contig_115162', 'contig_97028', 'contig_28053', 'contig_127349', 'contig_113787', 'contig_39204', 'contig_18372', 'contig_111614', 'contig_35649', 'contig_18490']	TCGA-PAAD	Primary Tumor
AB828290	TCGA-AA-3977	c368b24a-59cd-4e51-a493-d885c3014c52	AB828290	Coxsackievirus A19 gene for polyprotein	94.4146	99.0833	[238, 169, 274, 122, 202, 104, 261, 265, 156, 106, 107, 213]	['contig820', 'contig32', 'contig670', 'contig562', 'contig1288', 'contig1510', 'contig413', 'contig51', 'contig530', 'contig920', 'contig1161', 'contig148']	TCGA-COAD	Primary Tumor
JX174177	TCGA-AA-3977	c368b24a-59cd-4e51-a493-d885c3014c52	JX174177	Human coxsackievirus A1 isolate KS-ZPH01F/XJ/CHN/2011	95.6642	99.1667	[203, 115, 449, 433, 110, 283]	['contig1298', 'contig1044', 'contig162', 'contig166', 'contig552', 'contig459']	TCGA-COAD	Primary Tumor
NC_028110	TCGA-B5-A11Q	055144e8-733b-482c-9ad7-2cd4c407e56f	NC_028110	Yellowstone lake phycodnavirus 2 DNA	93.345	100	[104, 76]	['contig55317', 'contig93951']	TCGA-UCEC	Primary Tumor
KT069222	TCGA-DA-A1IA	84e8cd2c-bed9-4a92-9fa5-36e1df73ed8f	KT069222	Sweet potato feathery mottle virus isolate ZA-O polyprotein gene	98.3964	98.72	[48, 70, 166, 48, 48, 48, 95, 104, 48, 48, 48, 73, 48, 48, 48, 48, 48, 48, 48, 85, 196, 48, 48, 48, 48, 48, 98, 48, 95, 69, 48, 48, 48, 48, 48, 67, 79, 48, 48, 50, 48, 48, 48, 48, 48, 86, 48, 48, 48, 69, 48, 48, 48, 48, 48, 48, 48, 62, 48, 55, 48, 48, 48, 48, 167, 59, 51, 123, 48, 48, 48, 108, 48, 48, 48, 48, 48, 68, 48, 87, 48, 111, 48, 148, 48, 48, 48, 48, 48, 48, 51, 77, 48, 68, 53, 48, 48, 48…	['contig_9772', 'contig_18826', 'contig_1340', 'contig_3409', 'contig_19345', 'contig_127405', 'contig_10315', 'contig_4518', 'contig_119162', 'contig_16092', 'contig_126760', 'contig_58807', 'contig_19261', 'contig_36630', 'contig_66256', 'contig_80592', 'contig_101836', 'contig_16858', 'contig_333', 'contig_69308', 'contig_1572', 'contig_106178', 'contig_53205', 'contig_6512', 'contig_106291', …	TCGA-SKCM	Metastatic
NC_024451	TCGA-BG-A0MH	e748aad4-aae3-4549-8af7-eb1e9436bb86	NC_024451	vulgare iridescent virus complete genome	95.5706	98.6923	[76, 76, 76, 76, 76, 76, 113, 76, 76, 76, 76, 76, 76]	['contig660875', 'contig161495', 'contig564371', 'contig617284', 'contig10706', 'contig682962', 'contig344167', 'contig128068', 'contig134331', 'contig211298', 'contig130320', 'contig130257', 'contig130174']	TCGA-UCEC	Primary Tumor
NC_024451	TCGA-D1-A17S	5a05101f-085d-4140-817c-97b30ebb8756	NC_024451	vulgare iridescent virus complete genome	96.429	100	[112]	['contig6052']	TCGA-UCEC	Primary Tumor
NC_024451	TCGA-BG-A0M0	81a75138-5626-4170-b83a-3206ceaeab94	NC_024451	vulgare iridescent virus complete genome	89.13	87	[106]	['contig22407']	TCGA-UCEC	Primary Tumor
NC_024451	TCGA-D1-A15W	8db0565c-b5e0-490f-ad0a-278da47ac168	NC_024451	vulgare iridescent virus complete genome	93.1316	85.6	[106, 76, 76, 76, 76]	['contig_375691', 'contig_596259', 'contig_50471', 'contig_10393', 'contig_38450']	TCGA-UCEC	Primary Tumor
NC_040825	TCGA-F7-A622	7919c094-63b7-4142-88d8-199a4b35993e	NC_040825	Cluster bean endornavirus 1 isolate 593049	96.5958	98.011	[48, 48, 48, 58, 84, 48, 48, 48, 48, 48, 48, 61, 48, 64, 67, 48, 66, 70, 63, 48, 48, 66, 48, 48, 48, 48, 48, 48, 48, 48, 48, 55, 48, 48, 48, 48, 56, 48, 48, 48, 48, 48, 48, 48, 48, 48, 48, 48, 71, 48, 87, 48, 48, 64, 48, 48, 48, 48, 48, 48, 48, 71, 64, 55, 61, 48, 48, 63, 48, 48, 48, 65, 48, 48, 48, 66, 62, 48, 71, 48, 48, 48, 48, 48, 48, 67, 48, 48, 69, 48, 103]	['contig83673', 'contig3944', 'contig112161', 'contig42534', 'contig13415', 'contig27767', 'contig110839', 'contig10286', 'contig12901', 'contig38151', 'contig111694', 'contig17348', 'contig113148', 'contig20040', 'contig43087', 'contig21533', 'contig117845', 'contig86986', 'contig36481', 'contig120590', 'contig125849', 'contig12910', 'contig88581', 'contig27135', 'contig122419', 'contig2845', 'c…	TCGA-HNSC	Primary Tumor
MF185715	TCGA-DA-A1IA	84e8cd2c-bed9-4a92-9fa5-36e1df73ed8f	MF185715	Sweet potato feathery mottle virus isolate SPFMV-UNB-01	99.4544	99.3571	[48, 48, 48, 48, 48, 48, 48, 95, 153, 48, 72, 64, 48, 48]	['contig_114759', 'contig_67201', 'contig_67202', 'contig_98683', 'contig_111113', 'contig_38946', 'contig_68886', 'contig_3089', 'contig_18634', 'contig_18467', 'contig_95867', 'contig_9721', 'contig_98684', 'contig_38945']	TCGA-SKCM	Metastatic
KJ544870	TCGA-AX-A1C4	f8c6f582-2827-41de-8435-1fa5c397c324	KJ544870	Apple chlorotic leaf spot virus isolate p1 coat protein gene	95.413	99	[110]	['contig58847']	TCGA-UCEC	Primary Tumor
KC785529	TCGA-AA-3977	c368b24a-59cd-4e51-a493-d885c3014c52	KC785529	Coxsackievirus A1 strain BBD34 polyprotein gene	91.856	96.5	[375, 176]	['contig319', 'contig699']	TCGA-COAD	Primary Tumor
JX101616	TCGA-AP-A1DR	1ff45486-e91c-4c05-85b0-2a8ac07cd41f	JX101616	Tomato mosaic virus isolate Palmira coat protein gene	100	100	[119]	['contig31156']	TCGA-UCEC	Primary Tumor
KC344833	TCGA-AA-3977	c368b24a-59cd-4e51-a493-d885c3014c52	KC344833	Human enterovirus 113 isolate BBD-48 polyprotein gene	96.176	100	[340]	['contig640']	TCGA-COAD	Primary Tumor
KU511268	TCGA-DA-A1IA	84e8cd2c-bed9-4a92-9fa5-36e1df73ed8f	KU511268	Sweet potato feathery mottle virus isolate SPFMV AM-MB2	98.7388	99.2222	[48, 96, 106, 48, 56, 48, 48, 48, 48, 82, 171, 48, 49, 48, 48, 48, 48, 48, 48, 54, 130, 48, 165, 90, 48, 69, 63]	['contig_119134', 'contig_6870', 'contig_7647', 'contig_130211', 'contig_16454', 'contig_46956', 'contig_93470', 'contig_65795', 'contig_40872', 'contig_80284', 'contig_2630', 'contig_119458', 'contig_81794', 'contig_102508', 'contig_44841', 'contig_40875', 'contig_40873', 'contig_105234', 'contig_40874', 'contig_11100', 'contig_1595', 'contig_46957', 'contig_2679', 'contig_23293', 'contig_81795'…	TCGA-SKCM	Metastatic
NC_025481	TCGA-E6-A1M0	0940bbf9-158f-4ea7-97c6-5b009e6e02ba	NC_025481	Lilac leaf chlorosis virus segment RNA-3	99.1967	99.6667	[76, 76, 117, 76, 76, 76]	['contig_115577', 'contig_112665', 'contig_5411', 'contig_61491', 'contig_61492', 'contig_99968']	TCGA-UCEC	Solid Tissue Normal
AF490353	TCGA-A7-A26F	a3ef4911-8e12-41d3-a8e0-f5b62f37c797	AF490353	Murine leukemia virus envelope glycoprotein gene	100	100	[104]	['contig8811']	TCGA-BRCA	Primary Tumor
MG656430	TCGA-DA-A1IA	84e8cd2c-bed9-4a92-9fa5-36e1df73ed8f	MG656430	Sweet potato feathery mottle virus isolate Aus16_24A	97.8445	99.3455	[48, 48, 48, 62, 48, 48, 48, 48, 48, 48, 48, 48, 48, 48, 48, 48, 48, 48, 48, 48, 153, 48, 48, 48, 60, 48, 48, 48, 48, 48, 48, 57, 172, 48, 48, 65, 48, 48, 48, 52, 48, 48, 68, 48, 48, 48, 48, 48, 48, 51, 48, 48, 48, 48, 48]	['contig_33445', 'contig_69719', 'contig_129856', 'contig_710', 'contig_2351', 'contig_118914', 'contig_108958', 'contig_70769', 'contig_93256', 'contig_128984', 'contig_122440', 'contig_12146', 'contig_90843', 'contig_93416', 'contig_124379', 'contig_93255', 'contig_118975', 'contig_2349', 'contig_19305', 'contig_79565', 'contig_19380', 'contig_106881', 'contig_108959', 'contig_61067', 'contig_1…	TCGA-SKCM	Metastatic
MH118031	TCGA-AA-3977	c368b24a-59cd-4e51-a493-d885c3014c52	MH118031	Enterovirus A90 strain 10-2879-1	98.462	98	[132]	['contig25']	TCGA-COAD	Primary Tumor
MF572066	TCGA-DA-A1IA	84e8cd2c-bed9-4a92-9fa5-36e1df73ed8f	MF572066	Sweet potato virus C isolate TM66A polyprotein gene	98.5844	98.9172	[48, 48, 48, 48, 48, 48, 48, 48, 48, 48, 48, 65, 48, 48, 48, 48, 62, 48, 90, 48, 48, 48, 48, 48, 48, 55, 48, 48, 48, 48, 48, 48, 48, 48, 51, 48, 48, 48, 48, 48, 48, 70, 48, 48, 48, 48, 48, 48, 48, 48, 48, 72, 48, 81, 51, 48, 48, 48, 48, 48, 48, 94, 48, 136, 48, 48, 48, 119, 48, 48, 48, 89, 48, 48, 48, 48, 58, 48, 48, 48, 48, 48, 86, 48, 57, 48, 48, 48, 51, 48, 103, 271, 48, 48, 48, 48, 48, 48, 48…	['contig_111823', 'contig_12218', 'contig_127948', 'contig_108543', 'contig_45918', 'contig_16317', 'contig_67698', 'contig_26681', 'contig_61878', 'contig_125190', 'contig_122370', 'contig_74491', 'contig_20528', 'contig_45584', 'contig_71477', 'contig_14690', 'contig_68488', 'contig_126259', 'contig_21193', 'contig_122584', 'contig_120001', 'contig_64849', 'contig_119132', 'contig_116763', 'con…	TCGA-SKCM	Metastatic
GU584129	TCGA-ZX-AA5X	205671d8-9aeb-4797-ba5c-47af4b66c73c	GU584129	Brome mosaic virus strain BMV-CZ segment RNA3	99.4501	98.625	[48, 48, 58, 49, 122, 80, 48, 48, 48, 48, 50, 48, 48, 48, 59, 65]	['contig16799', 'contig38473', 'contig17165', 'contig37980', 'contig2470', 'contig38287', 'contig50626', 'contig31235', 'contig32007', 'contig33226', 'contig86791', 'contig16607', 'contig99610', 'contig99280', 'contig14580', 'contig96529']	TCGA-CESC	Primary Tumor
LC475152	TCGA-AX-A1C4	f8c6f582-2827-41de-8435-1fa5c397c324	LC475152	Apple chlorotic leaf spot virus ACLSV_WH genomic RNA	97.0964	99.3077	[76, 76, 76, 80, 76, 76, 76, 76, 125, 76, 76, 86, 76]	['contig161182', 'contig101936', 'contig192040', 'contig52522', 'contig5587', 'contig878', 'contig8953', 'contig179584', 'contig44947', 'contig131101', 'contig97255', 'contig95729', 'contig189155']	TCGA-UCEC	Primary Tumor
MG600287	TCGA-F2-A7TX	ea71dc98-33b0-42bf-9142-72b4079d5e49	MG600287	Alfalfa mosaic virus isolate AMV-PV1 P1 protein gene	98.9289	98.7826	[48, 48, 48, 48, 48, 48, 48, 48, 48, 107, 48, 48, 48, 48, 51, 48, 72, 48, 48, 48, 48, 48, 48, 48, 48, 48, 48, 202, 48, 48, 48, 48, 48, 48, 48, 48, 48, 48, 48, 65, 48, 48, 48, 48, 48, 48, 48, 48, 48, 48, 48, 48, 48, 48, 48, 48, 48, 48, 48, 48, 48, 48, 48, 54, 48, 48, 78, 48, 48, 48, 48, 48, 48, 48, 48, 48, 48, 48, 48, 48, 119, 65, 67, 48, 48, 48, 48, 48, 48, 48, 934, 48, 48, 48, 48, 48, 48, 55, 48…	['contig_122410', 'contig_26', 'contig_128466', 'contig_123379', 'contig_134045', 'contig_16179', 'contig_52981', 'contig_114215', 'contig_121749', 'contig_556', 'contig_129209', 'contig_37766', 'contig_132056', 'contig_132432', 'contig_25831', 'contig_131874', 'contig_104491', 'contig_124339', 'contig_27533', 'contig_130568', 'contig_131742', 'contig_117916', 'contig_131482', 'contig_25230', 'co…	TCGA-PAAD	Primary Tumor
JN542510	TCGA-AA-3977	c368b24a-59cd-4e51-a493-d885c3014c52	JN542510	Human coxsackievirus A22 strain 438913	86.035	96	[221, 186]	['contig1282', 'contig838']	TCGA-COAD	Primary Tumor
M63514	TCGA-CV-7247	b1f474ab-da46-4027-9a3b-d47bcbb248ad	M63514	Clover yellow mosaic potexvirus non-structural/coat protein fusion product RNA	98.0368	94.5789	[48, 121, 48, 54, 75, 62, 70, 48, 48, 48, 48, 107, 48, 48, 75, 48, 104, 49, 48]	['contig124477', 'contig14985', 'contig14695', 'contig35045', 'contig54478', 'contig16050', 'contig36246', 'contig5023', 'contig33894', 'contig121941', 'contig15000', 'contig3953', 'contig69151', 'contig50285', 'contig12910', 'contig118158', 'contig36618', 'contig37993', 'contig37692']	TCGA-HNSC	Primary Tumor
KU240109	TCGA-AA-A017	739ec68d-08dd-43d9-998b-bfc6384c2414	KU240109	Watermelon mosaic virus isolate Yeongju9_2012	98.942	100	[189]	['contig1980']	TCGA-COAD	Primary Tumor
EU660580	TCGA-AA-A017	739ec68d-08dd-43d9-998b-bfc6384c2414	EU660580	Watermelon mosaic virus isolate CHI87-620	99.115	100	[113]	['contig3747']	TCGA-COAD	Primary Tumor
JX079685	TCGA-AA-A017	739ec68d-08dd-43d9-998b-bfc6384c2414	JX079685	Watermelon mosaic virus strain WMV-ShanXi	99.673	100	[109, 153]	['contig5196', 'contig5206']	TCGA-COAD	Primary Tumor
KM034103	TCGA-BP-4959	3867f8cd-c749-481c-9a33-2d63141cd77a	KM034103	vulgare endogenous virus circoviridae clone fragment 42 replication-associated protein-like gene	93.7288	89.2875	[50, 50, 50, 50, 50, 50, 50, 50, 50, 50, 50, 50, 50, 50, 50, 50, 50, 98, 50, 50, 50, 50, 50, 50, 50, 50, 50, 50, 50, 50, 50, 156, 50, 50, 50, 50, 50, 50, 50, 50, 50, 50, 50, 50, 50, 50, 50, 50, 50, 50, 50, 50, 50, 50, 50, 50, 50, 50, 50, 50, 50, 50, 50, 50, 50, 50, 50, 50, 50, 50, 50, 50, 50, 50, 50, 50, 59, 50, 50, 50, 50, 50, 50, 50, 50, 50, 50, 50, 50, 50, 50, 50, 50, 50, 50, 50, 50, 50, 50, 5…	['contig_1373705', 'contig_817687', 'contig_268324', 'contig_1133493', 'contig_1303505', 'contig_1133477', 'contig_556050', 'contig_556044', 'contig_1469426', 'contig_260842', 'contig_813813', 'contig_299877', 'contig_935027', 'contig_107345', 'contig_1359881', 'contig_394878', 'contig_272680', 'contig_32982', 'contig_1001892', 'contig_1241523', 'contig_1249557', 'contig_797481', 'contig_1249891'…	TCGA-KIRC	Primary Tumor
FJ795757	TCGA-DA-A1IA	84e8cd2c-bed9-4a92-9fa5-36e1df73ed8f	FJ795757	Sweet potato feathery mottle virus isolate RKI77b polyprotein gene	98.3882	98.125	[48, 48, 48, 48, 48, 48, 56, 48, 48, 48, 48, 48, 71, 50, 48, 48, 48, 48, 48, 48, 48, 48, 48, 48, 48, 126, 48, 48, 48, 48, 48, 48, 48, 48, 48, 48, 48, 48, 48, 48, 48, 48, 48, 48, 48, 48, 48, 48, 48, 48, 48, 48, 48, 48, 49, 48]	['contig_63292', 'contig_122350', 'contig_109530', 'contig_33344', 'contig_62215', 'contig_6663', 'contig_16610', 'contig_3557', 'contig_114844', 'contig_116311', 'contig_18981', 'contig_13671', 'contig_13781', 'contig_15058', 'contig_121328', 'contig_122457', 'contig_108022', 'contig_107159', 'contig_46189', 'contig_9145', 'contig_11812', 'contig_71947', 'contig_103415', 'contig_125882', 'contig…	TCGA-SKCM	Metastatic
FJ823122	TCGA-AA-A017	739ec68d-08dd-43d9-998b-bfc6384c2414	FJ823122	Watermelon mosaic virus isolate Lecce	98.182	100	[110]	['contig103']	TCGA-COAD	Primary Tumor
AB126031	TCGA-F2-A7TX	ea71dc98-33b0-42bf-9142-72b4079d5e49	AB126031	Alfalfa mosaic virus RNA 3	100	99	[111]	['contig_25839']	TCGA-PAAD	Primary Tumor
KM034085	TCGA-BP-4959	3867f8cd-c749-481c-9a33-2d63141cd77a	KM034085	vulgare endogenous virus totivirus clone fragment 19 totivirus coat protein-like gene	95.4815	89.5572	[50, 50, 50, 50, 50, 50, 50, 50, 50, 50, 50, 50, 50, 50, 50, 50, 50, 50, 50, 50, 50, 50, 50, 50, 50, 50, 50, 50, 50, 50, 50, 50, 50, 50, 50, 50, 50, 50, 50, 50, 50, 50, 50, 50, 50, 50, 50, 50, 50, 50, 50, 64, 50, 50, 50, 50, 50, 50, 50, 50, 50, 50, 50, 50, 50, 50, 50, 50, 50, 50, 50, 75, 50, 50, 50, 74, 76, 72, 50, 50, 50, 50, 50, 50, 94, 50, 50, 50, 50, 50, 50, 50, 50, 50, 50, 50, 50, 58, 50, 50…	['contig_572235', 'contig_821546', 'contig_783760', 'contig_719567', 'contig_203437', 'contig_538890', 'contig_918244', 'contig_150779', 'contig_144879', 'contig_166824', 'contig_191400', 'contig_188272', 'contig_262681', 'contig_154836', 'contig_423211', 'contig_423212', 'contig_551602', 'contig_780314', 'contig_423201', 'contig_976421', 'contig_1248314', 'contig_191462', 'contig_1037620', 'cont…	TCGA-KIRC	Primary Tumor
KT992089	TCGA-AA-A029	aa952291-d808-4cba-8397-35f9244078bf	KT992089	Watermelon mosaic virus isolate Yeongju7-2(cm)_2013	98.077	100	[156]	['contig5500']	TCGA-COAD	Primary Tumor
MF535297	TCGA-AA-3544	d0b3d39c-9348-4c65-b879-1287e13d648d	MF535297	Aphid lethal paralysis virus nonstructural polyprotein gene	97.3105	99.5	[146, 100]	['contig5531', 'contig5770']	TCGA-COAD	Primary Tumor
MG600296	TCGA-AX-A0J1	a84a62c5-4bb7-416f-bd75-996c4739f40b	MG600296	White clover mosaic virus isolate WCMV-PV1 putative replicase protein and putative TGB1 protein genes	97.5163	98.5714	[76, 76, 76, 76, 76, 76, 105]	['contig_788924', 'contig_375018', 'contig_693185', 'contig_590585', 'contig_439775', 'contig_246439', 'contig_5251']	TCGA-UCEC	Primary Tumor
KT713992	TCGA-BP-4959	3867f8cd-c749-481c-9a33-2d63141cd77a	KT713992	nasatum endogenous virus mononegavirales clone fragment 15 RNA-dependent RNA polymerase-like gene	96.9995	89.9362	[50, 50, 50, 50, 50, 50, 50, 50, 50, 50, 50, 50, 50, 109, 50, 50, 50, 50, 50, 50, 50, 50, 50, 50, 50, 50, 50, 50, 50, 50, 50, 50, 50, 50, 50, 50, 67, 50, 50, 50, 50, 50, 72, 50, 72, 50, 50]	['contig_1021620', 'contig_1056535', 'contig_1211032', 'contig_1221723', 'contig_1194416', 'contig_563122', 'contig_910304', 'contig_565496', 'contig_57078', 'contig_556310', 'contig_648336', 'contig_1194415', 'contig_632916', 'contig_80347', 'contig_1174400', 'contig_648335', 'contig_773097', 'contig_938600', 'contig_1137553', 'contig_1210177', 'contig_1264697', 'contig_140823', 'contig_541955',…	TCGA-KIRC	Primary Tumor
DQ139866	TCGA-F2-A7TX	ea71dc98-33b0-42bf-9142-72b4079d5e49	DQ139866	Alfalfa mosaic virus isolate Chinese nonfunctional replicase gene	99.2149	99.1556	[103, 48, 73, 81, 48, 48, 48, 48, 51, 48, 48, 61, 134, 48, 70, 48, 48, 56, 48, 48, 48, 48, 48, 48, 48, 48, 48, 52, 48, 48, 48, 48, 48, 48, 48, 48, 48, 66, 48, 48, 48, 48, 116, 48, 48]	['contig_1343', 'contig_128327', 'contig_637', 'contig_22199', 'contig_105767', 'contig_32784', 'contig_115161', 'contig_17599', 'contig_900', 'contig_39888', 'contig_132149', 'contig_49894', 'contig_16621', 'contig_116361', 'contig_121838', 'contig_35051', 'contig_107519', 'contig_49017', 'contig_99584', 'contig_33126', 'contig_3257', 'contig_96648', 'contig_35658', 'contig_51788', 'contig_28739…	TCGA-PAAD	Primary Tumor
KX579896	TCGA-F2-A7TX	ea71dc98-33b0-42bf-9142-72b4079d5e49	KX579896	Alfalfa mosaic virus isolate ER1 126 kDa protein gene	98.8162	98.8	[48, 48, 48, 48, 48, 48, 48, 69, 48, 48, 48, 48, 48, 48, 94, 48, 48, 48, 48, 48, 48, 48, 48, 48, 48, 48, 48, 122, 48, 66, 50, 48, 48, 48, 48, 48, 48, 236, 48, 48, 48, 48, 66, 48, 48, 48, 48, 48, 48, 48, 48, 48, 48, 48, 48, 70, 48, 48, 48, 48, 48, 48, 64, 48, 73]	['contig_131567', 'contig_19810', 'contig_21107', 'contig_112821', 'contig_132003', 'contig_98540', 'contig_129079', 'contig_16836', 'contig_57036', 'contig_32005', 'contig_50484', 'contig_110112', 'contig_40527', 'contig_28121', 'contig_18042', 'contig_117503', 'contig_50517', 'contig_48521', 'contig_44900', 'contig_51999', 'contig_126249', 'contig_18027', 'contig_133767', 'contig_134263', 'cont…	TCGA-PAAD	Primary Tumor
MF572053	TCGA-DA-A1IA	84e8cd2c-bed9-4a92-9fa5-36e1df73ed8f	MF572053	Sweet potato feathery mottle virus isolate TM64B polyprotein gene	99.2355	98.6364	[48, 78, 48, 84, 48, 79, 48, 48, 48, 69, 56, 48, 99, 48, 50, 48, 81, 48, 48, 48, 125, 48, 48, 48, 48, 69, 48, 48, 48, 48, 48, 48, 48]	['contig_92451', 'contig_9712', 'contig_99444', 'contig_70691', 'contig_113769', 'contig_5374', 'contig_68528', 'contig_121425', 'contig_10225', 'contig_116020', 'contig_21232', 'contig_129723', 'contig_14282', 'contig_34003', 'contig_91445', 'contig_118990', 'contig_18816', 'contig_13314', 'contig_109130', 'contig_54225', 'contig_3973', 'contig_11709', 'contig_43854', 'contig_56528', 'contig_121…	TCGA-SKCM	Metastatic
KT714020	TCGA-BP-4959	3867f8cd-c749-481c-9a33-2d63141cd77a	KT714020	nasatum endogenous virus circovirus clone fragment 51 Rep protein-like gene	94.4169	92.4658	[50, 50, 50, 50, 50, 76, 50, 50, 50, 50, 50, 50, 50, 50, 50, 50, 72, 50, 50, 50, 50, 50, 50, 50, 50, 50, 50, 50, 50, 50, 50, 50, 50, 50, 50, 50, 50, 50, 50, 50, 50, 50, 50, 50, 50, 50, 50, 50, 50, 50, 50, 50, 50, 50, 50, 50, 50, 50, 50, 50, 50, 50, 50, 50, 50, 50, 50, 50, 84, 50, 50, 50, 50, 102, 50, 50, 50, 50, 50, 50, 50, 50, 85, 50, 50, 50, 50, 50, 50, 50, 50, 50, 50, 50, 50, 50, 50, 50, 50, 5…	['contig_919437', 'contig_1383206', 'contig_463837', 'contig_934319', 'contig_1137454', 'contig_53192', 'contig_271582', 'contig_1398695', 'contig_388948', 'contig_430524', 'contig_467240', 'contig_911277', 'contig_934318', 'contig_1191424', 'contig_1268968', 'contig_4528', 'contig_102587', 'contig_1001889', 'contig_229734', 'contig_323119', 'contig_228854', 'contig_1338314', 'contig_164971', 'co…	TCGA-KIRC	Primary Tumor
MH332898	TCGA-F2-A7TX	ea71dc98-33b0-42bf-9142-72b4079d5e49	MH332898	Alfalfa mosaic virus isolate AMV-Gyn segment RNA2	98.8954	99.6271	[52, 48, 48, 48, 48, 48, 48, 48, 48, 48, 48, 48, 48, 48, 84, 48, 48, 48, 55, 136, 48, 48, 52, 48, 48, 48, 48, 74, 48, 48, 48, 48, 72, 48, 48, 56, 54, 48, 48, 48, 48, 48, 48, 48, 58, 48, 53, 48, 48, 63, 143, 48, 48, 48, 48, 50, 48, 60, 48]	['contig_419', 'contig_47755', 'contig_113009', 'contig_33062', 'contig_27839', 'contig_44579', 'contig_44776', 'contig_132296', 'contig_126766', 'contig_100350', 'contig_126261', 'contig_18978', 'contig_21191', 'contig_124906', 'contig_21422', 'contig_40747', 'contig_50107', 'contig_96811', 'contig_27890', 'contig_20078', 'contig_107941', 'contig_28181', 'contig_4221', 'contig_124381', 'contig_4…	TCGA-PAAD	Primary Tumor
MH782223	TCGA-DA-A1IA	84e8cd2c-bed9-4a92-9fa5-36e1df73ed8f	MH782223	Sweet potato feathery mottle virus isolate 11-8	98.2305	98.8662	[48, 48, 48, 48, 53, 48, 48, 48, 48, 48, 48, 48, 64, 53, 50, 73, 48, 77, 48, 48, 48, 48, 48, 48, 48, 48, 54, 48, 48, 48, 48, 64, 48, 48, 48, 48, 48, 66, 48, 48, 48, 71, 91, 48, 48, 48, 48, 48, 48, 48, 48, 48, 48, 48, 48, 48, 66, 48, 48, 48, 48, 83, 49, 48, 48, 48, 48, 48, 48, 48, 48, 48, 48, 48, 99, 48, 48, 48, 48, 80, 48, 48, 48, 48, 52, 48, 48, 48, 48, 48, 48, 48, 48, 48, 48, 53, 66, 48, 67, 48…	['contig_41935', 'contig_117819', 'contig_4164', 'contig_82456', 'contig_4834', 'contig_48776', 'contig_24763', 'contig_41615', 'contig_124819', 'contig_115710', 'contig_127796', 'contig_34785', 'contig_11221', 'contig_69198', 'contig_531', 'contig_2743', 'contig_61305', 'contig_91035', 'contig_114299', 'contig_53879', 'contig_117001', 'contig_116176', 'contig_218', 'contig_117056', 'contig_81541…	TCGA-SKCM	Metastatic
LT576870	TCGA-BA-5558	efc22d6d-98b1-4d21-adae-d35684be6163	LT576870	Herpes simplex virus (type 1 / strain 17) genome assembly	98.9324	98.4615	[48, 48, 48, 48, 48, 251, 134, 268, 48, 48, 48, 48, 48, 48, 48, 48, 48, 48, 48, 48, 48, 48]	['contig_100661', 'contig_33360', 'contig_95778', 'contig_88757', 'contig_45209', 'contig_1845', 'contig_34672', 'contig_421', 'contig_44463', 'contig_30355', 'contig_99271', 'contig_21563', 'contig_74663', 'contig_52855', 'contig_9968', 'contig_20112', 'contig_1188', 'contig_33359', 'contig_52856', 'contig_120633', 'contig_40138', 'contig_45710']	TCGA-HNSC	Primary Tumor
DQ399708	TCGA-AA-A017	739ec68d-08dd-43d9-998b-bfc6384c2414	DQ399708	Watermelon mosaic virus strain WMV-CHN	98.4	99.75	[116, 113, 101, 124, 218, 127, 158, 116]	['contig1794', 'contig4756', 'contig4719', 'contig2000', 'contig5225', 'contig562', 'contig79', 'contig1724']	TCGA-COAD	Primary Tumor
KM034101	TCGA-BP-4959	3867f8cd-c749-481c-9a33-2d63141cd77a	KM034101	vulgare endogenous virus circoviridae clone fragment 40 replication-associated protein-like gene	96.7909	77.0909	[50, 50, 50, 50, 50, 50, 50, 50, 102, 50, 50, 50, 76, 50, 50, 50, 50, 50, 50, 50, 50, 50, 50, 50, 110, 50, 50, 50, 50, 50, 50, 50, 50, 50, 50, 50, 50, 50, 50, 50, 50, 50, 50, 50, 50, 50, 50, 50, 50, 50, 50, 50, 50, 50, 50, 50, 50, 50, 50, 62, 50, 73, 50, 50, 62, 50, 98, 50, 50, 50, 56, 50, 50, 50, 50, 50, 50, 50, 50, 50, 50, 50, 50, 50, 50, 50, 50, 50, 50, 50, 50, 50, 50, 50, 83, 50, 50, 50, 50, …	['contig_58231', 'contig_135166', 'contig_891961', 'contig_851544', 'contig_871721', 'contig_1260870', 'contig_812738', 'contig_58232', 'contig_34845', 'contig_342786', 'contig_871720', 'contig_159026', 'contig_105251', 'contig_49465', 'contig_1081589', 'contig_271963', 'contig_248060', 'contig_812747', 'contig_965350', 'contig_767282', 'contig_891853', 'contig_871722', 'contig_1236014', 'contig_…	TCGA-KIRC	Primary Tumor
JX045858	TCGA-AA-3544	d0b3d39c-9348-4c65-b879-1287e13d648d	JX045858	Aphid lethal paralysis virus isolate 4782ALPV nonstructural polyprotein gene	96.4576	99.8	[119, 119, 109, 176, 198]	['contig6620', 'contig5376', 'contig6543', 'contig2915', 'contig3786']	TCGA-COAD	Primary Tumor
NC_023613	TCGA-BG-A0M0	81a75138-5626-4170-b83a-3206ceaeab94	NC_023613	Invertebrate iridovirus 25 complete genome	88.785	89	[120]	['contig8722']	TCGA-UCEC	Primary Tumor
D00620	TCGA-CJ-5681	122b8688-3209-407f-956f-a86327ca556e	D00620	Murine leukemia virus env mRNA for env protein	100	100	[112]	['contig434']	TCGA-KIRC	Solid Tissue Normal
MG571839	TCGA-AA-3977	c368b24a-59cd-4e51-a493-d885c3014c52	MG571839	Coxsackievirus A19 clone V4C polyprotein gene	92.6969	98.7	[100, 137, 164, 403, 241, 173, 178, 184, 378, 107]	['contig1491', 'contig398', 'contig866', 'contig922', 'contig1514', 'contig1152', 'contig950', 'contig294', 'contig247', 'contig1092']	TCGA-COAD	Primary Tumor
HQ871932	TCGA-AA-3544	d0b3d39c-9348-4c65-b879-1287e13d648d	HQ871932	Aphid lethal paralysis virus strain brookings non-structural polyprotein and capsid protein precursor	100	100	[109]	['contig4449']	TCGA-COAD	Primary Tumor
FJ795756	TCGA-DA-A1IA	84e8cd2c-bed9-4a92-9fa5-36e1df73ed8f	FJ795756	Sweet potato feathery mottle virus isolate HOM89b polyprotein gene	97.9149	98.5106	[48, 48, 48, 48, 48, 48, 48, 48, 48, 50, 48, 48, 48, 48, 48, 48, 48, 48, 48, 48, 48, 48, 48, 48, 119, 56, 48, 48, 48, 48, 48, 48, 48, 48, 76, 48, 48, 48, 48, 48, 48, 48, 48, 48, 48, 48, 48, 54, 56, 48, 48, 48, 48, 48, 48, 48, 48, 48, 48, 48, 48, 48, 48, 48, 48, 48, 56, 48, 116, 48, 48, 48, 48, 48, 48, 48, 48, 81, 48, 48, 48, 48, 48, 48, 48, 48, 48, 48, 48, 48, 48, 48, 70, 48]	['contig_128241', 'contig_11390', 'contig_36309', 'contig_108035', 'contig_30437', 'contig_102305', 'contig_55648', 'contig_101516', 'contig_65768', 'contig_20479', 'contig_122523', 'contig_16061', 'contig_114048', 'contig_21307', 'contig_124606', 'contig_58756', 'contig_80564', 'contig_97275', 'contig_114177', 'contig_109537', 'contig_95213', 'contig_114776', 'contig_14598', 'contig_3111', 'cont…	TCGA-SKCM	Metastatic
HQ844071	TCGA-DA-A1IA	84e8cd2c-bed9-4a92-9fa5-36e1df73ed8f	HQ844071	Sweet potato feathery mottle virus isolate Guangdong7 coat protein gene	98.6913	99.2222	[80, 48, 48, 48, 48, 147, 48, 48, 48]	['contig_13362', 'contig_92898', 'contig_68564', 'contig_11480', 'contig_126107', 'contig_5537', 'contig_46791', 'contig_11418', 'contig_130623']	TCGA-SKCM	Metastatic
KU877879	TCGA-DA-A1IA	84e8cd2c-bed9-4a92-9fa5-36e1df73ed8f	KU877879	Sweet potato virus C isolate SPVC-China1	98.0678	98.719	[48, 82, 48, 117, 177, 48, 93, 48, 128, 48, 48, 48, 48, 48, 48, 48, 48, 48, 148, 117, 106, 48, 188, 48, 115, 79, 48, 48, 48, 48, 48, 48, 48, 132, 48, 48, 48, 118, 48, 48, 76, 48, 48, 209, 48, 95, 138, 48, 48, 48, 48, 48, 48, 48, 48, 48, 181, 48, 48, 48, 125, 48, 48, 56, 48, 48, 48, 48, 62, 74, 48, 48, 48, 48, 116, 77, 111, 48, 48, 48, 48, 48, 48, 48, 48, 48, 232, 71, 88, 71, 63, 70, 56, 76, 69, 4…	['contig_11892', 'contig_9807', 'contig_42930', 'contig_9841', 'contig_1446', 'contig_73492', 'contig_408', 'contig_39416', 'contig_73990', 'contig_121872', 'contig_60412', 'contig_100863', 'contig_125916', 'contig_128375', 'contig_124106', 'contig_69994', 'contig_130309', 'contig_121614', 'contig_9530', 'contig_1013', 'contig_1650', 'contig_68607', 'contig_109', 'contig_11525', 'contig_13392', '…	TCGA-SKCM	Metastatic
KC785532	TCGA-AA-3977	c368b24a-59cd-4e51-a493-d885c3014c52	KC785532	Coxsackievirus A19 strain BBD66 polyprotein gene	91.986	99.5	[468, 243]	['contig541', 'contig1114']	TCGA-COAD	Primary Tumor
JF908817	TCGA-CJ-5681	122b8688-3209-407f-956f-a86327ca556e	JF908817	Xenotropic murine leukemia virus isolate EKVX	100	100	[152]	['contig592']	TCGA-KIRC	Solid Tissue Normal
JF908817	TCGA-ZG-A9N3	4683d8f4-28da-4729-af9e-3cf3bad1e513	JF908817	Xenotropic murine leukemia virus isolate EKVX	99.355	98	[158]	['contig536']	TCGA-PRAD	Primary Tumor
KT714025	TCGA-BP-4959	3867f8cd-c749-481c-9a33-2d63141cd77a	KT714025	nasatum endogenous virus circovirus clone fragment 56 Rep protein-like gene	95.8064	90.6218	[50, 50, 50, 50, 50, 50, 50, 50, 50, 76, 75, 50, 50, 50, 50, 50, 50, 50, 50, 61, 50, 50, 50, 50, 71, 50, 50, 50, 50, 50, 50, 50, 50, 50, 50, 50, 63, 50, 50, 50, 50, 50, 50, 50, 50, 50, 50, 50, 50, 50, 50, 50, 50, 50, 114, 50, 50, 50, 50, 50, 50, 50, 50, 50, 50, 96, 50, 50, 50, 50, 50, 50, 50, 50, 50, 50, 50, 50, 76, 50, 50, 50, 50, 50, 50, 50, 50, 50, 50, 50, 50, 50, 50, 81, 50, 91, 50, 50, 50, 5…	['contig_1318582', 'contig_1347101', 'contig_540874', 'contig_1382419', 'contig_70060', 'contig_839854', 'contig_1402256', 'contig_1337154', 'contig_717572', 'contig_4169', 'contig_61763', 'contig_1337733', 'contig_369622', 'contig_839983', 'contig_1337156', 'contig_1217996', 'contig_804813', 'contig_839986', 'contig_633326', 'contig_192994', 'contig_162952', 'contig_370471', 'contig_857590', 'co…	TCGA-KIRC	Primary Tumor
FJ795749	TCGA-DA-A1IA	84e8cd2c-bed9-4a92-9fa5-36e1df73ed8f	FJ795749	Sweet potato feathery mottle virus isolate ARU59b polyprotein gene	97.226	99.1111	[48, 48, 84, 48, 48, 48, 48, 158, 48]	['contig_43418', 'contig_108668', 'contig_11032', 'contig_108666', 'contig_21722', 'contig_97655', 'contig_114926', 'contig_11505', 'contig_40822']	TCGA-SKCM	Metastatic
KY574517	TCGA-AA-A00F	c382a65a-2a05-4105-8a12-5eb56e500bbb	KY574517	Murine leukemia virus isolate MCF247	100	100	[104]	['contig2499']	TCGA-COAD	Primary Tumor
AM498048	TCGA-AX-A1C4	f8c6f582-2827-41de-8435-1fa5c397c324	AM498048	Apple chlorotic leaf spot virus cp gene for coat protein	99.206	100	[126]	['contig101822']	TCGA-UCEC	Primary Tumor
KT992073	TCGA-AA-A017	739ec68d-08dd-43d9-998b-bfc6384c2414	KT992073	Watermelon mosaic virus isolate Eumseong1-5_2014	98.387	100	[124]	['contig2452']	TCGA-COAD	Primary Tumor
KY310577	TCGA-AX-A1C4	f8c6f582-2827-41de-8435-1fa5c397c324	KY310577	Apple chlorotic leaf spot virus isolate JH	92.2975	97.5	[101, 76]	['contig23229', 'contig3970']	TCGA-UCEC	Primary Tumor
FJ795771	TCGA-DA-A1IA	84e8cd2c-bed9-4a92-9fa5-36e1df73ed8f	FJ795771	Sweet potato feathery mottle virus isolate HOM11 polyprotein gene	99.1919	97.3077	[48, 48, 48, 48, 48, 48, 48, 48, 72, 71, 48, 106, 48]	['contig_64369', 'contig_10218', 'contig_124497', 'contig_41881', 'contig_121148', 'contig_109341', 'contig_41882', 'contig_121010', 'contig_108415', 'contig_13289', 'contig_128266', 'contig_56796', 'contig_16544']	TCGA-SKCM	Metastatic
FJ155666	TCGA-DA-A1IA	84e8cd2c-bed9-4a92-9fa5-36e1df73ed8f	FJ155666	Sweet potato feathery mottle virus isolate Piu3	98.5382	98.8661	[48, 48, 48, 48, 48, 48, 48, 48, 48, 48, 56, 48, 48, 48, 48, 48, 48, 48, 48, 48, 48, 48, 114, 48, 48, 69, 48, 48, 48, 48, 65, 48, 48, 48, 48, 48, 48, 48, 48, 48, 48, 48, 48, 48, 48, 48, 48, 48, 48, 48, 48, 48, 48, 48, 48, 48, 66, 48, 48, 70, 48, 48, 48, 50, 49, 48, 48, 52, 48, 48, 48, 95, 48, 48, 51, 69, 48, 48, 52, 48, 48, 48, 48, 48, 48, 48, 48, 48, 48, 48, 50, 48, 48, 48, 48, 48, 48, 48, 58, 4…	['contig_107173', 'contig_115043', 'contig_66361', 'contig_126711', 'contig_971', 'contig_61045', 'contig_29794', 'contig_130572', 'contig_28229', 'contig_55535', 'contig_82', 'contig_129800', 'contig_103345', 'contig_8002', 'contig_64759', 'contig_127434', 'contig_93064', 'contig_126147', 'contig_60058', 'contig_84942', 'contig_78952', 'contig_130523', 'contig_79', 'contig_68518', 'contig_122473…	TCGA-SKCM	Metastatic
U13766	TCGA-AA-A00F	c382a65a-2a05-4105-8a12-5eb56e500bbb	U13766	Murine leukemia virus MCF1233	100	100	[112]	['contig2367']	TCGA-COAD	Primary Tumor
AB669182	TCGA-A7-A0DB	8d890014-7831-4d18-9fc9-591c7d6947ce	AB669182	White clover mosaic virus genomic RNA	95.8236	99.4	[48, 115, 48, 81, 48]	['contig_185300', 'contig_41537', 'contig_335558', 'contig_20166', 'contig_95261']	TCGA-BRCA	Primary Tumor
EU660586	TCGA-AA-A01C	b6ae6275-da9e-426c-891d-0d6a7b715d31	EU660586	Watermelon mosaic virus isolate FBR04-37	99.174	100	[121]	['contig17']	TCGA-COAD	Primary Tumor
EU660586	TCGA-AA-A017	739ec68d-08dd-43d9-998b-bfc6384c2414	EU660586	Watermelon mosaic virus isolate FBR04-37	98.3988	98.3125	[105, 100, 118, 171, 119, 109, 124, 122, 108, 111, 119, 117, 165, 103, 115, 103]	['contig703', 'contig467', 'contig4505', 'contig6191', 'contig4669', 'contig6382', 'contig6474', 'contig843', 'contig5819', 'contig1501', 'contig1349', 'contig3603', 'contig576', 'contig4623', 'contig6395', 'contig2095']	TCGA-COAD	Primary Tumor
FJ795776	TCGA-DA-A1IA	84e8cd2c-bed9-4a92-9fa5-36e1df73ed8f	FJ795776	Sweet potato feathery mottle virus isolate ARU59a polyprotein gene	98.9942	98.4	[103, 49, 48, 63, 48, 48, 48, 48, 48, 48]	['contig_25210', 'contig_71338', 'contig_69892', 'contig_10850', 'contig_121184', 'contig_74593', 'contig_29570', 'contig_127196', 'contig_87158', 'contig_127197']	TCGA-SKCM	Metastatic
KY810767	TCGA-F2-A7TX	ea71dc98-33b0-42bf-9142-72b4079d5e49	KY810767	Alfalfa mosaic virus strain FERA_160224 segment RNA1	98.7379	99.0588	[48, 65, 48, 48, 55, 48, 48, 48, 48, 48, 76, 48, 48, 48, 48, 48, 48, 48, 48, 48, 48, 48, 48, 61, 48, 48, 48, 48, 164, 48, 48, 48, 59, 48, 48, 48, 48, 48, 48, 48, 48, 48, 48, 48, 48, 48, 48, 48, 48, 48, 48, 48, 48, 48, 48, 48, 48, 48, 48, 48, 48, 48, 48, 48, 48, 48, 48, 48]	['contig_117735', 'contig_3428', 'contig_33989', 'contig_48633', 'contig_17508', 'contig_36229', 'contig_42241', 'contig_116802', 'contig_133815', 'contig_17402', 'contig_18995', 'contig_95090', 'contig_23563', 'contig_5129', 'contig_123180', 'contig_51430', 'contig_33212', 'contig_49974', 'contig_132590', 'contig_212', 'contig_44077', 'contig_133047', 'contig_127291', 'contig_40086', 'contig_522…	TCGA-PAAD	Primary Tumor
NC_040737	TCGA-A8-A0A4	139a0439-18b2-4c77-b281-0f1d5d332e6e	NC_040737	Alternaria alternata chrysovirus 1 AaCV1 RNA	93.1375	78.5	[115, 50]	['contig_545815', 'contig_593290']	TCGA-BRCA	Primary Tumor
NC_028112	TCGA-CA-5256	dd922959-7918-4e98-abb3-412e4c696ce2	NC_028112	Yellowstone lake phycodnavirus 1 DNA	91.057	99	[124]	['contig496']	TCGA-COAD	Primary Tumor
MH264535	TCGA-DA-A1IA	84e8cd2c-bed9-4a92-9fa5-36e1df73ed8f	MH264535	Sweet potato feathery mottle virus isolate SRF109a_SPFMV polyprotein gene	98.4738	98.7414	[48, 48, 48, 48, 48, 48, 48, 79, 48, 48, 49, 48, 69, 48, 48, 48, 48, 48, 48, 48, 86, 80, 48, 48, 48, 48, 48, 48, 48, 48, 48, 48, 48, 48, 55, 48, 48, 48, 48, 48, 48, 88, 118, 48, 48, 48, 48, 48, 48, 48, 48, 48, 48, 48, 48, 48, 48, 48]	['contig_49157', 'contig_126073', 'contig_102957', 'contig_60622', 'contig_54410', 'contig_92079', 'contig_56524', 'contig_709', 'contig_748', 'contig_129577', 'contig_115798', 'contig_14342', 'contig_101213', 'contig_119960', 'contig_38190', 'contig_56054', 'contig_20726', 'contig_3957', 'contig_41595', 'contig_56459', 'contig_3061', 'contig_103845', 'contig_3958', 'contig_70430', 'contig_91933'…	TCGA-SKCM	Metastatic
AB509454	TCGA-DA-A1IA	84e8cd2c-bed9-4a92-9fa5-36e1df73ed8f	AB509454	Sweet potato feathery mottle virus genomic RNA	98.997	100	[216, 128, 48]	['contig_1415', 'contig_3646', 'contig_42693']	TCGA-SKCM	Metastatic
NC_033226	TCGA-B9-4115	1b2758ef-26b8-494e-80ca-3c7daad709dd	NC_033226	Hubei picorna-like virus 51 strain QTM27291 hypothetical protein 1 and hypothetical protein 2 genes	91.1503	100	[111, 119, 126]	['contig1388', 'contig185', 'contig203']	TCGA-KIRP	Primary Tumor
NC_033226	TCGA-BG-A0MH	e748aad4-aae3-4549-8af7-eb1e9436bb86	NC_033226	Hubei picorna-like virus 51 strain QTM27291 hypothetical protein 1 and hypothetical protein 2 genes	97.3722	99.5333	[76, 76, 76, 76, 76, 76, 76, 76, 76, 76, 76, 76, 126, 76, 76]	['contig613647', 'contig383196', 'contig677961', 'contig203975', 'contig387624', 'contig154724', 'contig170108', 'contig166689', 'contig408374', 'contig358497', 'contig585060', 'contig672158', 'contig543501', 'contig153108', 'contig653696']	TCGA-UCEC	Primary Tumor
KY810768	TCGA-F2-A7TX	ea71dc98-33b0-42bf-9142-72b4079d5e49	KY810768	Alfalfa mosaic virus strain FERA_160224 segment RNA2	98.9842	99.5143	[48, 48, 48, 57, 48, 48, 48, 48, 99, 48, 48, 48, 50, 48, 48, 58, 78, 48, 48, 48, 48, 90, 48, 48, 48, 49, 53, 72, 48, 48, 48, 48, 48, 48, 48, 102, 48, 48, 80, 48, 48, 48, 48, 210, 48, 48, 48, 63, 48, 52, 166, 48, 48, 66, 48, 48, 48, 48, 48, 48, 48, 61, 48, 48, 58, 48, 114, 48, 48, 128]	['contig_105904', 'contig_39456', 'contig_42805', 'contig_1279', 'contig_101579', 'contig_125534', 'contig_58882', 'contig_32096', 'contig_45612', 'contig_33847', 'contig_39588', 'contig_4393', 'contig_2309', 'contig_35708', 'contig_40655', 'contig_3116', 'contig_35409', 'contig_50279', 'contig_51347', 'contig_46828', 'contig_123326', 'contig_51567', 'contig_132598', 'contig_26819', 'contig_35672…	TCGA-PAAD	Primary Tumor
MF572064	TCGA-DA-A1IA	84e8cd2c-bed9-4a92-9fa5-36e1df73ed8f	MF572064	Sweet potato virus C isolate TM33A polyprotein gene	98.3751	98.3882	[48, 48, 104, 72, 48, 106, 48, 48, 71, 48, 48, 88, 48, 49, 48, 48, 48, 48, 48, 48, 48, 48, 48, 48, 48, 48, 65, 48, 48, 79, 48, 48, 89, 71, 48, 48, 48, 88, 48, 48, 58, 48, 48, 48, 48, 48, 48, 48, 71, 48, 48, 48, 48, 48, 48, 48, 48, 48, 48, 48, 48, 71, 48, 48, 48, 48, 48, 48, 79, 48, 48, 135, 116, 48, 48, 48, 48, 48, 77, 48, 48, 114, 48, 48, 48]	['contig_72782', 'contig_87091', 'contig_2421', 'contig_38255', 'contig_51890', 'contig_1579', 'contig_51080', 'contig_39255', 'contig_4085', 'contig_21335', 'contig_54664', 'contig_630', 'contig_44300', 'contig_22969', 'contig_102938', 'contig_42268', 'contig_62278', 'contig_119361', 'contig_17650', 'contig_18659', 'contig_114618', 'contig_29055', 'contig_113989', 'contig_81829', 'contig_113300'…	TCGA-SKCM	Metastatic
KY574505	TCGA-A7-A26F	a3ef4911-8e12-41d3-a8e0-f5b62f37c797	KY574505	Murine leukemia virus isolate AKR-L3	99.01	100	[101]	['contig8831']	TCGA-BRCA	Primary Tumor
KY574505	TCGA-AA-A00F	c382a65a-2a05-4105-8a12-5eb56e500bbb	KY574505	Murine leukemia virus isolate AKR-L3	99.7728	90	[107, 117, 123]	['contig1844', 'contig2844', 'contig3099']	TCGA-COAD	Primary Tumor
MG652911	TCGA-AP-A0LL	773324ad-76d9-4afa-b03f-ab8313db55ea	MG652911	Brome mosaic virus isolate BMV-Ch1 CP gene	99.0255	90.75	[120, 79, 76, 76]	['contig_166342', 'contig_350725', 'contig_868578', 'contig_912772']	TCGA-UCEC	Primary Tumor
JQ691343	TCGA-F2-A7TX	ea71dc98-33b0-42bf-9142-72b4079d5e49	JQ691343	Alfalfa mosaic virus isolate Hb-1-06 126 kDa protein (P1) gene	98.9034	97	[48, 48, 216, 48, 48, 48, 48, 48, 48]	['contig_132007', 'contig_4672', 'contig_339', 'contig_38945', 'contig_18075', 'contig_103704', 'contig_129541', 'contig_28484', 'contig_56400']	TCGA-PAAD	Primary Tumor
MH782226	TCGA-DA-A1IA	84e8cd2c-bed9-4a92-9fa5-36e1df73ed8f	MH782226	Sweet potato virus C isolate 95-6	98.2946	98.7237	[48, 48, 48, 48, 48, 194, 48, 83, 48, 48, 48, 48, 48, 48, 48, 48, 48, 48, 48, 48, 48, 48, 48, 48, 48, 48, 48, 48, 58, 48, 48, 48, 48, 48, 48, 51, 51, 48, 48, 48, 48, 48, 160, 91, 48, 48, 56, 61, 48, 48, 48, 48, 48, 48, 48, 48, 91, 48, 50, 48, 50, 48, 48, 48, 60, 48, 48, 48, 199, 48, 48, 48, 48, 51, 48, 75, 48, 48, 48, 48, 48, 48, 55, 48, 48, 130, 48, 48, 48, 48, 48, 48, 72, 48, 48, 48, 72, 48, 48…	['contig_114674', 'contig_13612', 'contig_114588', 'contig_91366', 'contig_90397', 'contig_10621', 'contig_70135', 'contig_346', 'contig_93995', 'contig_28099', 'contig_104482', 'contig_114497', 'contig_112851', 'contig_63082', 'contig_60426', 'contig_67019', 'contig_100865', 'contig_110422', 'contig_117578', 'contig_16253', 'contig_126469', 'contig_109482', 'contig_23971', 'contig_73483', 'conti…	TCGA-SKCM	Metastatic
AB520994	TCGA-AX-A1C4	f8c6f582-2827-41de-8435-1fa5c397c324	AB520994	Apple chlorotic leaf spot virus MP gene for movement protein	98.6707	98.6667	[127, 104, 126]	['contig94770', 'contig21263', 'contig114918']	TCGA-UCEC	Primary Tumor
KT714015	TCGA-BP-4959	3867f8cd-c749-481c-9a33-2d63141cd77a	KT714015	nasatum endogenous virus circovirus clone fragment 46 Rep protein-like gene	96.1052	91.1316	[71, 50, 50, 50, 50, 50, 50, 50, 50, 50, 50, 50, 50, 132, 50, 50, 71, 50, 50, 50, 50, 50, 50, 50, 50, 50, 50, 50, 50, 50, 50, 50, 50, 50, 50, 50, 50, 50, 102, 50, 50, 50, 50, 74, 50, 50, 75, 50, 50, 50, 50, 98, 56, 50, 50, 50, 99, 50, 50, 50, 50, 151, 50, 50, 50, 50, 50, 50, 50, 50, 50, 50, 50, 50, 50, 50, 50, 50, 50, 51, 50, 50, 50, 50, 50, 50, 50, 50, 50, 50, 50, 50, 50, 50, 50, 50, 50, 50, 50,…	['contig_61369', 'contig_834427', 'contig_134535', 'contig_1409084', 'contig_1358072', 'contig_409311', 'contig_575893', 'contig_833239', 'contig_171927', 'contig_290235', 'contig_606176', 'contig_774309', 'contig_255396', 'contig_82685', 'contig_396156', 'contig_606174', 'contig_84400', 'contig_511313', 'contig_1408867', 'contig_316245', 'contig_1143966', 'contig_362978', 'contig_561289', 'conti…	TCGA-KIRC	Primary Tumor
DQ199948	TCGA-CJ-5681	122b8688-3209-407f-956f-a86327ca556e	DQ199948	Xenotropic murine leukemia virus envelope protein (env) gene	100	100	[123, 155, 113]	['contig428', 'contig442', 'contig236']	TCGA-KIRC	Solid Tissue Normal
DQ199948	TCGA-A7-A26F	a3ef4911-8e12-41d3-a8e0-f5b62f37c797	DQ199948	Xenotropic murine leukemia virus envelope protein (env) gene	100	100	[107]	['contig7896']	TCGA-BRCA	Primary Tumor
KT713991	TCGA-BP-4959	3867f8cd-c749-481c-9a33-2d63141cd77a	KT713991	nasatum endogenous virus bunyavirus clone fragment 14 nucleocapsid-like gene	96.2788	86	[50, 50, 50, 50, 50, 104]	['contig_618012', 'contig_759523', 'contig_918667', 'contig_535668', 'contig_841503', 'contig_101753']	TCGA-KIRC	Primary Tumor
NC_038493	TCGA-CV-6960	602904c6-1669-4d80-857a-27774cb0c2a2	NC_038493	Pteropus associated gemycircularvirus 10 isolate Tbat_H_103958	95.803	78	[129, 48, 65, 88, 119]	['contig19984', 'contig7794', 'contig1268', 'contig25085', 'contig36616']	TCGA-HNSC	Solid Tissue Normal
KM034090	TCGA-BP-4959	3867f8cd-c749-481c-9a33-2d63141cd77a	KM034090	vulgare endogenous virus totivirus clone fragment 24 totivirus RNA-dependent RNA polymerase-like gene	97.3106	77.9022	[50, 50, 50, 50, 50, 50, 50, 50, 50, 50, 50, 50, 50, 50, 50, 50, 50, 50, 50, 50, 50, 50, 50, 50, 50, 50, 50, 50, 50, 50, 50, 50, 50, 50, 50, 50, 50, 50, 50, 50, 50, 50, 50, 50, 50, 50, 50, 50, 50, 78, 50, 50, 50, 50, 50, 50, 50, 50, 50, 50, 50, 50, 50, 50, 50, 50, 50, 50, 50, 50, 50, 50, 50, 50, 50, 50, 50, 50, 50, 50, 50, 50, 50, 75, 50, 50, 50, 50, 50, 50, 50, 50, 50, 50, 50, 50, 50, 50, 50, 50…	['contig_429288', 'contig_884996', 'contig_1368561', 'contig_276751', 'contig_968278', 'contig_278217', 'contig_283936', 'contig_1032341', 'contig_792457', 'contig_1061364', 'contig_1032338', 'contig_504662', 'contig_1493389', 'contig_317993', 'contig_596985', 'contig_959854', 'contig_82899', 'contig_974962', 'contig_276752', 'contig_1032342', 'contig_973462', 'contig_221973', 'contig_33280', 'co…	TCGA-KIRC	Primary Tumor
MH534891	TCGA-AX-A1C4	f8c6f582-2827-41de-8435-1fa5c397c324	MH534891	Apple chlorotic leaf spot virus isolate DN8 coat protein gene	95.536	100	[112]	['contig30809']	TCGA-UCEC	Primary Tumor
MF572051	TCGA-DA-A1IA	84e8cd2c-bed9-4a92-9fa5-36e1df73ed8f	MF572051	Sweet potato feathery mottle virus isolate Aus2D polyprotein gene	99.3057	100	[48, 48, 109]	['contig_21336', 'contig_121616', 'contig_317']	TCGA-SKCM	Metastatic
MF572067	TCGA-DA-A1IA	84e8cd2c-bed9-4a92-9fa5-36e1df73ed8f	MF572067	Sweet potato virus C isolate TM68A polyprotein gene	97.808	98.5	[48, 48, 59, 48, 48, 48, 48, 48, 48, 53, 48, 73, 48, 48, 48, 258, 48, 48, 48, 48, 48, 48, 177, 48, 48, 48, 48, 48, 48, 48]	['contig_107015', 'contig_67927', 'contig_35603', 'contig_60651', 'contig_92760', 'contig_70565', 'contig_55795', 'contig_112043', 'contig_52524', 'contig_1260', 'contig_41476', 'contig_17362', 'contig_126763', 'contig_96116', 'contig_28217', 'contig_403', 'contig_17873', 'contig_93644', 'contig_63193', 'contig_99403', 'contig_99072', 'contig_129483', 'contig_3720', 'contig_68680', 'contig_79021'…	TCGA-SKCM	Metastatic
JX514942	TCGA-AA-3977	c368b24a-59cd-4e51-a493-d885c3014c52	JX514942	Human enterovirus C116 polyprotein gene	96.056	85	[506]	['contig65']	TCGA-COAD	Primary Tumor
DQ401153	TCGA-AP-A1DR	1ff45486-e91c-4c05-85b0-2a8ac07cd41f	DQ401153	Tomato mosaic virus isolate Mx movement protein gene	99.074	100	[108]	['contig1241']	TCGA-UCEC	Primary Tumor
FJ795755	TCGA-DA-A1IA	84e8cd2c-bed9-4a92-9fa5-36e1df73ed8f	FJ795755	Sweet potato feathery mottle virus isolate 43RUKb polyprotein gene	98.5	98.5357	[48, 48, 48, 48, 48, 48, 48, 48, 48, 48, 59, 48, 48, 48, 48, 48, 48, 48, 48, 48, 48, 48, 48, 48, 48, 48, 48, 85, 48, 48, 48, 48, 51, 48, 48, 48, 48, 48, 48, 48, 68, 57, 48, 48, 48, 100, 48, 48, 48, 48, 48, 124, 48, 48, 48, 48]	['contig_114653', 'contig_69378', 'contig_88397', 'contig_25974', 'contig_104191', 'contig_40846', 'contig_110465', 'contig_56734', 'contig_126620', 'contig_56712', 'contig_16024', 'contig_123136', 'contig_20076', 'contig_67367', 'contig_70854', 'contig_73453', 'contig_83155', 'contig_98599', 'contig_17391', 'contig_128390', 'contig_114022', 'contig_56732', 'contig_49133', 'contig_68441', 'contig…	TCGA-SKCM	Metastatic
KY574506	TCGA-CJ-5681	122b8688-3209-407f-956f-a86327ca556e	KY574506	Murine leukemia virus isolate AKR-L4	100	99.6667	[286, 282, 194]	['contig64', 'contig459', 'contig500']	TCGA-KIRC	Solid Tissue Normal
FJ795762	TCGA-DA-A1IA	84e8cd2c-bed9-4a92-9fa5-36e1df73ed8f	FJ795762	Sweet potato feathery mottle virus isolate RUK108 polyprotein gene	99.4049	99.7143	[48, 48, 157, 48, 48, 48, 48]	['contig_44880', 'contig_130444', 'contig_18426', 'contig_51331', 'contig_54812', 'contig_102187', 'contig_110461']	TCGA-SKCM	Metastatic
FR715040	TCGA-F2-A7TX	ea71dc98-33b0-42bf-9142-72b4079d5e49	FR715040	Alfalfa mosaic virus RNA1 segment complete sequence	99.2814	98.4211	[48, 48, 103, 48, 48, 48, 48, 165, 48, 48, 48, 48, 48, 48, 48, 48, 48, 48, 108]	['contig_26293', 'contig_96859', 'contig_2342', 'contig_35741', 'contig_46484', 'contig_49351', 'contig_132659', 'contig_1293', 'contig_117071', 'contig_127149', 'contig_33994', 'contig_51477', 'contig_50743', 'contig_133125', 'contig_35337', 'contig_102343', 'contig_30026', 'contig_131173', 'contig_378']	TCGA-PAAD	Primary Tumor
MF315028	TCGA-AA-3527	755054ab-da9c-4071-ad16-9664bf53b66e	MF315028	Human mastadenovirus C isolate human/CHN/BJ04/2012/[P1/H2/F2]	100	100	[118]	['contig1400']	TCGA-COAD	Primary Tumor
MG656431	TCGA-DA-A1IA	84e8cd2c-bed9-4a92-9fa5-36e1df73ed8f	MG656431	Sweet potato feathery mottle virus isolate Aus17_11D	98.4698	98.2571	[48, 84, 48, 48, 55, 48, 48, 48, 48, 86, 48, 48, 48, 48, 67, 48, 68, 48, 48, 48, 75, 48, 48, 48, 48, 48, 48, 48, 48, 48, 48, 50, 130, 56, 48]	['contig_121301', 'contig_23274', 'contig_108754', 'contig_101764', 'contig_1759', 'contig_125639', 'contig_68940', 'contig_131377', 'contig_120737', 'contig_14454', 'contig_125467', 'contig_10552', 'contig_39730', 'contig_23254', 'contig_33990', 'contig_116486', 'contig_11686', 'contig_91060', 'contig_101898', 'contig_69638', 'contig_13157', 'contig_61542', 'contig_61306', 'contig_30161', 'conti…	TCGA-SKCM	Metastatic
KT713996	TCGA-BP-4959	3867f8cd-c749-481c-9a33-2d63141cd77a	KT713996	nasatum endogenous virus totivirus clone fragment 19 RNA-dependent RNA polymerase-like gene	98.3621	85.907	[50, 50, 50, 50, 50, 50, 50, 50, 50, 50, 50, 50, 50, 50, 50, 50, 50, 70, 50, 50, 50, 50, 50, 50, 50, 50, 50, 50, 50, 50, 50, 50, 50, 50, 345, 50, 50, 50, 50, 50, 50, 50, 50]	['contig_1142109', 'contig_1202606', 'contig_1321383', 'contig_59564', 'contig_895004', 'contig_279236', 'contig_644711', 'contig_733254', 'contig_1031147', 'contig_482995', 'contig_1061518', 'contig_368670', 'contig_1050749', 'contig_123295', 'contig_1066677', 'contig_1208049', 'contig_130691', 'contig_11370', 'contig_331498', 'contig_731402', 'contig_1069335', 'contig_59839', 'contig_895000', '…	TCGA-KIRC	Primary Tumor
NC_032405	TCGA-ED-A627	6f52e7fd-3b68-4af0-b0b2-f175b4ad9d84	NC_032405	Bermuda grass latent virus isolate BGLV	97.9447	98.6966	[53, 81, 48, 48, 48, 48, 48, 48, 48, 51, 71, 48, 71, 62, 48, 48, 48, 48, 48, 97, 61, 56, 74, 69, 48, 48, 84, 48, 48, 48, 48, 50, 48, 48, 48, 48, 48, 48, 48, 48, 48, 48, 48, 48, 48, 48, 48, 81, 48, 48, 81, 48, 48, 48, 48, 96, 98, 48, 48, 48, 48, 48, 48, 48, 65, 48, 48, 48, 48, 48, 75, 57, 117, 48, 48, 48, 52, 57, 48, 48, 48, 48, 48, 48, 48, 48, 48, 48, 48, 63, 216, 48, 73, 48, 48, 48, 48, 48, 48, …	['contig_15640', 'contig_16552', 'contig_131538', 'contig_32430', 'contig_22298', 'contig_133029', 'contig_129139', 'contig_128994', 'contig_93013', 'contig_23427', 'contig_3713', 'contig_100494', 'contig_34527', 'contig_12839', 'contig_35800', 'contig_52474', 'contig_43794', 'contig_124401', 'contig_25040', 'contig_39550', 'contig_13122', 'contig_11888', 'contig_42215', 'contig_13702', 'contig_2…	TCGA-LIHC	Primary Tumor
NC_032405	TCGA-D1-A17H	c557641b-0972-4c8d-b5dc-8b256640ce57	NC_032405	Bermuda grass latent virus isolate BGLV	97.7639	94.1765	[76, 76, 76, 105, 76, 76, 76, 76, 76, 76, 76, 76, 76, 76, 76, 76, 76]	['contig_31349', 'contig_124730', 'contig_147670', 'contig_131461', 'contig_139572', 'contig_152341', 'contig_195148', 'contig_32141', 'contig_151219', 'contig_198509', 'contig_192540', 'contig_32219', 'contig_189907', 'contig_48134', 'contig_59858', 'contig_32918', 'contig_176973']	TCGA-UCEC	Primary Tumor
NC_032405	TCGA-AA-A02O	cd95eba4-01f3-4161-ae8a-3d6e45c28082	NC_032405	Bermuda grass latent virus isolate BGLV	96.8231	97.3621	[212, 211, 246, 108, 244, 351, 197, 105, 509, 110, 135, 127, 167, 264, 136, 160, 135, 229, 146, 157, 111, 136, 189, 152, 124, 131, 118, 105, 143, 176, 109, 123, 196, 246, 265, 187, 145, 179, 124, 171, 114, 126, 107, 133, 152, 118, 121, 111, 211, 101, 102, 105, 129, 346, 163, 104, 120, 105]	['contig1787', 'contig2986', 'contig2287', 'contig2866', 'contig827', 'contig387', 'contig1572', 'contig3969', 'contig1062', 'contig4288', 'contig2224', 'contig4166', 'contig3499', 'contig698', 'contig2175', 'contig2481', 'contig1636', 'contig2853', 'contig2044', 'contig2208', 'contig2291', 'contig2129', 'contig2563', 'contig4355', 'contig504', 'contig899', 'contig3554', 'contig4211', 'contig3494…	TCGA-COAD	Primary Tumor
DQ995647	TCGA-AA-3977	c368b24a-59cd-4e51-a493-d885c3014c52	DQ995647	Human coxsackievirus A22 strain ban99-10427	93.056	95.6667	[715, 1452, 492]	['contig248', 'contig21', 'contig1008']	TCGA-COAD	Primary Tumor
EU809507	TCGA-DA-A1IA	84e8cd2c-bed9-4a92-9fa5-36e1df73ed8f	EU809507	Sweet potato feathery mottle virus isolate NZ4-3 polyprotein gene	98.6389	98.6667	[48, 48, 48, 48, 48, 48, 86, 68, 62, 48, 48, 48, 55, 48, 48, 48, 133, 48, 48, 48, 48]	['contig_67573', 'contig_114624', 'contig_18449', 'contig_40551', 'contig_112594', 'contig_64569', 'contig_36282', 'contig_24156', 'contig_23216', 'contig_1678', 'contig_16246', 'contig_111820', 'contig_2326', 'contig_53262', 'contig_95166', 'contig_63650', 'contig_1092', 'contig_58473', 'contig_43262', 'contig_108369', 'contig_14382']	TCGA-SKCM	Metastatic
KY574511	TCGA-CJ-5681	122b8688-3209-407f-956f-a86327ca556e	KY574511	Murine leukemia virus isolate C58/J#1thyMCF	100	100	[103]	['contig351']	TCGA-KIRC	Solid Tissue Normal
KX579122	TCGA-AX-A1C4	f8c6f582-2827-41de-8435-1fa5c397c324	KX579122	Apple chlorotic leaf spot virus isolate 38/85-A	90.517	100	[116]	['contig19509']	TCGA-UCEC	Primary Tumor
NC_040814	TCGA-B5-A11S	56bd059d-ebaa-43f5-9f80-6c996a0cf59a	NC_040814	Elicom virus 1 replicative protein and structural protein genes	100	100	[106]	['contig2089']	TCGA-UCEC	Primary Tumor
KJ817182	TCGA-AA-3544	d0b3d39c-9348-4c65-b879-1287e13d648d	KJ817182	Aphid lethal paralysis virus isolate AP	98.9332	100	[113, 116, 113, 108, 110]	['contig5538', 'contig6302', 'contig82', 'contig1217', 'contig4545']	TCGA-COAD	Primary Tumor
X16636	TCGA-A7-A0DB	8d890014-7831-4d18-9fc9-591c7d6947ce	X16636	White clover mosaic virus total genomic mRNA.	96.576	97.6	[48, 48, 48, 48, 48, 48, 48, 48, 86, 48, 48, 48, 48, 48, 48, 48, 48, 48, 48, 48, 48, 48, 60, 104, 48]	['contig_130030', 'contig_412080', 'contig_330913', 'contig_368811', 'contig_500937', 'contig_412079', 'contig_57527', 'contig_154835', 'contig_31402', 'contig_212757', 'contig_25645', 'contig_155351', 'contig_417064', 'contig_76322', 'contig_353742', 'contig_453456', 'contig_233463', 'contig_156713', 'contig_279303', 'contig_474913', 'contig_39732', 'contig_474912', 'contig_52455', 'contig_12151…	TCGA-BRCA	Primary Tumor
M12732	TCGA-18-3408	ac92ae82-c416-4812-93e1-9f3def081381		Human papillomavirus type 33, complete genome	90.8407	60.5	[50, 50, 50, 50]	['contig_66787', 'contig_335208', 'contig_337048', 'contig_190308']	TCGA-LUSC	Primary Tumor
NC_023891	TCGA-92-7340	9e023932-81a2-4bcd-90c5-c4c65ed573cd		Human papillomavirus 178, complete genome	94.4382	53.8333	[48, 48, 48, 48, 48, 48]	['contig285884', 'contig44580', 'contig111020', 'contig116297', 'contig27582', 'contig294433']	TCGA-LUSC	Solid Tissue Normal
NC_014068	TCGA-22-5472	76df8001-b653-4cf5-9716-b54f83717018		Torque teno mini virus 8, complete genome	93.0747	75.3333	[50, 50, 50]	['contig177264', 'contig236615', 'contig332399']	TCGA-LUSC	Solid Tissue Normal
NC_014089	TCGA-22-5472	76df8001-b653-4cf5-9716-b54f83717018		Torque teno mini virus 5, complete genome	92.9123	72.6667	[63, 50, 50]	['contig237117', 'contig332399', 'contig474']	TCGA-LUSC	Solid Tissue Normal
NC_009826	TCGA-G3-A5SK	30d277b4-9cc8-482c-ad5a-54d2aef457d4		Hepatitis C virus genotype 5, genome	90.1262	69.5	[48, 60, 48, 48]	['contig25158', 'contig12963', 'contig4125', 'contig30670']	TCGA-LIHC	Primary Tumor
NC_003977	TCGA-G3-A3CK	2a573625-1e56-4cf0-8634-998462342ce8		Hepatitis B virus (strain ayw) genome	92.1544	87.5381	[63, 48, 48, 48, 48, 58, 60, 48, 72, 48, 48, 48, 48, 48, 68, 48, 48, 48, 83, 48, 48, 48, 69, 48, 48, 68, 66, 48, 48, 48, 48, 54, 48, 48, 67, 72, 48, 48, 48, 98, 48, 48, 48, 48, 48, 57, 48, 48, 52, 48, 48, 48, 72, 48, 48, 87, 48, 48, 48, 48, 48, 48, 51, 88, 48, 48, 48, 48, 48, 48, 48, 48, 49, 48, 48, 48, 96, 48, 57, 48, 48, 48, 48, 54, 48, 48, 48, 48, 84, 48, 48, 48, 48, 48, 48, 48, 48, 48, 48, 48…	['contig47844', 'contig65883', 'contig250735', 'contig252418', 'contig100386', 'contig2660', 'contig41218', 'contig204198', 'contig140', 'contig204785', 'contig252346', 'contig250664', 'contig30297', 'contig56188', 'contig49738', 'contig218508', 'contig248392', 'contig74002', 'contig1034', 'contig70888', 'contig100384', 'contig50228', 'contig245590', 'contig237880', 'contig20388', 'contig230341',…	TCGA-LIHC	Primary Tumor
NC_004102	TCGA-EP-A12J	67fb02d9-14ab-4755-9227-b8060b9d6c89		Hepatitis C virus genotype 1, complete genome	92.4953	99.3333	[48, 69, 48]	['contig_65641', 'contig_28385', 'contig_130895']	TCGA-LIHC	Primary Tumor
NC_009825	TCGA-EP-A12J	67fb02d9-14ab-4755-9227-b8060b9d6c89		Hepatitis C virus genotype 4, genome	90.476	64.5	[48, 69]	['contig_107511', 'contig_28385']	TCGA-LIHC	Primary Tumor
NC_038882	TCGA-EP-A12J	67fb02d9-14ab-4755-9227-b8060b9d6c89		Hepatitis C virus (isolate H77) genotype 1, complete cds	92.4953	99.3333	[48, 69, 48]	['contig_65641', 'contig_28385', 'contig_130895']	TCGA-LIHC	Primary Tumor
NC_003977	TCGA-CC-A3MC	dc6cd76f-264e-4d81-b2f7-79ee929df793		Hepatitis B virus (strain ayw) genome	91.4104	95.48	[67, 80, 48, 48, 55, 102, 61, 55, 66, 58, 66, 74, 66, 48, 48, 48, 48, 73, 48, 48, 62, 48, 48, 48, 48]	['contig29333', 'contig39616', 'contig99375', 'contig116628', 'contig787', 'contig30879', 'contig45632', 'contig47502', 'contig37591', 'contig35237', 'contig36925', 'contig33155', 'contig98361', 'contig41969', 'contig31279', 'contig38462', 'contig788', 'contig2059', 'contig39045', 'contig3252', 'contig43260', 'contig98094', 'contig119456', 'contig42649', 'contig29332']	TCGA-LIHC	Primary Tumor
NC_003977	TCGA-DD-AACB	605147c1-0ad4-4847-90f8-eab79cc2685e		Hepatitis B virus (strain ayw) genome	93.816	72	[48, 48, 48, 52, 48]	['contig29203', 'contig26810', 'contig30267', 'contig27525', 'contig23096']	TCGA-LIHC	Primary Tumor
NC_003977	TCGA-RC-A7S9	74357543-4a80-45be-a522-f4514566e0ed		Hepatitis B virus (strain ayw) genome	94.6565	69.8462	[48, 48, 64, 100, 48, 48, 48, 48, 64, 48, 48, 48, 48]	['contig_209155', 'contig_242194', 'contig_2551', 'contig_58288', 'contig_1970', 'contig_181676', 'contig_80277', 'contig_126587', 'contig_68164', 'contig_203868', 'contig_82322', 'contig_4233', 'contig_83172']	TCGA-LIHC	Primary Tumor
NC_003977	TCGA-DD-AAE2	6dd4e6c6-db0c-47be-ab00-883418a57f67		Hepatitis B virus (strain ayw) genome	95.0805	74.25	[91, 48, 68]	['contig6444', 'contig5036', 'contig7190']	TCGA-LIHC	Primary Tumor
NC_003977	TCGA-DD-AAC9	17a31318-20ac-4d02-930d-91f74d9f3bd2		Hepatitis B virus (strain ayw) genome	92.6901	78.6429	[48, 48, 48, 72, 53, 48, 48, 48, 48, 48, 68, 48, 48, 48, 48, 48, 48, 48, 48, 77, 48, 48, 48, 48, 48, 48, 48, 48]	['contig224628', 'contig207934', 'contig49398', 'contig21516', 'contig36292', 'contig33973', 'contig43444', 'contig106486', 'contig35615', 'contig35488', 'contig253060', 'contig26094', 'contig207935', 'contig259288', 'contig217442', 'contig29006', 'contig24967', 'contig206678', 'contig21884', 'contig1501', 'contig9521', 'contig34900', 'contig40026', 'contig242139', 'contig28363', 'contig40269', '…	TCGA-LIHC	Primary Tumor
NC_003977	TCGA-BC-A10W	99354ab5-b1b2-481f-8cff-1467d5509574		Hepatitis B virus (strain ayw) genome	94.4517	75.3023	[50, 50, 50, 50, 50, 50, 50, 50, 66, 50, 50, 50, 50, 50, 50, 50, 50, 50, 50, 50, 50, 62, 50, 50, 50, 54, 50, 50, 50, 50, 50, 50, 50, 50, 50, 50, 50, 50, 50, 50, 50, 50]	['contig_76115', 'contig_52301', 'contig_49954', 'contig_36353', 'contig_25908', 'contig_40334', 'contig_88729', 'contig_90049', 'contig_5000', 'contig_70237', 'contig_56352', 'contig_46411', 'contig_39773', 'contig_25766', 'contig_74470', 'contig_39760', 'contig_97071', 'contig_57152', 'contig_99852', 'contig_84338', 'contig_33369', 'contig_32794', 'contig_32795', 'contig_1355', 'contig_90516', …	TCGA-LIHC	Primary Tumor
NC_003977	TCGA-DD-A1EH	d3b84872-b301-4f29-be6e-d91cb61e6c52		Hepatitis B virus (strain ayw) genome	93.3391	89.0789	[50, 50, 50, 50, 50, 50, 50, 50, 50, 50, 50, 50, 50, 50, 74, 50, 50, 50, 50, 50, 50, 50, 50, 50, 50, 50, 50, 50, 50, 50, 50, 50, 50, 50, 50, 50, 96, 50, 50, 50, 50, 50, 50, 50, 50, 50, 50, 50, 50, 50, 50, 50, 50, 103, 50, 50, 50, 50, 50, 50, 50, 57, 53, 50, 50, 50, 50, 50, 50, 50, 50, 50, 74, 50, 50, 50, 55, 62, 50, 50, 50, 50, 50, 69, 50, 50, 50, 50, 50, 50, 50, 50, 50, 50, 50, 50, 90, 73, 50, 5…	['contig_16281', 'contig_31652', 'contig_41212', 'contig_20879', 'contig_2207', 'contig_77456', 'contig_18375', 'contig_29327', 'contig_44661', 'contig_60582', 'contig_84550', 'contig_774', 'contig_83914', 'contig_22335', 'contig_8538', 'contig_80820', 'contig_67077', 'contig_24982', 'contig_13881', 'contig_24570', 'contig_64327', 'contig_37207', 'contig_26200', 'contig_58701', 'contig_79054', 'c…	TCGA-LIHC	Solid Tissue Normal
NC_003977	TCGA-CC-5262	c74947ce-d583-4f74-bc1d-186eef4aa049		Hepatitis B virus (strain ayw) genome	91.0104	89.8	[50, 54, 50, 50, 50, 50, 64, 96, 54, 50, 50, 50, 50, 68, 50, 50, 63, 50, 161, 59, 50, 61, 50, 50, 50, 50, 50, 50, 50, 50, 50, 50, 69, 50, 50, 53, 50, 69, 82, 67, 50, 50, 50, 50]	['contig_158812', 'contig_44922', 'contig_143334', 'contig_139221', 'contig_44675', 'contig_177981', 'contig_92832', 'contig_47536', 'contig_64742', 'contig_85190', 'contig_38908', 'contig_164915', 'contig_8147', 'contig_46329', 'contig_34755', 'contig_143333', 'contig_22679', 'contig_39672', 'contig_3901', 'contig_44063', 'contig_46371', 'contig_3246', 'contig_211307', 'contig_51453', 'contig_75…	TCGA-LIHC	Primary Tumor
NC_003977	TCGA-DD-A116	a356d7c4-b3b2-4c1e-b82b-9224549378a9		Hepatitis B virus (strain ayw) genome	92.5912	83.8319	[48, 48, 48, 69, 48, 82, 86, 66, 48, 48, 65, 48, 48, 48, 48, 57, 48, 48, 57, 69, 48, 48, 48, 48, 48, 48, 48, 49, 63, 48, 53, 48, 48, 48, 72, 48, 48, 48, 64, 48, 48, 48, 48, 48, 48, 48, 48, 48, 48, 48, 48, 64, 48, 48, 71, 70, 48, 48, 48, 48, 48, 51, 48, 48, 122, 48, 48, 126, 48, 51, 66, 91, 64, 48, 129, 48, 48, 48, 48, 48, 48, 48, 48, 73, 48, 85, 48, 48, 58, 48, 48, 57, 48, 70, 48, 48, 48, 48, 48,…	['contig37303', 'contig2538', 'contig37492', 'contig9087', 'contig4148', 'contig1641', 'contig24616', 'contig10593', 'contig30448', 'contig13627', 'contig24227', 'contig33741', 'contig31484', 'contig37490', 'contig35257', 'contig22310', 'contig40976', 'contig40559', 'contig28846', 'contig30197', 'contig34481', 'contig28168', 'contig18386', 'contig12143', 'contig34101', 'contig40193', 'contig18760…	TCGA-LIHC	Solid Tissue Normal
NC_003977	TCGA-DD-AACA	7a8a79d1-4ac3-4dde-a4ee-e2a1cc7b4752		Hepatitis B virus (strain ayw) genome	94.1424	78.4	[48, 48, 48, 48, 48, 48, 48, 57, 48, 48, 48, 48, 48, 48, 48, 48, 48, 48, 48, 48, 48, 48, 111, 48, 48, 48, 48, 48, 48, 48, 48, 48, 48, 69, 48, 48, 48, 48, 48, 48, 71, 48, 48, 48, 48, 75, 48, 48, 48, 50, 48, 48, 48, 48, 48, 48, 48, 48, 48, 48, 66, 48, 48, 48, 48, 54, 48, 48, 48, 48, 48, 48, 48, 48, 70, 48, 48, 71, 73, 48, 48, 48, 48, 48, 67, 48, 48, 48, 48, 48, 48, 48, 48, 48, 48, 48, 48, 72, 48, 4…	['contig_41784', 'contig_1649', 'contig_218361', 'contig_41629', 'contig_213323', 'contig_79776', 'contig_166923', 'contig_48381', 'contig_79775', 'contig_168664', 'contig_210876', 'contig_170937', 'contig_2274', 'contig_195477', 'contig_184589', 'contig_45012', 'contig_1603', 'contig_51659', 'contig_55937', 'contig_189176', 'contig_5373', 'contig_47798', 'contig_5702', 'contig_49515', 'contig_53…	TCGA-LIHC	Primary Tumor
NC_003977	TCGA-G3-A3CH	9209981b-572c-4607-911c-01fbccc5f4be		Hepatitis B virus (strain ayw) genome	91.8069	90.4583	[48, 50, 48, 48, 125, 48, 70, 48, 48, 48, 68, 180, 48, 48, 48, 48, 48, 51, 48, 48, 48, 48, 63, 65, 48, 48, 96, 89, 48, 48, 48, 51, 48, 65, 74, 48, 48, 77, 110, 72, 48, 48, 66, 48, 117, 48, 60, 48, 48, 48, 48, 48, 66, 50, 68, 48, 48, 48, 48, 48, 48, 48, 48, 72, 48, 48, 49, 50, 48, 65, 48, 48, 48, 64, 48, 48, 48, 48, 48, 62, 48, 48, 48, 48, 48, 55, 51, 48, 48, 48, 48, 48, 48, 50, 48, 48, 48, 48, 63…	['contig19350', 'contig161563', 'contig163946', 'contig19679', 'contig2128', 'contig161747', 'contig562', 'contig10640', 'contig151418', 'contig165514', 'contig11973', 'contig632', 'contig166587', 'contig145943', 'contig17763', 'contig14047', 'contig10032', 'contig12373', 'contig26118', 'contig138250', 'contig162478', 'contig142835', 'contig161352', 'contig19383', 'contig26070', 'contig9689', 'co…	TCGA-LIHC	Solid Tissue Normal
NC_003977	TCGA-CC-5259	4c33dab8-b610-4b80-9920-e213eb55e497		Hepatitis B virus (strain ayw) genome	93.2058	80.4	[48, 48, 48, 48, 48]	['contig_67749', 'contig_1635315', 'contig_135700', 'contig_1675198', 'contig_1610358']	TCGA-LIHC	Primary Tumor
NC_003977	TCGA-DD-AADN	d036e43a-be4d-41ff-a17a-535436c8aa5e		Hepatitis B virus (strain ayw) genome	92.5751	53.7547	[48, 48, 48, 48, 48, 48, 48, 48, 48, 48, 48, 48, 48, 48, 48, 48, 48, 48, 48, 48, 48, 48, 48, 48, 48, 48, 48, 48, 48, 48, 48, 48, 48, 48, 48, 48, 48, 48, 48, 48, 48, 48, 48, 48, 48, 48, 48, 48, 48, 48, 48, 48, 48, 48, 48, 48, 48, 48, 48, 48, 48, 48, 48, 48, 48, 48, 48, 48, 48, 48, 48, 48, 48, 48, 48, 48, 48, 48, 48, 48, 48, 48, 48, 48, 48, 48, 48, 48, 48, 48, 48, 48, 48, 48, 48, 48, 48, 48, 48, 48…	['contig_142096', 'contig_80223', 'contig_457295', 'contig_476556', 'contig_142080', 'contig_154106', 'contig_259500', 'contig_447843', 'contig_436918', 'contig_141972', 'contig_162628', 'contig_320021', 'contig_142195', 'contig_162644', 'contig_162624', 'contig_142171', 'contig_142066', 'contig_239611', 'contig_142067', 'contig_128242', 'contig_142124', 'contig_447784', 'contig_447864', 'contig_…	TCGA-LIHC	Primary Tumor
NC_003977	TCGA-G3-A25U	2739359e-e77b-4a36-ab78-8d66c9e7ae93		Hepatitis B virus (strain ayw) genome	91.8073	89.1129	[48, 48, 48, 48, 48, 48, 50, 71, 48, 48, 48, 48, 48, 48, 48, 48, 48, 56, 56, 48, 49, 48, 53, 48, 48, 48, 48, 48, 48, 48, 63, 50, 48, 48, 59, 66, 48, 52, 48, 48, 48, 48, 48, 82, 48, 91, 48, 48, 66, 102, 48, 48, 68, 48, 48, 96, 48, 48, 48, 48, 52, 48, 48, 48, 48, 53, 48, 67, 68, 48, 48, 48, 48, 56, 48, 48, 68, 48, 48, 70, 48, 92, 56, 48, 48, 48, 74, 48, 48, 48, 48, 48, 48, 48, 48, 48, 48, 48, 48, 6…	['contig28377', 'contig28656', 'contig36240', 'contig44531', 'contig47180', 'contig26693', 'contig8098', 'contig14960', 'contig9706', 'contig47265', 'contig13588', 'contig22282', 'contig48590', 'contig29090', 'contig28533', 'contig35200', 'contig39581', 'contig44009', 'contig10671', 'contig19033', 'contig303', 'contig11306', 'contig22220', 'contig47526', 'contig10360', 'contig35364', 'contig28030…	TCGA-LIHC	Primary Tumor
NC_009824	TCGA-DD-A114	cb0cad90-323e-4898-b112-b1960e28dfd5		Hepatitis C virus genotype 3, genome	92.5252	61.0909	[50, 50, 50, 50, 50, 50, 50, 50, 50, 50, 50]	['contig97874', 'contig22173', 'contig301296', 'contig43681', 'contig1124', 'contig367965', 'contig3895', 'contig365836', 'contig12009', 'contig184516', 'contig108622']	TCGA-LIHC	Solid Tissue Normal
NC_009825	TCGA-DD-A114	cb0cad90-323e-4898-b112-b1960e28dfd5		Hepatitis C virus genotype 4, genome	91.7235	85.2083	[76, 66, 50, 79, 60, 50, 50, 50, 52, 50, 50, 50, 50, 50, 50, 50, 71, 50, 50, 50, 61, 50, 50, 56]	['contig84384', 'contig81131', 'contig297387', 'contig242064', 'contig77291', 'contig313672', 'contig34645', 'contig301296', 'contig114745', 'contig33933', 'contig52', 'contig297401', 'contig98965', 'contig326821', 'contig87886', 'contig119723', 'contig66528', 'contig60079', 'contig326171', 'contig93062', 'contig256017', 'contig14427', 'contig237011', 'contig95835']	TCGA-LIHC	Solid Tissue Normal
NC_009826	TCGA-DD-A114	cb0cad90-323e-4898-b112-b1960e28dfd5		Hepatitis C virus genotype 5, genome	92.2176	68	[50, 50, 50, 50, 50, 50, 50, 50]	['contig92385', 'contig298796', 'contig323717', 'contig318364', 'contig3895', 'contig82261', 'contig108622', 'contig87886']	TCGA-LIHC	Solid Tissue Normal
NC_003977	TCGA-CC-A5UD	319353a7-4e5b-4d02-87fc-9fb5938ff427		Hepatitis B virus (strain ayw) genome	91.6654	89.2453	[48, 48, 48, 48, 48, 48, 48, 48, 48, 48, 48, 48, 48, 48, 48, 48, 48, 48, 48, 58, 48, 48, 48, 48, 48, 48, 48, 108, 48, 48, 48, 48, 48, 113, 88, 48, 86, 62, 48, 65, 48, 48, 48, 48, 48, 48, 48, 48, 48, 48, 48, 48, 48, 48, 48, 48, 48, 48, 48, 48, 48, 48, 48, 48, 48, 48, 48, 48, 48, 60, 48, 48, 48, 48, 48, 48, 48, 48, 48, 48, 48, 48, 62, 48, 48, 69, 48, 48, 48, 48, 48, 48, 48, 48, 48, 48, 48, 48, 48, …	['contig_42475', 'contig_32571', 'contig_30756', 'contig_23101', 'contig_96765', 'contig_49051', 'contig_127499', 'contig_36803', 'contig_17396', 'contig_94355', 'contig_115424', 'contig_129866', 'contig_115422', 'contig_118630', 'contig_27053', 'contig_41367', 'contig_27358', 'contig_128276', 'contig_26467', 'contig_26653', 'contig_34573', 'contig_34274', 'contig_29721', 'contig_33591', 'contig_…	TCGA-LIHC	Primary Tumor
NC_003977	TCGA-DD-A3A3	3916f71c-19da-44e1-b967-c81db579e130		Hepatitis B virus (strain ayw) genome	95.8335	100	[48, 48]	['contig_114481', 'contig_31736']	TCGA-LIHC	Solid Tissue Normal
NC_003977	TCGA-DD-AACV	20cdb81e-e591-464b-abe6-7e0052f6a2ad		Hepatitis B virus (strain ayw) genome	95.0976	60.8154	[48, 48, 48, 48, 70, 48, 48, 48, 48, 48, 72, 48, 48, 48, 48, 48, 48, 48, 48, 70, 88, 48, 48, 48, 59, 48, 51, 48, 48, 48, 70, 48, 48, 71, 58, 48, 48, 48, 48, 48, 68, 48, 48, 48, 48, 88, 58, 48, 48, 48, 48, 48, 80, 48, 48, 70, 48, 48, 48, 48, 68, 48, 48, 48]	['contig44520', 'contig20881', 'contig30926', 'contig20889', 'contig15755', 'contig36550', 'contig20887', 'contig33563', 'contig36548', 'contig34980', 'contig37497', 'contig21436', 'contig20884', 'contig23161', 'contig14191', 'contig38124', 'contig34979', 'contig39863', 'contig46599', 'contig2297', 'contig26379', 'contig31960', 'contig20888', 'contig20890', 'contig4134', 'contig20892', 'contig230…	TCGA-LIHC	Primary Tumor
NC_003977	TCGA-CC-A7IE	dbaf71fe-7706-431e-9192-f214f7eeae80		Hepatitis B virus (strain ayw) genome	90.4519	94.8889	[48, 87, 48, 161, 72, 110, 88, 48, 48, 81, 48, 48, 49, 68, 48, 48, 48, 48]	['contig39684', 'contig41443', 'contig128733', 'contig57025', 'contig37007', 'contig25093', 'contig51424', 'contig53081', 'contig124149', 'contig53950', 'contig128506', 'contig59169', 'contig128310', 'contig33708', 'contig102701', 'contig56722', 'contig44144', 'contig47734']	TCGA-LIHC	Primary Tumor
NC_003977	TCGA-CC-A7IK	0fa605f2-c681-40e7-a068-6026032a50c4		Hepatitis B virus (strain ayw) genome	90.8471	87.5285	[58, 48, 60, 48, 48, 60, 48, 48, 48, 48, 75, 60, 48, 48, 48, 48, 48, 48, 48, 70, 48, 48, 48, 52, 48, 48, 48, 48, 48, 58, 48, 48, 121, 48, 48, 48, 48, 48, 48, 68, 48, 81, 58, 48, 48, 71, 48, 59, 48, 53, 48, 48, 84, 48, 48, 48, 48, 48, 48, 48, 48, 59, 48, 48, 48, 48, 48, 48, 48, 48, 70, 141, 56, 48, 48, 48, 48, 48, 48, 48, 48, 48, 48, 126, 72, 48, 48, 48, 48, 48, 136, 64, 64, 48, 92, 48, 48, 48, 48…	['contig21132', 'contig101344', 'contig3902', 'contig101167', 'contig71746', 'contig14807', 'contig38241', 'contig41711', 'contig91380', 'contig37369', 'contig28871', 'contig14043', 'contig20984', 'contig71470', 'contig16732', 'contig28900', 'contig18084', 'contig96710', 'contig27516', 'contig88256', 'contig28878', 'contig99956', 'contig33362', 'contig1571', 'contig98547', 'contig99238', 'contig2…	TCGA-LIHC	Primary Tumor
NC_003977	TCGA-DD-AAE4	801d8407-fe06-4d42-b4fc-1f160450fe3e		Hepatitis B virus (strain ayw) genome	93.6597	69.7059	[48, 48, 48, 48, 48, 48, 48, 48, 48, 48, 48, 48, 48, 48, 48, 48, 48]	['contig_156133', 'contig_138775', 'contig_162789', 'contig_573620', 'contig_494788', 'contig_143311', 'contig_126750', 'contig_137697', 'contig_478215', 'contig_412924', 'contig_595405', 'contig_606232', 'contig_371683', 'contig_134950', 'contig_155982', 'contig_218784', 'contig_460436']	TCGA-LIHC	Primary Tumor
NC_009824	TCGA-2Y-A9GT	1fd8c530-e1e7-4615-903f-f537f3b4f5af		Hepatitis C virus genotype 3, genome	95.789	99	[48, 48]	['contig44954', 'contig78692']	TCGA-LIHC	Primary Tumor
NC_003977	TCGA-CC-A8HU	b6d22020-f7bf-4499-834d-fe2d217a36b7		Hepatitis B virus (strain ayw) genome	93.6903	98	[48, 48, 48]	['contig_18763', 'contig_31413', 'contig_32471']	TCGA-LIHC	Primary Tumor
NC_003977	TCGA-DD-A119	7db5762b-4402-4e3f-bc82-058e25ababf4		Hepatitis B virus (strain ayw) genome	91.1933	85.5082	[89, 53, 53, 72, 50, 50, 50, 127, 50, 50, 58, 50, 50, 50, 76, 50, 53, 50, 50, 50, 50, 50, 50, 50, 50, 50, 50, 235, 50, 50, 71, 50, 50, 50, 108, 50, 50, 115, 50, 50, 50, 100, 50, 51, 50, 98, 50, 50, 50, 51, 50, 50, 50, 50, 50, 52, 50, 50, 50, 51, 50, 50, 50, 50, 50, 50, 50, 50, 50, 50, 50, 50, 73, 50, 50, 50, 50, 52, 52, 75, 50, 80, 50, 50, 50, 50, 110, 76, 101, 50, 50, 50, 54, 73, 70, 141, 50, 50…	['contig26032', 'contig8011', 'contig22461', 'contig4954', 'contig32306', 'contig27653', 'contig27721', 'contig56585', 'contig58932', 'contig63542', 'contig64160', 'contig21129', 'contig23501', 'contig63835', 'contig55207', 'contig11318', 'contig24914', 'contig12480', 'contig37904', 'contig68933', 'contig30833', 'contig9097', 'contig9144', 'contig24554', 'contig70153', 'contig27646', 'contig22462…	TCGA-LIHC	Solid Tissue Normal
NC_003977	TCGA-DD-AACT	994bca8c-9e20-4767-8061-65d69c1fc2f9		Hepatitis B virus (strain ayw) genome	93.3856	72.8	[48, 48, 48, 48, 48, 48, 48, 48, 48, 48]	['contig_115227', 'contig_101478', 'contig_13760', 'contig_103569', 'contig_17570', 'contig_111011', 'contig_109719', 'contig_97736', 'contig_15732', 'contig_21851']	TCGA-LIHC	Primary Tumor
NC_003977	TCGA-G3-AAV7	e4d6ffca-ddae-43a3-9184-ed1f22c25c35		Hepatitis B virus (strain ayw) genome	90.9058	97.4	[48, 49, 48, 48, 59]	['contig20293', 'contig1622', 'contig17762', 'contig63584', 'contig23369']	TCGA-LIHC	Primary Tumor
NC_003977	TCGA-CC-A7IG	a91f7ed6-647b-49e5-bef7-891c9f2e0609		Hepatitis B virus (strain ayw) genome	94.1095	92.5	[48, 68]	['contig3766', 'contig7211']	TCGA-LIHC	Primary Tumor
NC_003977	TCGA-QA-A7B7	70135ee9-90ab-4ecb-9723-99de6c161573		Hepatitis B virus (strain ayw) genome	93.4278	88.6197	[48, 91, 53, 48, 48, 48, 48, 48, 48, 48, 48, 48, 48, 48, 48, 48, 48, 48, 48, 48, 48, 48, 48, 48, 48, 95, 48, 48, 48, 66, 48, 68, 48, 48, 58, 48, 48, 48, 48, 48, 48, 69, 48, 48, 48, 48, 48, 48, 48, 48, 48, 48, 48, 48, 48, 48, 92, 48, 48, 48, 48, 63, 48, 48, 66, 48, 48, 63, 48, 72, 48, 48, 48, 48, 48, 48, 48, 48, 48, 48, 48, 48, 86, 120, 48, 64, 48, 48, 48, 48, 48, 48, 48, 48, 48, 48, 48, 48, 48, 4…	['contig_118429', 'contig_4302', 'contig_3078', 'contig_32435', 'contig_41242', 'contig_19136', 'contig_96878', 'contig_91681', 'contig_101425', 'contig_117142', 'contig_77860', 'contig_12319', 'contig_12483', 'contig_14921', 'contig_119853', 'contig_37566', 'contig_22307', 'contig_48726', 'contig_51018', 'contig_121994', 'contig_117374', 'contig_108729', 'contig_41156', 'contig_10376', 'contig_3…	TCGA-LIHC	Primary Tumor
NC_003977	TCGA-CC-A7IL	63837ea6-01a3-451f-ad4a-27eb8a870bb7		Hepatitis B virus (strain ayw) genome	91.364	91.9821	[48, 64, 48, 70, 157, 48, 114, 48, 48, 66, 48, 48, 48, 68, 48, 48, 48, 48, 48, 48, 48, 48, 48, 48, 65, 76, 48, 48, 48, 48, 62, 48, 48, 48, 65, 48, 48, 48, 48, 48, 48, 48, 48, 86, 48, 48, 48, 48, 93, 48, 48, 48, 48, 48, 75, 48, 48, 48, 48, 48, 53, 48, 48, 48, 48, 75, 48, 48, 48, 48, 48, 48, 48, 66, 48, 48, 48, 48, 48, 48, 48, 91, 48, 118, 48, 48, 116, 48, 48, 53, 48, 48, 48, 50, 72, 48, 48, 48, 48…	['contig_57377', 'contig_51859', 'contig_62919', 'contig_31548', 'contig_75941', 'contig_137454', 'contig_33388', 'contig_57596', 'contig_56824', 'contig_63992', 'contig_139050', 'contig_47783', 'contig_38505', 'contig_33998', 'contig_56823', 'contig_181939', 'contig_146058', 'contig_178288', 'contig_166654', 'contig_52872', 'contig_59017', 'contig_34815', 'contig_43491', 'contig_30565', 'contig_…	TCGA-LIHC	Primary Tumor
NC_003977	TCGA-ED-A7PX	6f3c1106-38a8-419a-8379-03b747cbd0e1		Hepatitis B virus (strain ayw) genome	94.5075	70	[48, 48]	['contig_525669', 'contig_39710']	TCGA-LIHC	Primary Tumor
NC_004102	TCGA-BW-A5NO	e895e8f5-5a01-4c76-8e8b-4590a518883b		Hepatitis C virus genotype 1, complete genome	93.75	100	[48]	['contig7782']	TCGA-LIHC	Primary Tumor
NC_038882	TCGA-BW-A5NO	e895e8f5-5a01-4c76-8e8b-4590a518883b		Hepatitis C virus (isolate H77) genotype 1, complete cds	93.75	100	[48]	['contig7782']	TCGA-LIHC	Primary Tumor
NC_003977	TCGA-DD-AACD	ba3e7d51-1f62-4e11-9672-46e7451dd6a6		Hepatitis B virus (strain ayw) genome	95.1713	72.7273	[48, 48, 48, 48, 62, 48, 48, 48, 48, 48, 48]	['contig_139524', 'contig_137913', 'contig_24088', 'contig_34683', 'contig_34910', 'contig_19915', 'contig_23274', 'contig_33684', 'contig_138026', 'contig_28319', 'contig_137952']	TCGA-LIHC	Primary Tumor
NC_003977	TCGA-DD-A4NO	8f7e7a9d-df97-4e37-91a1-165ec44f7a13		Hepatitis B virus (strain ayw) genome	94.494	72	[48, 48]	['contig51015', 'contig31243']	TCGA-LIHC	Primary Tumor
NC_003977	TCGA-DD-AADF	5c57b82a-e94f-43e2-a281-f5b2c5d030c4		Hepatitis B virus (strain ayw) genome	93.6769	78.7869	[48, 48, 48, 48, 48, 48, 48, 48, 48, 48, 48, 48, 48, 48, 48, 48, 48, 48, 57, 48, 48, 48, 48, 48, 48, 48, 48, 48, 55, 48, 76, 48, 48, 48, 48, 48, 48, 48, 48, 48, 59, 48, 48, 48, 48, 70, 48, 48, 48, 48, 48, 48, 48, 48, 48, 48, 67, 48, 48, 63, 48, 48, 48, 51, 48, 48, 48, 48, 48, 48, 48, 48, 48, 68, 48, 48, 48, 48, 48, 48, 48, 48, 48, 48, 50, 48, 48, 48, 50, 48, 48, 48, 48, 67, 48, 48, 90, 87, 48, 48…	['contig_44911', 'contig_43627', 'contig_141671', 'contig_45094', 'contig_107131', 'contig_58085', 'contig_100780', 'contig_21799', 'contig_162984', 'contig_38483', 'contig_49571', 'contig_71334', 'contig_116665', 'contig_58087', 'contig_164047', 'contig_142632', 'contig_37387', 'contig_56396', 'contig_18810', 'contig_58086', 'contig_20551', 'contig_122091', 'contig_38945', 'contig_134110', 'cont…	TCGA-LIHC	Primary Tumor
NC_003977	TCGA-DD-A1EL	6ae62d73-e19e-4d35-9cfb-8ba29a71282d		Hepatitis B virus (strain ayw) genome	90.0132	88.3697	[48, 48, 130, 48, 71, 48, 70, 69, 71, 187, 85, 48, 87, 48, 71, 72, 48, 48, 112, 72, 92, 85, 72, 115, 48, 48, 95, 160, 94, 72, 48, 105, 143, 149, 94, 133, 48, 48, 52, 92, 97, 159, 63, 66, 72, 169, 69, 93, 84, 72, 48, 48, 169, 78, 48, 48, 130, 65, 87, 76, 94, 48, 124, 93, 129, 77, 65, 72, 73, 92, 138, 169, 48, 48, 100, 89, 106, 48, 48, 62, 125, 99, 61, 48, 48, 52, 75, 114, 50, 85, 48, 91, 55, 68, 4…	['contig204', 'contig413', 'contig1999', 'contig205', 'contig3148', 'contig7244', 'contig5372', 'contig4982', 'contig8547', 'contig3518', 'contig7444', 'contig5671', 'contig3522', 'contig80', 'contig5060', 'contig81', 'contig3169', 'contig84', 'contig1337', 'contig5223', 'contig29', 'contig7092', 'contig8918', 'contig819', 'contig786', 'contig5340', 'contig30', 'contig2334', 'contig4289', 'contig…	TCGA-LIHC	Solid Tissue Normal
NC_003977	TCGA-DD-AACS	f1db8c7f-ecb8-44e6-8e27-6e19c991b71d		Hepatitis B virus (strain ayw) genome	94.2947	74	[48, 48, 48, 61, 48, 48, 53, 48, 48, 48, 48]	['contig17894', 'contig14633', 'contig25920', 'contig23117', 'contig15712', 'contig13844', 'contig28514', 'contig29578', 'contig13799', 'contig19655', 'contig1389']	TCGA-LIHC	Primary Tumor
NC_003977	TCGA-BW-A5NP	535c9997-c779-46fd-a901-641ffaecaeda		Hepatitis B virus (strain ayw) genome	90.0698	87.3969	[48, 48, 48, 63, 48, 48, 48, 48, 48, 48, 48, 80, 48, 72, 48, 48, 60, 48, 48, 48, 68, 48, 48, 72, 48, 48, 48, 48, 48, 48, 48, 48, 48, 48, 48, 68, 48, 48, 48, 48, 48, 48, 71, 48, 83, 48, 48, 48, 48, 51, 48, 48, 48, 48, 96, 48, 48, 48, 48, 48, 48, 48, 48, 48, 48, 48, 50, 48, 48, 48, 53, 48, 48, 48, 48, 72, 48, 48, 69, 72, 59, 48, 70, 48, 48, 70, 48, 48, 72, 48, 48, 48, 48, 48, 63, 48, 48, 48, 68, 48…	['contig86867', 'contig84845', 'contig61745', 'contig41393', 'contig21699', 'contig63601', 'contig45008', 'contig82310', 'contig64039', 'contig108241', 'contig34635', 'contig22250', 'contig84915', 'contig7259', 'contig64074', 'contig61876', 'contig34145', 'contig78850', 'contig32761', 'contig72279', 'contig23672', 'contig15883', 'contig78868', 'contig3366', 'contig107698', 'contig104649', 'contig…	TCGA-LIHC	Primary Tumor
NC_003977	TCGA-G3-AAV1	774890d7-556a-4c27-a8fa-4e4aa82dd6b6		Hepatitis B virus (strain ayw) genome	90.8181	90.8871	[67, 48, 50, 53, 48, 48, 199, 48, 51, 57, 48, 48, 48, 80, 83, 48, 48, 48, 48, 107, 95, 98, 59, 88, 66, 70, 48, 48, 48, 48, 77, 48, 48, 65, 93, 48, 72, 48, 99, 73, 48, 59, 48, 48, 81, 48, 48, 70, 48, 70, 65, 48, 48, 70, 148, 48, 50, 48, 48, 50, 62, 48]	['contig8253', 'contig14044', 'contig10259', 'contig18034', 'contig15845', 'contig7916', 'contig186', 'contig18112', 'contig6855', 'contig18113', 'contig14830', 'contig10533', 'contig15577', 'contig10960', 'contig13211', 'contig27060', 'contig21190', 'contig21212', 'contig21189', 'contig725', 'contig7792', 'contig15099', 'contig26481', 'contig589', 'contig14940', 'contig13303', 'contig20459', 'co…	TCGA-LIHC	Primary Tumor
NC_001401	TCGA-DD-A3A2	b4338a64-5670-4aa8-8c6c-5edcb0006f9f		Adeno-associated virus - 2, complete genome	98.115	69.75	[48, 70, 48, 72]	['contig209050', 'contig79221', 'contig207743', 'contig209744']	TCGA-LIHC	Solid Tissue Normal
NC_003977	TCGA-2Y-A9H4	852a326d-d81f-43df-96d5-256db17f13a4		Hepatitis B virus (strain ayw) genome	92.578	93.7586	[48, 48, 48, 48, 48, 48, 48, 48, 48, 48, 48, 48, 48, 48, 48, 48, 48, 48, 58, 48, 48, 48, 66, 48, 48, 79, 72, 48, 48, 48, 48, 48, 48, 48, 72, 48, 56, 48, 75, 48, 48, 48, 48, 48, 48, 48, 48, 48, 48, 48, 48, 48, 48, 48, 48, 48, 48, 48, 48, 48, 48, 48, 91, 48, 48, 48, 48, 48, 48, 48, 48, 48, 48, 48, 48, 48, 48, 48, 48, 48, 48, 48, 48, 63, 48, 48, 48, 48, 68, 48, 48, 50, 48, 48, 48, 48, 48, 48, 48, 48…	['contig_11614', 'contig_2464', 'contig_28999', 'contig_64765', 'contig_13566', 'contig_25636', 'contig_11114', 'contig_82815', 'contig_11495', 'contig_74523', 'contig_67743', 'contig_80845', 'contig_29600', 'contig_29972', 'contig_78346', 'contig_82932', 'contig_78267', 'contig_17993', 'contig_774', 'contig_13157', 'contig_30283', 'contig_74273', 'contig_1236', 'contig_30924', 'contig_30282', 'c…	TCGA-LIHC	Primary Tumor
NC_003977	TCGA-BC-A10W	704e2cee-ed01-4c98-99c6-745ae4864781		Hepatitis B virus (strain ayw) genome	96.3033	61.303	[50, 50, 50, 60, 50, 50, 50, 50, 50, 50, 50, 50, 50, 50, 50, 51, 67, 50, 50, 50, 50, 50, 50, 64, 50, 50, 50, 50, 50, 50, 50, 50, 54]	['contig_123811', 'contig_119688', 'contig_126098', 'contig_112551', 'contig_74700', 'contig_74655', 'contig_135643', 'contig_28919', 'contig_91225', 'contig_75683', 'contig_69341', 'contig_111499', 'contig_78819', 'contig_98114', 'contig_111498', 'contig_50518', 'contig_18254', 'contig_97849', 'contig_45239', 'contig_43704', 'contig_53115', 'contig_125510', 'contig_111497', 'contig_96734', 'cont…	TCGA-LIHC	Solid Tissue Normal
NC_003977	TCGA-DD-A11A	f11fdba3-1812-417d-8235-c169b3263141		Hepatitis B virus (strain ayw) genome	91.7057	90.8218	[48, 48, 50, 48, 48, 48, 48, 48, 53, 61, 48, 48, 48, 48, 48, 48, 48, 48, 48, 48, 48, 48, 48, 48, 48, 62, 81, 48, 48, 52, 48, 85, 48, 48, 48, 48, 48, 48, 95, 48, 48, 48, 48, 48, 48, 48, 48, 75, 49, 48, 48, 48, 48, 48, 48, 48, 48, 48, 48, 63, 68, 123, 48, 48, 48, 139, 48, 52, 48, 48, 48, 48, 48, 48, 48, 48, 48, 48, 64, 51, 48, 48, 48, 48, 48, 48, 48, 164, 48, 48, 48, 48, 48, 48, 48, 48, 48, 48, 48,…	['contig_100482', 'contig_100977', 'contig_3524', 'contig_41380', 'contig_32837', 'contig_31445', 'contig_36958', 'contig_75875', 'contig_97665', 'contig_23091', 'contig_76704', 'contig_99945', 'contig_96881', 'contig_34945', 'contig_100579', 'contig_36045', 'contig_42508', 'contig_26417', 'contig_41700', 'contig_22370', 'contig_100153', 'contig_83259', 'contig_36789', 'contig_88273', 'contig_230…	TCGA-LIHC	Primary Tumor
NC_003977	TCGA-CC-A3M9	d34e8f7d-bdb0-41e6-9b28-d50189d68cda		Hepatitis B virus (strain ayw) genome	92.6147	92.1111	[81, 48, 48, 48, 48, 48, 78, 48, 48]	['contig_37657', 'contig_378297', 'contig_150326', 'contig_363798', 'contig_156353', 'contig_1992', 'contig_35714', 'contig_395872', 'contig_325287']	TCGA-LIHC	Primary Tumor
NC_003977	TCGA-DD-AAVS	957bae08-77b1-4644-845e-59ecbe754d4e		Hepatitis B virus (strain ayw) genome	93.2405	78.7368	[52, 72, 48, 54, 48, 48, 48, 48, 50, 48, 48, 66, 48, 48, 48, 48, 48, 48, 48]	['contig_1095', 'contig_2418', 'contig_123782', 'contig_53341', 'contig_45116', 'contig_125512', 'contig_31589', 'contig_193165', 'contig_22687', 'contig_45117', 'contig_2419', 'contig_34874', 'contig_194043', 'contig_138941', 'contig_125029', 'contig_187798', 'contig_48594', 'contig_59388', 'contig_158619']	TCGA-LIHC	Primary Tumor
NC_003977	TCGA-UB-A7MC	0a705d6e-9eea-49e3-8084-d64c17cb4847		Hepatitis B virus (strain ayw) genome	92.2126	91.8805
NC_003977	TCGA-CC-A3MB	aec6bc62-ea9b-46e8-9f88-94b5b78e3459		Hepatitis B virus (strain ayw) genome	92.188	90.5675	[48, 48, 48, 48, 68, 48, 48, 48, 48, 48, 69, 48, 48, 63, 72, 48, 48, 48, 48, 48, 70, 48, 48, 48, 48, 48, 48, 48, 48, 48, 48, 48, 48, 48, 48, 48, 48, 48, 48, 48, 48, 48, 48, 48, 48, 48, 48, 48, 48, 48, 48, 48, 48, 48, 48, 48, 48, 48, 48, 48, 48, 48, 48, 48, 61, 48, 48, 48, 48, 48, 48, 48, 48, 72, 48, 48, 48, 48, 48, 48, 48, 48, 48, 48, 48, 48, 48, 48, 48, 55, 48, 48, 48, 48, 48, 56, 48, 48, 48, 48…	['contig_112973', 'contig_139320', 'contig_26730', 'contig_24386', 'contig_763', 'contig_118175', 'contig_127976', 'contig_26861', 'contig_41284', 'contig_42354', 'contig_8946', 'contig_3979', 'contig_41280', 'contig_16445', 'contig_43292', 'contig_129840', 'contig_125523', 'contig_42025', 'contig_40263', 'contig_35209', 'contig_8791', 'contig_13064', 'contig_135665', 'contig_138882', 'contig_412…	TCGA-LIHC	Primary Tumor
NC_003977	TCGA-DD-A1EA	8e0f97f9-eb32-48a0-9b3a-8820d236ef51		Hepatitis B virus (strain ayw) genome	92.0579	90.34	[48, 48, 48, 48, 67, 145, 48, 48, 48, 48, 60, 62, 80, 48, 48, 137, 48, 48, 48, 48, 48, 48, 48, 49, 48, 48, 48, 48, 48, 48, 63, 48, 72, 48, 70, 71, 48, 48, 48, 48, 63, 48, 79, 48, 52, 55, 48, 66, 48, 94, 48, 48, 48, 68, 48, 68, 48, 48, 48, 48, 48, 48, 48, 48, 61, 48, 48, 48, 48, 48, 48, 54, 48, 53, 48, 54, 63, 48, 75, 52, 54, 48, 65, 48, 48, 48, 66, 48, 48, 48, 48, 90, 48, 71, 75, 48, 80, 52, 48, …	['contig13549', 'contig22588', 'contig6388', 'contig3630', 'contig24873', 'contig1318', 'contig21861', 'contig25205', 'contig32746', 'contig11926', 'contig5627', 'contig15183', 'contig494', 'contig15669', 'contig3629', 'contig541', 'contig3628', 'contig5322', 'contig18221', 'contig7319', 'contig30833', 'contig19229', 'contig6779', 'contig2428', 'contig22130', 'contig3602', 'contig35051', 'contig1…	TCGA-LIHC	Primary Tumor
NC_003977	TCGA-DD-AADG	9b8c4204-9ba2-425a-a99f-3600e95adac2		Hepatitis B virus (strain ayw) genome	95.2748	63.2258	[48, 48, 48, 48, 48, 48, 48, 48, 48, 48, 48, 48, 48, 48, 48, 48, 48, 48, 48, 65, 48, 48, 48, 48, 48, 48, 48, 48, 48, 48, 48]	['contig_99377', 'contig_153737', 'contig_37485', 'contig_154192', 'contig_43669', 'contig_37486', 'contig_101002', 'contig_147203', 'contig_4695', 'contig_119054', 'contig_130425', 'contig_145202', 'contig_153287', 'contig_41019', 'contig_58841', 'contig_96651', 'contig_41066', 'contig_43449', 'contig_98283', 'contig_24126', 'contig_110314', 'contig_151285', 'contig_27420', 'contig_140411', 'con…	TCGA-LIHC	Primary Tumor
NC_004102	TCGA-RG-A7D4	652b6763-f905-4cb4-8008-0531581f7f3e		Hepatitis C virus genotype 1, complete genome	95.073	69.5	[48, 48, 48, 48]	['contig_59075', 'contig_36718', 'contig_71977', 'contig_54175']	TCGA-LIHC	Primary Tumor
NC_038882	TCGA-RG-A7D4	652b6763-f905-4cb4-8008-0531581f7f3e		Hepatitis C virus (isolate H77) genotype 1, complete cds	95.073	69.5	[48, 48, 48, 48]	['contig_59075', 'contig_36718', 'contig_71977', 'contig_54175']	TCGA-LIHC	Primary Tumor
NC_003977	TCGA-DD-AACA	98795c9b-d76b-4699-a117-f1f02f37bbb4		Hepatitis B virus (strain ayw) genome	93.6374	66.6491	[48, 48, 48, 48, 48, 48, 48, 48, 48, 48, 48, 48, 48, 48, 48, 48, 48, 48, 48, 48, 48, 48, 48, 48, 48, 48, 48, 48, 48, 48, 48, 48, 48, 48, 48, 48, 48, 48, 48, 48, 48, 48, 48, 48, 66, 48, 48, 48, 48, 48, 48, 48, 48, 48, 48, 48, 48, 48, 48, 48, 48, 48, 48, 48, 48, 48, 48, 48, 48, 48, 48, 48, 48, 56, 48, 48, 48, 48, 48, 48, 48, 96, 48, 48, 48, 48, 48, 48, 48, 48, 48, 48, 48, 48, 48, 48, 48, 48, 48, 48…	['contig_29568', 'contig_627250', 'contig_617097', 'contig_136503', 'contig_68346', 'contig_891', 'contig_34270', 'contig_512371', 'contig_68535', 'contig_34252', 'contig_11000', 'contig_39528', 'contig_274292', 'contig_38824', 'contig_621442', 'contig_136133', 'contig_267951', 'contig_46742', 'contig_30236', 'contig_64043', 'contig_719739', 'contig_64756', 'contig_34260', 'contig_719883', 'conti…	TCGA-LIHC	Recurrent Tumor
NC_003977	TCGA-DD-AAD0	ae1fdbad-7c88-433c-88ba-5d227cd910cc		Hepatitis B virus (strain ayw) genome	93.1809	80.1061	[48, 48, 48, 48, 59, 48, 48, 48, 48, 66, 66, 70, 48, 48, 48, 48, 67, 48, 48, 71, 48, 48, 107, 60, 48, 57, 48, 48, 48, 48, 48, 48, 48, 48, 48, 48, 48, 48, 48, 48, 48, 59, 48, 48, 72, 48, 48, 60, 52, 48, 48, 48, 48, 64, 57, 48, 48, 48, 48, 48, 48, 48, 48, 49, 48]	['contig36627', 'contig45935', 'contig15334', 'contig6949', 'contig39102', 'contig2323', 'contig43322', 'contig17726', 'contig45365', 'contig14099', 'contig7184', 'contig5711', 'contig10726', 'contig6634', 'contig8876', 'contig8893', 'contig20097', 'contig13291', 'contig24186', 'contig23729', 'contig34096', 'contig10343', 'contig2698', 'contig15301', 'contig17350', 'contig20988', 'contig36080', '…	TCGA-LIHC	Primary Tumor
NC_001526	TCGA-RC-A7SB	28d76e52-e5e2-411a-933a-6095b8f01372		Human papillomavirus type 16, complete genome	95.7073	61.3333	[48, 48, 48]	['contig_161844', 'contig_67284', 'contig_300811']	TCGA-LIHC	Primary Tumor
NC_003977	TCGA-RC-A7SB	28d76e52-e5e2-411a-933a-6095b8f01372		Hepatitis B virus (strain ayw) genome	94.743	70.3929	[95, 48, 48, 48, 48, 48, 48, 48, 48, 48, 48, 48, 48, 48, 48, 48, 48, 48, 48, 48, 72, 48, 48, 48, 48, 48, 48, 48]	['contig_63846', 'contig_292044', 'contig_106379', 'contig_256275', 'contig_140572', 'contig_135546', 'contig_312835', 'contig_101217', 'contig_97055', 'contig_257018', 'contig_121203', 'contig_85066', 'contig_298058', 'contig_6496', 'contig_317470', 'contig_301146', 'contig_317574', 'contig_121201', 'contig_321008', 'contig_110695', 'contig_58521', 'contig_115646', 'contig_230159', 'contig_15157…	TCGA-LIHC	Primary Tumor
NC_003977	TCGA-ED-A7XP	2336fdaa-a0d0-41e0-ac6c-d70abd2ff100		Hepatitis B virus (strain ayw) genome	91.5365	90.9405	[48, 48, 48, 48, 48, 48, 48, 48, 48, 65, 61, 93, 48, 48, 48, 48, 48, 48, 48, 48, 48, 48, 96, 48, 48, 48, 48, 70, 48, 48, 48, 48, 65, 94, 48, 48, 48, 49, 48, 48, 48, 48, 48, 68, 48, 48, 48, 75, 48, 48, 48, 48, 48, 48, 48, 48, 48, 48, 48, 57, 48, 48, 48, 48, 48, 48, 48, 48, 48, 48, 63, 48, 48, 48, 56, 48, 48, 48, 48, 48, 48, 48, 48, 48, 48, 48, 48, 48, 48, 48, 48, 48, 48, 67, 48, 48, 48, 48, 48, 48…	['contig_22811', 'contig_35002', 'contig_95280', 'contig_16975', 'contig_25221', 'contig_97065', 'contig_26571', 'contig_17884', 'contig_106989', 'contig_17023', 'contig_763', 'contig_16882', 'contig_37427', 'contig_42605', 'contig_24870', 'contig_25389', 'contig_36948', 'contig_103481', 'contig_111141', 'contig_79691', 'contig_94592', 'contig_63745', 'contig_974', 'contig_101851', 'contig_75414'…	TCGA-LIHC	Primary Tumor
NC_001401	TCGA-BC-A10Y	4c20ae1d-ad19-4424-a62b-622c4fbf4397		Adeno-associated virus - 2, complete genome	97.3261	96.7297	[48, 156, 48, 228, 48, 48, 48, 65, 48, 72, 48, 48, 48, 50, 48, 48, 48, 49, 48, 48, 48, 49, 49, 48, 48, 48, 48, 48, 48, 48, 166, 143, 48, 48, 48, 48, 48, 48, 65, 48, 48, 48, 48, 67, 48, 48, 48, 48, 48, 48, 48, 51, 48, 48, 67, 62, 48, 98, 48, 48, 67, 48, 48, 48, 48, 48, 48, 48, 70, 48, 48, 48, 81, 48, 48, 48, 48, 48, 48, 48, 48, 48, 48, 48, 48, 48, 48, 77, 48, 48, 48, 48, 48, 48, 48, 71, 57, 69, 48…	['contig180717', 'contig2901', 'contig193220', 'contig474', 'contig20655', 'contig11975', 'contig190585', 'contig541', 'contig27554', 'contig542', 'contig145364', 'contig191063', 'contig188368', 'contig22169', 'contig27507', 'contig195309', 'contig24325', 'contig12932', 'contig191667', 'contig182570', 'contig181641', 'contig195297', 'contig12931', 'contig190889', 'contig182275', 'contig193823', '…	TCGA-LIHC	Primary Tumor
NC_003977	TCGA-DD-AAE3	b2f93858-e296-41c5-a26c-6b33da018516		Hepatitis B virus (strain ayw) genome	95.3023	70.3256	[48, 48, 48, 48, 48, 48, 48, 48, 48, 48, 48, 48, 48, 48, 48, 48, 48, 48, 48, 48, 48, 67, 48, 48, 48, 48, 48, 48, 48, 48, 48, 48, 48, 48, 48, 48, 48, 48, 48, 48, 48]	['contig_195399', 'contig_90892', 'contig_198183', 'contig_292841', 'contig_86873', 'contig_89198', 'contig_86488', 'contig_84490', 'contig_197117', 'contig_70938', 'contig_291159', 'contig_282789', 'contig_196290', 'contig_87864', 'contig_290822', 'contig_241575', 'contig_87627', 'contig_262888', 'contig_73843', 'contig_274631', 'contig_89275', 'contig_55186', 'contig_288948', 'contig_285006', '…	TCGA-LIHC	Primary Tumor
NC_003977	TCGA-DD-AAVP	824883a7-332d-4b83-b26a-ae2f010f1b2c		Hepatitis B virus (strain ayw) genome	94.8687	74.1667	[48, 69, 48, 48, 51, 48]	['contig7697', 'contig7944', 'contig45509', 'contig8196', 'contig3851', 'contig46737']	TCGA-LIHC	Primary Tumor
NC_003977	TCGA-DD-AAE6	63fe8b2c-344c-4e55-8a58-fda5cb0bfcad		Hepatitis B virus (strain ayw) genome	96.847	79	[111, 52]	['contig9042', 'contig11075']	TCGA-LIHC	Primary Tumor
NC_003977	TCGA-CC-A8HS	bbca60ab-94dd-418d-b52e-196ce1e9f361		Hepatitis B virus (strain ayw) genome	90.0513	92.9483	[48, 48, 48, 65, 48, 48, 48, 50, 48, 110, 93, 48, 76, 58, 123, 48, 253, 48, 69, 70, 72, 48, 71, 48, 178, 227, 48, 76, 48, 120, 48, 80, 48, 96, 48, 48, 166, 48, 48, 48, 48, 48, 83, 48, 133, 48, 84, 48, 48, 48, 48, 48, 88, 305, 71, 147]	['contig2132', 'contig84426', 'contig20696', 'contig17925', 'contig25105', 'contig24998', 'contig18749', 'contig80082', 'contig16173', 'contig336', 'contig1722', 'contig68321', 'contig76183', 'contig9686', 'contig205', 'contig19744', 'contig600', 'contig17894', 'contig16302', 'contig7674', 'contig82346', 'contig82129', 'contig8507', 'contig23399', 'contig17595', 'contig13427', 'contig18750', 'con…	TCGA-LIHC	Primary Tumor
NC_003977	TCGA-G3-AAV0	7bef51cf-01d6-40e5-9035-c6e7e4948e42		Hepatitis B virus (strain ayw) genome	91.9849	84.9	[63, 65, 126, 48, 116, 141, 48, 78, 65, 71]	['contig3584', 'contig5337', 'contig5917', 'contig4403', 'contig2941', 'contig1988', 'contig1826', 'contig3370', 'contig5384', 'contig3872']	TCGA-LIHC	Primary Tumor
NC_001401	TCGA-G3-AAUZ	24cbb03e-0021-4cde-8174-f00976d8665d		Adeno-associated virus - 2, complete genome	96.264	100	[81, 77]	['contig2553', 'contig1842']	TCGA-LIHC	Primary Tumor
NC_009824	TCGA-O8-A75V	d1875048-d8f0-425b-9728-398c379e403e		Hepatitis C virus genotype 3, genome	97.6331	85.5714	[48, 48, 48, 48, 48, 48, 48]	['contig22460', 'contig26661', 'contig2514', 'contig114184', 'contig1783', 'contig90461', 'contig95403']	TCGA-LIHC	Primary Tumor
NC_003977	TCGA-DD-AACH	bf5ffa0c-f876-426e-91aa-4a6486781a76		Hepatitis B virus (strain ayw) genome	94.898	69	[48, 48]	['contig_241075', 'contig_174102']	TCGA-LIHC	Primary Tumor
NC_003977	TCGA-DD-AACQ	2ad22f49-8fe9-409b-9f6e-791c9734818f		Hepatitis B virus (strain ayw) genome	93.3397	63.5385	[72, 104, 48, 48, 48, 48, 104, 48, 82, 90, 66, 85, 70, 109, 91, 48, 69, 48, 51, 112, 48, 48, 111, 48, 142, 67, 48, 85, 48, 48, 157, 70, 68, 51, 168, 91, 116, 48, 172, 60, 48, 107, 120]	['contig26917', 'contig30473', 'contig28214', 'contig36165', 'contig3129', 'contig30185', 'contig945', 'contig32392', 'contig25494', 'contig33769', 'contig19201', 'contig27300', 'contig27539', 'contig27474', 'contig32797', 'contig36167', 'contig27940', 'contig16420', 'contig29243', 'contig3130', 'contig24808', 'contig2952', 'contig29958', 'contig29026', 'contig20114', 'contig27586', 'contig26003'…	TCGA-LIHC	Primary Tumor
NC_003977	TCGA-DD-AADM	2892fde6-af13-4c92-8397-26691f47d149		Hepatitis B virus (strain ayw) genome	94.5374	72.9	[48, 48, 48, 48, 48, 48, 58, 48, 48, 63]	['contig28163', 'contig47619', 'contig20438', 'contig19352', 'contig19369', 'contig39563', 'contig1235', 'contig47415', 'contig30498', 'contig20254']	TCGA-LIHC	Primary Tumor
NC_003977	TCGA-CC-A5UE	5f56e38c-4e39-4249-89a3-8490dc888912		Hepatitis B virus (strain ayw) genome	91.065	91.7005	[48, 48, 48, 48, 48, 48, 48, 48, 48, 48, 53, 48, 48, 48, 48, 48, 48, 72, 48, 48, 48, 48, 48, 48, 48, 48, 48, 48, 48, 48, 48, 48, 48, 48, 48, 48, 72, 48, 48, 66, 48, 48, 48, 48, 72, 48, 71, 48, 48, 48, 48, 48, 48, 48, 48, 48, 48, 48, 48, 48, 48, 67, 48, 68, 48, 48, 48, 68, 48, 48, 48, 48, 48, 50, 48, 48, 62, 48, 48, 59, 48, 48, 48, 53, 48, 48, 48, 48, 48, 48, 48, 48, 48, 48, 48, 55, 48, 48, 49, 48…	['contig_170721', 'contig_181667', 'contig_172252', 'contig_184601', 'contig_170253', 'contig_164080', 'contig_78569', 'contig_86540', 'contig_85792', 'contig_47904', 'contig_4141', 'contig_70922', 'contig_73469', 'contig_44945', 'contig_173514', 'contig_190198', 'contig_209949', 'contig_14152', 'contig_83484', 'contig_183850', 'contig_48264', 'contig_193273', 'contig_170618', 'contig_30330', 'co…	TCGA-LIHC	Primary Tumor
NC_009825	TCGA-DD-A4NF	668216b5-c599-4c7b-b061-874530a01116		Hepatitis C virus genotype 4, genome	94.0067	89	[48, 48, 48]	['contig27418', 'contig11647', 'contig31139']	TCGA-LIHC	Primary Tumor
NC_009826	TCGA-2Y-A9H9	314ef9c1-4e40-41f5-88d5-4a9fe93ffb2d		Hepatitis C virus genotype 5, genome	92.1665	70	[64, 54]	['contig6427', 'contig2252']	TCGA-LIHC	Primary Tumor
NC_003977	TCGA-CC-5264	3c72642a-39b3-400f-8a82-e78d9b719c5a		Hepatitis B virus (strain ayw) genome	91.3661	87.8433	[50, 50, 50, 50, 50, 50, 50, 50, 50, 50, 50, 86, 50, 50, 50, 50, 50, 50, 50, 50, 50, 50, 50, 64, 50, 50, 50, 50, 50, 50, 50, 50, 50, 50, 50, 50, 50, 50, 50, 50, 50, 50, 50, 50, 50, 50, 52, 50, 50, 50, 50, 66, 50, 50, 50, 50, 50, 50, 50, 50, 50, 50, 50, 81, 50, 50, 50, 50, 50, 50, 50, 71, 50, 50, 50, 50, 50, 50, 50, 50, 50, 50, 50, 50, 50, 50, 50, 52, 50, 50, 50, 50, 50, 50, 50, 50, 50, 50, 50, 50…	['contig_252466', 'contig_878', 'contig_381520', 'contig_257378', 'contig_123270', 'contig_371747', 'contig_253833', 'contig_371815', 'contig_36361', 'contig_260586', 'contig_307288', 'contig_87079', 'contig_301854', 'contig_378953', 'contig_93115', 'contig_339137', 'contig_345343', 'contig_373177', 'contig_135979', 'contig_343901', 'contig_354702', 'contig_54422', 'contig_137695', 'contig_38688'…	TCGA-LIHC	Primary Tumor
NC_003977	TCGA-CC-A123	cefb176a-d85d-473f-b5f7-b6acf093e3e6		Hepatitis B virus (strain ayw) genome	90.6441	90.8644	[76, 48, 48, 48, 51, 83, 64, 93, 48, 72, 65, 48, 48, 48, 48, 48, 48, 48, 48, 165, 72, 48, 48, 48, 58, 98, 71, 60, 48, 48, 48, 74, 48, 241, 81, 163, 64, 69, 48, 61, 53, 58, 48, 86, 63, 48, 48, 48, 48, 53, 72, 158, 48, 48, 48, 83, 48, 48, 48]	['contig37123', 'contig45198', 'contig28726', 'contig34023', 'contig3724', 'contig32042', 'contig49817', 'contig1550', 'contig44336', 'contig469', 'contig50900', 'contig45201', 'contig47880', 'contig45197', 'contig45200', 'contig50023', 'contig45196', 'contig50024', 'contig45527', 'contig355', 'contig41271', 'contig45195', 'contig41021', 'contig47165', 'contig4985', 'contig344', 'contig40423', 'c…	TCGA-LIHC	Primary Tumor
NC_003977	TCGA-5C-AAPD	5705feca-3593-4fd6-b664-9a83abeecbc5		Hepatitis B virus (strain ayw) genome	97.9861	63.0833	[48, 48, 62, 48, 48, 48, 53, 48, 48, 48, 48, 48]	['contig46632', 'contig81445', 'contig28000', 'contig43880', 'contig23488', 'contig48594', 'contig124978', 'contig76208', 'contig32710', 'contig95159', 'contig18704', 'contig38707']	TCGA-LIHC	Primary Tumor
NC_003977	TCGA-DD-AAD5	4b557475-7aa4-4a0b-a34a-b712534bd361		Hepatitis B virus (strain ayw) genome	93.5013	74.7857	[50, 48, 48, 48, 49, 48, 72, 48, 48, 48, 48, 58, 48, 48]	['contig37543', 'contig55164', 'contig58577', 'contig226389', 'contig202388', 'contig49534', 'contig237231', 'contig57477', 'contig237517', 'contig233109', 'contig237648', 'contig49361', 'contig202389', 'contig46246']	TCGA-LIHC	Primary Tumor
NC_003977	TCGA-DD-AAEE	375535ed-f1b3-4e27-a2b7-f04e71573547		Hepatitis B virus (strain ayw) genome	92.9178	53.7852	[48, 48, 48, 48, 48, 48, 48, 48, 48, 48, 48, 48, 48, 48, 48, 48, 48, 48, 48, 48, 48, 48, 48, 48, 48, 48, 48, 48, 48, 48, 48, 48, 48, 48, 48, 48, 48, 48, 48, 48, 48, 48, 48, 48, 48, 48, 48, 48, 48, 48, 48, 48, 48, 48, 48, 48, 48, 48, 48, 48, 48, 48, 48, 48, 48, 48, 48, 48, 48, 52, 48, 48, 48, 48, 48, 48, 48, 48, 48, 48, 48, 48, 48, 48, 48, 48, 48, 48, 54, 48, 48, 48, 48, 48, 48, 48, 48, 48, 48, 48…	['contig_13375', 'contig_51933', 'contig_51956', 'contig_227540', 'contig_151294', 'contig_450553', 'contig_150835', 'contig_51924', 'contig_150441', 'contig_51905', 'contig_150425', 'contig_51930', 'contig_227549', 'contig_151293', 'contig_227550', 'contig_51942', 'contig_51954', 'contig_227542', 'contig_51945', 'contig_51929', 'contig_216176', 'contig_227548', 'contig_51926', 'contig_150445', '…	TCGA-LIHC	Primary Tumor
NC_001401	TCGA-ZS-A9CF	6cf807ea-5561-48ad-ad93-17563ba098b8		Adeno-associated virus - 2, complete genome	97.7681	95.2348	[48, 48, 48, 48, 48, 48, 56, 325, 593, 48, 48, 48, 48, 48, 48, 48, 48, 48, 48, 48, 48, 48, 48, 48, 143, 48, 48, 48, 48, 48, 48, 48, 48, 48, 48, 48, 177, 70, 48, 48, 48, 48, 48, 48, 48, 48, 48, 48, 48, 48, 48, 48, 48, 48, 48, 48, 48, 48, 48, 70, 48, 48, 48, 48, 48, 48, 48, 48, 48, 48, 71, 48, 522, 48, 48, 71, 48, 48, 48, 48, 48, 48, 48, 48, 48, 48, 72, 48, 48, 48, 48, 48, 48, 54, 48, 48, 48, 69, 4…	['contig35683', 'contig65607', 'contig62847', 'contig35804', 'contig27843', 'contig3894', 'contig18210', 'contig421', 'contig225', 'contig30358', 'contig61749', 'contig29676', 'contig16794', 'contig25198', 'contig68168', 'contig27238', 'contig40557', 'contig32296', 'contig62997', 'contig36527', 'contig24606', 'contig19424', 'contig21786', 'contig18147', 'contig18275', 'contig32940', 'contig35555'…	TCGA-LIHC	Recurrent Tumor
NC_001401	TCGA-BD-A2L6	378e5ab6-8bb5-476f-95a4-603ea88b8891		Adeno-associated virus - 2, complete genome	96.0065	100	[76, 71]	['contig47192', 'contig20716']	TCGA-LIHC	Primary Tumor
NC_003977	TCGA-DD-AADA	f479a7e1-2429-419c-81b1-c9bc7fd68e74		Hepatitis B virus (strain ayw) genome	90.7234	74.6	[48, 48, 48, 48, 48]	['contig_244221', 'contig_251526', 'contig_81537', 'contig_4194', 'contig_99981']	TCGA-LIHC	Primary Tumor
NC_003977	TCGA-DD-AAEK	90fca208-cdd6-4a29-85ee-f1e27fe4a536		Hepatitis B virus (strain ayw) genome	94.7466	68.7732	[48, 103, 48, 48, 48, 48, 59, 67, 48, 48, 48, 67, 48, 48, 48, 61, 65, 48, 48, 92, 48, 48, 48, 48, 48, 65, 48, 48, 48, 58, 66, 48, 48, 48, 48, 48, 48, 48, 48, 48, 48, 48, 48, 48, 48, 48, 48, 51, 48, 48, 48, 48, 70, 48, 66, 51, 51, 48, 48, 48, 48, 66, 48, 56, 48, 56, 48, 48, 48, 48, 48, 71, 56, 48, 48, 49, 48, 48, 48, 48, 48, 48, 51, 48, 48, 84, 48, 60, 68, 57, 48, 69, 48, 48, 58, 58]	['contig12973', 'contig1641', 'contig68475', 'contig20250', 'contig68588', 'contig68236', 'contig12786', 'contig16360', 'contig9018', 'contig67215', 'contig56429', 'contig13435', 'contig17239', 'contig5725', 'contig69332', 'contig12868', 'contig11246', 'contig54941', 'contig58572', 'contig110', 'contig69333', 'contig11352', 'contig63602', 'contig11355', 'contig11357', 'contig5726', 'contig55582',…	TCGA-LIHC	Primary Tumor
NC_003977	TCGA-DD-AACO	9c518c2a-0e4b-46ba-919a-471b7a7d8291		Hepatitis B virus (strain ayw) genome	94.2165	73.7857	[48, 48, 48, 48, 48, 48, 48, 48, 48, 48, 48, 48, 48, 48]	['contig_307054', 'contig_787248', 'contig_172040', 'contig_800517', 'contig_170692', 'contig_178055', 'contig_285608', 'contig_150955', 'contig_796616', 'contig_747069', 'contig_715974', 'contig_749529', 'contig_174958', 'contig_153368']	TCGA-LIHC	Primary Tumor
NC_003977	TCGA-DD-AADL	066e2c47-a8b9-4f3b-8c8e-c3c9dd232e8c		Hepatitis B virus (strain ayw) genome	95.0147	66.7419	[48, 48, 48, 48, 48, 48, 48, 48, 48, 48, 48, 48, 60, 48, 48, 48, 48, 48, 48, 48, 48, 72, 48, 48, 48, 64, 48, 48, 64, 48]	['contig131013', 'contig40453', 'contig71094', 'contig53223', 'contig163562', 'contig51280', 'contig76749', 'contig80846', 'contig46372', 'contig4127', 'contig51364', 'contig58528', 'contig36283', 'contig119521', 'contig136988', 'contig4151', 'contig153936', 'contig58527', 'contig120701', 'contig63529', 'contig51281', 'contig50276', 'contig40452', 'contig147534', 'contig138985', 'contig2927', 'co…	TCGA-LIHC	Primary Tumor
NC_003977	TCGA-DD-AADW	bade3625-b2bf-464d-a0f5-f080da30d5e2		Hepatitis B virus (strain ayw) genome	90.5845	90	[48, 48]	['contig101291', 'contig88122']	TCGA-LIHC	Primary Tumor
NC_003977	TCGA-DD-A1EL	e890e2bb-e39c-49cd-b8ff-2b844f54e5c1		Hepatitis B virus (strain ayw) genome	91.8454	91.7833	[48, 48, 48, 48, 49, 178, 48, 48, 48, 48, 48, 48, 48, 48, 48, 48, 53, 48, 48, 48, 48, 48, 48, 48, 48, 48, 48, 48, 48, 48, 48, 48, 48, 48, 48, 66, 48, 48, 48, 48, 48, 48, 48, 48, 48, 48, 48, 48, 48, 48, 48, 48, 48, 48, 48, 48, 48, 48, 48, 48, 48, 48, 48, 48, 48, 48, 48, 48, 48, 48, 48, 48, 48, 48, 48, 48, 48, 48, 48, 48, 48, 48, 48, 48, 48, 80, 48, 48, 48, 48, 48, 48, 80, 48, 62, 48, 48, 48, 72, 4…	['contig_118668', 'contig_1129', 'contig_156702', 'contig_58045', 'contig_68142', 'contig_1333', 'contig_74309', 'contig_51307', 'contig_157530', 'contig_70515', 'contig_73907', 'contig_151768', 'contig_66771', 'contig_54550', 'contig_156704', 'contig_304', 'contig_34328', 'contig_42025', 'contig_69680', 'contig_31720', 'contig_72202', 'contig_73337', 'contig_39954', 'contig_34633', 'contig_13155…	TCGA-LIHC	Primary Tumor
NC_003977	TCGA-DD-AADP	284b035e-c687-49f8-beec-e64c28297a71		Hepatitis B virus (strain ayw) genome	95.4296	66.0471	[110, 48, 48, 48, 75, 48, 83, 48, 63, 48, 48, 48, 48, 50, 48, 48, 48, 48, 48, 72, 65, 48, 48, 48, 66, 48, 70, 48, 48, 48, 91, 48, 58, 66, 48, 48, 48, 67, 53, 66, 48, 48, 48, 48, 48, 48, 63, 70, 56, 48, 59, 48, 48, 48, 48, 48, 50, 58, 49, 48, 71, 49, 48, 48, 48, 48, 48, 48, 48, 48, 48, 48, 48, 48, 48, 48, 48, 48, 48, 48]	['contig4324', 'contig34930', 'contig44685', 'contig38312', 'contig2081', 'contig37612', 'contig30586', 'contig5108', 'contig30810', 'contig38079', 'contig24641', 'contig34008', 'contig32060', 'contig4882', 'contig45755', 'contig25090', 'contig33803', 'contig48266', 'contig36041', 'contig2904', 'contig38584', 'contig43269', 'contig47574', 'contig45750', 'contig22629', 'contig59627', 'contig21187'…	TCGA-LIHC	Primary Tumor
NC_009825	TCGA-DD-A114	68592929-ca3c-47ec-a17a-cf86edbbe6f5		Hepatitis C virus genotype 4, genome	96.875	69	[48, 48]	['contig24495', 'contig43010']	TCGA-LIHC	Primary Tumor
NC_003977	TCGA-DD-A3A3	5f67afe8-3ddf-40ac-adb1-34544e0c4c2b		Hepatitis B virus (strain ayw) genome	91.9875	100	[48, 52]	['contig37440', 'contig3452']	TCGA-LIHC	Primary Tumor
NC_003977	TCGA-DD-AAVW	da846f66-14d2-4ddc-bbcc-464a2f73158f		Hepatitis B virus (strain ayw) genome	100	81.5	[48, 48]	['contig_39499', 'contig_6490']	TCGA-LIHC	Primary Tumor
NC_003977	TCGA-DD-AADV	e942f109-f9cf-4ae0-b460-bd831fff7c85		Hepatitis B virus (strain ayw) genome	91.3043	84.506	[48, 48, 48, 48, 48, 48, 48, 48, 61, 48, 48, 48, 48, 48, 48, 64, 48, 91, 48, 48, 69, 48, 73, 57, 57, 48, 48, 48, 48, 48, 48, 60, 48, 62, 48, 48, 48, 48, 68, 48, 53, 48, 48, 48, 48, 48, 48, 48, 48, 48, 48, 48, 48, 48, 72, 73, 58, 48, 48, 48, 48, 48, 48, 48, 127, 48, 80, 48, 48, 48, 48, 48, 48, 102, 48, 48, 48, 48, 48, 48, 48, 48, 49, 48, 92, 48, 48, 48, 48, 58, 64, 48, 48, 69, 65, 69, 48, 73, 48, …	['contig151768', 'contig69329', 'contig197968', 'contig68222', 'contig69930', 'contig80724', 'contig92350', 'contig91894', 'contig101316', 'contig64984', 'contig147638', 'contig196446', 'contig197953', 'contig144703', 'contig184307', 'contig50287', 'contig198791', 'contig55890', 'contig6037', 'contig68223', 'contig47787', 'contig79271', 'contig6036', 'contig100683', 'contig71179', 'contig98705', …	TCGA-LIHC	Primary Tumor
NC_003977	TCGA-G3-A3CJ	0e6d8d2f-0ad7-4545-b7ad-c91ff6f1fc87		Hepatitis B virus (strain ayw) genome	90.6305	89.6182	[48, 87, 48, 48, 48, 48, 48, 48, 48, 48, 48, 48, 117, 48, 48, 48, 48, 48, 48, 48, 48, 48, 48, 48, 48, 48, 48, 48, 48, 48, 48, 48, 48, 48, 48, 48, 48, 48, 48, 48, 48, 48, 53, 48, 48, 48, 48, 48, 48, 48, 48, 48, 48, 48, 48]	['contig_166678', 'contig_23493', 'contig_152448', 'contig_20270', 'contig_42533', 'contig_157096', 'contig_155917', 'contig_153131', 'contig_15875', 'contig_29855', 'contig_61633', 'contig_146356', 'contig_140367', 'contig_43687', 'contig_43688', 'contig_58025', 'contig_26958', 'contig_62655', 'contig_38442', 'contig_3676', 'contig_43732', 'contig_8255', 'contig_44185', 'contig_917', 'contig_170…	TCGA-LIHC	Primary Tumor
NC_009824	TCGA-G3-A3CJ	0e6d8d2f-0ad7-4545-b7ad-c91ff6f1fc87		Hepatitis C virus genotype 3, genome	96.446	99.2333	[48, 48, 48, 48, 49, 48, 48, 48, 48, 48, 48, 48, 48, 48, 48, 48, 74, 48, 48, 48, 73, 78, 48, 48, 52, 48, 48, 48, 69, 48]	['contig_145215', 'contig_167206', 'contig_41658', 'contig_62805', 'contig_32275', 'contig_157168', 'contig_61269', 'contig_158200', 'contig_38511', 'contig_165646', 'contig_26998', 'contig_32954', 'contig_62860', 'contig_142045', 'contig_28155', 'contig_28402', 'contig_165645', 'contig_164715', 'contig_43414', 'contig_2359', 'contig_16579', 'contig_41737', 'contig_134908', 'contig_28161', 'conti…	TCGA-LIHC	Primary Tumor
NC_009825	TCGA-G3-A3CJ	0e6d8d2f-0ad7-4545-b7ad-c91ff6f1fc87		Hepatitis C virus genotype 4, genome	90.1667	75.625	[49, 48, 74, 48, 48, 69, 48, 78]	['contig_32275', 'contig_26288', 'contig_165645', 'contig_43251', 'contig_40744', 'contig_28951', 'contig_32954', 'contig_41737']	TCGA-LIHC	Primary Tumor
NC_009826	TCGA-G3-A3CJ	0e6d8d2f-0ad7-4545-b7ad-c91ff6f1fc87		Hepatitis C virus genotype 5, genome	93.2722	57.4615	[48, 48, 48, 74, 48, 48, 73, 48, 48, 48, 48, 48, 48]	['contig_145215', 'contig_138632', 'contig_146165', 'contig_165645', 'contig_167206', 'contig_122125', 'contig_16579', 'contig_25045', 'contig_28402', 'contig_62860', 'contig_155048', 'contig_123020', 'contig_123031']	TCGA-LIHC	Primary Tumor
NC_003977	TCGA-G3-A25Z	8b0b3f40-9727-4464-8cfc-5aab17554c1f		Hepatitis B virus (strain ayw) genome	92.9485	67.5	[82, 48]	['contig57', 'contig10799']	TCGA-LIHC	Primary Tumor
NC_003977	TCGA-DD-AACF	f59ba8d3-2dce-4baf-a06a-abcceddf0d74		Hepatitis B virus (strain ayw) genome	92.5438	69.125	[86, 48, 48, 48, 48, 48, 48, 48]	['contig25594', 'contig87966', 'contig32863', 'contig260006', 'contig87484', 'contig40878', 'contig35800', 'contig242476']	TCGA-LIHC	Primary Tumor
NC_009823	TCGA-ED-A627	6f52e7fd-3b68-4af0-b0b2-f175b4ad9d84		Hepatitis C virus genotype 2, complete genome	91.2685	73.3333	[48, 48, 48, 48, 48, 48]	['contig_27363', 'contig_113032', 'contig_122342', 'contig_112701', 'contig_119590', 'contig_107948']	TCGA-LIHC	Primary Tumor
NC_009825	TCGA-ED-A627	6f52e7fd-3b68-4af0-b0b2-f175b4ad9d84		Hepatitis C virus genotype 4, genome	90.5063	69	[48, 115, 48, 48, 48, 48, 48, 48, 48]	['contig_35116', 'contig_12674', 'contig_132416', 'contig_30694', 'contig_22040', 'contig_1126', 'contig_110792', 'contig_37392', 'contig_12695']	TCGA-LIHC	Primary Tumor
NC_009827	TCGA-ED-A627	6f52e7fd-3b68-4af0-b0b2-f175b4ad9d84		Hepatitis C virus genotype 6, complete genome	91.1524	69.2	[48, 48, 48, 48, 48]	['contig_120275', 'contig_22040', 'contig_1126', 'contig_27362', 'contig_44723']	TCGA-LIHC	Primary Tumor
NC_030791	TCGA-ED-A627	6f52e7fd-3b68-4af0-b0b2-f175b4ad9d84		Hepatitis C virus genotype 7, complete genome	90.1075	79.5	[48, 48]	['contig_119590', 'contig_132416']	TCGA-LIHC	Primary Tumor
NC_003977	TCGA-CC-A8HT	cd8fb262-0e90-466b-a6d5-a0e35cf0ca50		Hepatitis B virus (strain ayw) genome	90.4484	94.8679	[68, 54, 48, 141, 48, 48, 48, 48, 74, 67, 48, 78, 48, 48, 48, 48, 48, 62, 48, 145, 48, 77, 48, 48, 109, 113, 63, 48, 110, 72, 48, 50, 90, 73, 48, 85, 48, 48, 48, 48, 358, 97, 48, 57, 164, 48, 48, 48, 48, 76, 48, 48]	['contig20408', 'contig31492', 'contig111483', 'contig14071', 'contig29994', 'contig110384', 'contig86227', 'contig18161', 'contig32474', 'contig25224', 'contig30498', 'contig42783', 'contig108407', 'contig108373', 'contig21269', 'contig19144', 'contig35252', 'contig18755', 'contig100048', 'contig4130', 'contig32369', 'contig4670', 'contig97103', 'contig31494', 'contig16610', 'contig15407', 'cont…	TCGA-LIHC	Primary Tumor
NC_003977	TCGA-DD-AADD	e627d869-0da6-4756-86be-c356b20d4e5d		Hepatitis B virus (strain ayw) genome	95.2346	68.0385	[48, 48, 48, 48, 48, 51, 48, 50, 48, 66, 48, 48, 48, 48, 48, 48, 48, 48, 48, 51, 48, 48, 48, 48, 48, 48, 48, 48, 48, 48, 48, 48, 48, 48, 48, 48, 48, 78, 48, 71, 48, 48, 79, 48, 48, 48, 48, 48, 48, 65, 48]	['contig_22058', 'contig_14516', 'contig_18747', 'contig_26967', 'contig_22246', 'contig_12229', 'contig_22204', 'contig_21984', 'contig_101077', 'contig_1288', 'contig_99745', 'contig_103961', 'contig_10928', 'contig_30005', 'contig_23901', 'contig_23780', 'contig_29002', 'contig_30052', 'contig_79083', 'contig_9354', 'contig_9355', 'contig_102389', 'contig_10140', 'contig_2505', 'contig_81046',…	TCGA-LIHC	Primary Tumor
NC_003977	TCGA-DD-A116	baa13d6d-5d3e-4950-be87-e69907c326b2		Hepatitis B virus (strain ayw) genome	91.5591	83.2281	[50, 50, 65, 70, 73, 50, 50, 50, 67, 75, 57, 75, 68, 55, 50, 81, 50, 62, 50, 145, 50, 50, 97, 50, 50, 52, 50, 50, 66, 53, 50, 76, 50, 50, 50, 50, 50, 50, 50, 50, 50, 50, 50, 50, 50, 57, 50, 50, 55, 50, 50, 96, 91, 50]	['contig13713', 'contig26916', 'contig19940', 'contig26276', 'contig25176', 'contig30726', 'contig69878', 'contig50207', 'contig12516', 'contig7889', 'contig38597', 'contig12612', 'contig25177', 'contig71251', 'contig37946', 'contig19292', 'contig54417', 'contig69243', 'contig21917', 'contig64383', 'contig18101', 'contig57744', 'contig23352', 'contig64265', 'contig48528', 'contig12613', 'contig62…	TCGA-LIHC	Primary Tumor
NC_003977	TCGA-CC-A9FW	3b271de2-b5c0-4e27-b173-2315af6f4426		Hepatitis B virus (strain ayw) genome	93.0512	83.9355	[107, 72, 96, 80, 74, 71, 67, 48, 48, 70, 71, 67, 67, 108, 48, 72, 66, 94, 48, 50, 79, 65, 65, 48, 72, 60, 66, 93, 70]	['contig18568', 'contig14920', 'contig8092', 'contig21256', 'contig7955', 'contig11292', 'contig33463', 'contig25819', 'contig8093', 'contig28527', 'contig8209', 'contig27880', 'contig26030', 'contig1932', 'contig767', 'contig1736', 'contig8148', 'contig3866', 'contig6733', 'contig19581', 'contig26586', 'contig1724', 'contig13199', 'contig19352', 'contig11291', 'contig13465', 'contig2840', 'conti…	TCGA-LIHC	Primary Tumor
NC_003977	TCGA-DD-AADR	07f25bbe-3cff-4006-ab12-09bf5eccee39		Hepatitis B virus (strain ayw) genome	98.75	57	[48, 48, 48, 48, 48, 48, 48, 48, 49, 48]	['contig_393276', 'contig_66262', 'contig_127521', 'contig_90273', 'contig_416168', 'contig_56113', 'contig_48538', 'contig_83397', 'contig_91719', 'contig_71354']	TCGA-LIHC	Primary Tumor
NC_003977	TCGA-DD-AACK	668ac5ce-7b02-4edb-beb3-a376be9dff35		Hepatitis B virus (strain ayw) genome	95.0824	70.4444	[48, 48, 92, 72, 48, 48, 48, 67, 48]	['contig81915', 'contig3023', 'contig141', 'contig38788', 'contig80015', 'contig4066', 'contig3259', 'contig4643', 'contig84490']	TCGA-LIHC	Primary Tumor
NC_003977	TCGA-CC-A7II	8cb21a7f-31b5-45fc-bbd7-d4d0649b25e8		Hepatitis B virus (strain ayw) genome	94.6752	84.9773	[48, 48, 51, 48, 48, 48, 49, 48, 48, 48, 48, 48, 61, 48, 48, 48, 97, 48, 48, 48, 48, 48, 48, 50, 48, 48, 48, 48, 48, 48, 48, 48, 48, 48, 48, 49, 48, 48, 50, 48, 48, 53, 48, 48]	['contig_84416', 'contig_265338', 'contig_191860', 'contig_56333', 'contig_199589', 'contig_243568', 'contig_2883', 'contig_55048', 'contig_100453', 'contig_265117', 'contig_96528', 'contig_72945', 'contig_100803', 'contig_202842', 'contig_120584', 'contig_52662', 'contig_68213', 'contig_225104', 'contig_56274', 'contig_84132', 'contig_193774', 'contig_93539', 'contig_247499', 'contig_72522', 'co…	TCGA-LIHC	Primary Tumor
NC_003977	TCGA-DD-AACJ	787094b7-966d-4f01-a16e-c2543dea6137		Hepatitis B virus (strain ayw) genome	92.3402	74.75	[48, 48, 48, 48, 48, 53, 48, 48]	['contig_663417', 'contig_251024', 'contig_772784', 'contig_187450', 'contig_665774', 'contig_598946', 'contig_599556', 'contig_234061']	TCGA-LIHC	Primary Tumor
NC_001401	TCGA-BD-A3EP	fb3e8cf5-88fa-4cf9-9346-450e34ca74a3		Adeno-associated virus - 2, complete genome	98.3475	97.125	[48, 48, 48, 48, 48, 48, 48, 48, 48, 48, 48, 48, 48, 48, 48]	['contig_136283', 'contig_31710', 'contig_42725', 'contig_42251', 'contig_21168', 'contig_150043', 'contig_30919', 'contig_178513', 'contig_1762', 'contig_34619', 'contig_21579', 'contig_29417', 'contig_33957', 'contig_36779', 'contig_37091']	TCGA-LIHC	Solid Tissue Normal
NC_001401	TCGA-2Y-A9H0	42977b9a-6bc6-4d88-be20-bccd18079cc7		Adeno-associated virus - 2, complete genome	97.3978	97.5	[50, 48, 48, 48]	['contig_70734', 'contig_74935', 'contig_92624', 'contig_91600']	TCGA-LIHC	Primary Tumor
NC_001401	TCGA-FV-A3R2	9643bccf-28dd-448b-b8ae-e6b938563085		Adeno-associated virus - 2, complete genome	98.2712	95.3675	[48, 48, 48, 48, 48, 48, 48, 48, 48, 58, 66, 48, 48, 48, 48, 50, 48, 264, 48, 48, 48, 51, 48, 48, 48, 48, 48, 48, 48, 48, 48, 48, 48, 199, 279, 48, 48, 48, 211, 48, 48, 48, 48, 48, 48, 48, 48, 48, 48, 48, 48, 341, 48, 48, 48, 48, 48, 48, 48, 48, 48, 75, 48, 48, 48, 48, 72, 48, 48, 48, 48, 48, 48, 48, 48, 48, 48, 71, 48, 48, 48, 48, 50, 530, 48, 48, 48, 48, 48, 48, 410, 48, 48, 48, 48, 48, 48, 48,…	['contig16165', 'contig20832', 'contig16536', 'contig54209', 'contig23443', 'contig52999', 'contig27930', 'contig49533', 'contig52765', 'contig47190', 'contig46523', 'contig54584', 'contig21834', 'contig30465', 'contig24459', 'contig11299', 'contig1839', 'contig1763', 'contig28115', 'contig49291', 'contig41211', 'contig16466', 'contig18599', 'contig24663', 'contig13195', 'contig30466', 'contig506…	TCGA-LIHC	Primary Tumor
NC_003977	TCGA-DD-AAVU	d439f900-4645-4a19-a8c8-d06d1b36d437		Hepatitis B virus (strain ayw) genome	90.565	69	[60, 48]	['contig_51347', 'contig_133218']	TCGA-LIHC	Primary Tumor
NC_009824	TCGA-ZP-A9D2	99810b54-0914-4a6a-a79d-6be67a3655eb		Hepatitis C virus genotype 3, genome	96.875	69	[48, 48]	['contig24840', 'contig31251']	TCGA-LIHC	Primary Tumor
NC_003977	TCGA-DD-AADO	09493775-d25b-4666-add3-0e50ad0aa5ca		Hepatitis B virus (strain ayw) genome	94.4602	69.8333	[48, 48, 48, 48, 48, 48]	['contig_179028', 'contig_177602', 'contig_28681', 'contig_170670', 'contig_30084', 'contig_172293']	TCGA-LIHC	Primary Tumor
NC_003977	TCGA-DD-AACN	a0f39d3d-bf2f-4e4e-82c7-b6bdb45ee0d4		Hepatitis B virus (strain ayw) genome	94.6758	72.4222	[48, 48, 48, 48, 48, 48, 48, 48, 48, 48, 48, 48, 48, 48, 48, 48, 48, 48, 69, 48, 48, 48, 48, 48, 48, 48, 48, 48, 48, 48, 48, 57, 48, 48, 48, 48, 86, 59, 49, 48, 48, 58, 48, 76]	['contig41730', 'contig39057', 'contig37224', 'contig17885', 'contig117427', 'contig5298', 'contig40258', 'contig21353', 'contig33177', 'contig23947', 'contig105557', 'contig114842', 'contig104186', 'contig110918', 'contig106011', 'contig47528', 'contig555', 'contig45799', 'contig21956', 'contig45472', 'contig46963', 'contig19584', 'contig104889', 'contig102091', 'contig21352', 'contig111275', 'c…	TCGA-LIHC	Primary Tumor
NC_003977	TCGA-DD-AACA	0c138df1-d20f-4d9f-9615-c90127398435		Hepatitis B virus (strain ayw) genome	95.6734	74.4146	[48, 48, 48, 48, 48, 48, 49, 48, 48, 48, 48, 48, 48, 48, 50, 48, 48, 48, 48, 48, 48, 55, 58, 68, 48, 48, 48, 52, 48, 65, 48, 66, 48, 48, 83, 63, 61, 48, 48, 48, 62, 48, 48, 48, 48, 48, 48, 48, 48, 66, 51, 48, 48, 48, 48, 72, 48, 70, 61, 48, 48, 48, 48, 48, 52, 48, 48, 75, 48, 48, 48, 57, 48, 48, 48, 48]	['contig24621', 'contig129673', 'contig23022', 'contig36106', 'contig139405', 'contig19693', 'contig7819', 'contig8728', 'contig116842', 'contig120980', 'contig20147', 'contig141819', 'contig14829', 'contig17081', 'contig8417', 'contig18760', 'contig142647', 'contig139406', 'contig119071', 'contig14830', 'contig137480', 'contig1929', 'contig20256', 'contig113439', 'contig19415', 'contig16660', 'c…	TCGA-LIHC	Recurrent Tumor
NC_003977	TCGA-DD-AADU	55a9a087-de28-4955-aeb0-32e444840887		Hepatitis B virus (strain ayw) genome	94.5903	73.8906	[48, 48, 48, 55, 48, 48, 48, 48, 49, 87, 63, 85, 48, 48, 48, 48, 49, 57, 48, 48, 48, 48, 48, 48, 58, 48, 48, 48, 48, 48, 91, 48, 58, 48, 48, 48, 48, 66, 48, 48, 48, 48, 48, 52, 48, 48, 48, 54, 48, 66, 62, 48, 66, 48, 48, 48, 48, 48, 48, 48]	['contig28810', 'contig63226', 'contig34897', 'contig31560', 'contig69421', 'contig31923', 'contig41842', 'contig79757', 'contig59932', 'contig1564', 'contig132', 'contig15528', 'contig61282', 'contig31559', 'contig68179', 'contig28399', 'contig59972', 'contig64762', 'contig79010', 'contig25392', 'contig15826', 'contig68607', 'contig75315', 'contig66075', 'contig31922', 'contig61261', 'contig2417…	TCGA-LIHC	Primary Tumor
NC_003977	TCGA-CC-A9FS	f29b6d1e-de70-41d0-8bb7-a24d8bf53407		Hepatitis B virus (strain ayw) genome	90.9941	88.5083	[48, 48, 48, 72, 48, 72, 48, 48, 48, 48, 48, 72, 48, 48, 48, 64, 48, 67, 48, 70, 48, 48, 48, 48, 48, 48, 48, 48, 48, 48, 48, 48, 48, 68, 48, 48, 48, 48, 48, 48, 48, 53, 48, 48, 48, 48, 48, 48, 48, 49, 48, 48, 48, 48, 48, 71, 52, 52, 48, 48, 48, 48, 48, 48, 48, 48, 68, 48, 48, 48, 48, 48, 48, 48, 100, 48, 84, 99, 48, 96, 48, 48, 48, 48, 48, 48, 48, 73, 48, 48, 52, 48, 48, 48, 48, 48, 48, 48, 57, 1…	['contig113109', 'contig79878', 'contig87289', 'contig47740', 'contig133040', 'contig334604', 'contig57537', 'contig68046', 'contig152491', 'contig308583', 'contig11971', 'contig101001', 'contig61957', 'contig188513', 'contig116733', 'contig136095', 'contig95950', 'contig147119', 'contig176223', 'contig4669', 'contig62981', 'contig57625', 'contig295714', 'contig157920', 'contig152379', 'contig101…	TCGA-LIHC	Primary Tumor
NC_003977	TCGA-DD-AADC	7543ff06-2c93-4a35-b5b4-e6b672c54949		Hepatitis B virus (strain ayw) genome	96.4285	70.25	[48, 49, 48, 48]	['contig_16529', 'contig_19220', 'contig_23836', 'contig_16549']	TCGA-LIHC	Primary Tumor
NC_003977	TCGA-ED-A8O6	6b14ccfe-f62a-4d48-9dd4-5b4f92aefe8b		Hepatitis B virus (strain ayw) genome	91.8374	87.581	[48, 48, 48, 48, 48, 48, 48, 65, 48, 60, 48, 77, 48, 48, 48, 48, 48, 74, 48, 48, 48, 48, 48, 185, 48, 48, 48, 67, 48, 49, 48, 48, 48, 90, 49, 48, 48, 48, 48, 75, 94, 48, 48, 48, 48, 72, 48, 48, 48, 62, 48, 54, 48, 50, 48, 48, 48, 48, 48, 69, 96, 62, 48, 48, 48, 48, 71, 50, 48, 48, 48, 48, 48, 72, 48, 48, 117, 48, 48, 48, 48, 48, 48, 48, 48, 100, 48, 48, 48, 48, 70, 82, 58, 48, 48, 61, 48, 54, 48,…	['contig97398', 'contig66980', 'contig65200', 'contig68229', 'contig63628', 'contig62474', 'contig50867', 'contig2027', 'contig4736', 'contig576', 'contig101512', 'contig46223', 'contig65443', 'contig77448', 'contig104788', 'contig101547', 'contig78014', 'contig81562', 'contig67913', 'contig62920', 'contig81315', 'contig97130', 'contig50054', 'contig3238', 'contig96667', 'contig56945', 'contig104…	TCGA-LIHC	Primary Tumor
NC_003977	TCGA-B9-A8YI	ec51ec4a-c3ce-4542-8fac-e84b2f823782		Hepatitis B virus, complete genome	92.9553	82.1667	[48, 48, 48, 48, 60, 48]	['contig120412', 'contig51676', 'contig148301', 'contig62936', 'contig125459', 'contig1242']	TCGA-KIRP	Primary Tumor
X74477	TCGA-55-8206	df2b8be0-d350-4040-b7e0-3010af884088		Human papillomavirus type 35H genomic DNA	90.909	66	[48, 48]	['contig_152904', 'contig_186865']	TCGA-LUAD	Primary Tumor
NC_014407	TCGA-97-A4LX	4c09855d-67c2-46ea-83dc-af80ec3dfeee		Human polyomavirus 7, complete genome	98.889	97	[48, 48]	['contig_169057', 'contig_451']	TCGA-LUAD	Primary Tumor
NC_000883	TCGA-44-3396	ffd63a6c-92e0-44cd-a6d4-a0cd86b59209		Human parvovirus B19, complete genome	91.4649	51.2529	[48, 48, 48, 48, 48, 48, 48, 48, 48, 48, 48, 48, 48, 48, 48, 156, 48, 48, 48, 48, 48, 48, 48, 48, 48, 48, 48, 48, 48, 48, 48, 48, 48, 48, 48, 146, 48, 48, 48, 48, 48, 48, 48, 48, 48, 48, 48, 48, 48, 48, 48, 48, 48, 48, 48, 48, 48, 48, 48, 48, 48, 48, 48, 48, 48, 48, 48, 48, 48, 48, 48, 48, 48, 48, 48, 48, 48, 48, 48, 48, 48, 48, 48, 48, 48, 48, 48]	['contig_221111', 'contig_221113', 'contig_221121', 'contig_221490', 'contig_567358', 'contig_221489', 'contig_221094', 'contig_221179', 'contig_221102', 'contig_221084', 'contig_221090', 'contig_221104', 'contig_221099', 'contig_221107', 'contig_221110', 'contig_3770', 'contig_221083', 'contig_221123', 'contig_221181', 'contig_39550', 'contig_221480', 'contig_56303', 'contig_221182', 'contig_221…	TCGA-LUAD	Primary Tumor
NC_038889	TCGA-L9-A444	d4da4d75-2b9d-4452-a759-fc1b95424d1a		human papillomavirus 30, complete genome	91.3045	66	[48, 48]	['contig_128381', 'contig_195176']	TCGA-LUAD	Primary Tumor
X74474	TCGA-L9-A444	d4da4d75-2b9d-4452-a759-fc1b95424d1a		Human papillomavirus type 30 genomic DNA	91.3045	66	[48, 48]	['contig_128381', 'contig_195176']	TCGA-LUAD	Primary Tumor
NC_001596	TCGA-50-5932	bcc8e80a-c06c-4a1a-b308-9957fc3ca5d4		Human papillomavirus 9, complete genome	92.3915	67	[48, 48]	['contig_17565', 'contig_33990']	TCGA-LUAD	Primary Tumor
NC_030447	TCGA-78-7163	84bfd434-d3c1-435c-a185-f30ad364b69e		Gemycircularvirus HV-GcV1, complete genome	100	100	[48, 48]	['contig_16363', 'contig_96571']	TCGA-LUAD	Primary Tumor
X74477	TCGA-49-AAR2	7089a19e-1191-43cb-8eb5-e727e3c11568		Human papillomavirus type 35H genomic DNA	91.111	66	[48, 48]	['contig_79084', 'contig_192668']	TCGA-LUAD	Primary Tumor
NC_001401	TCGA-91-6835	6c329a5f-3866-4cc1-9d5e-a43413d188b5		Adeno-associated virus - 2, complete genome	100	100	[48]	['contig_59331']	TCGA-LUAD	Solid Tissue Normal
NC_003977	TCGA-AK-3455	e5cb4f0e-5485-45fa-9a96-5cad1d36e522		Hepatitis B virus (strain ayw) genome	91.9111	86.25	[50, 121, 50, 131, 63, 50, 50, 50]	['contig77849', 'contig27033', 'contig36249', 'contig87786', 'contig840', 'contig86438', 'contig166767', 'contig71117']	TCGA-KIRC	Primary Tumor
NC_012485	TCGA-BP-4342	1f05d29b-c2ca-433c-a597-95905352fe07		Human papillomavirus 109, complete genome	94.122	52.5	[50, 50, 50, 50]	['contig487256', 'contig270719', 'contig63799', 'contig24258']	TCGA-KIRC	Primary Tumor
NC_012485	TCGA-B0-4817	a0bd53a8-44e3-4bda-a2e5-ddd93ca67dc8		Human papillomavirus 109, complete genome	92.8123	70	[50, 50, 50]	['contig56929', 'contig174776', 'contig162721']	TCGA-KIRC	Primary Tumor
X94165	TCGA-BP-5008	fb11f0ea-7468-441c-96bb-a48f98eda766		Human papillomavirus type 73 E6, E7, E1, E2, E4, L2, and L1 genes	94.72	68.375	[50, 50, 74, 74, 50]	['contig100600', 'contig166007', 'contig27414', 'contig16774', 'contig140513']	TCGA-KIRC	Primary Tumor
NC_001457	TCGA-B0-5109	4cb60377-017d-4847-968c-6d3627a9dcbe		Human papillomavirus 4, complete genome	91.8183	59.3333	[50, 50, 50]	['contig49661', 'contig80880', 'contig98348']	TCGA-KIRC	Primary Tumor
NC_038358	TCGA-AK-3436	c23704fb-1e40-44d1-9a66-3ac4697ff84f		Torque teno midi virus 11 DNA, complete genome, isolate: MDJN47	90.625	65	[50, 50]	['contig_76293', 'contig_181758']	TCGA-KIRC	Primary Tumor
NC_001587	TCGA-CW-5588	ee47a9b1-5fca-4961-a7b8-fd82bd824bea		Human papillomavirus type 34, complete genome	91.111	63	[50, 50]	['contig183526', 'contig235366']	TCGA-KIRC	Primary Tumor
NC_001401	TCGA-BP-4787	48134ca7-c717-4206-b1ab-e00cd95901a3		Adeno-associated virus - 2, complete genome	98	100	[50]	['contig_108089']	TCGA-KIRC	Primary Tumor
NC_038358	TCGA-BP-4164	f2ddb2f0-9e8f-4bfd-901c-b0ec9394b8e5		Torque teno midi virus 11 DNA, complete genome, isolate: MDJN47	90.625	65	[50, 50]	['contig_66422', 'contig_106388']	TCGA-KIRC	Primary Tumor
NC_000883	TCGA-B0-5711	7b5346d6-e463-4000-8143-f509124d2012		Human parvovirus B19, complete genome	96	82.6667	[50, 50, 50]	['contig68434', 'contig48283', 'contig21602']	TCGA-KIRC	Solid Tissue Normal
NC_003977	TCGA-A3-3335	2bb69e60-599a-46f9-be77-a1969f4846fa		Hepatitis B virus (strain ayw) genome	92.737	69.3333	[50, 50, 50]	['contig241905', 'contig147676', 'contig429771']	TCGA-KIRC	Primary Tumor
NC_038358	TCGA-CJ-4881	dfba713c-0db7-49bb-bd24-5827b4abbe3f		Torque teno midi virus 11 DNA, complete genome, isolate: MDJN47	92.4145	59.5	[50, 53, 50, 50]	['contig140580', 'contig168674', 'contig78313', 'contig162605']	TCGA-KIRC	Primary Tumor
NC_038358	TCGA-B0-4945	86efa390-443f-478d-ad2e-c9728fae8f95		Torque teno midi virus 11 DNA, complete genome, isolate: MDJN47	93.75	56.6667	[50, 50, 50]	['contig2041', 'contig177557', 'contig155594']	TCGA-KIRC	Primary Tumor
NC_001457	TCGA-AK-3445	52e6ec2a-ef7b-405a-bcdb-81c4e581ab6d		Human papillomavirus 4, complete genome	90.4255	65	[50, 50]	['contig_308305', 'contig_20626']	TCGA-KIRC	Primary Tumor
NC_014954	TCGA-B0-4693	dc6fa30c-6c2d-4c2b-9e43-36a06a01feed		Human papillomavirus type 131, complete genome	91.3045	65	[50, 50]	['contig107417', 'contig59882']	TCGA-KIRC	Primary Tumor
NC_038358	TCGA-A3-A8OU	d3b9f9a1-b3fb-43f3-9778-5e5e7994882b		Torque teno midi virus 11 DNA, complete genome, isolate: MDJN47	92	68	[48, 48]	['contig_56607', 'contig_61010']	TCGA-KIRC	Primary Tumor
DQ080079	TCGA-B0-5075	b63f7392-deb1-447e-91c3-39c6b599ab7a		Human papillomavirus type 68a, complete genome	94.5046	51.6	[50, 50, 50, 50, 50]	['contig_85729', 'contig_40179', 'contig_77664', 'contig_48372', 'contig_144212']	TCGA-KIRC	Primary Tumor
D90400	TCGA-BP-5191	c5dfbb89-04cc-4a21-a845-0bc4a6e7e9c6		Human papillomavirus type 58 complete genome	90.9737	57.5	[50, 50, 50, 50]	['contig181347', 'contig132284', 'contig19109', 'contig7890']	TCGA-KIRC	Primary Tumor
X74479	TCGA-B0-5696	873aa982-0299-4219-8805-2c554641c58e		Human papillomavirus type 45 genomic DNA	92.1627	56.6667	[50, 50, 50]	['contig320110', 'contig384546', 'contig595690']	TCGA-KIRC	Primary Tumor
NC_027528	TCGA-CZ-5461	f3571b8e-60dd-4ffa-bb91-a078685320e6		Human papillomavirus 201, complete genome	93.376	54.4	[50, 50, 50, 50, 50]	['contig_104793', 'contig_57217', 'contig_102424', 'contig_14507', 'contig_12501']	TCGA-KIRC	Solid Tissue Normal
NC_003977	TCGA-DI-A1BU	aaececd2-e6af-4a8a-ab8e-51ea5edcf0b7		Hepatitis B virus (strain ayw) genome	90.5431	76.7727	[48, 48, 48, 48, 48, 48, 48, 48, 48, 48, 48, 48, 48, 48, 48, 48, 48, 48, 48, 48, 48, 48]	['contig_168330', 'contig_194474', 'contig_673423', 'contig_171445', 'contig_403440', 'contig_193601', 'contig_852628', 'contig_849822', 'contig_656153', 'contig_897373', 'contig_775098', 'contig_830201', 'contig_766378', 'contig_378670', 'contig_67445', 'contig_691681', 'contig_157917', 'contig_142058', 'contig_846247', 'contig_742647', 'contig_845423', 'contig_750640']	TCGA-UCEC	Primary Tumor
X74479	TCGA-PG-A915	6a4fe41d-12a7-4dd4-8311-af17c2dbf5d9		Human papillomavirus type 45 genomic DNA	91.0087	79	[48, 48, 48, 48, 48, 48, 48, 48, 48]	['contig_84878', 'contig_143525', 'contig_365507', 'contig_75151', 'contig_4939', 'contig_5536', 'contig_337099', 'contig_5802', 'contig_319629']	TCGA-UCEC	Primary Tumor
NC_014407	TCGA-A2-A3XV	dc51e524-3a9d-4faa-b1bc-0e745ebcf0cd		Human polyomavirus 7, complete genome	100	100	[48]	['contig_26081']	TCGA-BRCA	Primary Tumor
NC_014407	TCGA-E2-A107	24e80e81-010d-4442-a0e2-ce7acdff7097		Human polyomavirus 7, complete genome	100	69	[48, 48]	['contig_21494', 'contig_43311']	TCGA-BRCA	Primary Tumor
Human papillomavirus type 32, complete genome	TCGA-AC-A3W6	ef906805-9394-4f02-97fd-01c6f9733c46		Human polyomavirus 6, complete genome	91.304	96	[48]	['contig_90944']	TCGA-BRCA	Primary Tumor
NC_014407	TCGA-AC-A3W6	ef906805-9394-4f02-97fd-01c6f9733c46		Human polyomavirus 7, complete genome	100	100	[48, 48]	['contig_92386', 'contig_90944']	TCGA-BRCA	Primary Tumor
NC_040619	TCGA-BH-A0B5	f02d7fe8-41bf-470c-adbc-81bfde73992e		Gammapapillomavirus sp. isolate Gamma_LCOSOc196, complete genome	98	100	[50]	['contig_89253']	TCGA-BRCA	Primary Tumor
NC_014407	TCGA-BH-A1FN	9910c730-39be-4cf1-9007-1b3a9712a4f2		Human polyomavirus 7, complete genome	100	100	[50]	['contig_101834']	TCGA-BRCA	Primary Tumor
NC_004102	TCGA-GI-A2C9	439ff36d-7b7c-4c2a-b313-628acc247c09		Hepatitis C virus genotype 1, complete genome	97.778	66	[48, 48]	['contig_21123', 'contig_39000']	TCGA-BRCA	Solid Tissue Normal
NC_009825	TCGA-GI-A2C9	439ff36d-7b7c-4c2a-b313-628acc247c09		Hepatitis C virus genotype 4, genome	91.4775	73	[48, 48]	['contig_39000', 'contig_78023']	TCGA-BRCA	Solid Tissue Normal
NC_038882	TCGA-GI-A2C9	439ff36d-7b7c-4c2a-b313-628acc247c09		Hepatitis C virus (isolate H77) genotype 1, complete cds	98.5187	58	[48, 48, 48]	['contig_21123', 'contig_6079', 'contig_39000']	TCGA-BRCA	Solid Tissue Normal
M12732	TCGA-B6-A0RI	b947f2ba-2d67-4738-92fc-682415ffd85e		Human papillomavirus type 33, complete genome	92.0297	56	[50, 50, 50]	['contig_603876', 'contig_3357', 'contig_196499']	TCGA-BRCA	Primary Tumor
NC_001538	TCGA-GM-A3NY	0c72d5dc-ce61-4645-9164-6cb4389b77d0		Human polyomavirus 1, complete genome	95.833	100	[48]	['contig_22480']	TCGA-BRCA	Primary Tumor
NC_014407	TCGA-EW-A423	afd357da-47fb-437d-ba46-5d6c2174c125		Human polyomavirus 7, complete genome	98.9585	69	[48, 48]	['contig_14048', 'contig_368100']	TCGA-BRCA	Primary Tumor
NC_001576	TCGA-A2-A0CQ	f624e070-6d5b-47dd-be11-abb0eb2aae0b		Human papillomavirus type 10, complete genome	91.377	60.8	[50, 50, 50, 50, 50]	['contig_119349', 'contig_137919', 'contig_334930', 'contig_97002', 'contig_336408']	TCGA-BRCA	Primary Tumor
NC_014407	TCGA-B6-A402	7675af36-8d43-4862-bac4-da49818fb894		Human polyomavirus 7, complete genome	93.75	100	[48]	['contig_21716']	TCGA-BRCA	Primary Tumor
X94165	TCGA-25-2042	fc4bdc6c-afe4-4aa5-8cbf-83fdf545e604		Human papillomavirus type 73 E6, E7, E1, E2, E4, L2, and L1 genes	93.6933	63.125	[75, 75, 75, 75, 75]	['contig_143767', 'contig_477350', 'contig_169423', 'contig_1122392', 'contig_530477']	TCGA-OV	Primary Tumor
X94165	TCGA-61-2000	0d866832-8a2f-47b6-913a-6f47ba6a8769		Human papillomavirus type 73 E6, E7, E1, E2, E4, L2, and L1 genes	95.652	93	[123]	['contig11783']	TCGA-OV	Primary Tumor
NC_030447	TCGA-G9-7523	be508929-d0fe-440b-a75d-637dbf298903		Gemycircularvirus HV-GcV1, complete genome	100	100	[48]	['contig_93346']	TCGA-PRAD	Primary Tumor
NC_000883	TCGA-ZG-A8QY	897a204b-0157-4587-88eb-5e7fdd18a3a1		Human parvovirus B19, complete genome	95.7214	52.84	[48, 55, 48, 48, 48, 48, 48, 48, 48, 48, 48, 48, 48, 48, 48, 48, 48, 48, 48, 48, 48, 48, 48, 48, 48]	['contig_302940', 'contig_112182', 'contig_104827', 'contig_78468', 'contig_102541', 'contig_78471', 'contig_329750', 'contig_135086', 'contig_10319', 'contig_63227', 'contig_329606', 'contig_78526', 'contig_79310', 'contig_85583', 'contig_302338', 'contig_314909', 'contig_78459', 'contig_78480', 'contig_78479', 'contig_100660', 'contig_302939', 'contig_95708', 'contig_78470', 'contig_78469', 'co…	TCGA-PRAD	Primary Tumor
Human papillomavirus type 32, complete genome	TCGA-VP-A872	369d5993-f340-4fa0-941e-3ec1d61aa108		Human polyomavirus 6, complete genome	100	100	[48]	['contig_330597']	TCGA-PRAD	Primary Tumor
NC_014407	TCGA-CN-6996	90a7edb3-7781-4908-8504-b286142f5174		Human polyomavirus 7, complete genome	97.7275	73	[48, 48]	['contig_52752', 'contig_2044']	TCGA-HNSC	Primary Tumor
X74474	TCGA-CN-4734	fd6ff494-5818-4c4d-bf23-6bd1f38d0da5		Human papillomavirus type 30 genomic DNA	94.111	54	[50, 50, 50, 50]	['contig81341', 'contig43928', 'contig125988', 'contig152530']	TCGA-HNSC	Primary Tumor
M62877	TCGA-HD-A633	d31c94a2-e9f8-4066-b412-c5cacd4407ce		Human papilloma virus type 51 genomic DNA, partial sequence	90.5607	62.6667	[48, 48, 48]	['contig_26310', 'contig_47909', 'contig_24105']	TCGA-HNSC	Primary Tumor
J04353	TCGA-CN-4741	c1f9b360-d7d1-4e56-8ae8-3df31d0bafc8		Human papillomavirus type 31 (HPV-31) complete genome	94.9634	54	[50, 50, 50, 50, 50]	['contig124539', 'contig15372', 'contig43130', 'contig73603', 'contig137853']	TCGA-HNSC	Primary Tumor
NC_001526	TCGA-CN-4741	c1f9b360-d7d1-4e56-8ae8-3df31d0bafc8		Human papillomavirus type 16, complete genome	97.3296	71.85	[50, 52, 50, 50, 50, 50, 50, 50, 50, 50, 67, 50, 50, 50, 50, 50, 50, 50, 50]	['contig1108', 'contig125092', 'contig6269', 'contig106735', 'contig72499', 'contig135157', 'contig106725', 'contig73603', 'contig102689', 'contig66390', 'contig61823', 'contig22586', 'contig54303', 'contig120488', 'contig6268', 'contig122283', 'contig136857', 'contig42620', 'contig48541']	TCGA-HNSC	Primary Tumor
NC_001526	TCGA-CR-7369	60f75410-bb95-4eba-b8bd-69dac3442360		Human papillomavirus type 16, complete genome	99.5834	78.8	[48, 48, 48, 53, 48]	['contig34238', 'contig32393', 'contig45424', 'contig1786', 'contig29000']	TCGA-HNSC	Primary Tumor
NC_001676	TCGA-DQ-7588	3101612f-c281-462e-aec2-7499cd6efdbc		Human papillomavirus type 54, complete genome	94.074	50.6667	[48, 87, 48]	['contig25235', 'contig11361', 'contig51658']	TCGA-HNSC	Primary Tumor
NC_055523	TCGA-CN-5358	3436673e-ad28-441d-8f1c-66b4733d8f2f		Human lung-associated vientovirus FB, complete genome	98.5119	78.7143	[48, 180, 48, 48, 48, 48, 48]	['contig27452', 'contig8', 'contig15495', 'contig6217', 'contig90892', 'contig22649', 'contig47518']	TCGA-HNSC	Primary Tumor
J04353	TCGA-HD-A634	f50e91da-e2ef-4fce-977f-3d3481872476		Human papillomavirus type 31 (HPV-31) complete genome	91.4437	61.5556	[48, 48, 48, 48, 48, 48, 48, 48, 48]	['contig_108894', 'contig_84635', 'contig_29672', 'contig_92231', 'contig_96026', 'contig_11311', 'contig_23921', 'contig_56180', 'contig_6912']	TCGA-HNSC	Primary Tumor
NC_001526	TCGA-HD-A634	f50e91da-e2ef-4fce-977f-3d3481872476		Human papillomavirus type 16, complete genome	93.1562	86.1042	[48, 48, 48, 48, 48, 48, 48, 48, 48, 48, 48, 48, 48, 48, 48, 69, 48, 48, 48, 48, 48, 48, 48, 48, 48, 48, 48, 48, 48, 48, 48, 48, 48, 48, 48, 48, 48, 48, 48, 48, 48, 48, 48, 48, 48, 48]	['contig_18780', 'contig_87439', 'contig_29672', 'contig_113756', 'contig_12065', 'contig_57391', 'contig_12087', 'contig_99604', 'contig_109242', 'contig_35241', 'contig_95089', 'contig_120622', 'contig_121062', 'contig_4995', 'contig_38202', 'contig_57636', 'contig_11501', 'contig_27559', 'contig_7349', 'contig_125480', 'contig_36860', 'contig_13587', 'contig_48487', 'contig_116462', 'contig_15…	TCGA-HNSC	Primary Tumor
NC_001586	TCGA-HD-A634	f50e91da-e2ef-4fce-977f-3d3481872476		Human papillomavirus type 32, complete genome	90.443	62.6667	[48, 48, 48]	['contig_90960', 'contig_96026', 'contig_29672']	TCGA-HNSC	Primary Tumor
X74477	TCGA-HD-A634	f50e91da-e2ef-4fce-977f-3d3481872476		Human papillomavirus type 35H genomic DNA	94.9292	57.4	[48, 48, 48, 48, 48]	['contig_100130', 'contig_25826', 'contig_13177', 'contig_7158', 'contig_11311']	TCGA-HNSC	Primary Tumor
M12732	TCGA-MZ-A5BI	277d99bd-a535-42f6-84ad-e601edd28efb		Human papillomavirus type 33, complete genome	94.7255	63	[48, 48, 48, 48, 48, 48, 48, 48]	['contig252511', 'contig308160', 'contig67429', 'contig264195', 'contig112793', 'contig308161', 'contig340130', 'contig244010']	TCGA-HNSC	Primary Tumor
M12732	TCGA-BA-A4IH	2c2086cc-34fd-4394-8037-65e7d247a9ec		Human papillomavirus type 33, complete genome	90.4712	62	[76, 70, 78, 49, 61]	['contig97665', 'contig107116', 'contig21085', 'contig105717', 'contig4537']	TCGA-HNSC	Primary Tumor
NC_001526	TCGA-BA-A4IH	2c2086cc-34fd-4394-8037-65e7d247a9ec		Human papillomavirus type 16, complete genome	93.2165	90.0294	[48, 76, 48, 48, 71, 48, 48, 70, 48, 48, 48, 70, 48, 48, 48, 70, 48, 48, 48, 48, 49, 48, 48, 48, 48, 48, 48, 48, 48, 48, 48, 48, 48, 54, 65, 48, 48, 48, 72, 48, 48, 48, 48, 60, 48, 48, 48, 48, 48, 48, 48, 48, 48, 48, 48, 67, 48, 67, 48, 48, 48, 78, 48, 48, 48]	['contig29241', 'contig97665', 'contig73812', 'contig70503', 'contig19590', 'contig43608', 'contig25482', 'contig107116', 'contig108609', 'contig23750', 'contig103543', 'contig2799', 'contig44860', 'contig95582', 'contig106393', 'contig18849', 'contig46207', 'contig84796', 'contig98175', 'contig40039', 'contig105717', 'contig84920', 'contig103414', 'contig108023', 'contig35177', 'contig104903', '…	TCGA-HNSC	Primary Tumor
M12732	TCGA-BB-4225	11259e65-3578-461e-9ee8-739f9ba92381		Human papillomavirus type 33, complete genome	94.3053	70.1667	[50, 50, 50, 50, 50, 50, 50, 50, 50, 50, 50, 50]	['contig26884', 'contig48709', 'contig61764', 'contig88860', 'contig6684', 'contig83283', 'contig21265', 'contig101824', 'contig95134', 'contig90149', 'contig88308', 'contig17719']	TCGA-HNSC	Primary Tumor
NC_001526	TCGA-CV-6433	9614112c-3b63-4608-9bd5-66a5461b0c4e		Human papillomavirus type 16, complete genome	94.2916	86	[48, 48, 48, 48, 48]	['contig_76975', 'contig_10380', 'contig_13260', 'contig_59650', 'contig_80941']	TCGA-HNSC	Primary Tumor
J04353	TCGA-BB-4228	2b013cae-8396-4757-93e3-720996d399ba		Human papillomavirus type 31 (HPV-31) complete genome	93.478	92	[50]	['contig29204']	TCGA-HNSC	Primary Tumor
M62849	TCGA-BB-4228	2b013cae-8396-4757-93e3-720996d399ba		Human papillomavirus ORFs	91.8767	58	[50, 50, 50]	['contig72687', 'contig39917', 'contig29204']	TCGA-HNSC	Primary Tumor
NC_001526	TCGA-BB-4228	2b013cae-8396-4757-93e3-720996d399ba		Human papillomavirus type 16, complete genome	100	51.6667	[50, 50, 50, 50, 50, 50]	['contig46218', 'contig29204', 'contig28982', 'contig16765', 'contig16764', 'contig46427']	TCGA-HNSC	Primary Tumor
NC_001593	TCGA-BB-4228	2b013cae-8396-4757-93e3-720996d399ba		Human papillomavirus type 53, complete genome	91.304	92	[50]	['contig29204']	TCGA-HNSC	Primary Tumor
M12732	TCGA-CV-6939	9f117244-e387-4f40-80db-8c1ba84adc3b		Human papillomavirus type 33, complete genome	98.889	97	[48, 48]	['contig209', 'contig13627']	TCGA-HNSC	Primary Tumor
NC_055523	TCGA-CN-4726	4f2fe8b0-eb3c-4678-8139-0dbe6518c69a		Human lung-associated vientovirus FB, complete genome	98.2114	98.0345	[48, 56, 48, 48, 62, 48, 48, 48, 70, 48, 52, 48, 48, 48, 48, 48, 48, 48, 48, 48, 48, 48, 48, 48, 48, 48, 48, 48, 71]	['contig_60344', 'contig_87552', 'contig_128730', 'contig_66126', 'contig_102134', 'contig_30409', 'contig_56998', 'contig_114610', 'contig_123251', 'contig_77820', 'contig_6319', 'contig_182230', 'contig_54084', 'contig_164956', 'contig_5257', 'contig_115728', 'contig_68669', 'contig_30855', 'contig_117222', 'contig_26724', 'contig_57260', 'contig_28503', 'contig_94255', 'contig_120858', 'contig…	TCGA-HNSC	Primary Tumor
M12732	TCGA-CR-6467	631736d0-f1f5-458d-b427-4fe1c9e19de3		Human papillomavirus type 33, complete genome	91.5297	85.6038	[48, 48, 48, 48, 48, 48, 48, 48, 48, 48, 48, 48, 48, 48, 48, 48, 48, 48, 48, 48, 55, 48, 48, 48, 48, 48, 48, 48, 48, 48, 48, 48, 48, 48, 48, 48, 48, 48, 48, 48, 48, 48, 48, 48, 48, 48, 48, 48, 48, 48, 48, 48, 48]	['contig339036', 'contig263734', 'contig1068', 'contig334888', 'contig358969', 'contig329962', 'contig225572', 'contig33024', 'contig51803', 'contig270862', 'contig278899', 'contig36482', 'contig27347', 'contig17400', 'contig87059', 'contig96470', 'contig10221', 'contig313390', 'contig12935', 'contig270023', 'contig286334', 'contig386419', 'contig369408', 'contig214475', 'contig119583', 'contig35…	TCGA-HNSC	Primary Tumor
X94165	TCGA-KU-A66S	915f9d9b-d001-4920-adb9-910075ed8db1		Human papillomavirus type 73 E6, E7, E1, E2, E4, L2, and L1 genes	92.688	60	[48, 48, 48]	['contig_28001', 'contig_41697', 'contig_233']	TCGA-HNSC	Primary Tumor
NC_001526	TCGA-BB-A6UM	c9c21997-2b87-4fd9-9408-ae30906c78f1		Human papillomavirus type 16, complete genome	95.054	71.8571	[48, 48, 48, 48, 48, 48, 48]	['contig_267277', 'contig_47681', 'contig_3069', 'contig_246434', 'contig_283086', 'contig_283095', 'contig_61402']	TCGA-HNSC	Primary Tumor
D90400	TCGA-CN-A6V6	1ba52594-52e1-424e-85c3-ec1462df9716		Human papillomavirus type 58 complete genome	91.713	52.625	[71, 48, 48, 48, 65, 48, 48, 78]	['contig_17695', 'contig_241133', 'contig_131290', 'contig_183224', 'contig_199560', 'contig_284392', 'contig_384296', 'contig_194338']	TCGA-HNSC	Primary Tumor
J04353	TCGA-CN-A6V6	1ba52594-52e1-424e-85c3-ec1462df9716		Human papillomavirus type 31 (HPV-31) complete genome	91.4815	58.1667	[48, 48, 48, 48, 48, 48]	['contig_198405', 'contig_351438', 'contig_205488', 'contig_358131', 'contig_380087', 'contig_172781']	TCGA-HNSC	Primary Tumor
NC_001526	TCGA-CN-A6V6	1ba52594-52e1-424e-85c3-ec1462df9716		Human papillomavirus type 16, complete genome	93.8245	91.2712	[58, 48, 48, 48, 48, 71, 48, 48, 48, 65, 48, 48, 48, 48, 48, 48, 48, 48, 49, 48, 48, 48, 50, 72, 48, 48, 48, 48, 48, 71, 48, 48, 48, 48, 48, 48, 48, 48, 48, 48, 48, 48, 48, 48, 48, 48, 71, 48, 48, 48, 48, 48, 48, 48, 48, 48, 48, 48]	['contig_133498', 'contig_354283', 'contig_378304', 'contig_31794', 'contig_198081', 'contig_155870', 'contig_202947', 'contig_333724', 'contig_365177', 'contig_199560', 'contig_392072', 'contig_147748', 'contig_148215', 'contig_324031', 'contig_183678', 'contig_342450', 'contig_156220', 'contig_358032', 'contig_144739', 'contig_356038', 'contig_28581', 'contig_144693', 'contig_16367', 'contig_17…	TCGA-HNSC	Primary Tumor
NC_038882	TCGA-CV-A45W	52fd89e1-9f7d-4422-a7b8-ad021debbfe1		Hepatitis C virus (isolate H77) genotype 1, complete cds	95.4545	54	[48, 48, 48, 48]	['contig161508', 'contig309417', 'contig343798', 'contig337033']	TCGA-HNSC	Primary Tumor
NC_001526	TCGA-CR-5249	655278d3-04b4-4f7f-9142-9715da789fe3		Human papillomavirus type 16, complete genome	90.625	70	[48, 48]	['contig32526', 'contig52717']	TCGA-HNSC	Primary Tumor
NC_001690	TCGA-CV-7568	885fd841-c999-47e5-ba9a-7daba1985141		Human papillomavirus type 48, complete genome	90.909	65	[48, 48]	['contig_60122', 'contig_39659']	TCGA-HNSC	Primary Tumor
NC_001526	TCGA-CR-5248	cfa43d5f-d504-451f-958d-4259b0b9db50		Human papillomavirus type 16, complete genome	99.3057	60.6667	[48, 48, 48]	['contig81953', 'contig92059', 'contig81223']	TCGA-HNSC	Primary Tumor
NC_001526	TCGA-RS-A6TO	39336db8-ea75-42d5-8db4-23d912c5968c		Human papillomavirus type 16, complete genome	91.9126	84	[48, 48, 68, 48, 48]	['contig252316', 'contig343586', 'contig323522', 'contig181908', 'contig247023']	TCGA-HNSC	Primary Tumor
NC_000883	TCGA-CR-6481	adca3997-b3c8-4727-9b3b-557296549619		Human parvovirus B19, complete genome	95.209	57.2	[48, 48, 48, 48, 48]	['contig135799', 'contig135788', 'contig230565', 'contig135787', 'contig135798']	TCGA-HNSC	Primary Tumor
NC_001526	TCGA-CR-6481	adca3997-b3c8-4727-9b3b-557296549619		Human papillomavirus type 16, complete genome	96.131	57.8	[48, 48, 48, 48, 48]	['contig287848', 'contig231956', 'contig127806', 'contig138975', 'contig283000']	TCGA-HNSC	Primary Tumor
NC_004500	TCGA-IQ-A61J	d9226344-2ad8-4000-8ced-17fd29905ba1		Human papillomavirus type 92, complete genome	94.3263	58	[48, 48, 48]	['contig_122344', 'contig_60596', 'contig_56126']	TCGA-HNSC	Primary Tumor
NC_001526	TCGA-CR-6473	f12aed30-6d47-404b-9bf5-ea6e25506aa1		Human papillomavirus type 16, complete genome	96.9079	61.625	[48, 48, 48, 48, 48, 48, 48, 48]	['contig_68579', 'contig_71314', 'contig_41551', 'contig_70420', 'contig_57407', 'contig_74588', 'contig_54362', 'contig_40822']	TCGA-HNSC	Primary Tumor
M12732	TCGA-CR-6471	bc482eaf-b63b-4178-bf78-4a0710a9ec8c		Human papillomavirus type 33, complete genome	96.6575	64.2642	[48, 68, 48, 48, 48, 48, 48, 48, 48, 48, 60, 48, 48, 48, 52, 58, 48, 48, 48, 48, 48, 52, 48, 48, 48, 48, 48, 48, 50, 72, 48, 48, 48, 48, 48, 48, 48, 48, 48, 48, 48, 48, 48, 48, 48, 48, 67, 48, 48, 48, 48]	['contig823', 'contig12560', 'contig43197', 'contig154612', 'contig180533', 'contig183601', 'contig19200', 'contig75707', 'contig113086', 'contig113088', 'contig25113', 'contig162123', 'contig182959', 'contig28012', 'contig59485', 'contig822', 'contig6801', 'contig113087', 'contig172344', 'contig258', 'contig135573', 'contig62671', 'contig59852', 'contig162122', 'contig32174', 'contig90680', 'con…	TCGA-HNSC	Primary Tumor
NC_001526	TCGA-BA-5559	b52b43a0-014f-431a-b918-d915686e984b		Human papillomavirus type 16, complete genome	98.9583	88.5	[56, 48, 48]	['contig13694', 'contig94133', 'contig29149']	TCGA-HNSC	Primary Tumor
D90400	TCGA-CV-A6JU	ed49bf70-38a3-44d5-9c05-e0a9675e8b3d		Human papillomavirus type 58 complete genome	92.4748	57.5	[50, 48, 48, 48, 48, 48]	['contig182579', 'contig35132', 'contig178819', 'contig191178', 'contig137223', 'contig36511']	TCGA-HNSC	Primary Tumor
NC_001526	TCGA-BB-4223	59e0c258-3101-45d8-8f7a-7766463b8dc2		Human papillomavirus type 16, complete genome	95.7829	74.125	[50, 56, 48, 48, 48, 48, 48, 48]	['contig59031', 'contig60334', 'contig58587', 'contig22840', 'contig32092', 'contig44439', 'contig22845', 'contig28702']	TCGA-HNSC	Primary Tumor
M62849	TCGA-QK-A652	74947d63-6db2-43a4-8d9b-c61a11244c3f		Human papillomavirus ORFs	90.949	63.6667	[48, 48, 48]	['contig_17187', 'contig_116196', 'contig_33948']	TCGA-HNSC	Primary Tumor
NC_001526	TCGA-CR-5250	f7ed0fc7-93ef-405a-89bb-b90d7aada705		Human papillomavirus type 16, complete genome	94.3824	60	[48, 48, 48, 48, 48, 48, 48, 48]	['contig15394', 'contig44383', 'contig6210', 'contig81700', 'contig87511', 'contig90320', 'contig93363', 'contig69804']	TCGA-HNSC	Primary Tumor
NC_001526	TCGA-CV-6961	482f33c4-6321-4a6d-a120-a322f450b599		Human papillomavirus type 16, complete genome	92.8016	68.2	[48, 48, 48, 59, 48]	['contig59738', 'contig64149', 'contig67478', 'contig30995', 'contig74864']	TCGA-HNSC	Primary Tumor
NC_001526	TCGA-HL-7533	80701225-f1ad-4773-a72a-e6a2339cc1ce		Human papillomavirus type 16, complete genome	95.253	66.25	[48, 70, 48, 48]	['contig_78070', 'contig_143687', 'contig_77649', 'contig_198862']	TCGA-HNSC	Primary Tumor
NC_001526	TCGA-P3-A6T0	3c62d844-4c99-45c0-9684-19d94f397abe		Human papillomavirus type 16, complete genome	93.182	92	[48]	['contig_84481']	TCGA-HNSC	Primary Tumor
M12732	TCGA-CV-7100	3ea19a4e-56fd-4efe-ab47-aca6d3cf21bb		Human papillomavirus type 33, complete genome	98.3016	70.7273	[48, 48, 48, 48, 48, 48, 48, 48, 48, 48, 48]	['contig_188151', 'contig_195933', 'contig_195992', 'contig_230914', 'contig_209178', 'contig_48475', 'contig_228284', 'contig_197946', 'contig_31104', 'contig_213744', 'contig_96797']	TCGA-HNSC	Primary Tumor
NC_001526	TCGA-T2-A6X0	df7bc832-2c15-4dbe-8bbb-a6ef8bd136f6		Human papillomavirus type 16, complete genome	94.2581	86.8667	[55, 48, 48, 48, 48, 48, 48, 48, 48, 72, 48, 48, 48, 58, 58]	['contig4815', 'contig70334', 'contig48365', 'contig177891', 'contig26244', 'contig30739', 'contig185621', 'contig63785', 'contig146387', 'contig176908', 'contig192173', 'contig61878', 'contig62013', 'contig18680', 'contig21803']	TCGA-HNSC	Primary Tumor
M12732	TCGA-BA-6869	e69c6cf3-4f21-45f4-91b6-ee2e7be7ed18		Human papillomavirus type 33, complete genome	91.9447	67	[48, 48, 48]	['contig_205578', 'contig_167487', 'contig_117067']	TCGA-HNSC	Primary Tumor
NC_004500	TCGA-CV-5439	82508c3d-78cc-49e2-8e96-b2a0a5902ed2		Human papillomavirus type 92, complete genome	91	69	[48, 48]	['contig82930', 'contig41244']	TCGA-HNSC	Primary Tumor
NC_001526	TCGA-P3-A5QE	75535b99-2450-41c7-a3f9-58b235d74b48		Human papillomavirus type 16, complete genome	94.141	72.6316	[48, 48, 48, 48, 48, 48, 48, 48, 48, 48, 48, 48, 48, 48, 48, 48, 48, 56, 48]	['contig138932', 'contig110330', 'contig156624', 'contig32804', 'contig51769', 'contig111547', 'contig18396', 'contig121379', 'contig12316', 'contig50822', 'contig1891', 'contig39886', 'contig49810', 'contig29971', 'contig155174', 'contig122625', 'contig49608', 'contig13742', 'contig155799']	TCGA-HNSC	Primary Tumor
NC_001526	TCGA-CR-6482	0f94fb62-4b24-4293-956f-b52e8d334c34		Human papillomavirus type 16, complete genome	97.1273	61.8	[48, 48, 48, 48, 48, 48, 63, 48, 48]	['contig_344971', 'contig_212966', 'contig_114754', 'contig_111846', 'contig_301794', 'contig_303531', 'contig_47488', 'contig_352515', 'contig_186184']	TCGA-HNSC	Primary Tumor
NC_055523	TCGA-D6-A4ZB	1d77d28d-58de-4a1c-830a-73a29de48c49		Human lung-associated vientovirus FB, complete genome	95.556	94	[48]	['contig25529']	TCGA-HNSC	Primary Tumor
NC_001526	TCGA-CR-6487	bbff9cbc-3d54-4fef-8e4e-5a360d5b2ea7		Human papillomavirus type 16, complete genome	93.1273	96	[48, 48, 48, 48]	['contig134350', 'contig85459', 'contig71496', 'contig102257']	TCGA-HNSC	Primary Tumor
NC_001526	TCGA-CR-7385	e13c1803-1379-4dbd-97df-fbee2c75321f		Human papillomavirus type 16, complete genome	94.5028	68	[48, 48, 48, 48, 48]	['contig_76240', 'contig_76300', 'contig_10111', 'contig_11891', 'contig_80407']	TCGA-HNSC	Primary Tumor
NC_001526	TCGA-CV-5971	0b1eeb1a-9243-4a28-adf6-cd05ab3bff9f		Human papillomavirus type 16, complete genome	92.0551	83.2	[48, 48, 48, 48, 48, 48, 48, 48, 48, 48, 48, 48, 48, 48, 48]	['contig_76694', 'contig_329857', 'contig_42228', 'contig_17753', 'contig_252462', 'contig_329449', 'contig_186299', 'contig_9448', 'contig_302115', 'contig_59929', 'contig_303868', 'contig_39436', 'contig_125952', 'contig_185922', 'contig_302542']	TCGA-HNSC	Primary Tumor
NC_001526	TCGA-CR-7364	88c71c55-52d5-4fe6-8d5f-ce71dd3b7921		Human papillomavirus type 16, complete genome	93.182	92	[48]	['contig_94309']	TCGA-HNSC	Primary Tumor
Human papillomavirus type 32, complete genome	TCGA-CV-5431	7d6d46af-04c3-4c2f-b441-380a0303c267		Human polyomavirus 6, complete genome	100	98	[48]	['contig12565']	TCGA-HNSC	Primary Tumor
X74477	TCGA-CV-7430	f56d3e07-1f23-45dc-af32-3109547658e1		Human papillomavirus type 35H genomic DNA	90.4673	69	[48, 48, 48]	['contig34852', 'contig45100', 'contig20631']	TCGA-HNSC	Primary Tumor
NC_001526	TCGA-P3-A5QF	cfbe647b-0f07-4912-8036-7f6ccd477b75		Human papillomavirus type 16, complete genome	94.5327	98	[48, 48, 48, 48, 48]	['contig77041', 'contig81313', 'contig2848', 'contig23934', 'contig64753']	TCGA-HNSC	Primary Tumor
M62877	TCGA-HD-A6I0	1def3170-8010-454c-96bc-202a67718fbf		Human papilloma virus type 51 genomic DNA, partial sequence	94.074	56.6667	[48, 48, 48]	['contig480834', 'contig560033', 'contig56373']	TCGA-HNSC	Primary Tumor
NC_001526	TCGA-CR-7404	ab4e340a-00ae-4bc5-9882-03ebecbd2180		Human papillomavirus type 16, complete genome	94.1866	92.6429	[48, 48, 48, 50, 48, 48, 48, 48, 48, 48, 48, 48, 48, 48, 48, 68, 69, 48, 48, 86, 48, 48, 48, 48, 48, 48, 48, 48, 48, 63, 69, 48, 63, 48, 48, 48, 48, 48, 69, 48, 48, 48, 48, 72, 48, 48, 68, 48, 48, 72, 68, 48, 48, 48]	['contig109917', 'contig97705', 'contig18109', 'contig86897', 'contig91449', 'contig49544', 'contig55445', 'contig112500', 'contig93797', 'contig16624', 'contig110976', 'contig91339', 'contig102520', 'contig42787', 'contig114098', 'contig24800', 'contig17213', 'contig1292', 'contig6569', 'contig279', 'contig57624', 'contig93386', 'contig55910', 'contig20720', 'contig54800', 'contig21930', 'contig…	TCGA-HNSC	Primary Tumor
NC_001526	TCGA-CR-7368	e8e3ee38-ed38-40db-b888-62a546f59c1c		Human papillomavirus type 16, complete genome	94.4652	64.4	[48, 48, 48, 48, 48]	['contig75885', 'contig48187', 'contig32353', 'contig59049', 'contig2645']	TCGA-HNSC	Primary Tumor
NC_009826	TCGA-T2-A6WZ	913529a1-fee6-46c2-b665-8c6fa7e1840d		Hepatitis C virus genotype 5, genome	92.4121	51.5556	[48, 48, 48, 48, 48, 48, 48, 48, 48]	['contig328344', 'contig225346', 'contig328345', 'contig217289', 'contig240237', 'contig207370', 'contig282125', 'contig240238', 'contig172390']	TCGA-HNSC	Primary Tumor
NC_001526	TCGA-CV-5443	f32198a0-eec2-4bc0-944d-d2b280125a27		Human papillomavirus type 16, complete genome	93.9403	80.8333	[48, 48, 48, 48, 48, 48, 48, 48, 48, 48, 48, 48, 48, 48, 48, 58, 48]	['contig168182', 'contig172623', 'contig39911', 'contig16746', 'contig181446', 'contig2733', 'contig4819', 'contig97944', 'contig98325', 'contig148778', 'contig21837', 'contig137321', 'contig172132', 'contig104157', 'contig175754', 'contig40656', 'contig154794']	TCGA-HNSC	Primary Tumor
NC_001583	TCGA-CV-5443	f32198a0-eec2-4bc0-944d-d2b280125a27		Human papillomavirus type 26, complete genome	93.75	69	[48, 48]	['contig18881', 'contig4819']	TCGA-HNSC	Primary Tumor
X74472	TCGA-CV-5443	f32198a0-eec2-4bc0-944d-d2b280125a27		Human papillomavirus type 26 genomic DNA	93.75	69	[48, 48]	['contig18881', 'contig4819']	TCGA-HNSC	Primary Tumor
NC_001526	TCGA-UP-A6WW	bb54203d-bd33-4c69-baa6-5346368a1d07		Human papillomavirus type 16, complete genome	94.3885	80.5	[48, 48, 48, 72]	['contig226786', 'contig234630', 'contig47385', 'contig1164']	TCGA-HNSC	Primary Tumor
NC_001526	TCGA-CR-6472	9d6b8594-9d22-48a2-b816-b340f980073b		Human papillomavirus type 16, complete genome	96.635	100	[48, 48, 48]	['contig_64845', 'contig_62936', 'contig_91814']	TCGA-HNSC	Primary Tumor
X74477	TCGA-HD-8314	e07f8ea5-c315-4f4d-80ae-c514588a92b1		Human papillomavirus type 35H genomic DNA	95.0895	79	[48, 48]	['contig110907', 'contig48124']	TCGA-HNSC	Primary Tumor
NC_001526	TCGA-CR-5243	10c7155b-8fac-41d0-9dbe-f4cdb28ecd01		Human papillomavirus type 16, complete genome	96.914	94	[48, 48, 48, 48, 48]	['contig60667', 'contig61000', 'contig30431', 'contig20191', 'contig926']	TCGA-HNSC	Primary Tumor
X74477	TCGA-CR-5243	10c7155b-8fac-41d0-9dbe-f4cdb28ecd01		Human papillomavirus type 35H genomic DNA	91.182	72	[48, 48]	['contig30854', 'contig30431']	TCGA-HNSC	Primary Tumor
NC_001526	TCGA-CN-A499	4e317132-52fd-4125-b722-13f06e5bd2af		Human papillomavirus type 16, complete genome	97.7228	66.0323	[138, 48, 48, 48, 188, 48, 113, 48, 48, 48, 48, 75, 72, 48, 48, 48, 48, 48, 48, 48, 203, 48, 48, 48, 48, 48, 48, 53, 49, 48]	['contig1381', 'contig67419', 'contig8780', 'contig20022', 'contig1678', 'contig31196', 'contig21823', 'contig1374', 'contig18399', 'contig66071', 'contig11666', 'contig49765', 'contig24715', 'contig7648', 'contig67480', 'contig9686', 'contig42869', 'contig1393', 'contig52103', 'contig23853', 'contig499', 'contig26306', 'contig31912', 'contig23777', 'contig59314', 'contig64626', 'contig11665', 'c…	TCGA-HNSC	Primary Tumor
NC_001526	TCGA-CN-A6UY	ea06e8fe-5134-4fe5-9182-170ef0d71493		Human papillomavirus type 16, complete genome	96.591	70	[48, 48]	['contig166007', 'contig86287']	TCGA-HNSC	Primary Tumor
NC_001526	TCGA-CR-6470	4610bf5c-eb75-4be7-9a79-ebba13152dcc		Human papillomavirus type 16, complete genome	95.3969	53.5	[48, 48, 48, 48, 48, 48, 48]	['contig229120', 'contig78900', 'contig27402', 'contig24073', 'contig138329', 'contig148300', 'contig152356']	TCGA-HNSC	Primary Tumor
NC_001526	TCGA-QK-A6V9	bb871040-afa6-41eb-baaf-f2f61c61765c		Human papillomavirus type 16, complete genome	98.5507	58.6667	[48, 48, 48]	['contig_7392', 'contig_7498', 'contig_87258']	TCGA-HNSC	Primary Tumor
NC_001526	TCGA-BA-A4IG	96edbae9-148d-4a4d-8fb8-db0179f2d4e0		Human papillomavirus type 16, complete genome	98.387	75.5	[59, 48, 52, 48]	['contig128158', 'contig152833', 'contig123284', 'contig160489']	TCGA-HNSC	Primary Tumor
NC_001526	TCGA-RS-A6TP	d68a4a32-b855-42b8-b199-eb4ca55f528f		Human papillomavirus type 16, complete genome	95.1799	79.2632	[48, 48, 48, 48, 48, 48, 48, 48, 48, 48, 48, 48, 48, 48, 48, 48, 48, 48]	['contig174501', 'contig25135', 'contig1324', 'contig33868', 'contig60063', 'contig174264', 'contig156008', 'contig188915', 'contig186854', 'contig173487', 'contig96805', 'contig28097', 'contig58411', 'contig80580', 'contig27705', 'contig165294', 'contig157582', 'contig185026']	TCGA-HNSC	Primary Tumor
NC_038889	TCGA-DQ-7591	e569f19d-732b-4327-b7d6-2dcb34e8fabf		human papillomavirus 30, complete genome	90.368	60.6667	[48, 48, 48]	['contig_9236', 'contig_105475', 'contig_4845']	TCGA-HNSC	Primary Tumor
X74474	TCGA-DQ-7591	e569f19d-732b-4327-b7d6-2dcb34e8fabf		Human papillomavirus type 30 genomic DNA	90.368	60.6667	[48, 48, 48]	['contig_9236', 'contig_105475', 'contig_4845']	TCGA-HNSC	Primary Tumor
X74477	TCGA-DQ-7591	e569f19d-732b-4327-b7d6-2dcb34e8fabf		Human papillomavirus type 35H genomic DNA	94.095	88.3333	[48, 48, 48]	['contig_58593', 'contig_31800', 'contig_14907']	TCGA-HNSC	Primary Tumor
NC_001526	TCGA-CV-5442	67a37f42-9e73-484c-a60f-d2fdf38c3663		Human papillomavirus type 16, complete genome	96.0993	82.2857	[48, 48, 48, 68, 48, 48, 48]	['contig_124827', 'contig_88044', 'contig_128780', 'contig_18965', 'contig_101987', 'contig_3847', 'contig_95312']	TCGA-HNSC	Primary Tumor
NC_023891	TCGA-CR-7398	05badd38-e1fc-4d42-9712-046073cc1008		Human papillomavirus 178, complete genome	94.703	54.5	[48, 48, 48, 48]	['contig_36542', 'contig_16828', 'contig_4935', 'contig_13744']	TCGA-HNSC	Primary Tumor
D90400	TCGA-CN-6995	a4ea12f5-199d-4d1b-a091-06094e277357		Human papillomavirus type 58 complete genome	90.909	64	[48, 48]	['contig75099', 'contig119875']	TCGA-HNSC	Primary Tumor
NC_001526	TCGA-HD-7754	f33dd345-fe31-49a2-b161-a4250a0de771		Human papillomavirus type 16, complete genome	93.7914	86.1	[48, 48, 48, 48, 48, 48, 48, 48, 49]	['contig61178', 'contig32452', 'contig48973', 'contig14935', 'contig51166', 'contig93117', 'contig76338', 'contig22294', 'contig16489']	TCGA-HNSC	Primary Tumor
NC_001526	TCGA-CN-A6V7	c02f4d53-76d9-4717-b04e-321d74e794e5		Human papillomavirus type 16, complete genome	99.5239	61.4286	[48, 48, 48, 48, 48, 48, 48]	['contig_330659', 'contig_306586', 'contig_179852', 'contig_191844', 'contig_84974', 'contig_306587', 'contig_330831']	TCGA-HNSC	Primary Tumor
NC_001526	TCGA-KU-A6H7	0b9fdc6c-04ba-4efd-9258-3f8ba86bcc0e		Human papillomavirus type 16, complete genome	94.1115	98.4545	[48, 48, 48, 51, 48, 48, 65, 58, 48]	['contig211947', 'contig35798', 'contig244501', 'contig33176', 'contig259271', 'contig3840', 'contig42504', 'contig33631', 'contig254602']	TCGA-HNSC	Metastatic
NC_001526	TCGA-KU-A6H7	a39f80e0-bb1d-4310-8578-da83b3bfa614		Human papillomavirus type 16, complete genome	94.0631	95.5	[48, 48, 57, 48, 67, 65, 48, 48]	['contig104556', 'contig19671', 'contig30575', 'contig2328', 'contig101571', 'contig21555', 'contig115242', 'contig110317']	TCGA-HNSC	Primary Tumor
NC_003977	TCGA-US-A776	9616af83-22dd-41a4-85ee-3a8b078855be		Hepatitis B virus, complete genome	91.9755	88.7692	[48, 48, 48, 48, 48, 71, 48, 48, 48, 48, 48, 72, 55]	['contig142150', 'contig126951', 'contig104991', 'contig402764', 'contig431650', 'contig82970', 'contig88347', 'contig543', 'contig123391', 'contig119544', 'contig91953', 'contig449408', 'contig133578']	TCGA-PAAD	Primary Tumor
NC_003977	TCGA-2L-AAQM	54ad814d-eb08-4fdf-987b-b1eae510ccb5		Hepatitis B virus, complete genome	95.652	77.3333	[48, 48, 48]	['contig162698', 'contig157911', 'contig241099']	TCGA-PAAD	Primary Tumor
NC_001401	TCGA-Z5-AAPL	71cb29b7-e163-4fd6-83aa-4cf86e2fad62		Adeno-associated virus - 2, complete genome	93.75	100	[48, 48]	['contig9545', 'contig22181']	TCGA-PAAD	Primary Tumor
NC_003977	TCGA-D3-A8GB	df291102-feea-474c-9c8d-225bfd2c897a		Hepatitis B virus (strain ayw) genome	91.1987	73.1	[59, 48, 48, 48, 48, 48, 48, 48, 48, 48]	['contig130823', 'contig190578', 'contig348810', 'contig4763', 'contig343778', 'contig149640', 'contig252475', 'contig357305', 'contig281122', 'contig324760']	TCGA-SKCM	Metastatic
NC_003977	TCGA-D3-A2JE	cc566da0-7554-48ff-85db-11003c3f0523		Hepatitis B virus (strain ayw) genome	91.64	82.2222	[48, 48, 48, 48, 48, 48, 48, 48, 48]	['contig_54657', 'contig_60373', 'contig_70752', 'contig_2101', 'contig_228361', 'contig_94740', 'contig_112002', 'contig_110377', 'contig_256482']	TCGA-SKCM	Metastatic
NC_003977	TCGA-BF-AAOX	517b7d48-b56f-4669-9ac9-a2ebd38f62c0		Hepatitis B virus (strain ayw) genome	90.156	82.6667	[48, 48, 48]	['contig_42055', 'contig_54627', 'contig_155217']	TCGA-SKCM	Primary Tumor
NC_030447	TCGA-GF-A3OT	54cfba8e-fb66-4b9f-916c-2a59538324ab		Gemycircularvirus HV-GcV1, complete genome	100	90	[48]	['contig6742']	TCGA-SKCM	Metastatic
NC_003977	TCGA-D3-A8GI	c3f78e25-2dc4-4ec5-95fa-7197c1171ff5		Hepatitis B virus (strain ayw) genome	91.061	70	[48, 48]	['contig1058', 'contig80']	TCGA-SKCM	Metastatic
NC_003977	TCGA-EB-A85J	4d94d6b6-0ea3-4f5e-9b41-ac1618e7629f		Hepatitis B virus (strain ayw) genome	90.9633	86.8333	[48, 48, 48, 48, 48, 57]	['contig_373642', 'contig_156723', 'contig_277822', 'contig_209910', 'contig_209166', 'contig_998']	TCGA-SKCM	Primary Tumor
J04353	TCGA-IR-A3LK	13f08e6c-35e9-47bd-9906-491f4bc22312		Human papillomavirus type 31 (HPV-31) complete genome	94.98	61.04	[69, 48, 48, 48, 48, 48, 48, 48, 48, 48, 48, 48, 48, 48, 48, 67, 48, 48, 48, 48, 48, 48, 48, 48]	['contig221605', 'contig63653', 'contig34183', 'contig77922', 'contig710813', 'contig103857', 'contig758158', 'contig771377', 'contig180363', 'contig767578', 'contig231659', 'contig770886', 'contig625986', 'contig766695', 'contig719768', 'contig80074', 'contig78367', 'contig683691', 'contig20127', 'contig713682', 'contig748941', 'contig79651', 'contig34184', 'contig34185']	TCGA-CESC	Primary Tumor
X74477	TCGA-IR-A3LK	13f08e6c-35e9-47bd-9906-491f4bc22312		Human papillomavirus type 35H genomic DNA	95.671	51	[48, 48, 48, 48, 67, 48]	['contig679507', 'contig625986', 'contig74757', 'contig81562', 'contig80074', 'contig767578']	TCGA-CESC	Primary Tumor
X74481	TCGA-VS-A9UT	b716609e-2bc7-40bb-802d-080c0bef6ca5		Human papillomavirus type 52 genomic DNA	100	100	[81]	['contig_5267']	TCGA-CESC	Primary Tumor
X77858	TCGA-VS-A9UT	b716609e-2bc7-40bb-802d-080c0bef6ca5		Human papilloma virus type 59, complete viral genome	97.7275	73	[110, 48]	['contig_5130', 'contig_71281']	TCGA-CESC	Primary Tumor
NC_001526	TCGA-DG-A2KL	54de471d-6d97-4389-b16a-867948cfa8b1		Human papillomavirus type 16, complete genome	92.1663	67.1429	[48, 48, 48, 48, 48, 48, 48]	['contig187983', 'contig195230', 'contig48698', 'contig170442', 'contig148216', 'contig23478', 'contig171862']	TCGA-CESC	Primary Tumor
X05015	TCGA-DG-A2KL	54de471d-6d97-4389-b16a-867948cfa8b1		Human papillomavirus type 18 E6, E7, E1, E2, E4, E5, L1 & L2 genes	94.6064	50.6	[48, 48, 48, 48, 71]	['contig36699', 'contig195770', 'contig187514', 'contig79484', 'contig12009']	TCGA-CESC	Primary Tumor
NC_001526	TCGA-HM-A3JJ	e07ffbe4-16b4-4325-9ae2-aaa1ce640d1b		Human papillomavirus type 16, complete genome	98.8095	70	[131, 93, 48, 48]	['contig1671', 'contig1506', 'contig50517', 'contig275311']	TCGA-CESC	Primary Tumor
NC_001526	TCGA-DS-A1OD	996fa104-458b-44c6-8fe8-16e42b988433		Human papillomavirus type 16, complete genome	97.9133	53	[48, 98, 48, 48, 48, 48, 48, 48, 48, 48]	['contig_447765', 'contig_32614', 'contig_551085', 'contig_574311', 'contig_253123', 'contig_548381', 'contig_563805', 'contig_601554', 'contig_571267', 'contig_606575']	TCGA-CESC	Primary Tumor
M12732	TCGA-C5-A1BM	12a647f8-66c6-42ce-9464-6062818df0f4		Human papillomavirus type 33, complete genome	93.6816	58	[48, 48, 48, 48, 48]	['contig93628', 'contig227164', 'contig227176', 'contig184317', 'contig203650']	TCGA-CESC	Primary Tumor
NC_001526	TCGA-JW-A5VL	d64b60cc-c038-438b-899e-138b086a6f7c		Human papillomavirus type 16, complete genome	94.9655	66.5833	[48, 48, 48, 48, 48, 68, 48, 48, 48, 48, 48, 48]	['contig174236', 'contig50791', 'contig188034', 'contig4109', 'contig177673', 'contig173168', 'contig174235', 'contig184358', 'contig179967', 'contig178922', 'contig126827', 'contig174490']	TCGA-CESC	Primary Tumor
NC_001526	TCGA-EA-A3HU	e0f2b1b0-8281-449d-91b2-c5419e89b212		Human papillomavirus type 16, complete genome	96.5833	63	[63, 48, 48, 48, 48, 48]	['contig_2077', 'contig_95044', 'contig_252021', 'contig_191096', 'contig_78968', 'contig_36359']	TCGA-CESC	Primary Tumor
NC_001526	TCGA-C5-A7UH	bdfc3f72-e215-4ecd-901f-1683c83cced7		Human papillomavirus type 16, complete genome	94.8884	88.075	[69, 49, 48, 48, 48, 48, 71, 50, 48, 63, 62, 48, 48, 57, 48, 48, 48, 48, 64, 48, 51, 66, 56, 48, 49, 113, 48, 48, 48, 48, 48, 48, 67, 48, 48, 48, 48, 48]	['contig28949', 'contig119815', 'contig2725', 'contig70403', 'contig36659', 'contig53874', 'contig27915', 'contig172045', 'contig29482', 'contig36077', 'contig48457', 'contig68644', 'contig34461', 'contig48881', 'contig66879', 'contig125376', 'contig67981', 'contig76316', 'contig1286', 'contig46936', 'contig1446', 'contig155894', 'contig26654', 'contig30821', 'contig31089', 'contig62484', 'contig…	TCGA-CESC	Primary Tumor
NC_001526	TCGA-JX-A3Q8	d511765d-59c2-4638-8c7b-bf141cd207f8		Human papillomavirus type 16, complete genome	93.6594	60.9091	[48, 48, 48, 48, 48, 48, 48, 48, 48, 48]	['contig_33647', 'contig_142887', 'contig_3691', 'contig_134763', 'contig_134271', 'contig_23278', 'contig_1883', 'contig_134807', 'contig_49326', 'contig_16268']	TCGA-CESC	Primary Tumor
NC_001526	TCGA-MU-A51Y	3a7ee89b-d3a3-4103-8875-1706f67790bc		Human papillomavirus type 16, complete genome	96.6072	77.6	[48, 48, 48, 48]	['contig_16448', 'contig_130640', 'contig_112506', 'contig_99726']	TCGA-CESC	Primary Tumor
NC_001526	TCGA-EA-A3QE	5f07f8a9-dc8e-4df2-8524-cc2c69b93342		Human papillomavirus type 16, complete genome	95.6177	62.6667	[57, 48, 48]	['contig36166', 'contig15778', 'contig8395']	TCGA-CESC	Primary Tumor
NC_001526	TCGA-VS-A8EJ	10160b1a-10ae-46e8-8dbc-4e7daeaaadec		Human papillomavirus type 16, complete genome	100	99	[131]	['contig_2387']	TCGA-CESC	Primary Tumor
X74477	TCGA-VS-A8EJ	10160b1a-10ae-46e8-8dbc-4e7daeaaadec		Human papillomavirus type 35H genomic DNA	92.7317	60.3333	[48, 131, 48]	['contig_182901', 'contig_2387', 'contig_185579']	TCGA-CESC	Primary Tumor
NC_001526	TCGA-FU-A770	67876df4-9181-4233-88c1-d6ea7ddcc1c8		Human papillomavirus type 16, complete genome	96.0649	73.7059	[48, 48, 48, 48, 48, 48, 48, 48, 48, 48, 48, 48, 48, 48, 48, 48, 48]	['contig_143281', 'contig_177640', 'contig_243219', 'contig_802', 'contig_145428', 'contig_183739', 'contig_135866', 'contig_234261', 'contig_169742', 'contig_170914', 'contig_173320', 'contig_232230', 'contig_801', 'contig_178475', 'contig_235324', 'contig_170911', 'contig_133267']	TCGA-CESC	Primary Tumor
NC_001526	TCGA-EK-A2RN	abe2cb2d-e981-40e9-9464-0b0c7c5b6472		Human papillomavirus type 16, complete genome	95.4132	73.3333	[48, 48, 48, 48, 48]	['contig149139', 'contig289592', 'contig99345', 'contig166024', 'contig20311']	TCGA-CESC	Primary Tumor
X74477	TCGA-EK-A2RN	abe2cb2d-e981-40e9-9464-0b0c7c5b6472		Human papillomavirus type 35H genomic DNA	91.79	58.5	[48, 48, 48, 48]	['contig24257', 'contig144538', 'contig119221', 'contig255562']	TCGA-CESC	Primary Tumor
NC_001526	TCGA-RA-A741	72a60249-9a0f-4839-b7d0-605be1e68eed		Human papillomavirus type 16, complete genome	92.3945	83.5	[56, 57]	['contig9378', 'contig81498']	TCGA-CESC	Primary Tumor
J04353	TCGA-C5-A7CL	5dfe3e50-7e0f-42ae-870b-b668c69c85f7		Human papillomavirus type 31 (HPV-31) complete genome	90.3175	100	[48, 61]	['contig329101', 'contig113875']	TCGA-CESC	Primary Tumor
NC_001526	TCGA-C5-A7CL	5dfe3e50-7e0f-42ae-870b-b668c69c85f7		Human papillomavirus type 16, complete genome	96.2405	92.25	[48, 48, 48, 48, 48, 167, 61, 48]	['contig236012', 'contig225218', 'contig302252', 'contig329101', 'contig39503', 'contig1393', 'contig113875', 'contig4756']	TCGA-CESC	Primary Tumor
J04353	TCGA-C5-A1MN	39c2769f-a658-4794-b763-3eed20a8033b		Human papillomavirus type 31 (HPV-31) complete genome	93.8964	68.2	[48, 48, 48, 48, 48]	['contig84359', 'contig353375', 'contig204244', 'contig396396', 'contig57370']	TCGA-CESC	Primary Tumor
NC_001526	TCGA-MY-A5BE	42f1be29-359b-4e54-b9f2-dfbcf13d4a32		Human papillomavirus type 16, complete genome	94.5557	64	[48, 48, 48]	['contig_82925', 'contig_168724', 'contig_120708']	TCGA-CESC	Primary Tumor
J04353	TCGA-JX-A3Q0	17c4b02f-0177-4ccc-a638-d66d0c7e4bce		Human papillomavirus type 31 (HPV-31) complete genome	97.2227	85	[48, 48, 48, 48, 48, 49]	['contig53638', 'contig60089', 'contig58737', 'contig65823', 'contig64906', 'contig15576']	TCGA-CESC	Primary Tumor
X05015	TCGA-FU-A23K	e422107a-230d-4cdf-91a9-21fc0b51da3c		Human papillomavirus type 18 E6, E7, E1, E2, E4, E5, L1 & L2 genes	98.3334	66.6	[52, 60, 48, 49, 48]	['contig64936', 'contig64918', 'contig31023', 'contig30948', 'contig410']	TCGA-CESC	Primary Tumor
X74477	TCGA-HM-A3JK	193f4d88-a2c0-4648-a138-4530f7c6ee7e		Human papillomavirus type 35H genomic DNA	96.007	77.25	[48, 48, 48, 48, 48, 48, 48, 48]	['contig83950', 'contig17312', 'contig41811', 'contig75304', 'contig22769', 'contig76874', 'contig65666', 'contig64011']	TCGA-CESC	Primary Tumor
NC_001526	TCGA-EA-A3QD	7ae16e5a-1064-4ea2-ab8a-354a0e5e6103		Human papillomavirus type 16, complete genome	96.449	77	[48, 48, 48, 48, 48, 48, 48, 48, 48]	['contig_61994', 'contig_68594', 'contig_54210', 'contig_44736', 'contig_8555', 'contig_67208', 'contig_2085', 'contig_235969', 'contig_100221']	TCGA-CESC	Primary Tumor
NC_001526	TCGA-EK-A2RE	ddee952c-9ad2-41ea-912b-d5de6ebd03c5		Human papillomavirus type 16, complete genome	98.2758	84	[48, 48, 48, 48]	['contig_53141', 'contig_498755', 'contig_1128', 'contig_179980']	TCGA-CESC	Primary Tumor
NC_001526	TCGA-IR-A3LL	717ce213-33ed-46cd-abd9-de7aaf96976c		Human papillomavirus type 16, complete genome	91.8758	83	[48, 48, 48, 48, 48]	['contig_297615', 'contig_333469', 'contig_287139', 'contig_30761', 'contig_308144']	TCGA-CESC	Primary Tumor
NC_001526	TCGA-UC-A7PD	a003bff6-ec61-4508-b2e3-9235edc6321b		Human papillomavirus type 16, complete genome	98.6394	67.4286	[48, 48, 48, 93, 48, 48, 48]	['contig_134876', 'contig_65020', 'contig_85537', 'contig_84947', 'contig_1088095', 'contig_81485', 'contig_336045']	TCGA-CESC	Primary Tumor
NC_001526	TCGA-C5-A1BL	800ebc1a-9d8c-4ec6-bd77-58de7565b0a9		Human papillomavirus type 16, complete genome	97.031	65.2	[48, 48, 51, 57, 48]	['contig_19071', 'contig_31330', 'contig_73614', 'contig_1244', 'contig_103910']	TCGA-CESC	Primary Tumor
X74479	TCGA-C5-A1BL	800ebc1a-9d8c-4ec6-bd77-58de7565b0a9		Human papillomavirus type 45 genomic DNA	93.617	98	[48]	['contig_102650']	TCGA-CESC	Primary Tumor
D90400	TCGA-VS-A9V3	bc54058c-5a1e-442d-adfc-484718476416		Human papillomavirus type 58 complete genome	93.8163	88.3333	[48, 48, 48, 48, 105, 48]	['contig_14178', 'contig_5292', 'contig_32961', 'contig_6016', 'contig_997', 'contig_21112']	TCGA-CESC	Primary Tumor
NC_038889	TCGA-JW-A5VH	4ddef129-8348-4fd7-a793-c0c49e42a75b		human papillomavirus 30, complete genome	100	100	[86]	['contig_182']	TCGA-CESC	Primary Tumor
X74474	TCGA-JW-A5VH	4ddef129-8348-4fd7-a793-c0c49e42a75b		Human papillomavirus type 30 genomic DNA	100	100	[86]	['contig_182']	TCGA-CESC	Primary Tumor
D90400	TCGA-EK-A3GJ	0e8ff548-a7c8-45d8-be17-07f562a464ab		Human papillomavirus type 58 complete genome	94.7253	75	[48, 48, 48, 48]	['contig_193287', 'contig_477385', 'contig_477368', 'contig_534839']	TCGA-CESC	Primary Tumor
X74479	TCGA-LP-A4AV	1ed02ee9-b11c-4feb-9608-07d6ff242bec		Human papillomavirus type 45 genomic DNA	93.624	60.6667	[48, 48, 48]	['contig76953', 'contig141604', 'contig75294']	TCGA-CESC	Primary Tumor
J04353	TCGA-VS-A8EK	20786fa9-df19-4b17-bef8-5750719842b8		Human papillomavirus type 31 (HPV-31) complete genome	94.4445	66	[48, 48]	['contig_277347', 'contig_309498']	TCGA-CESC	Primary Tumor
X74477	TCGA-VS-A8EK	20786fa9-df19-4b17-bef8-5750719842b8		Human papillomavirus type 35H genomic DNA	98.7124	71.4	[48, 48, 48, 48, 48, 48, 48, 48, 48, 48]	['contig_43373', 'contig_309498', 'contig_64039', 'contig_73988', 'contig_241590', 'contig_287106', 'contig_326736', 'contig_128667', 'contig_268322', 'contig_56780']	TCGA-CESC	Primary Tumor
X74477	TCGA-VS-A950	d533aff8-7bf1-4c1a-a5d8-5cac94e33c2a		Human papillomavirus type 35H genomic DNA	96.5542	69.9231	[48, 48, 48, 48, 48, 48, 48, 48, 61, 48, 48, 48, 48]	['contig_55766', 'contig_12729', 'contig_1867', 'contig_51922', 'contig_20592', 'contig_54927', 'contig_8713', 'contig_10560', 'contig_10214', 'contig_47804', 'contig_46975', 'contig_6956', 'contig_1868']	TCGA-CESC	Primary Tumor
NC_001526	TCGA-C5-A2LY	c9637eb7-c0ca-403c-b25f-74a384d028a6		Human papillomavirus type 16, complete genome	96.3366	57.4167	[48, 48, 48, 48, 48, 48, 48, 48, 48, 56, 48, 48]	['contig_445371', 'contig_81108', 'contig_86364', 'contig_118566', 'contig_50555', 'contig_202806', 'contig_97779', 'contig_89793', 'contig_443620', 'contig_3488', 'contig_1067', 'contig_37127']	TCGA-CESC	Primary Tumor
J04353	TCGA-VS-A8EH	8081e93d-33b5-441b-881c-63b5a362aa43		Human papillomavirus type 31 (HPV-31) complete genome	95.0413	59.3333	[48, 48, 126]	['contig142204', 'contig420693', 'contig308']	TCGA-CESC	Primary Tumor
NC_001526	TCGA-VS-A8EH	8081e93d-33b5-441b-881c-63b5a362aa43		Human papillomavirus type 16, complete genome	97.1428	58.6	[48, 48, 48, 126, 48]	['contig34159', 'contig391293', 'contig136435', 'contig308', 'contig315372']	TCGA-CESC	Primary Tumor
NC_001526	TCGA-ZJ-AAXF	f48da89a-9d95-42d8-98e0-89997a42aeae		Human papillomavirus type 16, complete genome	100	79.3333	[48, 48, 78]	['contig43523', 'contig51346', 'contig20736']	TCGA-CESC	Primary Tumor
NC_001526	TCGA-C5-A1ML	23d12773-4630-4122-8984-3a1e179cba8d		Human papillomavirus type 16, complete genome	98.8096	61.1429	[50, 48, 48, 48, 48]	['contig29206', 'contig45488', 'contig29205', 'contig33266', 'contig193452']	TCGA-CESC	Primary Tumor
X05015	TCGA-C5-A8YT	008d4eb5-91d6-4c69-b24b-afe15ff18c17		Human papillomavirus type 18 E6, E7, E1, E2, E4, E5, L1 & L2 genes	94.048	51.5	[80, 48, 48, 48, 48, 77]	['contig26965', 'contig27256', 'contig90297', 'contig27254', 'contig223436', 'contig15901']	TCGA-CESC	Primary Tumor
X74479	TCGA-C5-A8YT	008d4eb5-91d6-4c69-b24b-afe15ff18c17		Human papillomavirus type 45 genomic DNA	97.826	73	[48, 80]	['contig34775', 'contig26965']	TCGA-CESC	Primary Tumor
X77858	TCGA-C5-A8YT	008d4eb5-91d6-4c69-b24b-afe15ff18c17		Human papilloma virus type 59, complete viral genome	94.4443	58	[48, 80, 48]	['contig151249', 'contig26965', 'contig87111']	TCGA-CESC	Primary Tumor
NC_001526	TCGA-Q1-A5R1	abd5e868-512d-4415-a487-b4bd4c7b1a03		Human papillomavirus type 16, complete genome	95.7954	77.1818	[48, 48, 48, 48, 48, 48, 48, 48, 48, 48]	['contig100855', 'contig83795', 'contig33480', 'contig157242', 'contig163526', 'contig159818', 'contig149690', 'contig83127', 'contig166585', 'contig73658']	TCGA-CESC	Primary Tumor
NC_001526	TCGA-EA-A3HT	39b15d0c-11b4-4970-85c9-8b0de9a800af		Human papillomavirus type 16, complete genome	95.3218	65	[48, 48, 48, 48, 48, 48, 48, 48, 48, 48, 48]	['contig_454294', 'contig_140313', 'contig_511847', 'contig_89576', 'contig_88646', 'contig_482164', 'contig_64268', 'contig_87385', 'contig_71908', 'contig_507761', 'contig_513614']	TCGA-CESC	Primary Tumor
NC_001526	TCGA-C5-A1MP	b4326b2f-e9f2-4ede-bd85-f2b658b4f105		Human papillomavirus type 16, complete genome	97.9201	87.5625	[48, 48, 54, 48, 48, 48, 49, 48, 48, 48, 48, 48, 54, 48, 233, 48]	['contig194360', 'contig23399', 'contig144227', 'contig169716', 'contig167989', 'contig22697', 'contig189909', 'contig32276', 'contig62145', 'contig73118', 'contig89547', 'contig5551', 'contig50328', 'contig82365', 'contig2907', 'contig47450']	TCGA-CESC	Primary Tumor
X74477	TCGA-C5-A1MP	b4326b2f-e9f2-4ede-bd85-f2b658b4f105		Human papillomavirus type 35H genomic DNA	90.4305	66	[233, 48]	['contig2907', 'contig181989']	TCGA-CESC	Primary Tumor
NC_001526	TCGA-C5-A1BE	88c47493-0c6f-403a-a8bd-75de5e03b6f9		Human papillomavirus type 16, complete genome	98.6363	54	[48, 48, 48, 57]	['contig179986', 'contig178463', 'contig3561', 'contig515']	TCGA-CESC	Primary Tumor
NC_001526	TCGA-FU-A3TQ	921c4deb-87b0-43aa-88c9-9a7f95ecd1c8		Human papillomavirus type 16, complete genome	94.8334	58.6	[48, 48, 48, 48, 48]	['contig164985', 'contig375102', 'contig6752', 'contig105699', 'contig304336']	TCGA-CESC	Primary Tumor
NC_001526	TCGA-DS-A0VL	31633539-54f4-4eee-8e2d-d1a3a85daad3		Human papillomavirus type 16, complete genome	93.3775	99	[48, 62, 48, 57]	['contig106261', 'contig106260', 'contig106262', 'contig84065']	TCGA-CESC	Primary Tumor
NC_001526	TCGA-FU-A3EO	7c59ef8e-ff83-4cb1-9d69-89f20a95f921		Human papillomavirus type 16, complete genome	95.1971	84.2778	[48, 48, 48, 48, 48, 48, 48, 48, 48, 48, 48, 62, 55, 48, 48, 48, 49, 65]	['contig_71119', 'contig_69560', 'contig_901228', 'contig_979002', 'contig_64583', 'contig_108531', 'contig_928520', 'contig_105050', 'contig_108532', 'contig_103318', 'contig_3714', 'contig_13421', 'contig_287747', 'contig_148483', 'contig_68549', 'contig_105759', 'contig_69559', 'contig_119673']	TCGA-CESC	Primary Tumor
NC_001526	TCGA-VS-A8EB	8c065d19-229d-4392-9d6c-cec3f9ad84c5		Human papillomavirus type 16, complete genome	96.5607	60.6667	[48, 54, 48]	['contig111524', 'contig99614', 'contig41242']	TCGA-CESC	Primary Tumor
D90400	TCGA-EA-A6QX	54f5f595-6a9d-40ac-a539-daf451071d62		Human papillomavirus type 58 complete genome	95.8145	89.3571	[48, 48, 48, 48, 48, 97, 48, 48, 48, 48, 48, 48, 48]	['contig_80982', 'contig_86063', 'contig_177610', 'contig_67207', 'contig_67045', 'contig_69', 'contig_71052', 'contig_156245', 'contig_129700', 'contig_155431', 'contig_166383', 'contig_155432', 'contig_180934']	TCGA-CESC	Primary Tumor
M12732	TCGA-EA-A6QX	54f5f595-6a9d-40ac-a539-daf451071d62		Human papillomavirus type 33, complete genome	93.1777	69.7143	[48, 48, 48, 97, 48, 48, 48]	['contig_86063', 'contig_165024', 'contig_67045', 'contig_69', 'contig_71052', 'contig_129700', 'contig_180934']	TCGA-CESC	Primary Tumor
X05015	TCGA-C5-A3HF	5f14833a-2623-47f0-98b9-895187b1cfac		Human papillomavirus type 18 E6, E7, E1, E2, E4, E5, L1 & L2 genes	97.5397	74.4286	[48, 48, 48, 48, 48, 48, 48, 48, 48, 48, 48, 48]	['contig_186257', 'contig_43314', 'contig_212364', 'contig_60820', 'contig_202751', 'contig_221788', 'contig_237690', 'contig_30627', 'contig_189548', 'contig_55437', 'contig_27494', 'contig_186264']	TCGA-CESC	Primary Tumor
NC_001526	TCGA-C5-A902	bd88a294-4fac-4f34-aad9-a4f41b0bb05e		Human papillomavirus type 16, complete genome	96.4498	77.5833	[48, 48, 48, 48, 48, 48, 48, 48, 48, 48, 48, 48, 48, 48, 48, 48, 48, 48, 48, 48, 48]	['contig_71854', 'contig_124390', 'contig_68053', 'contig_125120', 'contig_69517', 'contig_6890', 'contig_238065', 'contig_222502', 'contig_319866', 'contig_330889', 'contig_296872', 'contig_69368', 'contig_273460', 'contig_302339', 'contig_131049', 'contig_310189', 'contig_242128', 'contig_331082', 'contig_335782', 'contig_274022', 'contig_42938']	TCGA-CESC	Primary Tumor
DQ080079	TCGA-EK-A2PM	3aea96bb-1ae4-461f-a8d3-26d477c02616		Human papillomavirus type 68a, complete genome	94.2833	56.6667	[48, 90, 48, 48, 48, 48]	['contig_206792', 'contig_377', 'contig_198492', 'contig_45405', 'contig_218827', 'contig_213453']	TCGA-CESC	Primary Tumor
M62849	TCGA-EK-A2PM	3aea96bb-1ae4-461f-a8d3-26d477c02616		Human papillomavirus ORFs	90.11	76	[90, 48]	['contig_377', 'contig_202309']	TCGA-CESC	Primary Tumor
U21941	TCGA-EK-A2PM	3aea96bb-1ae4-461f-a8d3-26d477c02616		Human papillomavirus type 70, complete genome	100	100	[90]	['contig_377']	TCGA-CESC	Primary Tumor
X74479	TCGA-EK-A2PM	3aea96bb-1ae4-461f-a8d3-26d477c02616		Human papillomavirus type 45 genomic DNA	92.1747	60	[90, 48, 48]	['contig_377', 'contig_207744', 'contig_188519']	TCGA-CESC	Primary Tumor
NC_001526	TCGA-VS-A9UU	34af2e9d-8133-4a5d-9271-bedf29a8600d		Human papillomavirus type 16, complete genome	100	100	[76]	['contig_21636']	TCGA-CESC	Primary Tumor
NC_001526	TCGA-VS-A8QF	6bdb689a-27db-4596-823f-1ee7006a3692		Human papillomavirus type 16, complete genome	95.6846	68	[48, 48, 48, 48, 48, 48, 48]	['contig_74843', 'contig_189960', 'contig_190749', 'contig_183500', 'contig_187643', 'contig_191686', 'contig_100453']	TCGA-CESC	Primary Tumor
NC_001526	TCGA-EA-A3HQ	d35c8dd2-681d-4da0-8a74-23381fad2195		Human papillomavirus type 16, complete genome	96.7053	64.8889	[48, 48, 48, 48, 48, 48, 48, 53]	['contig165813', 'contig67516', 'contig251456', 'contig398166', 'contig471029', 'contig161369', 'contig29955', 'contig69554']	TCGA-CESC	Primary Tumor
NC_001526	TCGA-HG-A2PA	90900f43-227a-49e3-9d1a-6f440b2718fd		Human papillomavirus type 16, complete genome	95.1588	66.6667	[48, 48, 48, 48, 48]	['contig_59655', 'contig_87883', 'contig_184349', 'contig_231034', 'contig_240757']	TCGA-CESC	Primary Tumor
DQ080079	TCGA-EK-A2GZ	3e3f9cbe-1dce-41f6-8e58-3806ca065cab		Human papillomavirus type 68a, complete genome	95.8333	84.6667	[48, 48, 48]	['contig_98986', 'contig_509124', 'contig_489746']	TCGA-CESC	Primary Tumor
X74481	TCGA-EK-A2GZ	3e3f9cbe-1dce-41f6-8e58-3806ca065cab		Human papillomavirus type 52 genomic DNA	96.089	62	[48, 48, 48, 48, 48, 48, 48]	['contig_105875', 'contig_130528', 'contig_474191', 'contig_100769', 'contig_95116', 'contig_111398', 'contig_428776']	TCGA-CESC	Primary Tumor
X05015	TCGA-VS-A9UP	a745393f-ea04-4d42-80ec-f028a91e9eb3		Human papillomavirus type 18 E6, E7, E1, E2, E4, E5, L1 & L2 genes	95.7267	80.6667	[48, 48, 48, 48, 48, 48]	['contig_58430', 'contig_44190', 'contig_16494', 'contig_50212', 'contig_31214', 'contig_25235']	TCGA-CESC	Primary Tumor
DQ080079	TCGA-C5-A1M6	d2795662-8e62-4ffa-80ec-6bf226d7575d		Human papillomavirus type 68a, complete genome	93.4523	54.75	[129, 48, 48, 48]	['contig_186', 'contig_1233', 'contig_175987', 'contig_160211']	TCGA-CESC	Primary Tumor
X05015	TCGA-C5-A1M6	d2795662-8e62-4ffa-80ec-6bf226d7575d		Human papillomavirus type 18 E6, E7, E1, E2, E4, E5, L1 & L2 genes	98.485	62	[129, 48, 48]	['contig_186', 'contig_41748', 'contig_76971']	TCGA-CESC	Primary Tumor
X74479	TCGA-C5-A1M6	d2795662-8e62-4ffa-80ec-6bf226d7575d		Human papillomavirus type 45 genomic DNA	92.186	75	[48, 129]	['contig_189021', 'contig_186']	TCGA-CESC	Primary Tumor
X74481	TCGA-C5-A1M6	d2795662-8e62-4ffa-80ec-6bf226d7575d		Human papillomavirus type 52 genomic DNA	97.619	70.5	[126, 48]	['contig_344', 'contig_162714']	TCGA-CESC	Primary Tumor
X05015	TCGA-ZJ-AAXB	58bff2eb-140f-4899-ac7e-a57c054b4008		Human papillomavirus type 18 E6, E7, E1, E2, E4, E5, L1 & L2 genes	98.148	78	[69, 48]	['contig8701', 'contig10707']	TCGA-CESC	Primary Tumor
X05015	TCGA-C5-A1MJ	99560670-614f-4c02-a4cd-e4cb71cfab04		Human papillomavirus type 18 E6, E7, E1, E2, E4, E5, L1 & L2 genes	94.0105	67.3333	[48, 48, 48, 48, 48, 48, 48, 48, 48, 48, 48, 48]	['contig_379365', 'contig_59817', 'contig_363275', 'contig_99773', 'contig_383754', 'contig_75968', 'contig_405280', 'contig_316807', 'contig_56158', 'contig_79225', 'contig_386111', 'contig_386109']	TCGA-CESC	Primary Tumor
X74479	TCGA-C5-A1MJ	99560670-614f-4c02-a4cd-e4cb71cfab04		Human papillomavirus type 45 genomic DNA	97.0693	60	[48, 48, 48]	['contig_404667', 'contig_383754', 'contig_405280']	TCGA-CESC	Primary Tumor
X05015	TCGA-FU-A3TX	8481c419-e502-4ce3-9119-77696ddad998		Human papillomavirus type 18 E6, E7, E1, E2, E4, E5, L1 & L2 genes	99.1665	100	[57, 59]	['contig3234', 'contig3272']	TCGA-CESC	Primary Tumor
NC_001526	TCGA-EA-A5O9	746db00b-a6d1-4ac4-b391-0ba2431137e1		Human papillomavirus type 16, complete genome	91.111	94	[48]	['contig84049']	TCGA-CESC	Primary Tumor
NC_001526	TCGA-DS-A7WI	cee1057c-a126-47ac-b118-285380c2e353		Human papillomavirus type 16, complete genome	96.8577	63.1667	[48, 48, 48, 50, 48, 48, 48, 48, 48, 48, 48, 48]	['contig286025', 'contig226678', 'contig264045', 'contig6963', 'contig328515', 'contig143915', 'contig104751', 'contig10711', 'contig374507', 'contig84824', 'contig131794', 'contig263741']	TCGA-CESC	Primary Tumor
NC_001526	TCGA-ZJ-AAXD	90fd31ca-349e-47f7-bc4e-3bdff34037f8		Human papillomavirus type 16, complete genome	94.7915	74	[48, 48]	['contig_32108', 'contig_21596']	TCGA-CESC	Primary Tumor
NC_001526	TCGA-VS-A8QH	45e65dbf-40a1-4bfe-af4f-41eb244a07fc		Human papillomavirus type 16, complete genome	94.429	62.7143	[48, 48, 48, 48, 48, 48, 48]	['contig_452609', 'contig_448939', 'contig_262151', 'contig_356610', 'contig_261935', 'contig_312214', 'contig_154931']	TCGA-CESC	Primary Tumor
NC_001526	TCGA-VS-A8QC	f5687c67-4a50-4f44-939c-b2853fbce8b1		Human papillomavirus type 16, complete genome	92.9999	64.25	[48, 48, 48, 48, 48, 48, 48, 48]	['contig_248706', 'contig_259154', 'contig_131185', 'contig_220020', 'contig_271735', 'contig_244569', 'contig_211662', 'contig_241695']	TCGA-CESC	Primary Tumor
NC_001526	TCGA-MY-A5BD	4b4f15e6-5541-4dc5-ac2e-9dad683374df		Human papillomavirus type 16, complete genome	97.5504	57.125	[48, 48, 48, 48, 48, 48, 121, 48]	['contig24852', 'contig113638', 'contig34884', 'contig83537', 'contig81554', 'contig115287', 'contig2994', 'contig42048']	TCGA-CESC	Primary Tumor
NC_001593	TCGA-JW-A5VI	fddd0abf-e15c-4103-b907-5e1bacb7436b		Human papillomavirus type 53, complete genome	94.9421	57.7	[48, 55, 48, 48, 48, 48, 48, 48, 48, 56]	['contig_31873', 'contig_30264', 'contig_11921', 'contig_31101', 'contig_34048', 'contig_34382', 'contig_61632', 'contig_61865', 'contig_28502', 'contig_32794']	TCGA-CESC	Primary Tumor
NC_038889	TCGA-JW-A5VI	fddd0abf-e15c-4103-b907-5e1bacb7436b		human papillomavirus 30, complete genome	92.4898	76	[48, 55, 48, 48, 48, 48, 48, 48, 48, 48, 48, 48, 56]	['contig_91253', 'contig_30264', 'contig_90952', 'contig_11593', 'contig_31101', 'contig_19761', 'contig_34048', 'contig_34382', 'contig_87312', 'contig_61632', 'contig_61865', 'contig_28502', 'contig_32794']	TCGA-CESC	Primary Tumor
X74474	TCGA-JW-A5VI	fddd0abf-e15c-4103-b907-5e1bacb7436b		Human papillomavirus type 30 genomic DNA	92.4898	76	[48, 55, 48, 48, 48, 48, 48, 48, 48, 48, 48, 48, 56]	['contig_91253', 'contig_30264', 'contig_90952', 'contig_11593', 'contig_31101', 'contig_19761', 'contig_34048', 'contig_34382', 'contig_87312', 'contig_61632', 'contig_61865', 'contig_28502', 'contig_32794']	TCGA-CESC	Primary Tumor
D90400	TCGA-C5-A905	d38495ad-da4b-43d3-ad58-4f795a965aa3		Human papillomavirus type 58 complete genome	90.173	57.5714	[65, 48, 48, 92, 72, 48, 48]	['contig32898', 'contig424284', 'contig402260', 'contig985', 'contig38448', 'contig125740', 'contig400338']	TCGA-CESC	Primary Tumor
J04353	TCGA-C5-A905	d38495ad-da4b-43d3-ad58-4f795a965aa3		Human papillomavirus type 31 (HPV-31) complete genome	91.0824	68.8	[48, 68, 48, 72, 48]	['contig402448', 'contig62253', 'contig403523', 'contig38448', 'contig125740']	TCGA-CESC	Primary Tumor
NC_001526	TCGA-C5-A905	d38495ad-da4b-43d3-ad58-4f795a965aa3		Human papillomavirus type 16, complete genome	94.1232	89.2909	[48, 48, 48, 48, 92, 48, 48, 48, 79, 48, 48, 48, 48, 72, 51, 65, 48, 48, 48, 48, 48, 48, 48, 48, 48, 74, 48, 48, 48, 48, 69, 48, 48, 48, 48, 48, 50, 48, 48, 48, 48, 64, 48, 48, 48, 48, 65, 48, 68, 98, 52, 48, 55]	['contig36454', 'contig61047', 'contig423890', 'contig338023', 'contig985', 'contig402448', 'contig436290', 'contig326872', 'contig50896', 'contig23927', 'contig401024', 'contig423448', 'contig50815', 'contig38448', 'contig39987', 'contig1368', 'contig423447', 'contig436062', 'contig405038', 'contig353917', 'contig405039', 'contig33228', 'contig433826', 'contig81264', 'contig341366', 'contig21383…	TCGA-CESC	Primary Tumor
X05015	TCGA-FU-A5XV	64749098-6374-40d0-a848-cae13e7481a7		Human papillomavirus type 18 E6, E7, E1, E2, E4, E5, L1 & L2 genes	100	100	[121]	['contig_34402']	TCGA-CESC	Primary Tumor
NC_001587	TCGA-DS-A1O9	09296e7a-5fd4-4f22-8729-29d0474092d8		Human papillomavirus type 34, complete genome	90.212	69.5	[48, 48, 48, 61]	['contig_147941', 'contig_205227', 'contig_104674', 'contig_69996']	TCGA-CESC	Primary Tumor
X94165	TCGA-DS-A1O9	09296e7a-5fd4-4f22-8729-29d0474092d8		Human papillomavirus type 73 E6, E7, E1, E2, E4, L2, and L1 genes	96.4372	56.3571	[48, 48, 48, 48, 48, 48, 61, 48, 48, 48, 48, 48, 48, 48]	['contig_205227', 'contig_104674', 'contig_135826', 'contig_403530', 'contig_322892', 'contig_14267', 'contig_69996', 'contig_125047', 'contig_237114', 'contig_327377', 'contig_64054', 'contig_77398', 'contig_405695', 'contig_4232']	TCGA-CESC	Primary Tumor
NC_001526	TCGA-ZJ-AAXU	578b0b78-4d11-4fb4-9682-041ef3fc8a87		Human papillomavirus type 16, complete genome	96.591	60	[48, 63]	['contig50527', 'contig63636']	TCGA-CESC	Primary Tumor
X74479	TCGA-EK-A2R8	696a7413-1f58-49cf-b522-3cc27b85e8e3		Human papillomavirus type 45 genomic DNA	94.146	72.5	[48, 48, 48, 53, 48, 48, 48, 48, 48, 48, 48, 48, 48, 48]	['contig111172', 'contig88751', 'contig453508', 'contig440457', 'contig99936', 'contig122574', 'contig447089', 'contig75532', 'contig46433', 'contig4700', 'contig78870', 'contig88737', 'contig44237', 'contig41170']	TCGA-CESC	Primary Tumor
J04353	TCGA-ZJ-A8QR	8901fe61-83c9-4961-b7bd-fa0f50617603		Human papillomavirus type 31 (HPV-31) complete genome	92.735	67	[48, 122]	['contig_59099', 'contig_236']	TCGA-CESC	Primary Tumor
NC_001526	TCGA-ZJ-A8QR	8901fe61-83c9-4961-b7bd-fa0f50617603		Human papillomavirus type 16, complete genome	100	78	[48, 122]	['contig_169572', 'contig_236']	TCGA-CESC	Primary Tumor
D90400	TCGA-Q1-A5R2	8c737786-9ca5-414c-8530-7cf704db6b7a		Human papillomavirus type 58 complete genome	92.0788	58.4	[48, 48, 48, 48, 48]	['contig48697', 'contig152917', 'contig52656', 'contig147743', 'contig2534']	TCGA-CESC	Primary Tumor
J04353	TCGA-Q1-A5R2	8c737786-9ca5-414c-8530-7cf704db6b7a		Human papillomavirus type 31 (HPV-31) complete genome	91.046	78	[83, 70, 48]	['contig143288', 'contig31968', 'contig45709']	TCGA-CESC	Primary Tumor
NC_001526	TCGA-Q1-A5R2	8c737786-9ca5-414c-8530-7cf704db6b7a		Human papillomavirus type 16, complete genome	95.9318	79.8333	[48, 48, 83, 51, 48, 70]	['contig35983', 'contig48697', 'contig143288', 'contig39297', 'contig63734', 'contig31968']	TCGA-CESC	Primary Tumor
NC_001587	TCGA-Q1-A5R2	8c737786-9ca5-414c-8530-7cf704db6b7a		Human papillomavirus type 34, complete genome	91.4813	67.6667	[48, 70, 48]	['contig48697', 'contig31968', 'contig43946']	TCGA-CESC	Primary Tumor
X74477	TCGA-Q1-A5R2	8c737786-9ca5-414c-8530-7cf704db6b7a		Human papillomavirus type 35H genomic DNA	94.7625	67.1667	[48, 83, 48, 48, 51, 70]	['contig48697', 'contig143288', 'contig65749', 'contig63305', 'contig39297', 'contig31968']	TCGA-CESC	Primary Tumor
X74481	TCGA-Q1-A5R2	8c737786-9ca5-414c-8530-7cf704db6b7a		Human papillomavirus type 52 genomic DNA	93.6578	53.1667	[48, 95, 48, 60, 67, 70]	['contig48697', 'contig355', 'contig151380', 'contig34229', 'contig31826', 'contig31968']	TCGA-CESC	Primary Tumor
X94165	TCGA-Q1-A5R2	8c737786-9ca5-414c-8530-7cf704db6b7a		Human papillomavirus type 73 E6, E7, E1, E2, E4, L2, and L1 genes	94.4435	56	[48, 48, 48, 48]	['contig153122', 'contig48697', 'contig147911', 'contig370']	TCGA-CESC	Primary Tumor
DQ080079	TCGA-EK-A2H0	e09f9b89-a3f0-4d1f-8004-2cac9ea698df		Human papillomavirus type 68a, complete genome	93.0458	89.3692	[48, 48, 52, 48, 48, 48, 48, 59, 48, 53, 48, 48, 65, 48, 48, 48, 48, 48, 48, 48, 63, 48, 54, 48, 48, 81, 48, 48, 72, 63, 48, 48, 53, 55, 102, 48, 48, 48, 48, 48, 72, 48, 48, 48, 48, 61, 48, 48, 48, 92, 52, 48, 48, 48, 71, 48, 48, 48, 48, 65, 119, 48, 48, 48, 48, 51, 48, 48, 48, 48, 57, 69, 48, 48, 50, 48, 55, 48, 53, 51, 51, 48, 68, 48, 72, 61, 95, 51, 63, 57, 48, 48, 48, 48, 48, 48, 48, 74, 48, …	['contig257620', 'contig31753', 'contig4337', 'contig92305', 'contig219108', 'contig227136', 'contig43401', 'contig69709', 'contig76905', 'contig31862', 'contig210415', 'contig33212', 'contig37393', 'contig2242', 'contig253346', 'contig268877', 'contig92427', 'contig274179', 'contig123307', 'contig36122', 'contig227650', 'contig592', 'contig41207', 'contig215878', 'contig44957', 'contig2003', 'co…	TCGA-CESC	Primary Tumor
M62849	TCGA-EK-A2H0	e09f9b89-a3f0-4d1f-8004-2cac9ea698df		Human papillomavirus ORFs	91.3181	82.54	[48, 63, 51, 48, 48, 48, 53, 48, 48, 48, 48, 48, 102, 48, 74, 53, 48, 48, 48, 48, 67, 48, 61, 48, 48, 53, 92, 48, 48, 48, 48, 48, 54, 48, 48, 48, 48, 63, 71, 51, 64, 48, 81, 48, 48, 48, 48, 48, 95, 48]	['contig256311', 'contig100662', 'contig82903', 'contig88688', 'contig34262', 'contig54822', 'contig2613', 'contig43401', 'contig32439', 'contig273301', 'contig239927', 'contig95811', 'contig716', 'contig258794', 'contig32195', 'contig31862', 'contig41099', 'contig45190', 'contig76905', 'contig97990', 'contig6145', 'contig2242', 'contig83629', 'contig253346', 'contig94973', 'contig241437', 'conti…	TCGA-CESC	Primary Tumor
NC_038889	TCGA-EK-A2H0	e09f9b89-a3f0-4d1f-8004-2cac9ea698df		human papillomavirus 30, complete genome	94.132	53.6154	[48, 57, 55, 48, 48, 48, 48, 48, 50, 48, 65, 48, 48]	['contig222619', 'contig46', 'contig50563', 'contig218760', 'contig31753', 'contig57017', 'contig75539', 'contig86499', 'contig95508', 'contig210806', 'contig88527', 'contig261272', 'contig268905']	TCGA-CESC	Primary Tumor
X74474	TCGA-EK-A2H0	e09f9b89-a3f0-4d1f-8004-2cac9ea698df		Human papillomavirus type 30 genomic DNA	94.132	53.6154	[48, 57, 55, 48, 48, 48, 48, 48, 50, 48, 65, 48, 48]	['contig222619', 'contig46', 'contig50563', 'contig218760', 'contig31753', 'contig57017', 'contig75539', 'contig86499', 'contig95508', 'contig210806', 'contig88527', 'contig261272', 'contig268905']	TCGA-CESC	Primary Tumor
X74479	TCGA-EK-A3GM	d77d0445-8844-40fd-9d76-e62b375a673e		Human papillomavirus type 45 genomic DNA	94.4605	73.6	[48, 48, 48, 48, 48, 59, 48, 48, 48]	['contig_812', 'contig_282177', 'contig_76780', 'contig_41763', 'contig_372904', 'contig_9510', 'contig_2213', 'contig_4349', 'contig_348955']	TCGA-CESC	Primary Tumor
NC_001526	TCGA-C5-A1BJ	1e9abcac-f335-49d6-a8ad-4614b91cfdb7		Human papillomavirus type 16, complete genome	96.6842	56.7222	[48, 48, 48, 48, 48, 48, 48, 48, 48, 48, 48, 48, 48, 48, 48, 48, 48, 48]	['contig113332', 'contig229831', 'contig56484', 'contig155383', 'contig165875', 'contig115009', 'contig507488', 'contig158335', 'contig383830', 'contig95177', 'contig498885', 'contig115008', 'contig519575', 'contig93124', 'contig145738', 'contig503825', 'contig229810', 'contig18739']	TCGA-CESC	Primary Tumor
X05015	TCGA-C5-A1BJ	1e9abcac-f335-49d6-a8ad-4614b91cfdb7		Human papillomavirus type 18 E6, E7, E1, E2, E4, E5, L1 & L2 genes	91.4895	68	[48, 48]	['contig421310', 'contig151530']	TCGA-CESC	Primary Tumor
M12732	TCGA-C5-A8XJ	c249603b-f658-4c44-8af9-ade79923ce67		Human papillomavirus type 33, complete genome	97.513	64.7	[48, 48, 48, 48, 48, 48, 48, 48, 48]	['contig25011', 'contig106938', 'contig1591', 'contig93709', 'contig193936', 'contig33581', 'contig1994', 'contig97166', 'contig96900']	TCGA-CESC	Primary Tumor
NC_001526	TCGA-DR-A0ZL	3e0d0c99-4091-410e-ab0f-65a7e846c896		Human papillomavirus type 16, complete genome	94.545	96	[57]	['contig103081']	TCGA-CESC	Primary Tumor
NC_001526	TCGA-EA-A44S	80817d11-0d50-4244-abb4-0422f22c9cd5		Human papillomavirus type 16, complete genome	100	73	[48, 48]	['contig_161966', 'contig_156371']	TCGA-CESC	Primary Tumor
NC_001526	TCGA-VS-A8EG	857b4340-9bdc-4b93-9060-43ad029b213e		Human papillomavirus type 16, complete genome	97.7272	58.75	[48, 48, 48, 48]	['contig_365715', 'contig_272378', 'contig_367101', 'contig_359878']	TCGA-CESC	Primary Tumor
NC_003977	TCGA-VS-A8EG	857b4340-9bdc-4b93-9060-43ad029b213e		Hepatitis B virus (strain ayw) genome	93.8727	74.25	[64, 48, 48, 48]	['contig_269131', 'contig_62725', 'contig_368508', 'contig_115530']	TCGA-CESC	Primary Tumor
DQ080079	TCGA-VS-A953	2734dd91-0bc4-464b-ad82-ca61c8955628		Human papillomavirus type 68a, complete genome	92.4713	77.6667	[109, 48, 48]	['contig57696', 'contig51932', 'contig45845']	TCGA-CESC	Primary Tumor
NC_001355	TCGA-VS-A953	2734dd91-0bc4-464b-ad82-ca61c8955628		Human papillomavirus type 6b, complete genome	95.4545	64	[48, 48]	['contig160341', 'contig51932']	TCGA-CESC	Primary Tumor
NC_001526	TCGA-VS-A953	2734dd91-0bc4-464b-ad82-ca61c8955628		Human papillomavirus type 16, complete genome	97.2909	78.1429	[48, 48, 49, 48, 48, 48, 48, 48, 109, 63, 48, 48]	['contig4910', 'contig61656', 'contig43761', 'contig114121', 'contig46752', 'contig51932', 'contig78236', 'contig56230', 'contig57696', 'contig63836', 'contig129764', 'contig116535']	TCGA-CESC	Primary Tumor
X74477	TCGA-VS-A953	2734dd91-0bc4-464b-ad82-ca61c8955628		Human papillomavirus type 35H genomic DNA	97.872	98	[48]	['contig51932']	TCGA-CESC	Primary Tumor
X74479	TCGA-VS-A953	2734dd91-0bc4-464b-ad82-ca61c8955628		Human papillomavirus type 45 genomic DNA	92.7085	68	[48, 48]	['contig51932', 'contig64094']	TCGA-CESC	Primary Tumor
X74481	TCGA-VS-A953	2734dd91-0bc4-464b-ad82-ca61c8955628		Human papillomavirus type 52 genomic DNA	91.792	56.4	[63, 48, 48, 109, 171]	['contig155214', 'contig63251', 'contig51932', 'contig57696', 'contig25930']	TCGA-CESC	Primary Tumor
X77858	TCGA-VS-A953	2734dd91-0bc4-464b-ad82-ca61c8955628		Human papilloma virus type 59, complete viral genome	94.4112	54.5	[109, 48, 48, 48]	['contig57696', 'contig128884', 'contig45845', 'contig63305']	TCGA-CESC	Primary Tumor
D90400	TCGA-Q1-A6DV	d4ceb486-21c7-4182-b53d-475d5dcb7cc9		Human papillomavirus type 58 complete genome	91.3633	55.8333	[48, 48, 70, 69, 48, 48]	['contig_216312', 'contig_58720', 'contig_59599', 'contig_4566', 'contig_229887', 'contig_187729']	TCGA-CESC	Primary Tumor
NC_001526	TCGA-Q1-A6DV	d4ceb486-21c7-4182-b53d-475d5dcb7cc9		Human papillomavirus type 16, complete genome	94.0348	92.2466	[48, 53, 48, 81, 48, 48, 48, 48, 48, 48, 48, 48, 48, 48, 48, 48, 70, 48, 48, 48, 48, 48, 48, 48, 48, 48, 48, 48, 48, 48, 48, 48, 48, 48, 48, 48, 48, 48, 77, 69, 74, 48, 48, 60, 48, 48, 48, 48, 55, 48, 48, 48, 48, 65, 48, 48, 48, 48, 48, 48, 48, 48, 48, 48, 48, 48, 48, 48, 48]	['contig_35368', 'contig_38168', 'contig_237572', 'contig_1605', 'contig_36799', 'contig_48346', 'contig_69646', 'contig_241246', 'contig_34746', 'contig_243788', 'contig_242586', 'contig_242848', 'contig_33886', 'contig_193716', 'contig_5885', 'contig_37126', 'contig_59599', 'contig_69919', 'contig_69038', 'contig_242449', 'contig_229887', 'contig_194144', 'contig_73356', 'contig_234618', 'conti…	TCGA-CESC	Primary Tumor
NC_001526	TCGA-VS-A9U5	316921c8-a143-423a-8c46-258bd4659aa1		Human papillomavirus type 16, complete genome	94.0006	87.875	[48, 48, 56, 48, 59, 48, 48, 48]	['contig17926', 'contig9649', 'contig50852', 'contig18109', 'contig45141', 'contig23755', 'contig49079', 'contig28934']	TCGA-CESC	Primary Tumor
X05015	TCGA-VS-A94Y	2ac7953d-53d4-45eb-ba6a-abbfe60066ab		Human papillomavirus type 18 E6, E7, E1, E2, E4, E5, L1 & L2 genes	93.3335	74	[48, 48]	['contig_12813', 'contig_35267']	TCGA-CESC	Primary Tumor
X74479	TCGA-VS-A94Y	2ac7953d-53d4-45eb-ba6a-abbfe60066ab		Human papillomavirus type 45 genomic DNA	98.2638	93.3333	[48, 48, 48, 48, 48, 48]	['contig_12813', 'contig_35267', 'contig_26484', 'contig_22233', 'contig_2184', 'contig_14148']	TCGA-CESC	Primary Tumor
X05015	TCGA-ZJ-AB0H	d402342f-60e6-4b39-bc1d-933947bdaee3		Human papillomavirus type 18 E6, E7, E1, E2, E4, E5, L1 & L2 genes	95.652	77.3333	[48, 48, 48]	['contig_27412', 'contig_39423', 'contig_74501']	TCGA-CESC	Primary Tumor
NC_001526	TCGA-MU-A5YI	ac1fd178-e91c-46bd-91c2-46c03a6c4191		Human papillomavirus type 16, complete genome	94.6379	84.8571	[48, 48, 48, 48, 48, 48, 48]	['contig_112395', 'contig_40015', 'contig_122587', 'contig_50320', 'contig_125681', 'contig_17352', 'contig_38150']	TCGA-CESC	Primary Tumor
X74477	TCGA-C5-A7X5	2b1719c8-e814-427a-a9cb-4bfee812f226		Human papillomavirus type 35H genomic DNA	96.5201	66.7778	[48, 48, 48, 48, 48, 48, 48, 48, 48]	['contig28911', 'contig8', 'contig44622', 'contig155949', 'contig46278', 'contig143216', 'contig43202', 'contig69788', 'contig33866']	TCGA-CESC	Primary Tumor
J04353	TCGA-C5-A3HD	8110c353-6be0-40c9-9fc8-4b10213f85c0		Human papillomavirus type 31 (HPV-31) complete genome	91.489	98	[48]	['contig46118']	TCGA-CESC	Primary Tumor
NC_001526	TCGA-C5-A3HD	8110c353-6be0-40c9-9fc8-4b10213f85c0		Human papillomavirus type 16, complete genome	95.9744	77.0625	[48, 48, 48, 48, 48, 48, 48, 48, 48, 48, 48, 69, 48, 48, 48]	['contig114670', 'contig115840', 'contig114570', 'contig19540', 'contig99612', 'contig85604', 'contig108594', 'contig105626', 'contig32491', 'contig100757', 'contig46118', 'contig114405', 'contig110887', 'contig85517', 'contig91612']	TCGA-CESC	Primary Tumor
X74477	TCGA-C5-A3HD	8110c353-6be0-40c9-9fc8-4b10213f85c0		Human papillomavirus type 35H genomic DNA	91.7254	62.2	[48, 52, 48, 48, 48]	['contig114570', 'contig103225', 'contig46118', 'contig91778', 'contig19540']	TCGA-CESC	Primary Tumor
M62849	TCGA-C5-A2LT	9ee011fd-9789-4d26-9075-a3824a55329f		Human papillomavirus ORFs	90.5275	77	[48, 105]	['contig_66851', 'contig_270']	TCGA-CESC	Primary Tumor
NC_034616	TCGA-C5-A2LT	9ee011fd-9789-4d26-9075-a3824a55329f		Human papillomavirus type 85, complete genome	90.8655	68	[105, 48]	['contig_270', 'contig_46615']	TCGA-CESC	Primary Tumor
U21941	TCGA-C5-A2LT	9ee011fd-9789-4d26-9075-a3824a55329f		Human papillomavirus type 70, complete genome	97.1164	57.6	[48, 48, 105, 48, 48]	['contig_66851', 'contig_56377', 'contig_270', 'contig_44181', 'contig_59141']	TCGA-CESC	Primary Tumor
X94165	TCGA-C5-A2LT	9ee011fd-9789-4d26-9075-a3824a55329f		Human papillomavirus type 73 E6, E7, E1, E2, E4, L2, and L1 genes	93.8065	53.6667	[105, 48, 48, 48, 48, 48]	['contig_270', 'contig_219643', 'contig_25031', 'contig_246366', 'contig_45990', 'contig_53405']	TCGA-CESC	Primary Tumor
NC_001526	TCGA-C5-A7UE	16cef0a7-9d8e-4849-99d4-dd2cb1bba47e		Human papillomavirus type 16, complete genome	99.7092	70.5	[65, 86, 48, 48]	['contig_237', 'contig_9540', 'contig_309055', 'contig_310745']	TCGA-CESC	Primary Tumor
X74479	TCGA-VS-A9V1	698290da-6158-40e1-ad2c-475f3ce7640a		Human papillomavirus type 45 genomic DNA	93.164	94.5	[48, 48, 48, 71, 48, 48]	['contig12505', 'contig14997', 'contig22704', 'contig11683', 'contig3076', 'contig14769']	TCGA-CESC	Primary Tumor
U21941	TCGA-DG-A2KJ	fa3157ea-2b85-4ac2-af00-4f883eec12c7		Human papillomavirus type 70, complete genome	90.0193	60	[48, 48, 122]	['contig_68300', 'contig_34643', 'contig_35925']	TCGA-CESC	Primary Tumor
X05015	TCGA-DG-A2KJ	fa3157ea-2b85-4ac2-af00-4f883eec12c7		Human papillomavirus type 18 E6, E7, E1, E2, E4, E5, L1 & L2 genes	100	98	[122]	['contig_35925']	TCGA-CESC	Primary Tumor
NC_001583	TCGA-DS-A3LQ	724bcde0-2394-46f9-b280-e94b354b1c9e		Human papillomavirus type 26, complete genome	94.6488	61	[82, 48, 48, 48]	['contig6246', 'contig127199', 'contig10462', 'contig174026']	TCGA-CESC	Primary Tumor
X74472	TCGA-DS-A3LQ	724bcde0-2394-46f9-b280-e94b354b1c9e		Human papillomavirus type 26 genomic DNA	94.6488	61	[82, 48, 48, 48]	['contig6246', 'contig127199', 'contig10462', 'contig174026']	TCGA-CESC	Primary Tumor
X74481	TCGA-EX-A69M	d5931d52-b0ef-4582-9dde-78256870381c		Human papillomavirus type 52 genomic DNA	98.9583	55.1667	[48, 72, 48, 48, 48, 48]	['contig59432', 'contig276', 'contig59425', 'contig4512', 'contig66261', 'contig76947']	TCGA-CESC	Primary Tumor
NC_001526	TCGA-VS-A94Z	b58d3c48-75fd-4a3a-b4db-e525fef49970		Human papillomavirus type 16, complete genome	98.9898	59.8333	[48, 48, 48, 48, 48, 125]	['contig_34420', 'contig_50736', 'contig_19577', 'contig_35398', 'contig_26103', 'contig_10403']	TCGA-CESC	Primary Tumor
NC_001526	TCGA-C5-A2LZ	049454fd-764d-4243-8104-a9dca2e98998		Human papillomavirus type 16, complete genome	97.5127	58.1429	[48, 48, 48, 48, 48, 48, 48, 48, 48, 48, 48, 48, 48, 48]	['contig_196140', 'contig_205031', 'contig_202501', 'contig_186609', 'contig_18394', 'contig_190861', 'contig_188024', 'contig_188025', 'contig_25134', 'contig_167964', 'contig_52744', 'contig_189763', 'contig_200755', 'contig_47946']	TCGA-CESC	Primary Tumor
D90400	TCGA-EA-A5ZD	4372c00c-7694-4d4a-9dbc-230d3e484991		Human papillomavirus type 58 complete genome	94.845	70.6667	[48, 48, 48, 48, 48]	['contig_29439', 'contig_25537', 'contig_37993', 'contig_25267', 'contig_24904']	TCGA-CESC	Primary Tumor
J04353	TCGA-ZJ-AAXN	96fcf99c-55af-429e-8bf7-e5c7c47366a3		Human papillomavirus type 31 (HPV-31) complete genome	92.0455	66	[48, 48]	['contig38485', 'contig56935']	TCGA-CESC	Primary Tumor
M12732	TCGA-ZJ-AAXN	96fcf99c-55af-429e-8bf7-e5c7c47366a3		Human papillomavirus type 33, complete genome	91.3045	67	[48, 48]	['contig38569', 'contig38485']	TCGA-CESC	Primary Tumor
NC_034616	TCGA-ZJ-AAXN	96fcf99c-55af-429e-8bf7-e5c7c47366a3		Human papillomavirus type 85, complete genome	93.163	58.5	[48, 48, 48, 48]	['contig36331', 'contig156156', 'contig158821', 'contig140340']	TCGA-CESC	Primary Tumor
X05015	TCGA-ZJ-AAXN	96fcf99c-55af-429e-8bf7-e5c7c47366a3		Human papillomavirus type 18 E6, E7, E1, E2, E4, E5, L1 & L2 genes	96.1324	57.975	[48, 48, 48, 48, 48, 48, 48, 48, 48, 62, 77, 61, 48, 48, 48, 67, 48, 48, 48, 48, 48, 48, 48, 51, 49, 48, 54, 48, 48, 48, 50, 48, 87, 48, 48, 70, 48, 48, 48, 48]	['contig142379', 'contig108182', 'contig140519', 'contig77605', 'contig1804', 'contig77944', 'contig6416', 'contig13858', 'contig171047', 'contig173431', 'contig5807', 'contig89901', 'contig41028', 'contig144486', 'contig160017', 'contig14013', 'contig153418', 'contig33176', 'contig135437', 'contig156970', 'contig20635', 'contig35452', 'contig11698', 'contig142284', 'contig36278', 'contig77942', …	TCGA-CESC	Primary Tumor
X74477	TCGA-ZJ-AAXN	96fcf99c-55af-429e-8bf7-e5c7c47366a3		Human papillomavirus type 35H genomic DNA	95.0828	51.6667	[48, 48, 48, 48, 48, 48]	['contig85596', 'contig147670', 'contig37340', 'contig38485', 'contig37339', 'contig124344']	TCGA-CESC	Primary Tumor
X74479	TCGA-ZJ-AAXN	96fcf99c-55af-429e-8bf7-e5c7c47366a3		Human papillomavirus type 45 genomic DNA	94.6959	77.8919	[66, 48, 48, 48, 48, 48, 62, 48, 48, 48, 48, 48, 67, 69, 49, 48, 51, 70, 48, 54, 48, 71, 48, 87, 48, 64, 48, 48, 48, 48, 48, 48, 48, 48, 77, 61, 48, 48, 48, 48, 48, 48, 48, 65, 48, 48, 48, 48, 49, 48, 48, 48, 48, 48, 48, 48, 48, 48, 48, 48, 48, 48, 48, 48, 48, 48, 48, 48, 48, 48, 48, 48, 48, 48, 48, 51, 50, 48, 48, 48, 48, 48, 48, 48, 48, 49, 48, 49, 48, 48, 48, 48, 48, 48, 48, 48, 48, 48, 48, 48…	['contig170728', 'contig127734', 'contig46565', 'contig46023', 'contig83840', 'contig6416', 'contig173431', 'contig37339', 'contig41028', 'contig80086', 'contig3129', 'contig160017', 'contig14013', 'contig38350', 'contig36278', 'contig11698', 'contig142284', 'contig45438', 'contig132011', 'contig133556', 'contig159195', 'contig93627', 'contig110641', 'contig12968', 'contig140970', 'contig159829',…	TCGA-CESC	Primary Tumor
X05015	TCGA-EA-A5ZF	643b9227-26d4-4394-883c-8fccf4a386e2		Human papillomavirus type 18 E6, E7, E1, E2, E4, E5, L1 & L2 genes	93.797	99.5	[96, 89]	['contig_322', 'contig_818']	TCGA-CESC	Primary Tumor
X74479	TCGA-EA-A5ZF	643b9227-26d4-4394-883c-8fccf4a386e2		Human papillomavirus type 45 genomic DNA	91.2383	88.6667	[96, 89, 48]	['contig_322', 'contig_818', 'contig_38919']	TCGA-CESC	Primary Tumor
J04353	TCGA-JX-A3PZ	3f95581c-2838-4161-9cc1-45f7ef7ac06f		Human papillomavirus type 31 (HPV-31) complete genome	90.1685	78	[48, 48]	['contig82760', 'contig18730']	TCGA-CESC	Primary Tumor
U21941	TCGA-JX-A3PZ	3f95581c-2838-4161-9cc1-45f7ef7ac06f		Human papillomavirus type 70, complete genome	94.7915	69	[48, 48]	['contig82880', 'contig741']	TCGA-CESC	Primary Tumor
X74479	TCGA-JX-A3PZ	3f95581c-2838-4161-9cc1-45f7ef7ac06f		Human papillomavirus type 45 genomic DNA	95.7724	76.7778	[48, 48, 80, 76, 48, 48, 48, 48, 48, 48, 48, 48, 48, 54, 48, 48]	['contig142', 'contig60754', 'contig26803', 'contig296', 'contig39009', 'contig76367', 'contig73625', 'contig80845', 'contig23997', 'contig29497', 'contig74807', 'contig71556', 'contig80605', 'contig16374', 'contig28251', 'contig2199']	TCGA-CESC	Primary Tumor
NC_001526	TCGA-DG-A2KM	ec668819-703c-4b78-966b-5a928607a1fd		Human papillomavirus type 16, complete genome	97.2498	52	[48, 48, 48, 48, 48]	['contig_164787', 'contig_96611', 'contig_271589', 'contig_48498', 'contig_54302']	TCGA-CESC	Primary Tumor
NC_001526	TCGA-VS-A8EI	a13bb24b-a4e5-424d-b3a2-226fc685c471		Human papillomavirus type 16, complete genome	97.4184	68.8889	[48, 48, 48, 48, 48, 48, 48, 48, 48]	['contig_182784', 'contig_81328', 'contig_144326', 'contig_417148', 'contig_135157', 'contig_521672', 'contig_88010', 'contig_493714', 'contig_344917']	TCGA-CESC	Primary Tumor
NC_001526	TCGA-WL-A834	0b1e8df4-5604-4dc1-a67d-0a01968fe484		Human papillomavirus type 16, complete genome	93.2426	74.6	[48, 48, 48, 48, 48]	['contig_88164', 'contig_183051', 'contig_162620', 'contig_130025', 'contig_179076']	TCGA-CESC	Primary Tumor
NC_001526	TCGA-EA-A411	9699149a-0240-4eec-88d2-d3adb113c946		Human papillomavirus type 16, complete genome	98.5507	53.1667	[77, 48, 48, 48, 48, 48]	['contig_50744', 'contig_25321', 'contig_141417', 'contig_44876', 'contig_26281', 'contig_65202']	TCGA-CESC	Primary Tumor
J04353	TCGA-C5-A1BQ	df4a521c-3462-4a7d-9386-8b6bc85d0eab		Human papillomavirus type 31 (HPV-31) complete genome	94.5237	74.8333	[48, 48, 48, 48, 48, 48, 48, 48, 48]	['contig_623718', 'contig_67935', 'contig_70571', 'contig_9670', 'contig_70021', 'contig_38095', 'contig_605409', 'contig_41897', 'contig_642922']	TCGA-CESC	Primary Tumor
M12732	TCGA-C5-A1BQ	df4a521c-3462-4a7d-9386-8b6bc85d0eab		Human papillomavirus type 33, complete genome	95.1637	55	[48, 48, 48, 48]	['contig_70021', 'contig_572643', 'contig_221126', 'contig_581160']	TCGA-CESC	Primary Tumor
NC_001526	TCGA-C5-A1BQ	df4a521c-3462-4a7d-9386-8b6bc85d0eab		Human papillomavirus type 16, complete genome	94.5312	60.75	[48, 48, 48, 48]	['contig_56107', 'contig_34262', 'contig_70021', 'contig_39368']	TCGA-CESC	Primary Tumor
J04353	TCGA-EK-A2PI	c1ae4afd-1f44-4f51-8667-47f82fd9bd02		Human papillomavirus type 31 (HPV-31) complete genome	90.9227	80.1429	[48, 48, 48, 48, 48, 48, 48]	['contig_57811', 'contig_232151', 'contig_206052', 'contig_68176', 'contig_235723', 'contig_220700', 'contig_46099']	TCGA-CESC	Primary Tumor
M62849	TCGA-EK-A2PI	c1ae4afd-1f44-4f51-8667-47f82fd9bd02		Human papillomavirus ORFs	94.074	56.6667	[48, 48, 48]	['contig_65366', 'contig_20270', 'contig_68588']	TCGA-CESC	Primary Tumor
NC_001526	TCGA-EK-A2PI	c1ae4afd-1f44-4f51-8667-47f82fd9bd02		Human papillomavirus type 16, complete genome	95.7688	81.7273	[48, 48, 48, 48, 48, 48, 48, 48, 48, 48, 48, 48, 48, 48, 48, 48, 48, 70, 65, 48, 48, 48, 48, 70, 48, 48, 48, 48, 48, 70, 48, 48, 48]	['contig_56945', 'contig_15776', 'contig_206485', 'contig_7062', 'contig_176942', 'contig_237041', 'contig_68176', 'contig_57372', 'contig_230530', 'contig_239102', 'contig_67437', 'contig_232151', 'contig_35877', 'contig_1986', 'contig_224005', 'contig_234483', 'contig_234506', 'contig_35209', 'contig_17878', 'contig_206052', 'contig_220700', 'contig_46099', 'contig_56946', 'contig_35211', 'cont…	TCGA-CESC	Primary Tumor
NC_034616	TCGA-EK-A2PI	c1ae4afd-1f44-4f51-8667-47f82fd9bd02		Human papillomavirus type 85, complete genome	91.693	63.3333	[48, 48, 48]	['contig_68176', 'contig_232151', 'contig_224978']	TCGA-CESC	Primary Tumor
X74477	TCGA-EK-A2PI	c1ae4afd-1f44-4f51-8667-47f82fd9bd02		Human papillomavirus type 35H genomic DNA	95.5897	72.5	[48, 48, 48, 48]	['contig_68176', 'contig_60294', 'contig_222436', 'contig_232151']	TCGA-CESC	Primary Tumor
NC_001526	TCGA-VS-A8EC	777bb2d8-777a-491f-8117-0513b4985700		Human papillomavirus type 16, complete genome	95.0736	90.9032	[48, 48, 53, 48, 48, 48, 48, 48, 48, 48, 48, 48, 52, 48, 48, 69, 48, 48, 56, 48, 48, 48, 48, 48, 66, 48, 48, 72, 48]	['contig_35050', 'contig_103966', 'contig_61190', 'contig_47609', 'contig_151840', 'contig_701', 'contig_60939', 'contig_141233', 'contig_152675', 'contig_29452', 'contig_73643', 'contig_53757', 'contig_135026', 'contig_140508', 'contig_1913', 'contig_142532', 'contig_24461', 'contig_134424', 'contig_125469', 'contig_50529', 'contig_137939', 'contig_156145', 'contig_151834', 'contig_63887', 'cont…	TCGA-CESC	Primary Tumor
M62877	TCGA-VS-A8Q9	5b9a2d0f-22f8-40d7-92ba-112e4b4c3906		Human papilloma virus type 51 genomic DNA, partial sequence	95.6444	74.2857	[158, 48, 48, 51, 48, 48, 48]	['contig2488', 'contig92214', 'contig197852', 'contig106', 'contig189734', 'contig56368', 'contig86720']	TCGA-CESC	Primary Tumor
NC_001526	TCGA-UC-A7PG	6627584a-483a-4fd1-98b1-cfbc8439aba6		Human papillomavirus type 16, complete genome	97.7275	72.5	[48, 127]	['contig_134763', 'contig_35464']	TCGA-CESC	Primary Tumor
NC_001526	TCGA-IR-A3LC	7017c556-905e-433a-9879-57d85f38744e		Human papillomavirus type 16, complete genome	93.0004	72.8	[48, 48, 48, 48, 48]	['contig_553595', 'contig_505296', 'contig_94359', 'contig_489738', 'contig_500974']	TCGA-CESC	Primary Tumor
NC_001531	TCGA-IR-A3LC	7017c556-905e-433a-9879-57d85f38744e		Human papillomavirus 5, complete genome	94.457	50.7778	[48, 48, 48, 48, 48, 48, 48, 48, 48]	['contig_299051', 'contig_129691', 'contig_315455', 'contig_482032', 'contig_291303', 'contig_530273', 'contig_538719', 'contig_141889', 'contig_962985']	TCGA-CESC	Primary Tumor
X74477	TCGA-IR-A3LC	7017c556-905e-433a-9879-57d85f38744e		Human papillomavirus type 35H genomic DNA	91.9633	59.3333	[48, 48, 48]	['contig_84239', 'contig_27806', 'contig_489738']	TCGA-CESC	Primary Tumor
X05015	TCGA-DG-A2KH	f3cc5768-fea7-4e80-aac3-99402708e6b2		Human papillomavirus type 18 E6, E7, E1, E2, E4, E5, L1 & L2 genes	96.3665	76	[48, 48, 48, 48, 48, 48, 48, 48, 48, 48]	['contig_132698', 'contig_1536', 'contig_325097', 'contig_47713', 'contig_47714', 'contig_352146', 'contig_77116', 'contig_372616', 'contig_88016', 'contig_72579']	TCGA-CESC	Primary Tumor
D90400	TCGA-C5-A1MK	907d884c-c85c-4e41-96c2-2b886d33c9b3		Human papillomavirus type 58 complete genome	94.3083	83.7	[48, 48, 48, 48, 48, 48, 48, 48]	['contig_55453', 'contig_346797', 'contig_50156', 'contig_45585', 'contig_50945', 'contig_346798', 'contig_67712', 'contig_100644']	TCGA-CESC	Primary Tumor
M12732	TCGA-C5-A1MK	907d884c-c85c-4e41-96c2-2b886d33c9b3		Human papillomavirus type 33, complete genome	92.1388	63.75	[48, 48, 48, 48]	['contig_331790', 'contig_50945', 'contig_100644', 'contig_303667']	TCGA-CESC	Primary Tumor
M12732	TCGA-Q1-A73P	5e9c2d0d-aced-4ed8-8d7c-c9d511692ae8		Human papillomavirus type 33, complete genome	93.5111	67.25	[48, 48, 48, 48, 48, 48, 57]	['contig_44571', 'contig_113956', 'contig_23189', 'contig_100692', 'contig_169', 'contig_46718', 'contig_20467']	TCGA-CESC	Primary Tumor
X05015	TCGA-Q1-A73P	5e9c2d0d-aced-4ed8-8d7c-c9d511692ae8		Human papillomavirus type 18 E6, E7, E1, E2, E4, E5, L1 & L2 genes	95.7219	78.5	[48, 48, 48, 48, 48, 56, 48, 55, 48, 48, 48, 48, 48, 62, 57, 83, 48, 48, 48, 48, 48, 48, 48, 48, 48]	['contig_113956', 'contig_22720', 'contig_90256', 'contig_44571', 'contig_29406', 'contig_3252', 'contig_21875', 'contig_87475', 'contig_100692', 'contig_48803', 'contig_46718', 'contig_27340', 'contig_113306', 'contig_49479', 'contig_20467', 'contig_5133', 'contig_18416', 'contig_51717', 'contig_63202', 'contig_113564', 'contig_42508', 'contig_116898', 'contig_41463', 'contig_89705', 'contig_278…	TCGA-CESC	Primary Tumor
NC_001526	TCGA-FU-A3HZ	d0e0c47d-fffc-402c-8732-67a6efd77417		Human papillomavirus type 16, complete genome	93.617	68	[48, 48]	['contig20329', 'contig137851']	TCGA-CESC	Primary Tumor
J04353	TCGA-DS-A1OB	63cec91c-a6e9-47eb-91a8-32d63fb494b0		Human papillomavirus type 31 (HPV-31) complete genome	98.4167	55.9	[48, 48, 48, 48, 48, 48, 48, 48, 48, 48]	['contig_115215', 'contig_286481', 'contig_64094', 'contig_151011', 'contig_133378', 'contig_255374', 'contig_286482', 'contig_149199', 'contig_315661', 'contig_316830']	TCGA-CESC	Primary Tumor
NC_014185	TCGA-DS-A1OB	63cec91c-a6e9-47eb-91a8-32d63fb494b0		Human papillomavirus 121, complete genome	90.625	65	[48, 48]	['contig_319314', 'contig_121254']	TCGA-CESC	Primary Tumor
J04353	TCGA-VS-A959	e0b2300d-62e1-428b-a02f-00c95000cd72		Human papillomavirus type 31 (HPV-31) complete genome	95.4175	63.1667	[48, 105]	['contig_14045', 'contig_642']	TCGA-CESC	Primary Tumor
NC_001526	TCGA-VS-A959	e0b2300d-62e1-428b-a02f-00c95000cd72		Human papillomavirus type 16, complete genome	90.984	63	[48, 48, 105]	['contig_10213', 'contig_10180', 'contig_642']	TCGA-CESC	Primary Tumor
NC_001526	TCGA-Q1-A5R3	22e83c14-4ca3-491c-869b-5565f5a920f8		Human papillomavirus type 16, complete genome	94.724	66.8333	[48, 48, 48, 48, 48, 48]	['contig_702674', 'contig_829797', 'contig_929166', 'contig_919868', 'contig_702673', 'contig_292751']	TCGA-CESC	Primary Tumor
NC_001526	TCGA-UC-A7PG	e2415905-8464-411a-9c36-0cdb925ebbc8		Human papillomavirus type 16, complete genome	90.4777	87.6667	[48, 48, 49]	['contig59666', 'contig59490', 'contig59498']	TCGA-CESC	Metastatic
D90400	TCGA-C5-A1M9	3bfe159c-1501-4cca-abe8-c8a32c14cce7		Human papillomavirus type 58 complete genome	92.2122	64.75	[48, 48, 48, 48]	['contig_178726', 'contig_412018', 'contig_107449', 'contig_118130']	TCGA-CESC	Primary Tumor
NC_001526	TCGA-C5-A1M9	3bfe159c-1501-4cca-abe8-c8a32c14cce7		Human papillomavirus type 16, complete genome	94.1907	73.4545	[48, 48, 48, 48, 48, 48, 50, 48, 48, 48, 48, 48, 48, 48, 48, 48, 48, 48, 48, 48, 48, 48, 48, 48, 48, 48, 48, 48, 48, 48, 48, 48, 48, 48, 48, 48, 48, 48, 48, 48, 48, 48, 48, 48, 48, 48, 48, 48, 48, 48, 48, 48, 72, 48]	['contig_177193', 'contig_40599', 'contig_375049', 'contig_51060', 'contig_91692', 'contig_189342', 'contig_15094', 'contig_403304', 'contig_369828', 'contig_47584', 'contig_381963', 'contig_118130', 'contig_407206', 'contig_229344', 'contig_103043', 'contig_392580', 'contig_406882', 'contig_32576', 'contig_399978', 'contig_70731', 'contig_70120', 'contig_164265', 'contig_28242', 'contig_392738',…	TCGA-CESC	Primary Tumor
X74477	TCGA-C5-A1M9	3bfe159c-1501-4cca-abe8-c8a32c14cce7		Human papillomavirus type 35H genomic DNA	93.6095	58.5	[48, 48, 48, 48]	['contig_12870', 'contig_44368', 'contig_412660', 'contig_28574']	TCGA-CESC	Primary Tumor
NC_001526	TCGA-Q1-A6DT	1ee3aae3-23bf-4acc-925b-52680252735b		Human papillomavirus type 16, complete genome	92.697	75.8333	[48, 48, 48, 48, 48, 48, 48, 48, 48, 48, 48, 48]	['contig_22527', 'contig_16880', 'contig_54121', 'contig_34542', 'contig_38138', 'contig_53492', 'contig_27960', 'contig_120027', 'contig_14920', 'contig_120070', 'contig_83149', 'contig_39907']	TCGA-CESC	Primary Tumor
NC_001526	TCGA-VS-A9UJ	7377a3da-b0ee-4c70-bad7-d071ede5d41a		Human papillomavirus type 16, complete genome	100	68.5	[48, 133]	['contig35439', 'contig177']	TCGA-CESC	Primary Tumor
X05015	TCGA-MA-AA43	d73a9ee0-fd5b-48ad-ab14-ba43578fdff0		Human papillomavirus type 18 E6, E7, E1, E2, E4, E5, L1 & L2 genes	97.7275	73	[48, 129]	['contig_11626', 'contig_200']	TCGA-CESC	Primary Tumor
X74481	TCGA-MA-AA43	d73a9ee0-fd5b-48ad-ab14-ba43578fdff0		Human papillomavirus type 52 genomic DNA	97.7275	60.5	[103, 127]	['contig_31009', 'contig_613']	TCGA-CESC	Primary Tumor
NC_001526	TCGA-VS-A9V5	5b56ebd5-7b81-449e-b48b-22054bd2a75f		Human papillomavirus type 16, complete genome	95.1267	78	[58, 48, 54, 71, 48, 48, 48, 85, 48, 58, 71, 71, 48, 48, 48, 48, 48, 48, 48, 48, 48, 48, 48, 51, 48, 72, 48, 48, 90, 95, 48, 70, 48, 48, 48, 58, 48, 48]	['contig247', 'contig44206', 'contig15943', 'contig5834', 'contig22319', 'contig6621', 'contig51037', 'contig6632', 'contig6595', 'contig18803', 'contig6256', 'contig7031', 'contig21976', 'contig19894', 'contig21052', 'contig6596', 'contig47770', 'contig18761', 'contig6404', 'contig13674', 'contig47671', 'contig37986', 'contig1858', 'contig8881', 'contig45613', 'contig10458', 'contig7609', 'conti…	TCGA-CESC	Primary Tumor
NC_001526	TCGA-EK-A3GK	967fd41e-472d-4e86-81ad-7023f2abae19		Human papillomavirus type 16, complete genome	97.2918	67	[48, 48, 48, 48, 48, 48, 48, 48, 48, 48, 48]	['contig_385354', 'contig_374901', 'contig_4931', 'contig_76396', 'contig_355327', 'contig_61159', 'contig_252', 'contig_298151', 'contig_376389', 'contig_283740', 'contig_45139']	TCGA-CESC	Primary Tumor
NC_001526	TCGA-JW-A5VK	b3d16b67-bed6-45ce-a0e5-36be396b77e2		Human papillomavirus type 16, complete genome	91.0878	85.8	[48, 48, 48, 48, 48]	['contig20172', 'contig19869', 'contig149705', 'contig146669', 'contig3962']	TCGA-CESC	Primary Tumor
NC_001583	TCGA-JW-A5VK	b3d16b67-bed6-45ce-a0e5-36be396b77e2		Human papillomavirus type 26, complete genome	96.1959	85.5455	[48, 48, 49, 48, 48, 113, 48, 48, 48]	['contig40367', 'contig137543', 'contig3302', 'contig34613', 'contig115520', 'contig26058', 'contig26044', 'contig26008', 'contig146502']	TCGA-CESC	Primary Tumor
X74472	TCGA-JW-A5VK	b3d16b67-bed6-45ce-a0e5-36be396b77e2		Human papillomavirus type 26 genomic DNA	96.1959	85.5455	[48, 48, 49, 48, 48, 113, 48, 48, 48]	['contig40367', 'contig137543', 'contig3302', 'contig34613', 'contig115520', 'contig26058', 'contig26044', 'contig26008', 'contig146502']	TCGA-CESC	Primary Tumor
X05015	TCGA-EK-A2RM	e083f33c-cdb3-4f35-9956-8746cae108e0		Human papillomavirus type 18 E6, E7, E1, E2, E4, E5, L1 & L2 genes	99.091	97	[48, 54]	['contig80437', 'contig80433']	TCGA-CESC	Primary Tumor
X74479	TCGA-EK-A2RM	e083f33c-cdb3-4f35-9956-8746cae108e0		Human papillomavirus type 45 genomic DNA	94.9986	59	[48, 54, 48, 48, 48]	['contig80437', 'contig80433', 'contig114288', 'contig50054', 'contig39298']	TCGA-CESC	Primary Tumor
NC_001526	TCGA-C5-A2LX	e3de2a62-7614-40ff-93d4-1226ef5eb823		Human papillomavirus type 16, complete genome	93.2535	69.4545	[48, 48, 48, 48, 48, 48, 48, 48, 48, 48, 48]	['contig201162', 'contig229641', 'contig223309', 'contig144683', 'contig201736', 'contig226847', 'contig157771', 'contig203751', 'contig233449', 'contig218976', 'contig150302']	TCGA-CESC	Primary Tumor
NC_001526	TCGA-C5-A8YQ	526e1d95-b999-45f2-9e9f-25035208ba7f		Human papillomavirus type 16, complete genome	95.2991	62.1818	[48, 48, 48, 48, 48, 48, 48, 48, 48, 48, 48]	['contig_98202', 'contig_466663', 'contig_170718', 'contig_124084', 'contig_221300', 'contig_429555', 'contig_438643', 'contig_66810', 'contig_134953', 'contig_435202', 'contig_172717']	TCGA-CESC	Primary Tumor
X05015	TCGA-LP-A4AU	8eeb83a3-148c-4779-b4f2-38107d55b287		Human papillomavirus type 18 E6, E7, E1, E2, E4, E5, L1 & L2 genes	95.533	65.6667	[98, 48, 48]	['contig_163', 'contig_162165', 'contig_1136']	TCGA-CESC	Primary Tumor
X74479	TCGA-LP-A4AU	8eeb83a3-148c-4779-b4f2-38107d55b287		Human papillomavirus type 45 genomic DNA	91.938	70.5	[98, 48]	['contig_163', 'contig_60806']	TCGA-CESC	Primary Tumor
M12732	TCGA-Q1-A73Q	39bb8f62-67b4-4cc5-aba0-09263e07b5ad		Human papillomavirus type 33, complete genome	96.4532	68.125	[48, 48, 48, 55, 48, 49, 48, 48, 48, 48, 58, 65, 48, 48, 48, 48, 48, 48, 48, 48, 48]	['contig807917', 'contig796032', 'contig5225', 'contig194744', 'contig70251', 'contig6046', 'contig363897', 'contig8939', 'contig187394', 'contig110', 'contig150436', 'contig842893', 'contig150908', 'contig799173', 'contig127017', 'contig6047', 'contig119971', 'contig63691', 'contig11683', 'contig838802', 'contig355030']	TCGA-CESC	Primary Tumor
X05015	TCGA-Q1-A73Q	39bb8f62-67b4-4cc5-aba0-09263e07b5ad		Human papillomavirus type 18 E6, E7, E1, E2, E4, E5, L1 & L2 genes	92.1151	66.6667	[48, 48, 48, 48, 48, 48, 48, 48, 48]	['contig814087', 'contig189716', 'contig503532', 'contig729593', 'contig780907', 'contig147333', 'contig155962', 'contig839456', 'contig794703']	TCGA-CESC	Primary Tumor
X74479	TCGA-Q1-A73Q	39bb8f62-67b4-4cc5-aba0-09263e07b5ad		Human papillomavirus type 45 genomic DNA	92.9857	60.6667	[48, 48, 48]	['contig126950', 'contig845054', 'contig147333']	TCGA-CESC	Primary Tumor
X74479	TCGA-FU-A23L	01f41994-6afe-4c6c-9197-13ad05a568b1		Human papillomavirus type 45 genomic DNA	94.845	62.625	[48, 48, 49, 55, 53, 48, 48, 48]	['contig379889', 'contig32323', 'contig27610', 'contig74012', 'contig351655', 'contig384254', 'contig38797', 'contig383304']	TCGA-CESC	Primary Tumor
NC_001526	TCGA-LP-A4AX	2f117a9b-e98c-4dbd-ac9a-8338882bfbf7		Human papillomavirus type 16, complete genome	98.8281	68.5	[48, 48, 48, 53, 67, 48, 48]	['contig53378', 'contig31559', 'contig52927', 'contig44392', 'contig5359', 'contig70', 'contig50579']	TCGA-CESC	Primary Tumor
NC_001526	TCGA-C5-A8XK	d3956a15-83f9-4947-ad19-d75101673a7a		Human papillomavirus type 16, complete genome	95.9217	77.5385	[48, 48, 48, 48, 68, 48, 48, 48, 48, 52, 48, 63, 67, 48, 48, 48, 48, 48, 69, 48, 71, 48, 48, 48, 48, 69]	['contig173221', 'contig405939', 'contig405966', 'contig385099', 'contig50763', 'contig385101', 'contig403500', 'contig117406', 'contig86623', 'contig74015', 'contig74578', 'contig3449', 'contig392012', 'contig165883', 'contig185674', 'contig158569', 'contig423610', 'contig391738', 'contig47945', 'contig148121', 'contig49611', 'contig57370', 'contig152353', 'contig404094', 'contig436814', 'contig…	TCGA-CESC	Primary Tumor
X74481	TCGA-C5-A7CG	80ec26fb-13c5-4180-bbdd-10ba28d07489		Human papillomavirus type 52 genomic DNA	98.2577	70.6	[48, 48, 48, 64, 48, 48, 48, 48]	['contig_92500', 'contig_208', 'contig_39873', 'contig_39741', 'contig_92999', 'contig_32871', 'contig_41570', 'contig_36522']	TCGA-CESC	Primary Tumor
NC_001526	TCGA-DS-A0VN	16d966ac-775b-4be7-921c-b349fa51b203		Human papillomavirus type 16, complete genome	99.131	75.4	[125, 55, 75, 48, 70]	['contig15347', 'contig38741', 'contig6645', 'contig51240', 'contig39738']	TCGA-CESC	Primary Tumor
M12732	TCGA-EK-A2R9	1796fd2e-df2b-4a04-92b1-32de09a83eec		Human papillomavirus type 33, complete genome	93.3889	85	[48, 48, 48, 48, 48, 48, 48, 48, 48, 48]	['contig427496', 'contig218159', 'contig40402', 'contig434902', 'contig82318', 'contig450189', 'contig82317', 'contig180', 'contig75250', 'contig402148']	TCGA-CESC	Primary Tumor
NC_003977	TCGA-EX-A8YF	45a9acf9-3937-41bf-b8ed-f2723255829b		Hepatitis B virus (strain ayw) genome	92.2297	71.6667	[48, 48, 48]	['contig_115897', 'contig_121919', 'contig_151292']	TCGA-CESC	Primary Tumor
M12732	TCGA-VS-A9UC	b49b30d4-d00e-49cc-b6e4-36890533b600		Human papillomavirus type 33, complete genome	93.75	100	[48]	['contig56012']	TCGA-CESC	Primary Tumor
NC_001526	TCGA-VS-A8QM	31097e6f-d090-41f7-82da-65ff7ff64cfc		Human papillomavirus type 16, complete genome	95.6003	64	[48, 48, 48, 48, 48, 48]	['contig_130159', 'contig_215113', 'contig_370503', 'contig_213791', 'contig_162854', 'contig_107114']	TCGA-CESC	Primary Tumor
X05015	TCGA-EA-A3Y4	2acc6700-1124-4af9-85e4-3b2ba0380825		Human papillomavirus type 18 E6, E7, E1, E2, E4, E5, L1 & L2 genes	91.937	71	[90, 48]	['contig_270', 'contig_111745']	TCGA-CESC	Primary Tumor
X74479	TCGA-EA-A3Y4	2acc6700-1124-4af9-85e4-3b2ba0380825		Human papillomavirus type 45 genomic DNA	96.2965	77.5	[90, 48]	['contig_270', 'contig_94916']	TCGA-CESC	Primary Tumor
M12732	TCGA-ZJ-A8QO	7e1c688f-35e9-4340-a923-3420a39c88ab		Human papillomavirus type 33, complete genome	96.9103	55.625	[48, 48, 48, 48, 48, 48, 48, 72]	['contig_116846', 'contig_144012', 'contig_45234', 'contig_7250', 'contig_608', 'contig_103417', 'contig_607', 'contig_38477']	TCGA-CESC	Primary Tumor
NC_001526	TCGA-EA-A439	578cb844-018f-4b75-9c6f-83178f8b146d		Human papillomavirus type 16, complete genome	97.7854	62.8	[48, 48, 48, 48, 48]	['contig109182', 'contig130719', 'contig134615', 'contig111500', 'contig28842']	TCGA-CESC	Primary Tumor
X05015	TCGA-EA-A439	578cb844-018f-4b75-9c6f-83178f8b146d		Human papillomavirus type 18 E6, E7, E1, E2, E4, E5, L1 & L2 genes	95.2354	71.1818	[71, 48, 48, 127, 48, 48, 69, 48, 48, 48, 48, 48, 48, 48, 48, 48, 54, 48, 51, 48, 48, 49]	['contig8855', 'contig143297', 'contig33847', 'contig2027', 'contig113235', 'contig151049', 'contig40587', 'contig229', 'contig13455', 'contig48422', 'contig22451', 'contig142783', 'contig43999', 'contig19964', 'contig129207', 'contig37905', 'contig48204', 'contig127522', 'contig139882', 'contig42762', 'contig49137', 'contig5041']	TCGA-CESC	Primary Tumor
M12732	TCGA-C5-A1M5	dfb8eac7-8d36-49d8-9dc4-81cd671c51fc		Human papillomavirus type 33, complete genome	93.6984	69.381	[48, 48, 48, 48, 48, 48, 48, 48, 48, 48, 48, 48, 48, 48, 48, 48, 48, 48, 48, 48, 48]	['contig38496', 'contig158783', 'contig279415', 'contig295054', 'contig279414', 'contig51815', 'contig287184', 'contig58463', 'contig155550', 'contig310030', 'contig101365', 'contig264195', 'contig161972', 'contig54228', 'contig325063', 'contig335455', 'contig262868', 'contig13045', 'contig224415', 'contig265855', 'contig153402']	TCGA-CESC	Primary Tumor
X77858	TCGA-EA-A5ZE	6425a1a7-bffa-4a44-9963-78a2dcbc862b		Human papilloma virus type 59, complete viral genome	97.861	58.5714	[65, 48, 48, 48, 48, 48, 64]	['contig79133', 'contig25687', 'contig33452', 'contig87241', 'contig79145', 'contig16244', 'contig91606']	TCGA-CESC	Primary Tumor
M62849	TCGA-EA-A1QS	c49d19b2-79b3-4153-9db4-917bbb6efe12		Human papillomavirus ORFs	92.3976	80	[48, 48, 48, 48]	['contig_48864', 'contig_42665', 'contig_30700', 'contig_54146']	TCGA-CESC	Primary Tumor
NC_001526	TCGA-LP-A5U3	8fd7ab73-b6e7-4df5-bd26-99025ba5371b		Human papillomavirus type 16, complete genome	96.875	68.6	[48, 48, 48, 48, 48]	['contig_243338', 'contig_29311', 'contig_31539', 'contig_178357', 'contig_197960']	TCGA-CESC	Primary Tumor
NC_001526	TCGA-EX-A69L	157098e8-a544-406a-8883-9b436ece212f		Human papillomavirus type 16, complete genome	95.8751	75.8462	[48, 48, 48, 63, 48, 48, 48, 48, 48, 48, 48, 48, 48]	['contig_57720', 'contig_137244', 'contig_52080', 'contig_1878', 'contig_141689', 'contig_1492', 'contig_34467', 'contig_26519', 'contig_35151', 'contig_146245', 'contig_28520', 'contig_127034', 'contig_108284']	TCGA-CESC	Primary Tumor
J04353	TCGA-MA-AA3X	5e2a5802-b932-49c5-8188-2cbba7418ce1		Human papillomavirus type 31 (HPV-31) complete genome	90.379	73	[48, 48]	['contig_558895', 'contig_526666']	TCGA-CESC	Primary Tumor
NC_001526	TCGA-MA-AA3X	5e2a5802-b932-49c5-8188-2cbba7418ce1		Human papillomavirus type 16, complete genome	92.5254	77.5	[48, 48, 48, 48, 48, 48, 48, 48, 48, 48, 48, 48, 48, 72]	['contig_558895', 'contig_143019', 'contig_526666', 'contig_569716', 'contig_431231', 'contig_73695', 'contig_561265', 'contig_568167', 'contig_567819', 'contig_94856', 'contig_69488', 'contig_153868', 'contig_64875', 'contig_73363']	TCGA-CESC	Primary Tumor
NC_001526	TCGA-C5-A1MH	9bc51706-602a-49d6-bf84-b8f2752ba734		Human papillomavirus type 16, complete genome	99.074	76.5	[48, 48, 97]	['contig_349036', 'contig_56125', 'contig_197']	TCGA-CESC	Primary Tumor
X74479	TCGA-MY-A913	10b46be1-0f85-40f8-8103-831dc673deca		Human papillomavirus type 45 genomic DNA	94.3441	70.8	[48, 48, 48, 48, 48, 48, 48, 48, 48, 48, 48, 48, 48, 48, 48, 48, 48, 48, 48, 48]	['contig_73737', 'contig_5563', 'contig_22951', 'contig_158008', 'contig_45166', 'contig_52732', 'contig_163655', 'contig_30071', 'contig_57043', 'contig_58848', 'contig_27663', 'contig_148856', 'contig_156163', 'contig_27728', 'contig_159373', 'contig_166485', 'contig_1347', 'contig_43128', 'contig_138097', 'contig_30072']	TCGA-CESC	Primary Tumor
NC_001526	TCGA-EK-A2RK	34f82a6d-0e6e-43eb-a03d-2484685d097d		Human papillomavirus type 16, complete genome	97.2725	72.5	[61, 57]	['contig8486', 'contig172510']	TCGA-CESC	Primary Tumor
X05015	TCGA-C5-A1ME	734c96ae-d006-44e1-9808-85ce901144e1		Human papillomavirus type 18 E6, E7, E1, E2, E4, E5, L1 & L2 genes	100	100	[72]	['contig_18967']	TCGA-CESC	Primary Tumor
X74479	TCGA-C5-A1ME	734c96ae-d006-44e1-9808-85ce901144e1		Human papillomavirus type 45 genomic DNA	90.278	100	[72]	['contig_18967']	TCGA-CESC	Primary Tumor
J04353	TCGA-VS-A8EL	d36a7c49-1a86-4bc7-89a4-7eddb01654e3		Human papillomavirus type 31 (HPV-31) complete genome	98.4601	83.4857	[85, 48, 48, 48, 48, 48, 48, 48, 48, 48, 48, 59, 48, 48, 48, 48, 48, 48, 48, 109, 72, 212, 52, 48, 48, 48, 48, 48, 150, 48, 48, 48, 48, 48]	['contig59558', 'contig256593', 'contig242186', 'contig38391', 'contig21486', 'contig67642', 'contig255276', 'contig184610', 'contig253385', 'contig240801', 'contig1711', 'contig1781', 'contig20375', 'contig228859', 'contig242092', 'contig253254', 'contig3121', 'contig227175', 'contig6346', 'contig50486', 'contig235120', 'contig1014', 'contig227150', 'contig246468', 'contig32960', 'contig38390', …	TCGA-CESC	Primary Tumor
X05015	TCGA-C5-A3HE	71b56409-c982-4390-86e4-ba5b4dfa444f		Human papillomavirus type 18 E6, E7, E1, E2, E4, E5, L1 & L2 genes	92.4823	91.7143	[48, 48, 48, 48, 48, 48, 48]	['contig392761', 'contig56374', 'contig59157', 'contig49806', 'contig327981', 'contig391625', 'contig61748']	TCGA-CESC	Primary Tumor
X74479	TCGA-C5-A3HE	71b56409-c982-4390-86e4-ba5b4dfa444f		Human papillomavirus type 45 genomic DNA	92.575	63.3333	[48, 48, 48]	['contig70978', 'contig61748', 'contig121271']	TCGA-CESC	Primary Tumor
NC_001526	TCGA-HM-A3JJ	d42c0e45-1550-46c8-837a-d74b919deb31		Human papillomavirus type 16, complete genome	92.2725	77	[48, 57]	['contig55086', 'contig69353']	TCGA-CESC	Solid Tissue Normal
X74479	TCGA-GH-A9DA	191022a9-914e-4f89-93b2-f82cdd65fdff		Human papillomavirus type 45 genomic DNA	95.7633	80.8571	[48, 48, 48, 48, 48, 48]	['contig1840', 'contig2408', 'contig29112', 'contig100520', 'contig172945', 'contig100229']	TCGA-CESC	Primary Tumor
NC_001526	TCGA-C5-A7X8	570a6871-f3d6-43f6-996e-188fd46a8ed0		Human papillomavirus type 16, complete genome	97.778	67	[48, 48]	['contig_365594', 'contig_206942']	TCGA-CESC	Primary Tumor
NC_014952	TCGA-C5-A7X8	570a6871-f3d6-43f6-996e-188fd46a8ed0		Human papillomavirus type 128, complete genome	93.4936	59.4444	[48, 88, 48, 48, 130, 48, 48, 48, 48]	['contig_290388', 'contig_59928', 'contig_293936', 'contig_305988', 'contig_11939', 'contig_406983', 'contig_171270', 'contig_413366', 'contig_139871']	TCGA-CESC	Primary Tumor
X05015	TCGA-C5-A7X8	570a6871-f3d6-43f6-996e-188fd46a8ed0		Human papillomavirus type 18 E6, E7, E1, E2, E4, E5, L1 & L2 genes	96.5324	76.35	[48, 48, 48, 130, 48, 48, 48, 48, 48, 48, 48, 48, 48, 48, 48, 48, 48, 48, 48, 88]	['contig_305988', 'contig_47467', 'contig_177121', 'contig_11939', 'contig_369136', 'contig_413589', 'contig_304366', 'contig_117396', 'contig_171270', 'contig_382058', 'contig_183292', 'contig_386261', 'contig_293936', 'contig_399793', 'contig_70896', 'contig_183293', 'contig_131507', 'contig_339461', 'contig_304367', 'contig_59928']	TCGA-CESC	Primary Tumor
X74479	TCGA-C5-A7X8	570a6871-f3d6-43f6-996e-188fd46a8ed0		Human papillomavirus type 45 genomic DNA	91.7021	73.0769	[48, 88, 48, 48, 48, 130, 48, 48, 48, 48, 48, 48, 48]	['contig_25820', 'contig_59928', 'contig_293936', 'contig_305988', 'contig_47467', 'contig_11939', 'contig_399793', 'contig_171270', 'contig_70896', 'contig_197173', 'contig_183293', 'contig_183292', 'contig_238132']	TCGA-CESC	Primary Tumor
NC_001526	TCGA-VS-A9UY	e4a06dc2-3bb0-4d12-9372-73def53b6864		Human papillomavirus type 16, complete genome	98.0756	63.6	[48, 57, 48, 48, 48]	['contig14711', 'contig42385', 'contig42863', 'contig8425', 'contig43384']	TCGA-CESC	Primary Tumor
NC_001526	TCGA-EK-A2H1	a99dcb46-e58c-4ac1-98d2-598b22d30cec		Human papillomavirus type 16, complete genome	100	80	[48, 70, 57]	['contig_111236', 'contig_34112', 'contig_13760']	TCGA-CESC	Primary Tumor
NC_001526	TCGA-EX-A449	524120c2-a1ab-4abd-9781-fbccdf4013bd		Human papillomavirus type 16, complete genome	91.9158	88.125	[48, 48, 48, 48, 48, 48, 48]	['contig138324', 'contig50796', 'contig169927', 'contig62612', 'contig100093', 'contig65264', 'contig74552']	TCGA-CESC	Primary Tumor
M12732	TCGA-VS-A9V0	b6e3e167-12b2-456a-8bb5-a659b8dc4bc3		Human papillomavirus type 33, complete genome	100	97	[106]	['contig_1547']	TCGA-CESC	Primary Tumor
X74479	TCGA-C5-A7X3	218f4593-f186-411c-bb02-08cdbcafc5aa		Human papillomavirus type 45 genomic DNA	95.536	69.7	[48, 48, 48, 48, 48, 48, 61, 48, 48, 48]	['contig_281373', 'contig_78382', 'contig_255178', 'contig_33265', 'contig_288356', 'contig_325419', 'contig_30424', 'contig_58368', 'contig_34457', 'contig_61408']	TCGA-CESC	Primary Tumor
DQ080079	TCGA-ZJ-AAX8	56d48337-b9da-444f-b7d2-89a687a8d06b		Human papillomavirus type 68a, complete genome	90.3095	79.5	[48, 108]	['contig_23623', 'contig_229']	TCGA-CESC	Primary Tumor
U21941	TCGA-ZJ-AAX8	56d48337-b9da-444f-b7d2-89a687a8d06b		Human papillomavirus type 70, complete genome	99.5833	54.3333	[48, 48, 48, 66, 108, 48]	['contig_14986', 'contig_67869', 'contig_23623', 'contig_3313', 'contig_229', 'contig_63768']	TCGA-CESC	Primary Tumor
X05015	TCGA-EA-A3HR	bc0df785-c500-4f55-9bf4-b6a6d8c253a7		Human papillomavirus type 18 E6, E7, E1, E2, E4, E5, L1 & L2 genes	92.5334	57.2	[48, 48, 48, 48, 48]	['contig_90035', 'contig_296822', 'contig_78378', 'contig_84088', 'contig_286780']	TCGA-CESC	Primary Tumor
X94165	TCGA-EA-A3HR	bc0df785-c500-4f55-9bf4-b6a6d8c253a7		Human papillomavirus type 73 E6, E7, E1, E2, E4, L2, and L1 genes	96.2094	68.5	[48, 48, 48, 48, 48, 48, 48, 48, 48, 48, 48, 48, 48, 48, 48, 48, 48, 48]	['contig_40624', 'contig_40760', 'contig_265857', 'contig_40909', 'contig_47547', 'contig_82410', 'contig_115024', 'contig_238214', 'contig_238213', 'contig_324110', 'contig_88877', 'contig_324609', 'contig_91765', 'contig_61296', 'contig_235323', 'contig_321428', 'contig_13758', 'contig_321888']	TCGA-CESC	Primary Tumor
NC_001526	TCGA-EK-A2IP	d1ce13f5-e4cc-494f-b73f-752fbfb4121b		Human papillomavirus type 16, complete genome	96.5746	55.9091	[48, 48, 48, 48, 48, 48, 48, 48, 48, 48, 48]	['contig_122181', 'contig_432750', 'contig_58612', 'contig_420097', 'contig_426580', 'contig_430562', 'contig_176469', 'contig_339244', 'contig_143', 'contig_459115', 'contig_402985']	TCGA-CESC	Primary Tumor
NC_001526	TCGA-ZJ-AAXA	d8268566-9edf-4ef2-883e-854d1f14d07f		Human papillomavirus type 16, complete genome	97.9463	80.5	[48, 48, 48, 48, 48]	['contig15325', 'contig79917', 'contig34680', 'contig18661', 'contig22247']	TCGA-CESC	Primary Tumor
NC_001526	TCGA-EK-A2RB	c51834f5-7271-4549-87f1-551205ceecb5		Human papillomavirus type 16, complete genome	98.6363	50.75	[57, 48, 48, 64]	['contig96661', 'contig94969', 'contig8969', 'contig8808']	TCGA-CESC	Primary Tumor
NC_001526	TCGA-ZJ-AAXT	1ccc1243-9fdf-4e77-83d6-2769c514dc72		Human papillomavirus type 16, complete genome	96.8085	69	[48, 48]	['contig70849', 'contig54422']	TCGA-CESC	Primary Tumor
V01116	TCGA-HM-A6W2	b7020e26-5f93-4476-9b6b-8a5334abc06f		Human papilloma virus type 1a E6, E8, E7, L2 & L2 genes	98.0493	55.5	[48, 48, 62, 56, 48, 48]	['contig5025', 'contig134379', 'contig145682', 'contig30493', 'contig15433', 'contig102631']	TCGA-CESC	Primary Tumor
NC_001526	TCGA-JW-A69B	07120495-dd17-4872-ac7e-84f7ff00a59c		Human papillomavirus type 16, complete genome	94.3755	89.54	[48, 48, 71, 48, 48, 48, 48, 48, 48, 48, 48, 48, 60, 48, 50, 49, 49, 48, 48, 48, 48, 48, 48, 48, 48, 48, 48, 48, 48, 48, 48, 48, 48, 48, 48, 48, 48, 48, 48, 48, 48, 49, 48, 48, 48, 48, 48, 48, 94]	['contig_166069', 'contig_188895', 'contig_41017', 'contig_170300', 'contig_71629', 'contig_176493', 'contig_152390', 'contig_187618', 'contig_60642', 'contig_160009', 'contig_40744', 'contig_182733', 'contig_39885', 'contig_88106', 'contig_53305', 'contig_1816', 'contig_42226', 'contig_171239', 'contig_188480', 'contig_78805', 'contig_181616', 'contig_57814', 'contig_78514', 'contig_164649', 'co…	TCGA-CESC	Primary Tumor
X05015	TCGA-C5-A7CM	29fa5f1a-b328-4862-9ea6-3d529c64b28e		Human papillomavirus type 18 E6, E7, E1, E2, E4, E5, L1 & L2 genes	94.12	62.6667	[48, 48, 48]	['contig_228683', 'contig_230900', 'contig_250035']	TCGA-CESC	Primary Tumor
NC_001526	TCGA-C5-A8ZZ	c0bb841c-dd69-4156-827f-92eb27b811b7		Human papillomavirus type 16, complete genome	100	59.3333	[48, 101, 75]	['contig32237', 'contig33669', 'contig66468']	TCGA-CESC	Primary Tumor
D90400	TCGA-EK-A2PG	b39c4b21-626b-4e31-8aa1-02bdbc33395e		Human papillomavirus type 58 complete genome	95.5743	85.5556	[48, 48, 48, 68, 56, 48, 72, 54]	['contig37127', 'contig39950', 'contig5259', 'contig18452', 'contig18451', 'contig1178', 'contig1177', 'contig62195']	TCGA-CESC	Primary Tumor
X77858	TCGA-JW-A5VG	a2eee5ad-493f-40a5-8da7-21b874ffb416		Human papilloma virus type 59, complete viral genome	95.564	71	[48, 48, 109, 48, 48]	['contig_632', 'contig_40393', 'contig_13134', 'contig_31381', 'contig_174147']	TCGA-CESC	Primary Tumor
NC_001526	TCGA-DG-A2KK	f612b8be-1b4c-40be-9e0f-ed62f4b6fb65		Human papillomavirus type 16, complete genome	92.8155	72	[48, 48, 48, 48]	['contig276799', 'contig130294', 'contig129747', 'contig98229']	TCGA-CESC	Primary Tumor
NC_001526	TCGA-C5-A7CK	9aae4c7e-2715-4aa1-9525-8bccf1c95176		Human papillomavirus type 16, complete genome	96.6466	61.25	[48, 48, 48, 48, 48, 48, 48, 48]	['contig_41011', 'contig_62084', 'contig_92976', 'contig_53696', 'contig_23984', 'contig_3399', 'contig_89724', 'contig_102861']	TCGA-CESC	Primary Tumor
NC_001526	TCGA-IR-A3LA	d6886fed-8d5b-4347-bb1f-84ce0cd15c78		Human papillomavirus type 16, complete genome	97.7458	56.5	[48, 48, 48]	['contig_74706', 'contig_156448', 'contig_47979']	TCGA-CESC	Primary Tumor
NC_001526	TCGA-C5-A7CJ	e223fa5f-6ec0-4a3d-9ab2-6feffb98673d		Human papillomavirus type 16, complete genome	100	97	[75]	['contig_35416']	TCGA-CESC	Primary Tumor
X74481	TCGA-VS-A9UI	9b16132b-fe79-440f-9c44-7ed1e583e926		Human papillomavirus type 52 genomic DNA	97.279	63.8	[48, 48, 48, 133, 48]	['contig_68881', 'contig_20844', 'contig_62493', 'contig_1151', 'contig_69987']	TCGA-CESC	Primary Tumor
NC_001526	TCGA-C5-A8XH	2a161418-cac3-482c-94a7-c5f515e776d8		Human papillomavirus type 16, complete genome	98.7599	63.1429	[48, 57, 48, 48, 48, 48, 48]	['contig172957', 'contig91867', 'contig188715', 'contig68782', 'contig172963', 'contig188007', 'contig54150']	TCGA-CESC	Primary Tumor
NC_001526	TCGA-ZJ-AB0I	3ec0b8a9-d04c-4d4b-8333-72c3030049f8		Human papillomavirus type 16, complete genome	100	68	[48, 84]	['contig_71478', 'contig_128']	TCGA-CESC	Primary Tumor
D90400	TCGA-VS-A957	aa0491a6-61a0-4e21-9106-988b48d16abf		Human papillomavirus type 58 complete genome	93.1505	67.5	[75, 48]	['contig15371', 'contig5647']	TCGA-CESC	Primary Tumor
M12732	TCGA-VS-A957	aa0491a6-61a0-4e21-9106-988b48d16abf		Human papillomavirus type 33, complete genome	100	100	[75]	['contig15371']	TCGA-CESC	Primary Tumor
NC_001526	TCGA-PN-A8MA	6581b23f-e09b-4285-83a1-4f59a543f021		Human papillomavirus type 16, complete genome	94.545	96	[57]	['contig23282']	TCGA-CESC	Primary Tumor
DQ080079	TCGA-C5-A1BF	89351b64-fa1d-4193-9324-022c3ad55e3f		Human papillomavirus type 68a, complete genome	92.857	57	[132, 48, 48]	['contig3771', 'contig348589', 'contig336129']	TCGA-CESC	Primary Tumor
M62849	TCGA-C5-A1BF	89351b64-fa1d-4193-9324-022c3ad55e3f		Human papillomavirus ORFs	91.9005	57.25	[48, 132, 48, 48]	['contig331913', 'contig3771', 'contig344784', 'contig338316']	TCGA-CESC	Primary Tumor
X05015	TCGA-C5-A1BF	89351b64-fa1d-4193-9324-022c3ad55e3f		Human papillomavirus type 18 E6, E7, E1, E2, E4, E5, L1 & L2 genes	98.077	76	[48, 132]	['contig72376', 'contig3771']	TCGA-CESC	Primary Tumor
NC_001526	TCGA-JX-A5QV	ce36b0ae-f112-45f1-b984-d7a0582484d7		Human papillomavirus type 16, complete genome	97.4004	85.9615	[48, 48, 48, 48, 48, 48, 48, 48, 48, 48, 49, 48, 48, 48, 48, 48, 99, 50, 48, 48, 48, 48, 48, 48, 48, 48, 48, 48, 48, 48, 48, 48, 55, 48, 48, 48, 48, 48, 48, 48, 48, 48, 114, 48, 72, 48, 48, 48, 261, 49, 54, 48, 48, 49, 48, 48, 48, 48, 48, 48, 48, 48, 48, 48, 48, 48, 48, 48, 48, 48, 70]	['contig31226', 'contig139186', 'contig179532', 'contig28687', 'contig26400', 'contig38058', 'contig49218', 'contig189546', 'contig26132', 'contig140144', 'contig39965', 'contig185787', 'contig26919', 'contig21243', 'contig32697', 'contig3791', 'contig1453', 'contig49564', 'contig32698', 'contig144446', 'contig166600', 'contig179267', 'contig29598', 'contig182154', 'contig33699', 'contig31908', '…	TCGA-CESC	Primary Tumor
NC_001526	TCGA-VS-A9UD	4a701e7d-b5f9-44af-9235-6f5fd9f38277		Human papillomavirus type 16, complete genome	94.3239	85.8158	[76, 53, 60, 48, 48, 72, 48, 80, 69, 68, 48, 48, 48, 48, 48, 48, 48, 65, 48, 48, 66, 48, 48, 48, 48, 56, 48, 48, 48, 48, 48, 48, 48, 48, 53, 111, 48, 48]	['contig1400', 'contig10782', 'contig37923', 'contig12647', 'contig38326', 'contig5877', 'contig38857', 'contig682', 'contig7009', 'contig340', 'contig13979', 'contig37787', 'contig8574', 'contig31580', 'contig5820', 'contig34858', 'contig13050', 'contig4301', 'contig13351', 'contig10761', 'contig5979', 'contig10998', 'contig36260', 'contig10320', 'contig1559', 'contig1030', 'contig38544', 'conti…	TCGA-CESC	Primary Tumor
NC_001526	TCGA-DS-A0VM	3dc10481-7a9e-4f8e-b6cf-028e557809bb		Human papillomavirus type 16, complete genome	93.5667	78.9333	[48, 48, 48, 48, 48, 48, 48, 48, 48, 48, 48, 48, 48, 48]	['contig_504995', 'contig_47834', 'contig_246970', 'contig_485090', 'contig_524990', 'contig_92681', 'contig_525657', 'contig_40283', 'contig_465697', 'contig_60289', 'contig_15135', 'contig_91470', 'contig_486052', 'contig_286571']	TCGA-CESC	Primary Tumor
X74479	TCGA-C5-A8YR	40361ecb-3453-4b64-80d3-1c6d11c71bd6		Human papillomavirus type 45 genomic DNA	99.4318	60.8182	[48, 59, 48, 48, 70, 48, 48, 48, 48]	['contig88414', 'contig497', 'contig78504', 'contig101612', 'contig248', 'contig48472', 'contig56107', 'contig56108', 'contig90974']	TCGA-CESC	Primary Tumor
X74481	TCGA-EK-A2RA	80384a4d-794b-4212-a578-6b85bc378a1a		Human papillomavirus type 52 genomic DNA	100	97	[131]	['contig_554']	TCGA-CESC	Primary Tumor
J04353	TCGA-VS-A9V2	1470149a-3128-480d-a649-ded748da8e71		Human papillomavirus type 31 (HPV-31) complete genome	90.4695	72	[48, 127]	['contig_46937', 'contig_29541']	TCGA-CESC	Primary Tumor
NC_001526	TCGA-VS-A9V2	1470149a-3128-480d-a649-ded748da8e71		Human papillomavirus type 16, complete genome	100	70	[48, 127]	['contig_14790', 'contig_29541']	TCGA-CESC	Primary Tumor
NC_001526	TCGA-HM-A4S6	3b4fd8c1-78c5-4990-8683-3a310fdf8d2c		Human papillomavirus type 16, complete genome	96.8085	68	[48, 48]	['contig_83258', 'contig_82773']	TCGA-CESC	Primary Tumor
DQ080079	TCGA-ZJ-A8QQ	b6bc4f03-3230-4601-88b4-df3145f85f5f		Human papillomavirus type 68a, complete genome	91.8994	97	[48, 98, 48, 62, 52, 48, 48, 48, 48, 68, 57, 48, 48, 48, 96, 48, 48, 48, 60, 50, 70]	['contig36114', 'contig9712', 'contig107631', 'contig2461', 'contig11471', 'contig102999', 'contig60', 'contig77577', 'contig42748', 'contig70823', 'contig35447', 'contig33130', 'contig38499', 'contig102998', 'contig66812', 'contig42207', 'contig1807', 'contig76224', 'contig69311', 'contig62591', 'contig38737']	TCGA-CESC	Primary Tumor
NC_001526	TCGA-ZJ-A8QQ	b6bc4f03-3230-4601-88b4-df3145f85f5f		Human papillomavirus type 16, complete genome	92.2467	76.6667	[56, 48, 52]	['contig92925', 'contig38562', 'contig11471']	TCGA-CESC	Primary Tumor
NC_001526	TCGA-EK-A2IR	f029db9d-c31f-4a0d-80c8-516e8dcbfd74		Human papillomavirus type 16, complete genome	90.039	83.3333	[48, 57, 48]	['contig2134', 'contig23283', 'contig1205']	TCGA-CESC	Primary Tumor
NC_001526	TCGA-FU-A3HY	d972ccb5-21b2-422c-a5b0-c5032dfd3807		Human papillomavirus type 16, complete genome	96.0968	58.6364	[48, 48, 48, 48, 48, 48, 48, 48, 48, 48, 98]	['contig221376', 'contig176436', 'contig29094', 'contig58615', 'contig222475', 'contig85130', 'contig35455', 'contig49200', 'contig225360', 'contig41106', 'contig26288']	TCGA-CESC	Primary Tumor
NC_001526	TCGA-ZJ-AAXJ	a5c6adcf-60f8-48a7-a363-a37fd487349b		Human papillomavirus type 16, complete genome	90.4762	92.25	[48, 53, 48, 48, 57, 48, 48, 48]	['contig37161', 'contig13063', 'contig29507', 'contig22310', 'contig85242', 'contig25289', 'contig25290', 'contig25811']	TCGA-CESC	Primary Tumor
D90400	TCGA-VS-A9UV	5547ff6f-c7fc-429b-b97e-a84e707a7359		Human papillomavirus type 58 complete genome	90.4978	59.9	[48, 48, 48, 179, 48, 48, 48, 213, 48, 48]	['contig12422', 'contig12188', 'contig30151', 'contig1435', 'contig31481', 'contig19422', 'contig16036', 'contig847', 'contig24935', 'contig27935']	TCGA-CESC	Primary Tumor
NC_001593	TCGA-VS-A9UV	5547ff6f-c7fc-429b-b97e-a84e707a7359		Human papillomavirus type 53, complete genome	91.4895	67	[48, 48]	['contig5867', 'contig16036']	TCGA-CESC	Primary Tumor
X74481	TCGA-VS-A9UV	5547ff6f-c7fc-429b-b97e-a84e707a7359		Human papillomavirus type 52 genomic DNA	98.6805	84.2222	[48, 69, 48, 81, 48, 48, 72, 48, 48, 115, 48, 48, 48, 48, 48, 48, 48, 48, 48, 48, 48, 48, 179, 213, 48, 48, 48]	['contig14625', 'contig16897', 'contig9310', 'contig5398', 'contig12294', 'contig27347', 'contig3813', 'contig27935', 'contig8939', 'contig71', 'contig16036', 'contig31686', 'contig12295', 'contig11703', 'contig5421', 'contig30940', 'contig28590', 'contig31481', 'contig19422', 'contig12188', 'contig30151', 'contig29445', 'contig1435', 'contig847', 'contig27101', 'contig8827', 'contig28648']	TCGA-CESC	Primary Tumor
NC_001526	TCGA-FU-A3EO	983ffcc8-f07e-4d2b-97a7-ad21f99080f9		Human papillomavirus type 16, complete genome	100	99	[99]	['contig_667']	TCGA-CESC	Solid Tissue Normal
DQ080079	TCGA-C5-A1BN	56e07df7-ee73-4b88-be81-e9d2ff019bfc		other	92.6933	63.75	[48, 48, 48, 48]	['contig_197583', 'contig_645786', 'contig_506122', 'contig_434270']	TCGA-CESC	Primary Tumor
M62849	TCGA-C5-A1BN	56e07df7-ee73-4b88-be81-e9d2ff019bfc		Human papillomavirus ORFs	93.1132	57.4444	[48, 48, 48, 48, 48, 48, 48, 48, 48]	['contig_92343', 'contig_506122', 'contig_239062', 'contig_645786', 'contig_139033', 'contig_279', 'contig_486133', 'contig_2540', 'contig_175203']	TCGA-CESC	Primary Tumor
X05015	TCGA-C5-A1BN	56e07df7-ee73-4b88-be81-e9d2ff019bfc		Human papillomavirus type 18 E6, E7, E1, E2, E4, E5, L1 & L2 genes	96.0214	55.8	[48, 48, 48, 48, 48]	['contig_506122', 'contig_114780', 'contig_114595', 'contig_645786', 'contig_136982']	TCGA-CESC	Primary Tumor
X74479	TCGA-C5-A1BN	56e07df7-ee73-4b88-be81-e9d2ff019bfc		Human papillomavirus type 45 genomic DNA	97.6489	65.4167	[48, 48, 48, 48, 48, 48, 48, 48, 48, 48, 48, 48]	['contig_136887', 'contig_140042', 'contig_608196', 'contig_506122', 'contig_136885', 'contig_114780', 'contig_152673', 'contig_228904', 'contig_645786', 'contig_223451', 'contig_136888', 'contig_136886']	TCGA-CESC	Primary Tumor
X05015	TCGA-C5-A907	70fddd24-6010-4df4-a439-8ef4c8243749		Human papillomavirus type 18 E6, E7, E1, E2, E4, E5, L1 & L2 genes	97.1468	76.2	[218, 54, 48, 48, 48, 48, 48, 48, 48, 49, 59, 48, 48, 48, 48, 93, 48, 71, 48, 164]	['contig7380', 'contig59549', 'contig23082', 'contig36719', 'contig72775', 'contig191057', 'contig204621', 'contig52371', 'contig157486', 'contig192931', 'contig1612', 'contig68327', 'contig168809', 'contig1580', 'contig193365', 'contig22824', 'contig57708', 'contig18707', 'contig67647', 'contig157252']	TCGA-CESC	Primary Tumor
NC_001526	TCGA-FU-A40J	bb088cef-13e3-4aa6-9d3e-3e8426890fac		Human papillomavirus type 16, complete genome	95.1096	65.5833	[48, 48, 48, 48, 48, 48, 48, 48, 48, 48, 48, 48]	['contig_93263', 'contig_85097', 'contig_156063', 'contig_89576', 'contig_208766', 'contig_5033', 'contig_83406', 'contig_3499', 'contig_34915', 'contig_2150', 'contig_150640', 'contig_204466']	TCGA-CESC	Primary Tumor
X05015	TCGA-FU-A40J	bb088cef-13e3-4aa6-9d3e-3e8426890fac		Human papillomavirus type 18 E6, E7, E1, E2, E4, E5, L1 & L2 genes	94.7915	69	[48, 48]	['contig_219541', 'contig_165256']	TCGA-CESC	Primary Tumor
V01116	TCGA-HM-A6W2	195c9506-d85e-45de-95f1-4dab7d5da354		Human papilloma virus type 1a E6, E8, E7, L2 & L2 genes	98.485	66.6667	[48, 68, 48]	['contig_153159', 'contig_72845', 'contig_119051']	TCGA-CESC	Metastatic
NC_001526	TCGA-DS-A7WF	3021467f-3a0b-4397-b9ef-6a9e832733f7		Human papillomavirus type 16, complete genome	94.6653	78.6667	[48, 48, 48, 48, 48, 48]	['contig53121', 'contig232615', 'contig37377', 'contig219744', 'contig2098', 'contig168713']	TCGA-CESC	Primary Tumor
X05015	TCGA-EK-A2PK	a31d961e-444d-4580-b222-54fb618e6f43		Human papillomavirus type 18 E6, E7, E1, E2, E4, E5, L1 & L2 genes	93.987	88.6667	[48, 58, 59]	['contig27692', 'contig74', 'contig71']	TCGA-CESC	Primary Tumor
J04353	TCGA-C5-A7XC	205467a4-a103-4821-abed-a85eb808d999		Human papillomavirus type 31 (HPV-31) complete genome	92.6355	68	[132, 48]	['contig_3196', 'contig_1940']	TCGA-CESC	Primary Tumor
NC_001526	TCGA-C5-A7XC	205467a4-a103-4821-abed-a85eb808d999		Human papillomavirus type 16, complete genome	100	98	[132]	['contig_3196']	TCGA-CESC	Primary Tumor
NC_001526	TCGA-VS-A9U7	4b71d73c-9cd9-4a7e-9e72-cdc92496e465		Human papillomavirus type 16, complete genome	96.0186	82	[48, 48, 48, 48, 48, 57, 48, 48, 48, 48, 48, 55, 48, 48, 72, 72, 51, 71, 57, 48, 48]	['contig59315', 'contig1487', 'contig7398', 'contig23458', 'contig23334', 'contig2865', 'contig68316', 'contig68803', 'contig29831', 'contig66370', 'contig19647', 'contig8322', 'contig69232', 'contig19695', 'contig65249', 'contig6019', 'contig13507', 'contig64115', 'contig10257', 'contig13967', 'contig68535']	TCGA-CESC	Primary Tumor
X74479	TCGA-VS-AA62	ec02c3f3-5eab-4901-a73f-3c6a6183324e		Human papillomavirus type 45 genomic DNA	91.6784	81	[48, 48, 48, 48, 48, 48, 70, 48, 48, 48]	['contig_37024', 'contig_7406', 'contig_37023', 'contig_20997', 'contig_8401', 'contig_11661', 'contig_22815', 'contig_22814', 'contig_50408', 'contig_50919']	TCGA-CESC	Primary Tumor
NC_001526	TCGA-ZJ-AAXI	efe94b37-d809-43f2-8c1d-7e26d4597236		Human papillomavirus type 16, complete genome	100	99	[94, 129]	['contig_419', 'contig_123']	TCGA-CESC	Primary Tumor
X74479	TCGA-C5-A1MF	716ac664-dd69-46e3-803b-5ad33b807d94		Human papillomavirus type 45 genomic DNA	94.4537	73.6667	[48, 48, 48]	['contig215303', 'contig446536', 'contig205491']	TCGA-CESC	Primary Tumor
NC_001526	TCGA-C5-A0TN	9591e56f-217c-4ee8-97a9-619048a20451		Human papillomavirus type 16, complete genome	95.8585	61.75	[57, 48, 48, 48]	['contig152455', 'contig82293', 'contig143392', 'contig5799']	TCGA-CESC	Primary Tumor
X05015	TCGA-VS-A9UB	fb9b0c67-e75c-4b04-aefd-b40177ed9da1		Human papillomavirus type 18 E6, E7, E1, E2, E4, E5, L1 & L2 genes	90.8797	69.6667	[55, 101, 104]	['contig_4818', 'contig_1354', 'contig_1526']	TCGA-CESC	Primary Tumor
X74479	TCGA-VS-A9UB	fb9b0c67-e75c-4b04-aefd-b40177ed9da1		Human papillomavirus type 45 genomic DNA	100	99	[101, 104]	['contig_1354', 'contig_1526']	TCGA-CESC	Primary Tumor
X05015	TCGA-C5-A1M7	4ea06b04-4d96-45ad-a9db-fef42e0d9796		Human papillomavirus type 18 E6, E7, E1, E2, E4, E5, L1 & L2 genes	97.9575	56.3333	[48, 48, 58, 48, 48, 48]	['contig79048', 'contig191083', 'contig80855', 'contig209313', 'contig90494', 'contig105759']	TCGA-CESC	Primary Tumor
X77858	TCGA-EK-A2RJ	6ead0e5d-6a92-4ecd-ac8f-75502aa20745		Human papilloma virus type 59, complete viral genome	94.7715	62.5	[48, 48, 55, 48]	['contig_43388', 'contig_262089', 'contig_40597', 'contig_219292']	TCGA-CESC	Primary Tumor
NC_001526	TCGA-EA-A97N	1e823992-8845-4b2e-935c-0e00d433978a		Human papillomavirus type 16, complete genome	100	70	[98, 48]	['contig_109', 'contig_21360']	TCGA-CESC	Primary Tumor
X05015	TCGA-C5-A1MI	c38727b0-810f-4ecc-82b5-73d288a7707a		Human papillomavirus type 18 E6, E7, E1, E2, E4, E5, L1 & L2 genes	96.7612	62.5	[59, 48, 48, 48, 48, 48, 48, 48, 48, 48, 48, 48, 48, 48, 48, 48, 48, 48, 48, 48, 48, 55, 48, 48]	['contig35852', 'contig49789', 'contig426730', 'contig75823', 'contig361397', 'contig71735', 'contig87179', 'contig422676', 'contig418992', 'contig87621', 'contig348805', 'contig91514', 'contig75820', 'contig392799', 'contig361398', 'contig415849', 'contig84785', 'contig392798', 'contig56313', 'contig372403', 'contig392795', 'contig392797', 'contig91515', 'contig392794']	TCGA-CESC	Primary Tumor
NC_001526	TCGA-MU-A8JM	9ef4537b-1d52-4e19-b58e-5edf6178f8f1		Human papillomavirus type 16, complete genome	97.573	66.5714	[48, 48, 48, 48, 48, 48]	['contig_73777', 'contig_137215', 'contig_24565', 'contig_164217', 'contig_137867', 'contig_137498']	TCGA-CESC	Primary Tumor
DQ080079	TCGA-VS-A9UH	aaba06aa-560b-49ba-a766-449a4e88132f		other	93.2585	69.5	[90, 48]	['contig_3666', 'contig_384']	TCGA-CESC	Primary Tumor
NC_038889	TCGA-VS-A9UH	aaba06aa-560b-49ba-a766-449a4e88132f		human papillomavirus 30, complete genome	95.746	65.3333	[48, 48, 86]	['contig_58349', 'contig_74697', 'contig_3684']	TCGA-CESC	Primary Tumor
U21941	TCGA-VS-A9UH	aaba06aa-560b-49ba-a766-449a4e88132f		Human papillomavirus type 70, complete genome	98.4127	60.6667	[90, 48, 48]	['contig_3666', 'contig_58349', 'contig_23121']	TCGA-CESC	Primary Tumor
X74474	TCGA-VS-A9UH	aaba06aa-560b-49ba-a766-449a4e88132f		Human papillomavirus type 30 genomic DNA	95.746	65.3333	[48, 48, 86]	['contig_58349', 'contig_74697', 'contig_3684']	TCGA-CESC	Primary Tumor
X74479	TCGA-VS-A9UH	aaba06aa-560b-49ba-a766-449a4e88132f		Human papillomavirus type 45 genomic DNA	92.262	96	[90, 89]	['contig_3666', 'contig_8848']	TCGA-CESC	Primary Tumor
X05015	TCGA-EX-A3L1	7666427a-a7f3-4b09-a3be-7624864cc7fc		Human papillomavirus type 18 E6, E7, E1, E2, E4, E5, L1 & L2 genes	93.5203	60.6667	[48, 48, 48]	['contig_717', 'contig_90775', 'contig_29842']	TCGA-CESC	Primary Tumor
X74479	TCGA-EX-A3L1	7666427a-a7f3-4b09-a3be-7624864cc7fc		Human papillomavirus type 45 genomic DNA	93.2342	83.8333	[48, 48, 48, 51, 48, 57]	['contig_93871', 'contig_53160', 'contig_25590', 'contig_1027', 'contig_13986', 'contig_85384']	TCGA-CESC	Primary Tumor
NC_001526	TCGA-EA-A43B	5930c436-27b4-4670-a806-ab906d79fae5		Human papillomavirus type 16, complete genome	91.3258	93.6	[48, 48, 48, 48, 84]	['contig_34985', 'contig_19254', 'contig_88482', 'contig_84845', 'contig_4812']	TCGA-CESC	Primary Tumor
M62849	TCGA-JW-A5VJ	53c85356-d119-49d0-9c7b-17307173cf14		Human papillomavirus ORFs	91.111	64	[48, 48]	['contig_35383', 'contig_30428']	TCGA-CESC	Primary Tumor
D90400	TCGA-LP-A7HU	4e4ea57d-f17b-4bd1-8565-dae65156eb93		Human papillomavirus type 58 complete genome	90.8165	71	[48, 48]	['contig_536498', 'contig_255020']	TCGA-CESC	Primary Tumor
NC_001526	TCGA-LP-A7HU	4e4ea57d-f17b-4bd1-8565-dae65156eb93		Human papillomavirus type 16, complete genome	96.3315	83.4828	[48, 48, 48, 48, 48, 48, 48, 48, 48, 48, 48, 48, 48, 48, 48, 48, 48, 48, 63, 48, 48, 48, 48, 48, 48, 48, 48, 48]	['contig_536498', 'contig_532379', 'contig_66092', 'contig_606054', 'contig_128681', 'contig_181705', 'contig_255879', 'contig_292324', 'contig_563094', 'contig_569950', 'contig_560108', 'contig_1567', 'contig_13865', 'contig_577043', 'contig_170113', 'contig_90334', 'contig_169696', 'contig_583209', 'contig_429197', 'contig_90815', 'contig_91062', 'contig_523197', 'contig_602018', 'contig_429198…	TCGA-CESC	Primary Tumor
NC_001526	TCGA-IR-A3LI	9bb9d756-5b8b-4d38-8127-f6ca3f675690		Human papillomavirus type 16, complete genome	94.02	85	[48, 48, 48, 48, 48, 67, 48, 48, 48]	['contig_20894', 'contig_123962', 'contig_115165', 'contig_29184', 'contig_12347', 'contig_99364', 'contig_95659', 'contig_108356', 'contig_8723']	TCGA-CESC	Primary Tumor
D90400	TCGA-DS-A1OA	12382ddb-8235-4f05-b553-f318b70eaaee		Human papillomavirus type 58 complete genome	97.9035	59.25	[48, 48, 48, 48, 48, 48, 48, 48, 48, 48, 48, 48, 48, 48, 48, 48, 48, 48, 69]	['contig402228', 'contig487572', 'contig100605', 'contig250726', 'contig506682', 'contig98293', 'contig422411', 'contig526', 'contig98294', 'contig487542', 'contig258063', 'contig334353', 'contig509091', 'contig260656', 'contig422397', 'contig13507', 'contig6947', 'contig472981', 'contig270']	TCGA-CESC	Primary Tumor
M12732	TCGA-DS-A1OA	12382ddb-8235-4f05-b553-f318b70eaaee		Human papillomavirus type 33, complete genome	94.937	54.8333	[48, 48, 48, 48, 69, 48]	['contig339340', 'contig472981', 'contig100605', 'contig461037', 'contig270', 'contig250726']	TCGA-CESC	Primary Tumor
J04353	TCGA-C5-A2M2	6e52d509-c167-4eee-943f-83206de7bfbd		Human papillomavirus type 31 (HPV-31) complete genome	96.4944	53.6	[48, 48, 48, 48, 48]	['contig_44646', 'contig_34302', 'contig_40524', 'contig_182449', 'contig_53200']	TCGA-CESC	Primary Tumor
NC_001526	TCGA-C5-A2M2	6e52d509-c167-4eee-943f-83206de7bfbd		Human papillomavirus type 16, complete genome	93.9004	82.2	[48, 48, 48, 48, 48, 48, 48, 48, 48, 48]	['contig_16492', 'contig_206327', 'contig_34324', 'contig_40847', 'contig_187721', 'contig_165931', 'contig_40524', 'contig_182449', 'contig_53200', 'contig_196866']	TCGA-CESC	Primary Tumor
X74477	TCGA-C5-A2M2	6e52d509-c167-4eee-943f-83206de7bfbd		Human papillomavirus type 35H genomic DNA	92.0217	60.5	[48, 48, 48, 48]	['contig_182449', 'contig_53200', 'contig_40524', 'contig_203569']	TCGA-CESC	Primary Tumor
X74479	TCGA-C5-A2M2	6e52d509-c167-4eee-943f-83206de7bfbd		Human papillomavirus type 45 genomic DNA	93.1097	58.6667	[48, 48, 48]	['contig_53200', 'contig_22288', 'contig_39338']	TCGA-CESC	Primary Tumor
NC_001526	TCGA-VS-A9UR	eb02fc3a-44ca-4497-9ac6-5568b032d063		Human papillomavirus type 16, complete genome	92.5275	97.125	[48, 48, 48, 48, 48, 48, 66, 48]	['contig_4846', 'contig_40180', 'contig_9137', 'contig_11373', 'contig_20819', 'contig_20950', 'contig_9136', 'contig_9138']	TCGA-CESC	Primary Tumor
NC_001526	TCGA-IR-A3LF	9fbee306-fa17-4e58-b826-3518a1befced		Human papillomavirus type 16, complete genome	95.1817	65.7	[48, 48, 48, 48, 48, 48, 48, 48, 110, 48]	['contig86832', 'contig13519', 'contig34879', 'contig19320', 'contig28331', 'contig77190', 'contig13354', 'contig78786', 'contig27483', 'contig20106']	TCGA-CESC	Primary Tumor
NC_001526	TCGA-FU-A3YQ	3b6fd416-dfa5-491a-9cf7-0c2f3b2582cb		Human papillomavirus type 16, complete genome	98.2831	55	[48, 48, 74, 48, 48, 48, 48]	['contig_74568', 'contig_440594', 'contig_151788', 'contig_82680', 'contig_360363', 'contig_166291', 'contig_87369']	TCGA-CESC	Primary Tumor
NC_001676	TCGA-FU-A3YQ	3b6fd416-dfa5-491a-9cf7-0c2f3b2582cb		Human papillomavirus type 54, complete genome	92.9275	55.25	[48, 74, 48, 48]	['contig_381090', 'contig_151788', 'contig_62363', 'contig_380635']	TCGA-CESC	Primary Tumor
X05015	TCGA-Q1-A73S	21f5bf50-6a89-49a6-a72b-8a77343e4337		Human papillomavirus type 18 E6, E7, E1, E2, E4, E5, L1 & L2 genes	95.8602	65.2222	[48, 48, 48, 48, 48, 48, 48, 72, 61]	['contig168176', 'contig285464', 'contig287945', 'contig173153', 'contig219787', 'contig235113', 'contig282007', 'contig129493', 'contig174077']	TCGA-CESC	Primary Tumor
NC_001526	TCGA-Q1-A73R	af304a6f-6dba-4ef9-bca4-551c67244df0		Human papillomavirus type 16, complete genome	94.7787	76.4412	[48, 48, 48, 48, 48, 70, 48, 48, 52, 48, 48, 48, 48, 48, 48, 48, 48, 48, 48, 48, 48, 48, 48, 48, 48, 48, 48, 48, 48, 48, 48, 48, 48]	['contig_65002', 'contig_2419', 'contig_197032', 'contig_44083', 'contig_68815', 'contig_84832', 'contig_155468', 'contig_6453', 'contig_49607', 'contig_110610', 'contig_227982', 'contig_81827', 'contig_87342', 'contig_68607', 'contig_72333', 'contig_183811', 'contig_77690', 'contig_195075', 'contig_93438', 'contig_226220', 'contig_228226', 'contig_56050', 'contig_51454', 'contig_50000', 'contig_…	TCGA-CESC	Primary Tumor
NC_001526	TCGA-FU-A2QG	062e97c6-f1b9-4fc3-bca5-c6ad57c490c8		Human papillomavirus type 16, complete genome	93.4762	76.25	[48, 48, 48, 48]	['contig88706', 'contig153375', 'contig189873', 'contig200958']	TCGA-CESC	Primary Tumor
NC_001526	TCGA-EA-A3HS	4e099ea0-983d-4e37-b1d3-d000c8509f40		Human papillomavirus type 16, complete genome	94.4447	66	[48, 48, 48]	['contig_144115', 'contig_16996', 'contig_156352']	TCGA-CESC	Primary Tumor
NC_001526	TCGA-EK-A2RC	d694267a-b413-42ab-b04c-33dec6dd12ed		Human papillomavirus type 16, complete genome	94.5685	61	[48, 48, 48]	['contig_91439', 'contig_58922', 'contig_27305']	TCGA-CESC	Primary Tumor
U21941	TCGA-EK-A2RC	d694267a-b413-42ab-b04c-33dec6dd12ed		Human papillomavirus type 70, complete genome	93.486	55.8333	[48, 48, 48, 48, 48, 48]	['contig_88688', 'contig_227344', 'contig_254054', 'contig_89534', 'contig_229053', 'contig_220538']	TCGA-CESC	Primary Tumor
NC_001526	TCGA-C5-A901	cceeed32-b8f2-4ce0-bb9d-66d3f5105856		Human papillomavirus type 16, complete genome	91.111	94	[48]	['contig_39772']	TCGA-CESC	Primary Tumor
X74477	TCGA-ZX-AA5X	205671d8-9aeb-4797-ba5c-47af4b66c73c		Human papillomavirus type 35H genomic DNA	94.1195	89.5	[48, 48]	['contig26300', 'contig711']	TCGA-CESC	Primary Tumor
D90400	TCGA-VS-A9UZ	a87882a9-b27e-48e3-84c3-0616f3574dfe		Human papillomavirus type 58 complete genome	93.4244	52	[48, 51, 62, 72, 48]	['contig14041', 'contig1666', 'contig1153', 'contig32120', 'contig17795']	TCGA-CESC	Primary Tumor
NC_001526	TCGA-VS-A9UZ	a87882a9-b27e-48e3-84c3-0616f3574dfe		Human papillomavirus type 16, complete genome	93.3336	92.7368	[54, 48, 62, 48, 48, 58, 51, 48, 48, 48, 48, 48, 48, 48, 48, 48, 61, 48, 72]	['contig10143', 'contig8278', 'contig1153', 'contig26164', 'contig14078', 'contig30727', 'contig7819', 'contig18421', 'contig32543', 'contig12068', 'contig3780', 'contig30834', 'contig33364', 'contig19447', 'contig36396', 'contig34644', 'contig3859', 'contig34151', 'contig32120']	TCGA-CESC	Primary Tumor
NC_001526	TCGA-C5-A7CH	72dbe8e9-9abb-4164-b453-f05d412de740		Human papillomavirus type 16, complete genome	93.5132	62.75	[48, 48, 48, 48]	['contig_117164', 'contig_136097', 'contig_20866', 'contig_109021']	TCGA-CESC	Primary Tumor
J04353	TCGA-C5-A3HL	ca232402-b40a-4d75-b49e-708f4c1ebf7b		Human papillomavirus type 31 (HPV-31) complete genome	94.6068	54.4	[129, 48, 48, 48, 48]	['contig_696', 'contig_21861', 'contig_42475', 'contig_164964', 'contig_16116']	TCGA-CESC	Primary Tumor
NC_001526	TCGA-C5-A3HL	ca232402-b40a-4d75-b49e-708f4c1ebf7b		Human papillomavirus type 16, complete genome	99.4445	57.75	[48, 48, 48, 48, 129, 48, 48, 48, 48, 98, 48, 48]	['contig_23444', 'contig_150133', 'contig_24418', 'contig_167441', 'contig_696', 'contig_135893', 'contig_158625', 'contig_149801', 'contig_1412', 'contig_1778', 'contig_71967', 'contig_159918']	TCGA-CESC	Primary Tumor
X74477	TCGA-C5-A3HL	ca232402-b40a-4d75-b49e-708f4c1ebf7b		Human papillomavirus type 35H genomic DNA	92.564	58	[48, 129, 48]	['contig_13846', 'contig_696', 'contig_45241']	TCGA-CESC	Primary Tumor
NC_001526	TCGA-C5-A1BK	7a40d57f-3866-42d1-9548-fd1503341518		Human papillomavirus type 16, complete genome	95.5592	56.1667	[48, 48, 48, 48, 48, 48]	['contig_76208', 'contig_1558', 'contig_470913', 'contig_274174', 'contig_467287', 'contig_183342']	TCGA-CESC	Primary Tumor
NC_001526	TCGA-MA-AA3W	464089f3-f46c-40ce-a7ac-73a23c8dfed9		Human papillomavirus type 16, complete genome	94.853	75.0714	[48, 48, 48, 48, 49, 58, 48, 48, 48, 48, 53, 48, 51, 48]	['contig35804', 'contig80179', 'contig72676', 'contig20657', 'contig77834', 'contig16707', 'contig14033', 'contig41732', 'contig70105', 'contig79058', 'contig33296', 'contig21004', 'contig30178', 'contig73222']	TCGA-CESC	Primary Tumor
J04353	TCGA-DS-A5RQ	b2c4e862-25b5-4a70-9c7a-244e0de5d506		Human papillomavirus type 31 (HPV-31) complete genome	90.0033	67.3333	[48, 48, 48]	['contig_12939', 'contig_17477', 'contig_29348']	TCGA-CESC	Primary Tumor
M62849	TCGA-R2-A69V	17de7ab0-cb29-40a5-8821-9944b4097783		Human papillomavirus ORFs	93.023	90	[48]	['contig45607']	TCGA-CESC	Primary Tumor
M62849	TCGA-MA-AA3Y	382e07ef-9f6c-471f-bfe5-dd61206e6437		Human papillomavirus ORFs	96.3672	69.3125	[48, 48, 48, 48, 48, 48, 48, 48, 48, 48, 48, 48, 48, 48, 48]	['contig196918', 'contig35203', 'contig156016', 'contig203960', 'contig35098', 'contig156021', 'contig201782', 'contig178456', 'contig194220', 'contig156020', 'contig90464', 'contig188625', 'contig200829', 'contig65400', 'contig156017']	TCGA-CESC	Primary Tumor
NC_001526	TCGA-VS-A9V4	85f477d2-f228-4c2d-ac9d-04db20f5ab42		Human papillomavirus type 16, complete genome	92.6705	79.75	[48, 48, 48, 48]	['contig21421', 'contig37041', 'contig21399', 'contig21431']	TCGA-CESC	Primary Tumor
X05015	TCGA-Q1-A73O	eb1f403e-c9c4-44ea-b45b-81620cbf2d52		Human papillomavirus type 18 E6, E7, E1, E2, E4, E5, L1 & L2 genes	95.7979	81.4118	[55, 66, 48, 48, 48, 48, 48, 48, 48, 48, 48, 48, 48, 48, 48, 48]	['contig23374', 'contig50564', 'contig969', 'contig19778', 'contig25546', 'contig44419', 'contig94264', 'contig32922', 'contig34603', 'contig385', 'contig3383', 'contig40148', 'contig78520', 'contig19852', 'contig83432', 'contig84391']	TCGA-CESC	Primary Tumor
X74479	TCGA-Q1-A73O	eb1f403e-c9c4-44ea-b45b-81620cbf2d52		Human papillomavirus type 45 genomic DNA	93.2127	74.3333	[48, 66, 48]	['contig19778', 'contig50564', 'contig94264']	TCGA-CESC	Primary Tumor
J04353	TCGA-MA-AA41	1966ef90-196c-4372-9509-bb269b090385		Human papillomavirus type 31 (HPV-31) complete genome	93.617	69	[48, 48]	['contig_31835', 'contig_197244']	TCGA-CESC	Primary Tumor
NC_001526	TCGA-MA-AA41	1966ef90-196c-4372-9509-bb269b090385		Human papillomavirus type 16, complete genome	94.4719	85.9	[48, 48, 48, 48, 48, 48, 48, 48, 48]	['contig_182151', 'contig_197244', 'contig_56534', 'contig_148', 'contig_199925', 'contig_170523', 'contig_201919', 'contig_79354', 'contig_149748']	TCGA-CESC	Primary Tumor
X74477	TCGA-MA-AA41	1966ef90-196c-4372-9509-bb269b090385		Human papillomavirus type 35H genomic DNA	91.443	72	[48, 48]	['contig_201666', 'contig_197244']	TCGA-CESC	Primary Tumor
X74479	TCGA-IR-A3LB	58427e92-f65f-4e40-8a29-103013f2ad29		Human papillomavirus type 45 genomic DNA	94.1159	82.4722	[48, 48, 48, 76, 48, 48, 48, 48, 48, 48, 48, 48, 48, 48, 48, 48, 48, 48, 48, 48, 48, 48, 48, 48, 48, 48, 48, 48, 48, 48, 48, 48, 48, 48, 48]	['contig_140702', 'contig_16044', 'contig_122829', 'contig_46589', 'contig_105778', 'contig_119738', 'contig_21813', 'contig_4759', 'contig_142589', 'contig_147145', 'contig_52760', 'contig_145416', 'contig_47009', 'contig_42128', 'contig_3846', 'contig_24212', 'contig_6879', 'contig_132339', 'contig_134985', 'contig_101186', 'contig_100655', 'contig_44107', 'contig_57556', 'contig_121261', 'cont…	TCGA-CESC	Primary Tumor
NC_001526	TCGA-BI-A0VR	52e4d418-7e5a-4216-93f9-c8acf5de59c8		Human papillomavirus type 16, complete genome	97.4474	60.5625	[48, 48, 48, 48, 48, 48, 48, 48, 48, 48, 48, 48, 48, 48, 48]	['contig_431726', 'contig_431722', 'contig_843219', 'contig_256078', 'contig_431725', 'contig_431723', 'contig_472830', 'contig_813811', 'contig_424166', 'contig_444634', 'contig_554921', 'contig_424168', 'contig_227081', 'contig_431724', 'contig_424167']	TCGA-CESC	Primary Tumor
J04353	TCGA-VS-A8QA	487903f4-eea8-4377-a8a3-b1fa320a38ed		Human papillomavirus type 31 (HPV-31) complete genome	91.4196	79.4	[71, 48, 48, 48, 48]	['contig_6893', 'contig_160492', 'contig_146026', 'contig_158923', 'contig_117058']	TCGA-CESC	Primary Tumor
M62877	TCGA-VS-A8QA	487903f4-eea8-4377-a8a3-b1fa320a38ed		Human papilloma virus type 51 genomic DNA, partial sequence	90.4255	68	[48, 48]	['contig_55578', 'contig_161783']	TCGA-CESC	Primary Tumor
NC_001526	TCGA-VS-A8QA	487903f4-eea8-4377-a8a3-b1fa320a38ed		Human papillomavirus type 16, complete genome	97.8141	84.9286	[48, 48, 71, 48, 48, 48, 48, 48, 48, 48, 48, 69, 48, 48]	['contig_83809', 'contig_160492', 'contig_6893', 'contig_66633', 'contig_160245', 'contig_146026', 'contig_77612', 'contig_168286', 'contig_90700', 'contig_89887', 'contig_83815', 'contig_5236', 'contig_158923', 'contig_117058']	TCGA-CESC	Primary Tumor
NC_001583	TCGA-VS-A8QA	487903f4-eea8-4377-a8a3-b1fa320a38ed		Human papillomavirus type 26, complete genome	90.1663	81.25	[69, 48, 48, 71]	['contig_5236', 'contig_96922', 'contig_66633', 'contig_6893']	TCGA-CESC	Primary Tumor
NC_005134	TCGA-VS-A8QA	487903f4-eea8-4377-a8a3-b1fa320a38ed		Human papillomavirus type 96, complete genome	94.9447	54	[48, 69, 48, 48]	['contig_1788', 'contig_5236', 'contig_66576', 'contig_6570']	TCGA-CESC	Primary Tumor
NC_017997	TCGA-VS-A8QA	487903f4-eea8-4377-a8a3-b1fa320a38ed		Human papillomavirus type 144, complete genome	90.3886	71.25	[48, 48, 48, 71, 48, 48, 48, 69]	['contig_54089', 'contig_160492', 'contig_66633', 'contig_6893', 'contig_95061', 'contig_146026', 'contig_158923', 'contig_5236']	TCGA-CESC	Primary Tumor
X74472	TCGA-VS-A8QA	487903f4-eea8-4377-a8a3-b1fa320a38ed		Human papillomavirus type 26 genomic DNA	90.1663	81.25	[69, 48, 48, 71]	['contig_5236', 'contig_96922', 'contig_66633', 'contig_6893']	TCGA-CESC	Primary Tumor
X74477	TCGA-VS-A8QA	487903f4-eea8-4377-a8a3-b1fa320a38ed		Human papillomavirus type 35H genomic DNA	93.8175	76.375	[48, 48, 71, 48, 48, 48, 48, 69]	['contig_155414', 'contig_160492', 'contig_6893', 'contig_66633', 'contig_146026', 'contig_158738', 'contig_158923', 'contig_5236']	TCGA-CESC	Primary Tumor
M12732	TCGA-VS-A9U6	d989b6a3-d300-4ee8-ac62-ff790d740360		Human papillomavirus type 33, complete genome	100	60.6667	[103, 48, 48]	['contig_149', 'contig_46649', 'contig_38307']	TCGA-CESC	Primary Tumor
X74481	TCGA-VS-A9U6	d989b6a3-d300-4ee8-ac62-ff790d740360		Human papillomavirus type 52 genomic DNA	94.773	56	[103, 48, 116, 81, 48]	['contig_149', 'contig_28357', 'contig_1730', 'contig_330', 'contig_23388']	TCGA-CESC	Primary Tumor
NC_001526	TCGA-C5-A1M8	09b126b6-4a72-4c46-aa78-24b9229044bd		Human papillomavirus type 16, complete genome	98.4433	53	[48, 98, 48, 48, 75, 162, 48, 48]	['contig_14578', 'contig_139', 'contig_270497', 'contig_314841', 'contig_61570', 'contig_7678', 'contig_11553', 'contig_126764']	TCGA-CESC	Primary Tumor
NC_001526	TCGA-VS-A94W	82422313-6ebd-49cd-8f26-81f741343c54		Human papillomavirus type 16, complete genome	96.132	68.5833	[48, 48, 48, 48, 48, 48, 48, 48, 48, 48, 48, 48]	['contig86582', 'contig76807', 'contig30371', 'contig36492', 'contig157457', 'contig157382', 'contig84200', 'contig187328', 'contig233100', 'contig166646', 'contig78310', 'contig25923']	TCGA-CESC	Primary Tumor
NC_001526	TCGA-Q1-A6DW	e8a57f80-e1d9-410b-a9dc-9945b2627aa1		Human papillomavirus type 16, complete genome	95.1671	73.0625	[48, 48, 48, 48, 55, 72, 48, 48, 48, 48, 48, 48, 48, 48, 48, 48]	['contig65782', 'contig69942', 'contig72231', 'contig63892', 'contig1851', 'contig31435', 'contig13987', 'contig40924', 'contig57286', 'contig36310', 'contig73286', 'contig74766', 'contig13629', 'contig2025', 'contig1869', 'contig15703']	TCGA-CESC	Primary Tumor
J04353	TCGA-DS-A0VK	cf8f289d-10d0-49d3-a3b7-b449b794b86d		Human papillomavirus type 31 (HPV-31) complete genome	90.4373	78	[48, 48, 48]	['contig66386', 'contig96893', 'contig11334']	TCGA-CESC	Primary Tumor
NC_001526	TCGA-DS-A0VK	cf8f289d-10d0-49d3-a3b7-b449b794b86d		Human papillomavirus type 16, complete genome	94.7245	72.2727	[48, 48, 48, 48, 48, 48, 48, 48, 48, 48, 48]	['contig41597', 'contig10911', 'contig42311', 'contig4793', 'contig11334', 'contig96893', 'contig73106', 'contig27967', 'contig20804', 'contig21033', 'contig45204']	TCGA-CESC	Primary Tumor
NC_001526	TCGA-EK-A2RL	6fa0183a-51bf-4ac0-b729-089e1c3b55e9		Human papillomavirus type 16, complete genome	93.9381	65.875	[48, 48, 48, 48, 48, 48, 48, 48]	['contig161589', 'contig222656', 'contig289566', 'contig65409', 'contig295715', 'contig62176', 'contig179073', 'contig174415']	TCGA-CESC	Primary Tumor
X05015	TCGA-IR-A3L7	4fc4019a-ea67-4f27-a070-ced009abac4e		Human papillomavirus type 18 E6, E7, E1, E2, E4, E5, L1 & L2 genes	97.744	66.4	[48, 48, 48, 48, 96]	['contig_158345', 'contig_1513', 'contig_6179', 'contig_1514', 'contig_169']	TCGA-CESC	Primary Tumor
X05015	TCGA-VS-A9UO	52e4d957-abd1-4777-9987-47cf0f2c4326		Human papillomavirus type 18 E6, E7, E1, E2, E4, E5, L1 & L2 genes	95.6755	77.5	[48, 48, 48, 48]	['contig_3274', 'contig_61083', 'contig_15136', 'contig_79177']	TCGA-CESC	Primary Tumor
NC_001526	TCGA-DS-A1OC	259cc116-980a-4382-94d3-82dfb441110f		Human papillomavirus type 16, complete genome	95.173	70.75	[48, 48, 150, 48, 48, 48, 48, 72]	['contig2080', 'contig175488', 'contig27183', 'contig158702', 'contig174085', 'contig47787', 'contig1865', 'contig28368']	TCGA-CESC	Primary Tumor
NC_001526	TCGA-DR-A0ZM	406a14de-eac9-4d48-b5bb-fe9b0aca8eed		Human papillomavirus type 16, complete genome	94.8915	70	[48, 57]	['contig141434', 'contig25']	TCGA-CESC	Primary Tumor
NC_001526	TCGA-EX-A1H5	ae48837c-78be-4154-a84d-57e84fed1ed7		Human papillomavirus type 16, complete genome	94.2781	91.7778	[48, 48, 48, 48, 48, 68, 54, 48]	['contig63272', 'contig63773', 'contig66961', 'contig111182', 'contig121990', 'contig145963', 'contig2476', 'contig66960']	TCGA-CESC	Primary Tumor
NC_001526	TCGA-VS-A9UQ	02006f06-2b37-4a89-acd4-477fbbd79d31		Human papillomavirus type 16, complete genome	93.7998	89.4	[48, 72, 48, 48, 48, 48, 72, 48, 48, 48, 48, 48, 73, 48, 48, 66, 48, 51, 48, 64, 72, 72, 48, 48, 54]	['contig37102', 'contig14935', 'contig46031', 'contig20327', 'contig11906', 'contig46193', 'contig1611', 'contig19553', 'contig8854', 'contig45389', 'contig45469', 'contig46296', 'contig22148', 'contig22513', 'contig44074', 'contig12988', 'contig43882', 'contig8711', 'contig43810', 'contig33625', 'contig40528', 'contig5417', 'contig7057', 'contig6220', 'contig6304']	TCGA-CESC	Primary Tumor
NC_039050	TCGA-EA-A410	7b3befc7-b3e6-41af-845f-da1bea8ddba3		Cutavirus strain BR-337 NS1, putative VP1, hypothetical protein, VP2, and hypothetical protein genes, complete cds	100	100	[48]	['contig_49652']	TCGA-CESC	Primary Tumor
NC_001526	TCGA-EA-A410	7b3befc7-b3e6-41af-845f-da1bea8ddba3		Human papillomavirus type 16, complete genome	96.2038	80.6111	[48, 48, 48, 48, 66, 48, 69, 48, 61, 48, 48, 48, 48, 48, 48]	['contig77020', 'contig79321', 'contig369867', 'contig61018', 'contig125436', 'contig341217', 'contig134367', 'contig354813', 'contig10394', 'contig76059', 'contig287315', 'contig319681', 'contig369884', 'contig154905', 'contig321347']	TCGA-CESC	Primary Tumor
X05015	TCGA-C5-A1MQ	4b6846f9-908f-4f58-bcc8-11212cbe82e1		Human papillomavirus type 18 E6, E7, E1, E2, E4, E5, L1 & L2 genes	94.6322	82.875	[48, 48, 48, 48, 48, 56, 48]	['contig28547', 'contig469469', 'contig90461', 'contig96312', 'contig224341', 'contig129845', 'contig432230']	TCGA-CESC	Primary Tumor
NC_001526	TCGA-EA-A1QT	674226d9-2fbd-4943-ba5b-a849facae617		Human papillomavirus type 16, complete genome	96.2038	80.6111	[48, 48, 48, 48, 66, 48, 69, 48, 61, 48, 48, 48, 48, 48, 48]	['contig77020', 'contig79321', 'contig369867', 'contig61018', 'contig125436', 'contig341217', 'contig134367', 'contig354813', 'contig10394', 'contig76059', 'contig287315', 'contig319681', 'contig369884', 'contig154905', 'contig321347']	TCGA-CESC	Primary Tumor
X74479	TCGA-EA-A1QT	674226d9-2fbd-4943-ba5b-a849facae617		Human papillomavirus type 45 genomic DNA	95.4497	77.3333	[48, 48, 48]	['contig350895', 'contig2234', 'contig6378']	TCGA-CESC	Primary Tumor
NC_001526	TCGA-BI-A0VS	dd6a4d62-90e2-441e-9f5a-e282a29c2038		Human papillomavirus type 16, complete genome	92.9598	65.3333	[48, 48, 48, 48, 48, 48]	['contig_384141', 'contig_11666', 'contig_391617', 'contig_391673', 'contig_138799', 'contig_50460']	TCGA-CESC	Primary Tumor
J04353	TCGA-EX-A1H6	03488ec2-5c4e-4400-91da-b8f4ff265841		Human papillomavirus type 31 (HPV-31) complete genome	90.5557	62.6667	[64, 48, 48]	['contig_103254', 'contig_749238', 'contig_644455']	TCGA-CESC	Primary Tumor
M62849	TCGA-EX-A1H6	03488ec2-5c4e-4400-91da-b8f4ff265841		Human papillomavirus ORFs	94.6046	65.8	[48, 48, 48, 48, 48]	['contig_738531', 'contig_654763', 'contig_85727', 'contig_745200', 'contig_231654']	TCGA-CESC	Primary Tumor
NC_001526	TCGA-EX-A1H6	03488ec2-5c4e-4400-91da-b8f4ff265841		Human papillomavirus type 16, complete genome	96.5747	75.2	[64, 61, 54, 48, 48, 48, 48, 48, 48, 48]	['contig_103254', 'contig_746373', 'contig_46358', 'contig_561394', 'contig_586814', 'contig_92617', 'contig_82325', 'contig_44309', 'contig_38928', 'contig_65884']	TCGA-CESC	Primary Tumor
X74479	TCGA-VS-A94X	09deb937-20d3-49ac-9bed-26034148ae21		Human papillomavirus type 45 genomic DNA	100	58.25	[48, 78, 92, 48]	['contig25781', 'contig1170', 'contig414', 'contig12859']	TCGA-CESC	Primary Tumor
NC_001526	TCGA-C5-A2M1	8bb40c44-4340-4316-99f4-f9780b8a6880		Human papillomavirus type 16, complete genome	94.7334	69.2	[48, 48, 48, 48, 48, 48, 50, 72, 48, 48, 48, 48, 48, 48, 48]	['contig25305', 'contig39196', 'contig832', 'contig59970', 'contig149167', 'contig168472', 'contig29186', 'contig58520', 'contig36346', 'contig135976', 'contig162482', 'contig170027', 'contig164964', 'contig48943', 'contig157829']	TCGA-CESC	Primary Tumor
NC_001526	TCGA-MA-AA42	c69c98ef-bd7a-42f3-ad10-eb28a62a1b2b		Human papillomavirus type 16, complete genome	93.569	93.6364	[48, 48, 48, 48, 48, 66, 48, 59, 48, 48, 68, 48, 63, 48, 61, 48, 48, 48, 48, 52, 48, 79]	['contig60924', 'contig48736', 'contig54876', 'contig93662', 'contig32166', 'contig586', 'contig80911', 'contig90984', 'contig48162', 'contig73264', 'contig25106', 'contig22185', 'contig24533', 'contig96218', 'contig23076', 'contig46152', 'contig23077', 'contig56656', 'contig55037', 'contig965', 'contig90574', 'contig585']	TCGA-CESC	Primary Tumor
X74479	TCGA-C5-A7UC	ef07ee5e-fa63-4d7e-b01a-1a72f6c97766		Human papillomavirus type 45 genomic DNA	92.7443	80	[48, 48, 48]	['contig_246447', 'contig_4130', 'contig_4302']	TCGA-CESC	Primary Tumor
NC_001526	TCGA-EA-A5FO	7cbe760f-ba2d-4574-8b74-cd19dc7d18e2		Human papillomavirus type 16, complete genome	94.3023	93.6071	[48, 51, 48, 48, 48, 49, 48, 48, 48, 48, 55, 74, 48, 48, 48, 51, 48, 62, 48, 48, 48, 48, 48, 48, 60]	['contig69776', 'contig17516', 'contig28111', 'contig14865', 'contig81518', 'contig15525', 'contig14051', 'contig14361', 'contig156', 'contig20615', 'contig224', 'contig12543', 'contig28447', 'contig69548', 'contig889', 'contig75739', 'contig77036', 'contig73755', 'contig811', 'contig67214', 'contig80255', 'contig78624', 'contig24936', 'contig80318', 'contig17976']	TCGA-CESC	Primary Tumor
NC_001526	TCGA-FU-A3NI	5a831065-c045-4cd6-92a1-3c8c3e9f177b		Human papillomavirus type 16, complete genome	97.5032	53.8462	[48, 48, 48, 88, 77, 48, 48, 48, 48, 48, 48, 59, 48]	['contig302741', 'contig325132', 'contig302859', 'contig34565', 'contig69835', 'contig332776', 'contig62425', 'contig296049', 'contig311304', 'contig49443', 'contig257393', 'contig4468', 'contig329314']	TCGA-CESC	Primary Tumor
X05015	TCGA-4J-AA1J	842cf996-891d-43a0-88db-593f122c87d1		Human papillomavirus type 18 E6, E7, E1, E2, E4, E5, L1 & L2 genes	94.7899	71.7222	[48, 48, 48, 48, 48, 48, 48, 48, 48, 48, 48, 48, 48, 48, 48, 48, 48]	['contig_17082', 'contig_2960', 'contig_41234', 'contig_17389', 'contig_38617', 'contig_46019', 'contig_62539', 'contig_19152', 'contig_4816', 'contig_76222', 'contig_77933', 'contig_92597', 'contig_943', 'contig_58025', 'contig_104238', 'contig_4003', 'contig_102075']	TCGA-CESC	Primary Tumor
NC_001526	TCGA-VS-A9UM	6852a408-e2a3-4cd6-9d92-ff4e3a05bc33		Human papillomavirus type 16, complete genome	93.75	100	[48]	['contig41270']	TCGA-CESC	Primary Tumor
J04353	TCGA-DS-A7WH	091274be-c452-428d-be54-2f093cf45daa		Human papillomavirus type 31 (HPV-31) complete genome	95.0763	60.25	[162, 48, 48, 48]	['contig_1401', 'contig_144455', 'contig_66294', 'contig_286743']	TCGA-CESC	Primary Tumor
NC_001526	TCGA-DS-A7WH	091274be-c452-428d-be54-2f093cf45daa		Human papillomavirus type 16, complete genome	98.2712	73.8	[48, 48, 48, 48, 162, 48, 48, 48, 48, 48, 57, 48, 48, 48, 48, 48, 48, 48, 48, 48]	['contig_102572', 'contig_102571', 'contig_84076', 'contig_289574', 'contig_1401', 'contig_67144', 'contig_329879', 'contig_270837', 'contig_107143', 'contig_138600', 'contig_9840', 'contig_173467', 'contig_144455', 'contig_71353', 'contig_286743', 'contig_136041', 'contig_107142', 'contig_71354', 'contig_176850', 'contig_145778']	TCGA-CESC	Primary Tumor
X74477	TCGA-DS-A7WH	091274be-c452-428d-be54-2f093cf45daa		Human papillomavirus type 35H genomic DNA	92.8398	58	[48, 48, 48, 162, 48]	['contig_276046', 'contig_302027', 'contig_286743', 'contig_1401', 'contig_89172']	TCGA-CESC	Primary Tumor
NC_001526	TCGA-VS-A958	438d5b5c-4e37-442f-be1d-e9de2e642846		Human papillomavirus type 16, complete genome	93.75	100	[48]	['contig_7198']	TCGA-CESC	Primary Tumor
J04353	TCGA-C5-A7CO	72c70ee6-5ea3-494f-99ae-088afec66d82		Human papillomavirus type 31 (HPV-31) complete genome	96.7956	65.5714	[48, 48, 48, 48, 48, 48, 48]	['contig_4633', 'contig_88390', 'contig_219823', 'contig_72273', 'contig_218319', 'contig_189351', 'contig_199732']	TCGA-CESC	Primary Tumor
NC_001526	TCGA-C5-A2LS	c91de641-d569-4502-b0c3-475bace493f8		Human papillomavirus type 16, complete genome	94.5373	88.6111	[69, 48, 48, 48, 48, 48, 77, 48, 48, 48, 48, 48, 71, 48, 72, 48, 48, 56, 48, 48, 48, 55, 48, 48, 72, 48, 48, 50, 48, 48, 71, 48, 48, 48]	['contig19578', 'contig169648', 'contig42588', 'contig166023', 'contig36603', 'contig24873', 'contig40023', 'contig42119', 'contig165103', 'contig25234', 'contig147692', 'contig34787', 'contig24037', 'contig3439', 'contig1418', 'contig165162', 'contig167517', 'contig39846', 'contig149578', 'contig143569', 'contig155074', 'contig936', 'contig26732', 'contig168720', 'contig2944', 'contig21643', 'co…	TCGA-CESC	Primary Tumor
X74481	TCGA-C5-A8XI	eca5f862-5efc-46a9-8117-9c3ede0dfc46		Human papillomavirus type 52 genomic DNA	93.562	68.4286	[48, 50, 48, 48, 48, 48, 48]	['contig_3241', 'contig_88275', 'contig_128406', 'contig_82765', 'contig_530288', 'contig_520472', 'contig_530321']	TCGA-CESC	Primary Tumor
NC_001526	TCGA-VS-A952	a6c3dc3b-a4dd-4f7a-9107-1fb462a7977b		Human papillomavirus type 16, complete genome	94.7688	89.0714	[48, 48, 48, 48, 48, 48, 48, 48, 48, 48, 48, 48, 87, 48, 48, 48, 48, 48, 48, 48, 57, 48, 48, 48, 48, 48, 48, 48, 48, 48, 48, 48, 48, 48, 48, 52, 48, 48, 48, 48]	['contig_88648', 'contig_34612', 'contig_41007', 'contig_288014', 'contig_34611', 'contig_76600', 'contig_71956', 'contig_257253', 'contig_31167', 'contig_84453', 'contig_337', 'contig_289486', 'contig_61145', 'contig_244907', 'contig_121657', 'contig_30930', 'contig_277854', 'contig_285206', 'contig_283299', 'contig_74366', 'contig_2523', 'contig_47732', 'contig_70416', 'contig_58592', 'contig_2…	TCGA-CESC	Primary Tumor
NC_001526	TCGA-EK-A3GN	9bc99194-a2a5-4ece-9d83-79d78bbe6834		Human papillomavirus type 16, complete genome	96.4818	80.8	[48, 48, 48, 48, 48, 48, 48, 48]	['contig_78303', 'contig_31295', 'contig_259905', 'contig_43354', 'contig_25715', 'contig_4337', 'contig_342585', 'contig_9869']	TCGA-CESC	Primary Tumor
NC_001526	TCGA-C5-A2LV	39ec19f0-9e1a-448c-8630-a27ed7283e44		Human papillomavirus type 16, complete genome	98.6532	61.5	[82, 48, 48, 48]	['contig_16', 'contig_234466', 'contig_65828', 'contig_183365']	TCGA-CESC	Primary Tumor
NC_001526	TCGA-UC-A7PF	ead0749c-cb04-4660-8d01-cdf717365814		Human papillomavirus type 16, complete genome	97.3385	58.3333	[48, 48, 48, 48, 48, 48, 48, 48, 48, 48, 48, 48]	['contig_285296', 'contig_401581', 'contig_397', 'contig_401580', 'contig_417846', 'contig_446968', 'contig_406154', 'contig_344690', 'contig_446961', 'contig_278678', 'contig_409210', 'contig_67578']	TCGA-CESC	Primary Tumor
NC_001526	TCGA-C5-A1BI	114eed3f-b550-4d44-9ebb-4b10bf217a18		Human papillomavirus type 16, complete genome	92.1346	83	[48, 48, 48, 48, 48]	['contig9683', 'contig9667', 'contig9656', 'contig9630', 'contig9618']	TCGA-CESC	Primary Tumor
X05015	TCGA-EK-A2R7	ddbbe532-5f3f-40af-8179-64ad5c2c4c37		Human papillomavirus type 18 E6, E7, E1, E2, E4, E5, L1 & L2 genes	95.5307	72.1667	[48, 48, 48, 48, 48, 48]	['contig_72027', 'contig_29823', 'contig_31392', 'contig_78620', 'contig_94119', 'contig_262792']	TCGA-CESC	Primary Tumor
NC_001526	TCGA-BI-A20A	4cec354a-b3bb-445a-9127-d7dd9d45bd5c		Human papillomavirus type 16, complete genome	96.7141	55.5	[48, 48, 48, 48, 48, 48, 48, 48]	['contig_200', 'contig_366017', 'contig_345527', 'contig_371315', 'contig_238', 'contig_345526', 'contig_307510', 'contig_123']	TCGA-CESC	Primary Tumor
X05015	TCGA-UC-A7PI	d7755562-b711-453e-ae2e-a5f16dee648e		Human papillomavirus type 18 E6, E7, E1, E2, E4, E5, L1 & L2 genes	99.2203	57.8947	[48, 48, 48, 52, 48, 113, 48, 48, 48, 48, 48, 48, 48, 48, 48, 48, 106, 48, 48]	['contig114648', 'contig125661', 'contig319522', 'contig125671', 'contig135501', 'contig66448', 'contig114351', 'contig459925', 'contig463127', 'contig5529', 'contig349335', 'contig462147', 'contig110477', 'contig74095', 'contig455572', 'contig5530', 'contig54560', 'contig453272', 'contig455557']	TCGA-CESC	Primary Tumor
NC_001526	TCGA-XS-A8TJ	332a2c28-b4d8-443d-9d7e-24c23389a7de		Human papillomavirus type 16, complete genome	94.2614	99.4286	[48, 48, 48, 48, 48, 58, 48, 48, 48, 48, 48, 48, 48]	['contig_182623', 'contig_182783', 'contig_69749', 'contig_180996', 'contig_32103', 'contig_29336', 'contig_59214', 'contig_170864', 'contig_170577', 'contig_181424', 'contig_137043', 'contig_170783', 'contig_172539']	TCGA-CESC	Primary Tumor
NC_001526	TCGA-VS-A8Q8	ad37eb09-a46c-499a-935d-79d14ca88e27		Human papillomavirus type 16, complete genome	100	71	[51, 48]	['contig_59689', 'contig_462857']	TCGA-CESC	Primary Tumor
NC_001526	TCGA-MY-A5BF	978a875e-850e-4434-973e-2f2e0ce2511c		Human papillomavirus type 16, complete genome	100	69	[93, 48]	['contig_31803', 'contig_51267']	TCGA-CESC	Primary Tumor
NC_034616	TCGA-MY-A5BF	978a875e-850e-4434-973e-2f2e0ce2511c		Human papillomavirus type 85, complete genome	90.11	68	[48, 93]	['contig_147233', 'contig_31803']	TCGA-CESC	Primary Tumor
NC_039050	TCGA-CM-5348	c403b2cb-d8cf-4f1d-90f9-ef305f9faa5b		Cutavirus strain BR-337 NS1, putative VP1, hypothetical protein, VP2, and hypothetical protein genes, complete cds	91.8845	81.25	[48, 48, 48, 48]	['contig23005', 'contig61064', 'contig8373', 'contig61406']	TCGA-COAD	Primary Tumor
NC_001457	TCGA-DM-A1D0	8d225c49-bc80-4e37-8388-5af7a4a8389c		Human papillomavirus 4, complete genome	90.703	61.3333	[48, 48, 48]	['contig78860', 'contig216725', 'contig76073']	TCGA-COAD	Primary Tumor
NC_032405	TCGA-ED-A627	6f52e7fd-3b68-4af0-b0b2-f175b4ad9d84		Bermuda grass latent virus isolate BGLV	97.9447	98.6966	[53, 81, 48, 48, 48, 48, 48, 48, 48, 51, 71, 48, 71, 62, 48, 48, 48, 48, 48, 97, 61, 56, 74, 69, 48, 48, 84, 48, 48, 48, 48, 50, 48, 48, 48, 48, 48, 48, 48, 48, 48, 48, 48, 48, 48, 48, 48, 81, 48, 48, 81, 48, 48, 48, 48, 96, 98, 48, 48, 48, 48, 48, 48, 48, 65, 48, 48, 48, 48, 48, 75, 57, 117, 48, 48, 48, 52, 57, 48, 48, 48, 48, 48, 48, 48, 48, 48, 48, 48, 63, 216, 48, 73, 48, 48, 48, 48, 48, 48, …	['contig_15640', 'contig_16552', 'contig_131538', 'contig_32430', 'contig_22298', 'contig_133029', 'contig_129139', 'contig_128994', 'contig_93013', 'contig_23427', 'contig_3713', 'contig_100494', 'contig_34527', 'contig_12839', 'contig_35800', 'contig_52474', 'contig_43794', 'contig_124401', 'contig_25040', 'contig_39550', 'contig_13122', 'contig_11888', 'contig_42215', 'contig_13702', 'contig_2…	TCGA-LIHC	Primary Tumor
NC_033226	TCGA-B9-4115	1b2758ef-26b8-494e-80ca-3c7daad709dd		Hubei picorna-like virus 51 strain QTM27291 hypothetical protein 1 and hypothetical protein 2 genes	91.1503	100	[111, 119, 126]	['contig1388', 'contig185', 'contig203']	TCGA-KIRP	Primary Tumor
NC_003820	TCGA-44-6146	233446a9-2cbf-4395-9fb4-0660276d9885		White clover mosaic virus	97.0321	98.8824	[58, 48, 67, 48, 48, 48, 48, 48, 48, 48, 48, 111, 51, 48, 48, 48, 48]	['contig_198551', 'contig_82215', 'contig_348839', 'contig_1404760', 'contig_343650', 'contig_784916', 'contig_1177356', 'contig_64861', 'contig_773067', 'contig_1598936', 'contig_1404759', 'contig_795213', 'contig_22155', 'contig_824865', 'contig_1622525', 'contig_1432293', 'contig_69082']	TCGA-LUAD	Primary Tumor
D00620	TCGA-CJ-5681	122b8688-3209-407f-956f-a86327ca556e		Murine leukemia virus env mRNA for env protein	100	100	[112]	['contig434']	TCGA-KIRC	Solid Tissue Normal
DQ199948	TCGA-CJ-5681	122b8688-3209-407f-956f-a86327ca556e		Xenotropic murine leukemia virus envelope protein (env) gene	100	100	[123, 155, 113]	['contig428', 'contig442', 'contig236']	TCGA-KIRC	Solid Tissue Normal
JF908817	TCGA-CJ-5681	122b8688-3209-407f-956f-a86327ca556e		Xenotropic murine leukemia virus isolate EKVX	100	100	[152]	['contig592']	TCGA-KIRC	Solid Tissue Normal
KY574506	TCGA-CJ-5681	122b8688-3209-407f-956f-a86327ca556e		Murine leukemia virus isolate AKR-L4	100	99.6667	[286, 282, 194]	['contig64', 'contig459', 'contig500']	TCGA-KIRC	Solid Tissue Normal
KY574511	TCGA-CJ-5681	122b8688-3209-407f-956f-a86327ca556e		Murine leukemia virus isolate C58/J#1thyMCF	100	100	[103]	['contig351']	TCGA-KIRC	Solid Tissue Normal
NC_001702	TCGA-CJ-5681	122b8688-3209-407f-956f-a86327ca556e		Murine type C retrovirus	99.6334	100	[123, 260, 113, 127, 107, 134, 224]	['contig557', 'contig28', 'contig384', 'contig486', 'contig490', 'contig576', 'contig355']	TCGA-KIRC	Solid Tissue Normal
NC_040814	TCGA-B5-A11S	56bd059d-ebaa-43f5-9f80-6c996a0cf59a		Elicom virus 1 replicative protein and structural protein genes	100	100	[106]	['contig2089']	TCGA-UCEC	Primary Tumor
NC_008361	TCGA-B5-A0K2	0a2cb1ce-525c-4316-85ee-36dac44cafcd		Spodoptera frugiperda ascovirus 1a complete genome	95.7993	99.4286	[76, 76, 76, 76, 76, 76, 76, 76, 76, 76, 76, 76, 76, 76, 76, 76, 76, 76, 76, 76, 76, 76, 111, 76, 76, 76, 76, 76, 76, 76, 76, 125, 76, 76, 110, 76, 76, 76, 76, 83, 76, 76]	['contig_68010', 'contig_44616', 'contig_316061', 'contig_127683', 'contig_199620', 'contig_303589', 'contig_247012', 'contig_112895', 'contig_275444', 'contig_170323', 'contig_77213', 'contig_331487', 'contig_252305', 'contig_279735', 'contig_307885', 'contig_359384', 'contig_195650', 'contig_125883', 'contig_355253', 'contig_308272', 'contig_363454', 'contig_376242', 'contig_53448', 'contig_986…	TCGA-UCEC	Primary Tumor
MG652911	TCGA-AP-A0LL	773324ad-76d9-4afa-b03f-ab8313db55ea		Brome mosaic virus isolate BMV-Ch1 CP gene	99.0255	90.75	[120, 79, 76, 76]	['contig_166342', 'contig_350725', 'contig_868578', 'contig_912772']	TCGA-UCEC	Primary Tumor
NC_002026	TCGA-AP-A0LL	773324ad-76d9-4afa-b03f-ab8313db55ea		Brome mosaic virus RNA 1	98.6903	99.75	[76, 76, 76, 76, 88, 76, 76, 76, 76, 76, 76, 76, 76, 76, 87, 76, 76, 78, 76, 113, 76, 76, 76, 76]	['contig_53393', 'contig_892480', 'contig_620820', 'contig_554155', 'contig_491960', 'contig_436269', 'contig_297671', 'contig_341454', 'contig_33051', 'contig_122573', 'contig_764386', 'contig_752832', 'contig_33050', 'contig_516066', 'contig_200660', 'contig_804368', 'contig_341455', 'contig_222549', 'contig_105127', 'contig_264660', 'contig_473073', 'contig_557439', 'contig_262062', 'contig_87…	TCGA-UCEC	Primary Tumor
NC_032405	TCGA-D1-A17H	c557641b-0972-4c8d-b5dc-8b256640ce57		Bermuda grass latent virus isolate BGLV	97.7639	94.1765	[76, 76, 76, 105, 76, 76, 76, 76, 76, 76, 76, 76, 76, 76, 76, 76, 76]	['contig_31349', 'contig_124730', 'contig_147670', 'contig_131461', 'contig_139572', 'contig_152341', 'contig_195148', 'contig_32141', 'contig_151219', 'contig_198509', 'contig_192540', 'contig_32219', 'contig_189907', 'contig_48134', 'contig_59858', 'contig_32918', 'contig_176973']	TCGA-UCEC	Primary Tumor
DQ401153	TCGA-AP-A1DR	1ff45486-e91c-4c05-85b0-2a8ac07cd41f		Tomato mosaic virus isolate Mx movement protein gene	99.074	100	[108]	['contig1241']	TCGA-UCEC	Primary Tumor
JX101616	TCGA-AP-A1DR	1ff45486-e91c-4c05-85b0-2a8ac07cd41f		Tomato mosaic virus isolate Palmira coat protein gene	100	100	[119]	['contig31156']	TCGA-UCEC	Primary Tumor
NC_002692	TCGA-AP-A1DR	1ff45486-e91c-4c05-85b0-2a8ac07cd41f		Tomato mosaic virus	99.2475	99.875	[138, 138, 122, 137, 101, 113, 114, 126]	['contig29416', 'contig9979', 'contig34423', 'contig2103', 'contig16826', 'contig13570', 'contig29895', 'contig13057']	TCGA-UCEC	Primary Tumor
NC_028110	TCGA-B5-A11Q	055144e8-733b-482c-9ad7-2cd4c407e56f		Yellowstone lake phycodnavirus 2 DNA	93.345	100	[104, 76]	['contig55317', 'contig93951']	TCGA-UCEC	Primary Tumor
NC_024451	TCGA-BG-A0MH	e748aad4-aae3-4549-8af7-eb1e9436bb86		vulgare iridescent virus complete genome	95.5706	98.6923	[76, 76, 76, 76, 76, 76, 113, 76, 76, 76, 76, 76, 76]	['contig660875', 'contig161495', 'contig564371', 'contig617284', 'contig10706', 'contig682962', 'contig344167', 'contig128068', 'contig134331', 'contig211298', 'contig130320', 'contig130257', 'contig130174']	TCGA-UCEC	Primary Tumor
NC_033226	TCGA-BG-A0MH	e748aad4-aae3-4549-8af7-eb1e9436bb86		Hubei picorna-like virus 51 strain QTM27291 hypothetical protein 1 and hypothetical protein 2 genes	97.3722	99.5333	[76, 76, 76, 76, 76, 76, 76, 76, 76, 76, 76, 76, 126, 76, 76]	['contig613647', 'contig383196', 'contig677961', 'contig203975', 'contig387624', 'contig154724', 'contig170108', 'contig166689', 'contig408374', 'contig358497', 'contig585060', 'contig672158', 'contig543501', 'contig153108', 'contig653696']	TCGA-UCEC	Primary Tumor
NC_024451	TCGA-D1-A17S	5a05101f-085d-4140-817c-97b30ebb8756		vulgare iridescent virus complete genome	96.429	100	[112]	['contig6052']	TCGA-UCEC	Primary Tumor
NC_025481	TCGA-E6-A1M0	0940bbf9-158f-4ea7-97c6-5b009e6e02ba		Lilac leaf chlorosis virus segment RNA-3	99.1967	99.6667	[76, 76, 117, 76, 76, 76]	['contig_115577', 'contig_112665', 'contig_5411', 'contig_61491', 'contig_61492', 'contig_99968']	TCGA-UCEC	Solid Tissue Normal
MG600296	TCGA-AX-A0J1	a84a62c5-4bb7-416f-bd75-996c4739f40b		White clover mosaic virus isolate WCMV-PV1 putative replicase protein and putative TGB1 protein genes	97.5163	98.5714	[76, 76, 76, 76, 76, 76, 105]	['contig_788924', 'contig_375018', 'contig_693185', 'contig_590585', 'contig_439775', 'contig_246439', 'contig_5251']	TCGA-UCEC	Primary Tumor
NC_003820	TCGA-AX-A0J1	a84a62c5-4bb7-416f-bd75-996c4739f40b		White clover mosaic virus	97.23	95.1667	[76, 76, 76, 133, 76, 76, 76, 76, 76, 130, 115, 76, 76, 105, 76, 76, 115, 76]	['contig_111215', 'contig_398231', 'contig_517399', 'contig_216750', 'contig_677154', 'contig_73012', 'contig_212534', 'contig_174481', 'contig_792269', 'contig_68192', 'contig_117966', 'contig_240127', 'contig_617047', 'contig_419091', 'contig_680439', 'contig_163459', 'contig_795595', 'contig_301315']	TCGA-UCEC	Primary Tumor
NC_023613	TCGA-BG-A0M0	81a75138-5626-4170-b83a-3206ceaeab94		Invertebrate iridovirus 25 complete genome	88.785	89	[120]	['contig8722']	TCGA-UCEC	Primary Tumor
NC_024451	TCGA-BG-A0M0	81a75138-5626-4170-b83a-3206ceaeab94		vulgare iridescent virus complete genome	89.13	87	[106]	['contig22407']	TCGA-UCEC	Primary Tumor
AB520994	TCGA-AX-A1C4	f8c6f582-2827-41de-8435-1fa5c397c324		Apple chlorotic leaf spot virus MP gene for movement protein	98.6707	98.6667	[127, 104, 126]	['contig94770', 'contig21263', 'contig114918']	TCGA-UCEC	Primary Tumor
AM498048	TCGA-AX-A1C4	f8c6f582-2827-41de-8435-1fa5c397c324		Apple chlorotic leaf spot virus cp gene for coat protein	99.206	100	[126]	['contig101822']	TCGA-UCEC	Primary Tumor
KJ544870	TCGA-AX-A1C4	f8c6f582-2827-41de-8435-1fa5c397c324		Apple chlorotic leaf spot virus isolate p1 coat protein gene	95.413	99	[110]	['contig58847']	TCGA-UCEC	Primary Tumor
KX579122	TCGA-AX-A1C4	f8c6f582-2827-41de-8435-1fa5c397c324		Apple chlorotic leaf spot virus isolate 38/85-A	90.517	100	[116]	['contig19509']	TCGA-UCEC	Primary Tumor
KY310577	TCGA-AX-A1C4	f8c6f582-2827-41de-8435-1fa5c397c324		Apple chlorotic leaf spot virus isolate JH	92.2975	97.5	[101, 76]	['contig23229', 'contig3970']	TCGA-UCEC	Primary Tumor
LC475152	TCGA-AX-A1C4	f8c6f582-2827-41de-8435-1fa5c397c324		Apple chlorotic leaf spot virus ACLSV_WH genomic RNA	97.0964	99.3077	[76, 76, 76, 80, 76, 76, 76, 76, 125, 76, 76, 86, 76]	['contig161182', 'contig101936', 'contig192040', 'contig52522', 'contig5587', 'contig878', 'contig8953', 'contig179584', 'contig44947', 'contig131101', 'contig97255', 'contig95729', 'contig189155']	TCGA-UCEC	Primary Tumor
MH534891	TCGA-AX-A1C4	f8c6f582-2827-41de-8435-1fa5c397c324		Apple chlorotic leaf spot virus isolate DN8 coat protein gene	95.536	100	[112]	['contig30809']	TCGA-UCEC	Primary Tumor
NC_024451	TCGA-D1-A15W	8db0565c-b5e0-490f-ad0a-278da47ac168		vulgare iridescent virus complete genome	93.1316	85.6	[106, 76, 76, 76, 76]	['contig_375691', 'contig_596259', 'contig_50471', 'contig_10393', 'contig_38450']	TCGA-UCEC	Primary Tumor
NC_001702	TCGA-AX-A05T	b7e58e1f-b235-4916-a34a-564102630874		Murine type C retrovirus	100	100	[114]	['contig39362']	TCGA-UCEC	Primary Tumor
NC_040737	TCGA-A8-A0A4	139a0439-18b2-4c77-b281-0f1d5d332e6e		Alternaria alternata chrysovirus 1 AaCV1 RNA	93.1375	78.5	[115, 50]	['contig_545815', 'contig_593290']	TCGA-BRCA	Primary Tumor
AB669182	TCGA-A7-A0DB	8d890014-7831-4d18-9fc9-591c7d6947ce		White clover mosaic virus genomic RNA	95.8236	99.4	[48, 115, 48, 81, 48]	['contig_185300', 'contig_41537', 'contig_335558', 'contig_20166', 'contig_95261']	TCGA-BRCA	Primary Tumor
X16636	TCGA-A7-A0DB	8d890014-7831-4d18-9fc9-591c7d6947ce		White clover mosaic virus total genomic mRNA.	96.576	97.6	[48, 48, 48, 48, 48, 48, 48, 48, 86, 48, 48, 48, 48, 48, 48, 48, 48, 48, 48, 48, 48, 48, 60, 104, 48]	['contig_130030', 'contig_412080', 'contig_330913', 'contig_368811', 'contig_500937', 'contig_412079', 'contig_57527', 'contig_154835', 'contig_31402', 'contig_212757', 'contig_25645', 'contig_155351', 'contig_417064', 'contig_76322', 'contig_353742', 'contig_453456', 'contig_233463', 'contig_156713', 'contig_279303', 'contig_474913', 'contig_39732', 'contig_474912', 'contig_52455', 'contig_12151…	TCGA-BRCA	Primary Tumor
AF490353	TCGA-A7-A26F	a3ef4911-8e12-41d3-a8e0-f5b62f37c797		Murine leukemia virus envelope glycoprotein gene	100	100	[104]	['contig8811']	TCGA-BRCA	Primary Tumor
DQ199948	TCGA-A7-A26F	a3ef4911-8e12-41d3-a8e0-f5b62f37c797		Xenotropic murine leukemia virus envelope protein (env) gene	100	100	[107]	['contig7896']	TCGA-BRCA	Primary Tumor
KY574505	TCGA-A7-A26F	a3ef4911-8e12-41d3-a8e0-f5b62f37c797		Murine leukemia virus isolate AKR-L3	99.01	100	[101]	['contig8831']	TCGA-BRCA	Primary Tumor
NC_009552	TCGA-20-1687	2a741b4e-d7a8-43d6-9804-a64a415ed6c2		Geobacillus virus E2	94.6466	98.0833	[75, 75, 75, 75, 75, 122, 75, 75, 75, 75, 75, 79]	['contig110905', 'contig116834', 'contig131609', 'contig99730', 'contig38261', 'contig23730', 'contig74970', 'contig116833', 'contig56071', 'contig73352', 'contig114483', 'contig404']	TCGA-OV	Primary Tumor
NC_003820	TCGA-24-0979	e344cda0-01e2-40df-a36a-8e6985cf3e79		White clover mosaic virus	97.355	98.2708	[75, 75, 75, 75, 75, 75, 75, 75, 75, 75, 75, 75, 75, 75, 75, 75, 75, 75, 75, 75, 75, 75, 75, 75, 75, 75, 75, 75, 75, 75, 75, 75, 75, 75, 75, 75, 75, 75, 75, 75, 131, 75, 75, 75, 75, 75, 75, 83]	['contig_650042', 'contig_422674', 'contig_33855', 'contig_236671', 'contig_63550', 'contig_947833', 'contig_641710', 'contig_1132019', 'contig_667831', 'contig_363064', 'contig_690806', 'contig_1272626', 'contig_266044', 'contig_38290', 'contig_916093', 'contig_594695', 'contig_984362', 'contig_210566', 'contig_132680', 'contig_230534', 'contig_88219', 'contig_982413', 'contig_563842', 'contig_6…	TCGA-OV	Primary Tumor
NC_009552	TCGA-24-1423	4d38ff5d-a9f4-48f2-89cc-34bb3608492f		Geobacillus virus E2	91.3234	93	[82, 101, 120, 75, 125, 187, 99, 88, 232, 155, 82, 109, 75, 75, 171, 164]	['contig101385', 'contig19427', 'contig2063', 'contig22468', 'contig62925', 'contig60646', 'contig103055', 'contig80909', 'contig36473', 'contig15737', 'contig63553', 'contig6243', 'contig85230', 'contig13355', 'contig70831', 'contig11604']	TCGA-OV	Primary Tumor
NC_009552	TCGA-24-0982	e3755755-047d-433b-9250-bfd78512258a		Geobacillus virus E2	94.1998	96.65	[75, 75, 75, 75, 75, 75, 75, 115, 75, 75, 75, 75, 75, 75, 75, 75, 75, 75, 77, 75]	['contig_53144', 'contig_126823', 'contig_259174', 'contig_121419', 'contig_44850', 'contig_899658', 'contig_40629', 'contig_68710', 'contig_52240', 'contig_18438', 'contig_279667', 'contig_834146', 'contig_800771', 'contig_1057322', 'contig_847356', 'contig_1886016', 'contig_973571', 'contig_148688', 'contig_180855', 'contig_632853']	TCGA-OV	Primary Tumor
JF908817	TCGA-ZG-A9N3	4683d8f4-28da-4729-af9e-3cf3bad1e513		Xenotropic murine leukemia virus isolate EKVX	99.355	98	[158]	['contig536']	TCGA-PRAD	Primary Tumor
NC_001702	TCGA-ZG-A9N3	4683d8f4-28da-4729-af9e-3cf3bad1e513		Murine type C retrovirus	99.057	100	[106]	['contig427']	TCGA-PRAD	Primary Tumor
LT576870	TCGA-BA-5558	efc22d6d-98b1-4d21-adae-d35684be6163		Herpes simplex virus (type 1 / strain 17) genome assembly	98.9324	98.4615	[48, 48, 48, 48, 48, 251, 134, 268, 48, 48, 48, 48, 48, 48, 48, 48, 48, 48, 48, 48, 48, 48]	['contig_100661', 'contig_33360', 'contig_95778', 'contig_88757', 'contig_45209', 'contig_1845', 'contig_34672', 'contig_421', 'contig_44463', 'contig_30355', 'contig_99271', 'contig_21563', 'contig_74663', 'contig_52855', 'contig_9968', 'contig_20112', 'contig_1188', 'contig_33359', 'contig_52856', 'contig_120633', 'contig_40138', 'contig_45710']	TCGA-HNSC	Primary Tumor
NC_038493	TCGA-CV-6960	602904c6-1669-4d80-857a-27774cb0c2a2		Pteropus associated gemycircularvirus 10 isolate Tbat_H_103958	95.803	78	[129, 48, 65, 88, 119]	['contig19984', 'contig7794', 'contig1268', 'contig25085', 'contig36616']	TCGA-HNSC	Solid Tissue Normal
M63514	TCGA-CV-7247	b1f474ab-da46-4027-9a3b-d47bcbb248ad		Clover yellow mosaic potexvirus non-structural/coat protein fusion product RNA	98.0368	94.5789	[48, 121, 48, 54, 75, 62, 70, 48, 48, 48, 48, 107, 48, 48, 75, 48, 104, 49, 48]	['contig124477', 'contig14985', 'contig14695', 'contig35045', 'contig54478', 'contig16050', 'contig36246', 'contig5023', 'contig33894', 'contig121941', 'contig15000', 'contig3953', 'contig69151', 'contig50285', 'contig12910', 'contig118158', 'contig36618', 'contig37993', 'contig37692']	TCGA-HNSC	Primary Tumor
NC_001753	TCGA-CV-7247	b1f474ab-da46-4027-9a3b-d47bcbb248ad		Clover yellow mosaic virus	96.5097	98.338	[48, 48, 71, 167, 110, 60, 91, 67, 48, 48, 71, 48, 75, 61, 48, 57, 66, 63, 48, 68, 48, 70, 48, 87, 54, 65, 59, 48, 48, 94, 56, 63, 51, 48, 63, 123, 48, 48, 71, 72, 68, 63, 84, 65, 65, 71, 48, 52, 62, 71, 63, 59, 70, 79, 48, 79, 85, 61, 71, 48, 48, 105, 69, 73, 54, 50, 68, 48, 48, 48, 48]	['contig53893', 'contig110149', 'contig24037', 'contig8797', 'contig2635', 'contig143', 'contig87333', 'contig8716', 'contig27423', 'contig15261', 'contig105194', 'contig34218', 'contig16047', 'contig20791', 'contig114117', 'contig28161', 'contig49554', 'contig56427', 'contig93401', 'contig60571', 'contig123366', 'contig27200', 'contig35598', 'contig41360', 'contig45733', 'contig102639', 'contig1…	TCGA-HNSC	Primary Tumor
NC_040825	TCGA-F7-A622	7919c094-63b7-4142-88d8-199a4b35993e		Cluster bean endornavirus 1 isolate 593049	96.5958	98.011	[48, 48, 48, 58, 84, 48, 48, 48, 48, 48, 48, 61, 48, 64, 67, 48, 66, 70, 63, 48, 48, 66, 48, 48, 48, 48, 48, 48, 48, 48, 48, 55, 48, 48, 48, 48, 56, 48, 48, 48, 48, 48, 48, 48, 48, 48, 48, 48, 71, 48, 87, 48, 48, 64, 48, 48, 48, 48, 48, 48, 48, 71, 64, 55, 61, 48, 48, 63, 48, 48, 48, 65, 48, 48, 48, 66, 62, 48, 71, 48, 48, 48, 48, 48, 48, 67, 48, 48, 69, 48, 103]	['contig83673', 'contig3944', 'contig112161', 'contig42534', 'contig13415', 'contig27767', 'contig110839', 'contig10286', 'contig12901', 'contig38151', 'contig111694', 'contig17348', 'contig113148', 'contig20040', 'contig43087', 'contig21533', 'contig117845', 'contig86986', 'contig36481', 'contig120590', 'contig125849', 'contig12910', 'contig88581', 'contig27135', 'contig122419', 'contig2845', 'c…	TCGA-HNSC	Primary Tumor
AB126031	TCGA-F2-A7TX	ea71dc98-33b0-42bf-9142-72b4079d5e49		Alfalfa mosaic virus RNA 3	100	99	[111]	['contig_25839']	TCGA-PAAD	Primary Tumor
AF332998	TCGA-F2-A7TX	ea71dc98-33b0-42bf-9142-72b4079d5e49		Alfalfa mosaic virus movement protein and coat protein genes	99.3919	97.4167	[48, 48, 48, 48, 48, 48, 48, 48, 48, 48, 48, 110]	['contig_40489', 'contig_100896', 'contig_115162', 'contig_97028', 'contig_28053', 'contig_127349', 'contig_113787', 'contig_39204', 'contig_18372', 'contig_111614', 'contig_35649', 'contig_18490']	TCGA-PAAD	Primary Tumor
DQ139866	TCGA-F2-A7TX	ea71dc98-33b0-42bf-9142-72b4079d5e49		Alfalfa mosaic virus isolate Chinese nonfunctional replicase gene	99.2149	99.1556	[103, 48, 73, 81, 48, 48, 48, 48, 51, 48, 48, 61, 134, 48, 70, 48, 48, 56, 48, 48, 48, 48, 48, 48, 48, 48, 48, 52, 48, 48, 48, 48, 48, 48, 48, 48, 48, 66, 48, 48, 48, 48, 116, 48, 48]	['contig_1343', 'contig_128327', 'contig_637', 'contig_22199', 'contig_105767', 'contig_32784', 'contig_115161', 'contig_17599', 'contig_900', 'contig_39888', 'contig_132149', 'contig_49894', 'contig_16621', 'contig_116361', 'contig_121838', 'contig_35051', 'contig_107519', 'contig_49017', 'contig_99584', 'contig_33126', 'contig_3257', 'contig_96648', 'contig_35658', 'contig_51788', 'contig_28739…	TCGA-PAAD	Primary Tumor
FR715040	TCGA-F2-A7TX	ea71dc98-33b0-42bf-9142-72b4079d5e49		Alfalfa mosaic virus RNA1 segment complete sequence	99.2814	98.4211	[48, 48, 103, 48, 48, 48, 48, 165, 48, 48, 48, 48, 48, 48, 48, 48, 48, 48, 108]	['contig_26293', 'contig_96859', 'contig_2342', 'contig_35741', 'contig_46484', 'contig_49351', 'contig_132659', 'contig_1293', 'contig_117071', 'contig_127149', 'contig_33994', 'contig_51477', 'contig_50743', 'contig_133125', 'contig_35337', 'contig_102343', 'contig_30026', 'contig_131173', 'contig_378']	TCGA-PAAD	Primary Tumor
JQ691343	TCGA-F2-A7TX	ea71dc98-33b0-42bf-9142-72b4079d5e49		Alfalfa mosaic virus isolate Hb-1-06 126 kDa protein (P1) gene	98.9034	97	[48, 48, 216, 48, 48, 48, 48, 48, 48]	['contig_132007', 'contig_4672', 'contig_339', 'contig_38945', 'contig_18075', 'contig_103704', 'contig_129541', 'contig_28484', 'contig_56400']	TCGA-PAAD	Primary Tumor
KX579896	TCGA-F2-A7TX	ea71dc98-33b0-42bf-9142-72b4079d5e49		Alfalfa mosaic virus isolate ER1 126 kDa protein gene	98.8162	98.8	[48, 48, 48, 48, 48, 48, 48, 69, 48, 48, 48, 48, 48, 48, 94, 48, 48, 48, 48, 48, 48, 48, 48, 48, 48, 48, 48, 122, 48, 66, 50, 48, 48, 48, 48, 48, 48, 236, 48, 48, 48, 48, 66, 48, 48, 48, 48, 48, 48, 48, 48, 48, 48, 48, 48, 70, 48, 48, 48, 48, 48, 48, 64, 48, 73]	['contig_131567', 'contig_19810', 'contig_21107', 'contig_112821', 'contig_132003', 'contig_98540', 'contig_129079', 'contig_16836', 'contig_57036', 'contig_32005', 'contig_50484', 'contig_110112', 'contig_40527', 'contig_28121', 'contig_18042', 'contig_117503', 'contig_50517', 'contig_48521', 'contig_44900', 'contig_51999', 'contig_126249', 'contig_18027', 'contig_133767', 'contig_134263', 'cont…	TCGA-PAAD	Primary Tumor
KY810767	TCGA-F2-A7TX	ea71dc98-33b0-42bf-9142-72b4079d5e49		Alfalfa mosaic virus strain FERA_160224 segment RNA1	98.7379	99.0588	[48, 65, 48, 48, 55, 48, 48, 48, 48, 48, 76, 48, 48, 48, 48, 48, 48, 48, 48, 48, 48, 48, 48, 61, 48, 48, 48, 48, 164, 48, 48, 48, 59, 48, 48, 48, 48, 48, 48, 48, 48, 48, 48, 48, 48, 48, 48, 48, 48, 48, 48, 48, 48, 48, 48, 48, 48, 48, 48, 48, 48, 48, 48, 48, 48, 48, 48, 48]	['contig_117735', 'contig_3428', 'contig_33989', 'contig_48633', 'contig_17508', 'contig_36229', 'contig_42241', 'contig_116802', 'contig_133815', 'contig_17402', 'contig_18995', 'contig_95090', 'contig_23563', 'contig_5129', 'contig_123180', 'contig_51430', 'contig_33212', 'contig_49974', 'contig_132590', 'contig_212', 'contig_44077', 'contig_133047', 'contig_127291', 'contig_40086', 'contig_522…	TCGA-PAAD	Primary Tumor
KY810768	TCGA-F2-A7TX	ea71dc98-33b0-42bf-9142-72b4079d5e49		Alfalfa mosaic virus strain FERA_160224 segment RNA2	98.9842	99.5143	[48, 48, 48, 57, 48, 48, 48, 48, 99, 48, 48, 48, 50, 48, 48, 58, 78, 48, 48, 48, 48, 90, 48, 48, 48, 49, 53, 72, 48, 48, 48, 48, 48, 48, 48, 102, 48, 48, 80, 48, 48, 48, 48, 210, 48, 48, 48, 63, 48, 52, 166, 48, 48, 66, 48, 48, 48, 48, 48, 48, 48, 61, 48, 48, 58, 48, 114, 48, 48, 128]	['contig_105904', 'contig_39456', 'contig_42805', 'contig_1279', 'contig_101579', 'contig_125534', 'contig_58882', 'contig_32096', 'contig_45612', 'contig_33847', 'contig_39588', 'contig_4393', 'contig_2309', 'contig_35708', 'contig_40655', 'contig_3116', 'contig_35409', 'contig_50279', 'contig_51347', 'contig_46828', 'contig_123326', 'contig_51567', 'contig_132598', 'contig_26819', 'contig_35672…	TCGA-PAAD	Primary Tumor
MG600287	TCGA-F2-A7TX	ea71dc98-33b0-42bf-9142-72b4079d5e49		Alfalfa mosaic virus isolate AMV-PV1 P1 protein gene	98.9289	98.7826	[48, 48, 48, 48, 48, 48, 48, 48, 48, 107, 48, 48, 48, 48, 51, 48, 72, 48, 48, 48, 48, 48, 48, 48, 48, 48, 48, 202, 48, 48, 48, 48, 48, 48, 48, 48, 48, 48, 48, 65, 48, 48, 48, 48, 48, 48, 48, 48, 48, 48, 48, 48, 48, 48, 48, 48, 48, 48, 48, 48, 48, 48, 48, 54, 48, 48, 78, 48, 48, 48, 48, 48, 48, 48, 48, 48, 48, 48, 48, 48, 119, 65, 67, 48, 48, 48, 48, 48, 48, 48, 934, 48, 48, 48, 48, 48, 48, 55, 48…	['contig_122410', 'contig_26', 'contig_128466', 'contig_123379', 'contig_134045', 'contig_16179', 'contig_52981', 'contig_114215', 'contig_121749', 'contig_556', 'contig_129209', 'contig_37766', 'contig_132056', 'contig_132432', 'contig_25831', 'contig_131874', 'contig_104491', 'contig_124339', 'contig_27533', 'contig_130568', 'contig_131742', 'contig_117916', 'contig_131482', 'contig_25230', 'co…	TCGA-PAAD	Primary Tumor
MH332898	TCGA-F2-A7TX	ea71dc98-33b0-42bf-9142-72b4079d5e49		Alfalfa mosaic virus isolate AMV-Gyn segment RNA2	98.8954	99.6271	[52, 48, 48, 48, 48, 48, 48, 48, 48, 48, 48, 48, 48, 48, 84, 48, 48, 48, 55, 136, 48, 48, 52, 48, 48, 48, 48, 74, 48, 48, 48, 48, 72, 48, 48, 56, 54, 48, 48, 48, 48, 48, 48, 48, 58, 48, 53, 48, 48, 63, 143, 48, 48, 48, 48, 50, 48, 60, 48]	['contig_419', 'contig_47755', 'contig_113009', 'contig_33062', 'contig_27839', 'contig_44579', 'contig_44776', 'contig_132296', 'contig_126766', 'contig_100350', 'contig_126261', 'contig_18978', 'contig_21191', 'contig_124906', 'contig_21422', 'contig_40747', 'contig_50107', 'contig_96811', 'contig_27890', 'contig_20078', 'contig_107941', 'contig_28181', 'contig_4221', 'contig_124381', 'contig_4…	TCGA-PAAD	Primary Tumor
NC_001495	TCGA-F2-A7TX	ea71dc98-33b0-42bf-9142-72b4079d5e49		Alfalfa mosaic virus RNA 1	98.3108	99	[48, 59, 48, 48, 224, 48, 48, 48, 48, 48, 48, 48, 48, 1367, 48, 48, 48, 48, 48, 48, 48, 55, 48, 48, 48, 48, 48, 48, 48, 90, 48, 133, 77, 48, 48, 48, 54, 48, 49, 190, 48, 48, 48, 48, 48]	['contig_17394', 'contig_19594', 'contig_19192', 'contig_4631', 'contig_1233', 'contig_128142', 'contig_129800', 'contig_123042', 'contig_26417', 'contig_1540', 'contig_32363', 'contig_32017', 'contig_5026', 'contig_31', 'contig_120904', 'contig_43535', 'contig_116145', 'contig_46633', 'contig_123389', 'contig_50214', 'contig_95393', 'contig_256', 'contig_35990', 'contig_133640', 'contig_132542',…	TCGA-PAAD	Primary Tumor
AB509454	TCGA-DA-A1IA	84e8cd2c-bed9-4a92-9fa5-36e1df73ed8f		Sweet potato feathery mottle virus genomic RNA	98.997	100	[216, 128, 48]	['contig_1415', 'contig_3646', 'contig_42693']	TCGA-SKCM	Metastatic
EU809507	TCGA-DA-A1IA	84e8cd2c-bed9-4a92-9fa5-36e1df73ed8f		Sweet potato feathery mottle virus isolate NZ4-3 polyprotein gene	98.6389	98.6667	[48, 48, 48, 48, 48, 48, 86, 68, 62, 48, 48, 48, 55, 48, 48, 48, 133, 48, 48, 48, 48]	['contig_67573', 'contig_114624', 'contig_18449', 'contig_40551', 'contig_112594', 'contig_64569', 'contig_36282', 'contig_24156', 'contig_23216', 'contig_1678', 'contig_16246', 'contig_111820', 'contig_2326', 'contig_53262', 'contig_95166', 'contig_63650', 'contig_1092', 'contig_58473', 'contig_43262', 'contig_108369', 'contig_14382']	TCGA-SKCM	Metastatic
FJ155666	TCGA-DA-A1IA	84e8cd2c-bed9-4a92-9fa5-36e1df73ed8f		Sweet potato feathery mottle virus isolate Piu3	98.5382	98.8661	[48, 48, 48, 48, 48, 48, 48, 48, 48, 48, 56, 48, 48, 48, 48, 48, 48, 48, 48, 48, 48, 48, 114, 48, 48, 69, 48, 48, 48, 48, 65, 48, 48, 48, 48, 48, 48, 48, 48, 48, 48, 48, 48, 48, 48, 48, 48, 48, 48, 48, 48, 48, 48, 48, 48, 48, 66, 48, 48, 70, 48, 48, 48, 50, 49, 48, 48, 52, 48, 48, 48, 95, 48, 48, 51, 69, 48, 48, 52, 48, 48, 48, 48, 48, 48, 48, 48, 48, 48, 48, 50, 48, 48, 48, 48, 48, 48, 48, 58, 4…	['contig_107173', 'contig_115043', 'contig_66361', 'contig_126711', 'contig_971', 'contig_61045', 'contig_29794', 'contig_130572', 'contig_28229', 'contig_55535', 'contig_82', 'contig_129800', 'contig_103345', 'contig_8002', 'contig_64759', 'contig_127434', 'contig_93064', 'contig_126147', 'contig_60058', 'contig_84942', 'contig_78952', 'contig_130523', 'contig_79', 'contig_68518', 'contig_122473…	TCGA-SKCM	Metastatic
FJ795749	TCGA-DA-A1IA	84e8cd2c-bed9-4a92-9fa5-36e1df73ed8f		Sweet potato feathery mottle virus isolate ARU59b polyprotein gene	97.226	99.1111	[48, 48, 84, 48, 48, 48, 48, 158, 48]	['contig_43418', 'contig_108668', 'contig_11032', 'contig_108666', 'contig_21722', 'contig_97655', 'contig_114926', 'contig_11505', 'contig_40822']	TCGA-SKCM	Metastatic
FJ795755	TCGA-DA-A1IA	84e8cd2c-bed9-4a92-9fa5-36e1df73ed8f		Sweet potato feathery mottle virus isolate 43RUKb polyprotein gene	98.5	98.5357	[48, 48, 48, 48, 48, 48, 48, 48, 48, 48, 59, 48, 48, 48, 48, 48, 48, 48, 48, 48, 48, 48, 48, 48, 48, 48, 48, 85, 48, 48, 48, 48, 51, 48, 48, 48, 48, 48, 48, 48, 68, 57, 48, 48, 48, 100, 48, 48, 48, 48, 48, 124, 48, 48, 48, 48]	['contig_114653', 'contig_69378', 'contig_88397', 'contig_25974', 'contig_104191', 'contig_40846', 'contig_110465', 'contig_56734', 'contig_126620', 'contig_56712', 'contig_16024', 'contig_123136', 'contig_20076', 'contig_67367', 'contig_70854', 'contig_73453', 'contig_83155', 'contig_98599', 'contig_17391', 'contig_128390', 'contig_114022', 'contig_56732', 'contig_49133', 'contig_68441', 'contig…	TCGA-SKCM	Metastatic
FJ795756	TCGA-DA-A1IA	84e8cd2c-bed9-4a92-9fa5-36e1df73ed8f		Sweet potato feathery mottle virus isolate HOM89b polyprotein gene	97.9149	98.5106	[48, 48, 48, 48, 48, 48, 48, 48, 48, 50, 48, 48, 48, 48, 48, 48, 48, 48, 48, 48, 48, 48, 48, 48, 119, 56, 48, 48, 48, 48, 48, 48, 48, 48, 76, 48, 48, 48, 48, 48, 48, 48, 48, 48, 48, 48, 48, 54, 56, 48, 48, 48, 48, 48, 48, 48, 48, 48, 48, 48, 48, 48, 48, 48, 48, 48, 56, 48, 116, 48, 48, 48, 48, 48, 48, 48, 48, 81, 48, 48, 48, 48, 48, 48, 48, 48, 48, 48, 48, 48, 48, 48, 70, 48]	['contig_128241', 'contig_11390', 'contig_36309', 'contig_108035', 'contig_30437', 'contig_102305', 'contig_55648', 'contig_101516', 'contig_65768', 'contig_20479', 'contig_122523', 'contig_16061', 'contig_114048', 'contig_21307', 'contig_124606', 'contig_58756', 'contig_80564', 'contig_97275', 'contig_114177', 'contig_109537', 'contig_95213', 'contig_114776', 'contig_14598', 'contig_3111', 'cont…	TCGA-SKCM	Metastatic
FJ795757	TCGA-DA-A1IA	84e8cd2c-bed9-4a92-9fa5-36e1df73ed8f		Sweet potato feathery mottle virus isolate RKI77b polyprotein gene	98.3882	98.125	[48, 48, 48, 48, 48, 48, 56, 48, 48, 48, 48, 48, 71, 50, 48, 48, 48, 48, 48, 48, 48, 48, 48, 48, 48, 126, 48, 48, 48, 48, 48, 48, 48, 48, 48, 48, 48, 48, 48, 48, 48, 48, 48, 48, 48, 48, 48, 48, 48, 48, 48, 48, 48, 48, 49, 48]	['contig_63292', 'contig_122350', 'contig_109530', 'contig_33344', 'contig_62215', 'contig_6663', 'contig_16610', 'contig_3557', 'contig_114844', 'contig_116311', 'contig_18981', 'contig_13671', 'contig_13781', 'contig_15058', 'contig_121328', 'contig_122457', 'contig_108022', 'contig_107159', 'contig_46189', 'contig_9145', 'contig_11812', 'contig_71947', 'contig_103415', 'contig_125882', 'contig…	TCGA-SKCM	Metastatic
FJ795762	TCGA-DA-A1IA	84e8cd2c-bed9-4a92-9fa5-36e1df73ed8f		Sweet potato feathery mottle virus isolate RUK108 polyprotein gene	99.4049	99.7143	[48, 48, 157, 48, 48, 48, 48]	['contig_44880', 'contig_130444', 'contig_18426', 'contig_51331', 'contig_54812', 'contig_102187', 'contig_110461']	TCGA-SKCM	Metastatic
FJ795771	TCGA-DA-A1IA	84e8cd2c-bed9-4a92-9fa5-36e1df73ed8f		Sweet potato feathery mottle virus isolate HOM11 polyprotein gene	99.1919	97.3077	[48, 48, 48, 48, 48, 48, 48, 48, 72, 71, 48, 106, 48]	['contig_64369', 'contig_10218', 'contig_124497', 'contig_41881', 'contig_121148', 'contig_109341', 'contig_41882', 'contig_121010', 'contig_108415', 'contig_13289', 'contig_128266', 'contig_56796', 'contig_16544']	TCGA-SKCM	Metastatic
FJ795776	TCGA-DA-A1IA	84e8cd2c-bed9-4a92-9fa5-36e1df73ed8f		Sweet potato feathery mottle virus isolate ARU59a polyprotein gene	98.9942	98.4	[103, 49, 48, 63, 48, 48, 48, 48, 48, 48]	['contig_25210', 'contig_71338', 'contig_69892', 'contig_10850', 'contig_121184', 'contig_74593', 'contig_29570', 'contig_127196', 'contig_87158', 'contig_127197']	TCGA-SKCM	Metastatic
HQ844071	TCGA-DA-A1IA	84e8cd2c-bed9-4a92-9fa5-36e1df73ed8f		Sweet potato feathery mottle virus isolate Guangdong7 coat protein gene	98.6913	99.2222	[80, 48, 48, 48, 48, 147, 48, 48, 48]	['contig_13362', 'contig_92898', 'contig_68564', 'contig_11480', 'contig_126107', 'contig_5537', 'contig_46791', 'contig_11418', 'contig_130623']	TCGA-SKCM	Metastatic
KT069222	TCGA-DA-A1IA	84e8cd2c-bed9-4a92-9fa5-36e1df73ed8f		Sweet potato feathery mottle virus isolate ZA-O polyprotein gene	98.3964	98.72	[48, 70, 166, 48, 48, 48, 95, 104, 48, 48, 48, 73, 48, 48, 48, 48, 48, 48, 48, 85, 196, 48, 48, 48, 48, 48, 98, 48, 95, 69, 48, 48, 48, 48, 48, 67, 79, 48, 48, 50, 48, 48, 48, 48, 48, 86, 48, 48, 48, 69, 48, 48, 48, 48, 48, 48, 48, 62, 48, 55, 48, 48, 48, 48, 167, 59, 51, 123, 48, 48, 48, 108, 48, 48, 48, 48, 48, 68, 48, 87, 48, 111, 48, 148, 48, 48, 48, 48, 48, 48, 51, 77, 48, 68, 53, 48, 48, 48…	['contig_9772', 'contig_18826', 'contig_1340', 'contig_3409', 'contig_19345', 'contig_127405', 'contig_10315', 'contig_4518', 'contig_119162', 'contig_16092', 'contig_126760', 'contig_58807', 'contig_19261', 'contig_36630', 'contig_66256', 'contig_80592', 'contig_101836', 'contig_16858', 'contig_333', 'contig_69308', 'contig_1572', 'contig_106178', 'contig_53205', 'contig_6512', 'contig_106291', …	TCGA-SKCM	Metastatic
KU511268	TCGA-DA-A1IA	84e8cd2c-bed9-4a92-9fa5-36e1df73ed8f		Sweet potato feathery mottle virus isolate SPFMV AM-MB2	98.7388	99.2222	[48, 96, 106, 48, 56, 48, 48, 48, 48, 82, 171, 48, 49, 48, 48, 48, 48, 48, 48, 54, 130, 48, 165, 90, 48, 69, 63]	['contig_119134', 'contig_6870', 'contig_7647', 'contig_130211', 'contig_16454', 'contig_46956', 'contig_93470', 'contig_65795', 'contig_40872', 'contig_80284', 'contig_2630', 'contig_119458', 'contig_81794', 'contig_102508', 'contig_44841', 'contig_40875', 'contig_40873', 'contig_105234', 'contig_40874', 'contig_11100', 'contig_1595', 'contig_46957', 'contig_2679', 'contig_23293', 'contig_81795'…	TCGA-SKCM	Metastatic
KU877879	TCGA-DA-A1IA	84e8cd2c-bed9-4a92-9fa5-36e1df73ed8f		Sweet potato virus C isolate SPVC-China1	98.0678	98.719	[48, 82, 48, 117, 177, 48, 93, 48, 128, 48, 48, 48, 48, 48, 48, 48, 48, 48, 148, 117, 106, 48, 188, 48, 115, 79, 48, 48, 48, 48, 48, 48, 48, 132, 48, 48, 48, 118, 48, 48, 76, 48, 48, 209, 48, 95, 138, 48, 48, 48, 48, 48, 48, 48, 48, 48, 181, 48, 48, 48, 125, 48, 48, 56, 48, 48, 48, 48, 62, 74, 48, 48, 48, 48, 116, 77, 111, 48, 48, 48, 48, 48, 48, 48, 48, 48, 232, 71, 88, 71, 63, 70, 56, 76, 69, 4…	['contig_11892', 'contig_9807', 'contig_42930', 'contig_9841', 'contig_1446', 'contig_73492', 'contig_408', 'contig_39416', 'contig_73990', 'contig_121872', 'contig_60412', 'contig_100863', 'contig_125916', 'contig_128375', 'contig_124106', 'contig_69994', 'contig_130309', 'contig_121614', 'contig_9530', 'contig_1013', 'contig_1650', 'contig_68607', 'contig_109', 'contig_11525', 'contig_13392', '…	TCGA-SKCM	Metastatic
MF185715	TCGA-DA-A1IA	84e8cd2c-bed9-4a92-9fa5-36e1df73ed8f		Sweet potato feathery mottle virus isolate SPFMV-UNB-01	99.4544	99.3571	[48, 48, 48, 48, 48, 48, 48, 95, 153, 48, 72, 64, 48, 48]	['contig_114759', 'contig_67201', 'contig_67202', 'contig_98683', 'contig_111113', 'contig_38946', 'contig_68886', 'contig_3089', 'contig_18634', 'contig_18467', 'contig_95867', 'contig_9721', 'contig_98684', 'contig_38945']	TCGA-SKCM	Metastatic
MF572051	TCGA-DA-A1IA	84e8cd2c-bed9-4a92-9fa5-36e1df73ed8f		Sweet potato feathery mottle virus isolate Aus2D polyprotein gene	99.3057	100	[48, 48, 109]	['contig_21336', 'contig_121616', 'contig_317']	TCGA-SKCM	Metastatic
MF572053	TCGA-DA-A1IA	84e8cd2c-bed9-4a92-9fa5-36e1df73ed8f		Sweet potato feathery mottle virus isolate TM64B polyprotein gene	99.2355	98.6364	[48, 78, 48, 84, 48, 79, 48, 48, 48, 69, 56, 48, 99, 48, 50, 48, 81, 48, 48, 48, 125, 48, 48, 48, 48, 69, 48, 48, 48, 48, 48, 48, 48]	['contig_92451', 'contig_9712', 'contig_99444', 'contig_70691', 'contig_113769', 'contig_5374', 'contig_68528', 'contig_121425', 'contig_10225', 'contig_116020', 'contig_21232', 'contig_129723', 'contig_14282', 'contig_34003', 'contig_91445', 'contig_118990', 'contig_18816', 'contig_13314', 'contig_109130', 'contig_54225', 'contig_3973', 'contig_11709', 'contig_43854', 'contig_56528', 'contig_121…	TCGA-SKCM	Metastatic
MF572064	TCGA-DA-A1IA	84e8cd2c-bed9-4a92-9fa5-36e1df73ed8f		Sweet potato virus C isolate TM33A polyprotein gene	98.3751	98.3882	[48, 48, 104, 72, 48, 106, 48, 48, 71, 48, 48, 88, 48, 49, 48, 48, 48, 48, 48, 48, 48, 48, 48, 48, 48, 48, 65, 48, 48, 79, 48, 48, 89, 71, 48, 48, 48, 88, 48, 48, 58, 48, 48, 48, 48, 48, 48, 48, 71, 48, 48, 48, 48, 48, 48, 48, 48, 48, 48, 48, 48, 71, 48, 48, 48, 48, 48, 48, 79, 48, 48, 135, 116, 48, 48, 48, 48, 48, 77, 48, 48, 114, 48, 48, 48]	['contig_72782', 'contig_87091', 'contig_2421', 'contig_38255', 'contig_51890', 'contig_1579', 'contig_51080', 'contig_39255', 'contig_4085', 'contig_21335', 'contig_54664', 'contig_630', 'contig_44300', 'contig_22969', 'contig_102938', 'contig_42268', 'contig_62278', 'contig_119361', 'contig_17650', 'contig_18659', 'contig_114618', 'contig_29055', 'contig_113989', 'contig_81829', 'contig_113300'…	TCGA-SKCM	Metastatic
MF572066	TCGA-DA-A1IA	84e8cd2c-bed9-4a92-9fa5-36e1df73ed8f		Sweet potato virus C isolate TM66A polyprotein gene	98.5844	98.9172	[48, 48, 48, 48, 48, 48, 48, 48, 48, 48, 48, 65, 48, 48, 48, 48, 62, 48, 90, 48, 48, 48, 48, 48, 48, 55, 48, 48, 48, 48, 48, 48, 48, 48, 51, 48, 48, 48, 48, 48, 48, 70, 48, 48, 48, 48, 48, 48, 48, 48, 48, 72, 48, 81, 51, 48, 48, 48, 48, 48, 48, 94, 48, 136, 48, 48, 48, 119, 48, 48, 48, 89, 48, 48, 48, 48, 58, 48, 48, 48, 48, 48, 86, 48, 57, 48, 48, 48, 51, 48, 103, 271, 48, 48, 48, 48, 48, 48, 48…	['contig_111823', 'contig_12218', 'contig_127948', 'contig_108543', 'contig_45918', 'contig_16317', 'contig_67698', 'contig_26681', 'contig_61878', 'contig_125190', 'contig_122370', 'contig_74491', 'contig_20528', 'contig_45584', 'contig_71477', 'contig_14690', 'contig_68488', 'contig_126259', 'contig_21193', 'contig_122584', 'contig_120001', 'contig_64849', 'contig_119132', 'contig_116763', 'con…	TCGA-SKCM	Metastatic
MF572067	TCGA-DA-A1IA	84e8cd2c-bed9-4a92-9fa5-36e1df73ed8f		Sweet potato virus C isolate TM68A polyprotein gene	97.808	98.5	[48, 48, 59, 48, 48, 48, 48, 48, 48, 53, 48, 73, 48, 48, 48, 258, 48, 48, 48, 48, 48, 48, 177, 48, 48, 48, 48, 48, 48, 48]	['contig_107015', 'contig_67927', 'contig_35603', 'contig_60651', 'contig_92760', 'contig_70565', 'contig_55795', 'contig_112043', 'contig_52524', 'contig_1260', 'contig_41476', 'contig_17362', 'contig_126763', 'contig_96116', 'contig_28217', 'contig_403', 'contig_17873', 'contig_93644', 'contig_63193', 'contig_99403', 'contig_99072', 'contig_129483', 'contig_3720', 'contig_68680', 'contig_79021'…	TCGA-SKCM	Metastatic
MG656430	TCGA-DA-A1IA	84e8cd2c-bed9-4a92-9fa5-36e1df73ed8f		Sweet potato feathery mottle virus isolate Aus16_24A	97.8445	99.3455	[48, 48, 48, 62, 48, 48, 48, 48, 48, 48, 48, 48, 48, 48, 48, 48, 48, 48, 48, 48, 153, 48, 48, 48, 60, 48, 48, 48, 48, 48, 48, 57, 172, 48, 48, 65, 48, 48, 48, 52, 48, 48, 68, 48, 48, 48, 48, 48, 48, 51, 48, 48, 48, 48, 48]	['contig_33445', 'contig_69719', 'contig_129856', 'contig_710', 'contig_2351', 'contig_118914', 'contig_108958', 'contig_70769', 'contig_93256', 'contig_128984', 'contig_122440', 'contig_12146', 'contig_90843', 'contig_93416', 'contig_124379', 'contig_93255', 'contig_118975', 'contig_2349', 'contig_19305', 'contig_79565', 'contig_19380', 'contig_106881', 'contig_108959', 'contig_61067', 'contig_1…	TCGA-SKCM	Metastatic
MG656431	TCGA-DA-A1IA	84e8cd2c-bed9-4a92-9fa5-36e1df73ed8f		Sweet potato feathery mottle virus isolate Aus17_11D	98.4698	98.2571	[48, 84, 48, 48, 55, 48, 48, 48, 48, 86, 48, 48, 48, 48, 67, 48, 68, 48, 48, 48, 75, 48, 48, 48, 48, 48, 48, 48, 48, 48, 48, 50, 130, 56, 48]	['contig_121301', 'contig_23274', 'contig_108754', 'contig_101764', 'contig_1759', 'contig_125639', 'contig_68940', 'contig_131377', 'contig_120737', 'contig_14454', 'contig_125467', 'contig_10552', 'contig_39730', 'contig_23254', 'contig_33990', 'contig_116486', 'contig_11686', 'contig_91060', 'contig_101898', 'contig_69638', 'contig_13157', 'contig_61542', 'contig_61306', 'contig_30161', 'conti…	TCGA-SKCM	Metastatic
MH264535	TCGA-DA-A1IA	84e8cd2c-bed9-4a92-9fa5-36e1df73ed8f		Sweet potato feathery mottle virus isolate SRF109a_SPFMV polyprotein gene	98.4738	98.7414	[48, 48, 48, 48, 48, 48, 48, 79, 48, 48, 49, 48, 69, 48, 48, 48, 48, 48, 48, 48, 86, 80, 48, 48, 48, 48, 48, 48, 48, 48, 48, 48, 48, 48, 55, 48, 48, 48, 48, 48, 48, 88, 118, 48, 48, 48, 48, 48, 48, 48, 48, 48, 48, 48, 48, 48, 48, 48]	['contig_49157', 'contig_126073', 'contig_102957', 'contig_60622', 'contig_54410', 'contig_92079', 'contig_56524', 'contig_709', 'contig_748', 'contig_129577', 'contig_115798', 'contig_14342', 'contig_101213', 'contig_119960', 'contig_38190', 'contig_56054', 'contig_20726', 'contig_3957', 'contig_41595', 'contig_56459', 'contig_3061', 'contig_103845', 'contig_3958', 'contig_70430', 'contig_91933'…	TCGA-SKCM	Metastatic
MH782223	TCGA-DA-A1IA	84e8cd2c-bed9-4a92-9fa5-36e1df73ed8f		Sweet potato feathery mottle virus isolate 11-8	98.2305	98.8662	[48, 48, 48, 48, 53, 48, 48, 48, 48, 48, 48, 48, 64, 53, 50, 73, 48, 77, 48, 48, 48, 48, 48, 48, 48, 48, 54, 48, 48, 48, 48, 64, 48, 48, 48, 48, 48, 66, 48, 48, 48, 71, 91, 48, 48, 48, 48, 48, 48, 48, 48, 48, 48, 48, 48, 48, 66, 48, 48, 48, 48, 83, 49, 48, 48, 48, 48, 48, 48, 48, 48, 48, 48, 48, 99, 48, 48, 48, 48, 80, 48, 48, 48, 48, 52, 48, 48, 48, 48, 48, 48, 48, 48, 48, 48, 53, 66, 48, 67, 48…	['contig_41935', 'contig_117819', 'contig_4164', 'contig_82456', 'contig_4834', 'contig_48776', 'contig_24763', 'contig_41615', 'contig_124819', 'contig_115710', 'contig_127796', 'contig_34785', 'contig_11221', 'contig_69198', 'contig_531', 'contig_2743', 'contig_61305', 'contig_91035', 'contig_114299', 'contig_53879', 'contig_117001', 'contig_116176', 'contig_218', 'contig_117056', 'contig_81541…	TCGA-SKCM	Metastatic
MH782226	TCGA-DA-A1IA	84e8cd2c-bed9-4a92-9fa5-36e1df73ed8f		Sweet potato virus C isolate 95-6	98.2946	98.7237	[48, 48, 48, 48, 48, 194, 48, 83, 48, 48, 48, 48, 48, 48, 48, 48, 48, 48, 48, 48, 48, 48, 48, 48, 48, 48, 48, 48, 58, 48, 48, 48, 48, 48, 48, 51, 51, 48, 48, 48, 48, 48, 160, 91, 48, 48, 56, 61, 48, 48, 48, 48, 48, 48, 48, 48, 91, 48, 50, 48, 50, 48, 48, 48, 60, 48, 48, 48, 199, 48, 48, 48, 48, 51, 48, 75, 48, 48, 48, 48, 48, 48, 55, 48, 48, 130, 48, 48, 48, 48, 48, 48, 72, 48, 48, 48, 72, 48, 48…	['contig_114674', 'contig_13612', 'contig_114588', 'contig_91366', 'contig_90397', 'contig_10621', 'contig_70135', 'contig_346', 'contig_93995', 'contig_28099', 'contig_104482', 'contig_114497', 'contig_112851', 'contig_63082', 'contig_60426', 'contig_67019', 'contig_100865', 'contig_110422', 'contig_117578', 'contig_16253', 'contig_126469', 'contig_109482', 'contig_23971', 'contig_73483', 'conti…	TCGA-SKCM	Metastatic
M62877	TCGA-VS-A8Q9	5b9a2d0f-22f8-40d7-92ba-112e4b4c3906		Human papilloma virus type 51 genomic DNA	100	100	[158]	['contig2488']	TCGA-CESC	Primary Tumor
GU584129	TCGA-ZX-AA5X	205671d8-9aeb-4797-ba5c-47af4b66c73c		Brome mosaic virus strain BMV-CZ segment RNA3	99.4501	98.625	[48, 48, 58, 49, 122, 80, 48, 48, 48, 48, 50, 48, 48, 48, 59, 65]	['contig16799', 'contig38473', 'contig17165', 'contig37980', 'contig2470', 'contig38287', 'contig50626', 'contig31235', 'contig32007', 'contig33226', 'contig86791', 'contig16607', 'contig99610', 'contig99280', 'contig14580', 'contig96529']	TCGA-CESC	Primary Tumor
NC_002026	TCGA-ZX-AA5X	205671d8-9aeb-4797-ba5c-47af4b66c73c		Brome mosaic virus RNA 1	99.0342	99.5132	[70, 48, 48, 53, 48, 48, 97, 48, 87, 48, 48, 48, 69, 48, 48, 49, 48, 70, 55, 63, 48, 48, 53, 63, 48, 48, 69, 48, 76, 48, 48, 48, 48, 48, 48, 48, 65, 64, 101, 182, 87, 48, 48, 53, 48, 48, 48, 48, 48, 48, 70, 48, 48, 87, 48, 78, 70, 87, 48, 48, 48, 48, 48, 48, 77, 48, 48, 49, 67, 48, 78, 48, 59, 48, 63, 61]	['contig15168', 'contig40980', 'contig41340', 'contig26201', 'contig38006', 'contig25115', 'contig29880', 'contig102815', 'contig701', 'contig26646', 'contig28167', 'contig23096', 'contig30456', 'contig34180', 'contig39381', 'contig80809', 'contig83568', 'contig23192', 'contig16841', 'contig23410', 'contig25261', 'contig30727', 'contig39851', 'contig92084', 'contig48675', 'contig100812', 'contig4…	TCGA-CESC	Primary Tumor
NC_002028	TCGA-ZX-AA5X	205671d8-9aeb-4797-ba5c-47af4b66c73c		Brome mosaic virus RNA 3	99.2587	98.9	[72, 48, 48, 49, 55, 65, 69, 102, 96, 48, 52, 57, 48, 48, 48, 48, 70, 56, 48, 48]	['contig1207', 'contig83338', 'contig38557', 'contig27507', 'contig86835', 'contig4467', 'contig1119', 'contig23196', 'contig25832', 'contig37963', 'contig23820', 'contig88770', 'contig103129', 'contig85049', 'contig86392', 'contig28764', 'contig4317', 'contig16808', 'contig22708', 'contig93388']	TCGA-CESC	Primary Tumor
NC_004051	TCGA-CM-4752	d6ab232d-aa9f-4f5f-9f54-d4640d7e3edd		Saccharomyces 20S RNA narnavirus	92.169	100	[166]	['contig9133']	TCGA-COAD	Primary Tumor
AB828290	TCGA-AA-3977	c368b24a-59cd-4e51-a493-d885c3014c52		Coxsackievirus A19 gene for polyprotein	94.4146	99.0833	[238, 169, 274, 122, 202, 104, 261, 265, 156, 106, 107, 213]	['contig820', 'contig32', 'contig670', 'contig562', 'contig1288', 'contig1510', 'contig413', 'contig51', 'contig530', 'contig920', 'contig1161', 'contig148']	TCGA-COAD	Primary Tumor
DQ995647	TCGA-AA-3977	c368b24a-59cd-4e51-a493-d885c3014c52		Human coxsackievirus A22 strain ban99-10427	93.056	95.6667	[715, 1452, 492]	['contig248', 'contig21', 'contig1008']	TCGA-COAD	Primary Tumor
JN542510	TCGA-AA-3977	c368b24a-59cd-4e51-a493-d885c3014c52		Human coxsackievirus A22 strain 438913	86.035	96	[221, 186]	['contig1282', 'contig838']	TCGA-COAD	Primary Tumor
JX174177	TCGA-AA-3977	c368b24a-59cd-4e51-a493-d885c3014c52		Human coxsackievirus A1 isolate KS-ZPH01F/XJ/CHN/2011	95.6642	99.1667	[203, 115, 449, 433, 110, 283]	['contig1298', 'contig1044', 'contig162', 'contig166', 'contig552', 'contig459']	TCGA-COAD	Primary Tumor
JX514942	TCGA-AA-3977	c368b24a-59cd-4e51-a493-d885c3014c52		Human enterovirus C116 polyprotein gene	96.056	85	[506]	['contig65']	TCGA-COAD	Primary Tumor
KC344833	TCGA-AA-3977	c368b24a-59cd-4e51-a493-d885c3014c52		Human enterovirus 113 isolate BBD-48 polyprotein gene	96.176	100	[340]	['contig640']	TCGA-COAD	Primary Tumor
KC785529	TCGA-AA-3977	c368b24a-59cd-4e51-a493-d885c3014c52		Coxsackievirus A1 strain BBD34 polyprotein gene	91.856	96.5	[375, 176]	['contig319', 'contig699']	TCGA-COAD	Primary Tumor
KC785532	TCGA-AA-3977	c368b24a-59cd-4e51-a493-d885c3014c52		Coxsackievirus A19 strain BBD66 polyprotein gene	91.986	99.5	[468, 243]	['contig541', 'contig1114']	TCGA-COAD	Primary Tumor
MG571839	TCGA-AA-3977	c368b24a-59cd-4e51-a493-d885c3014c52		Coxsackievirus A19 clone V4C polyprotein gene	92.6969	98.7	[100, 137, 164, 403, 241, 173, 178, 184, 378, 107]	['contig1491', 'contig398', 'contig866', 'contig922', 'contig1514', 'contig1152', 'contig950', 'contig294', 'contig247', 'contig1092']	TCGA-COAD	Primary Tumor
MH118031	TCGA-AA-3977	c368b24a-59cd-4e51-a493-d885c3014c52		Enterovirus A90 strain 10-2879-1	98.462	98	[132]	['contig25']	TCGA-COAD	Primary Tumor
NC_002692	TCGA-AA-A022	8a19416d-3473-4815-be4d-14edf300ebf0		Tomato mosaic virus	98.9475	100	[124, 154]	['contig1417', 'contig3089']	TCGA-COAD	Primary Tumor
EU660586	TCGA-AA-A01C	b6ae6275-da9e-426c-891d-0d6a7b715d31		Watermelon mosaic virus isolate FBR04-37	99.174	100	[121]	['contig17']	TCGA-COAD	Primary Tumor
KY574505	TCGA-AA-A00F	c382a65a-2a05-4105-8a12-5eb56e500bbb		Murine leukemia virus isolate AKR-L3	99.7728	90	[107, 117, 123]	['contig1844', 'contig2844', 'contig3099']	TCGA-COAD	Primary Tumor
KY574517	TCGA-AA-A00F	c382a65a-2a05-4105-8a12-5eb56e500bbb		Murine leukemia virus isolate MCF247	100	100	[104]	['contig2499']	TCGA-COAD	Primary Tumor
NC_001702	TCGA-AA-A00F	c382a65a-2a05-4105-8a12-5eb56e500bbb		Murine type C retrovirus	99.71	98.3333	[130, 113, 121]	['contig2974', 'contig1516', 'contig2228']	TCGA-COAD	Primary Tumor
U13766	TCGA-AA-A00F	c382a65a-2a05-4105-8a12-5eb56e500bbb		Murine leukemia virus MCF1233	100	100	[112]	['contig2367']	TCGA-COAD	Primary Tumor
NC_028112	TCGA-CA-5256	dd922959-7918-4e98-abb3-412e4c696ce2		Yellowstone lake phycodnavirus 1 DNA	91.057	99	[124]	['contig496']	TCGA-COAD	Primary Tumor
MF315028	TCGA-AA-3527	755054ab-da9c-4071-ad16-9664bf53b66e		Human mastadenovirus C isolate human/CHN/BJ04/2012/[P1/H2/F2]	100	100	[118]	['contig1400']	TCGA-COAD	Primary Tumor
KT992089	TCGA-AA-A029	aa952291-d808-4cba-8397-35f9244078bf		Watermelon mosaic virus isolate Yeongju7-2(cm)_2013	98.077	100	[156]	['contig5500']	TCGA-COAD	Primary Tumor
HQ871932	TCGA-AA-3544	d0b3d39c-9348-4c65-b879-1287e13d648d		Aphid lethal paralysis virus strain brookings non-structural polyprotein and capsid protein precursor	100	100	[109]	['contig4449']	TCGA-COAD	Primary Tumor
JX045858	TCGA-AA-3544	d0b3d39c-9348-4c65-b879-1287e13d648d		Aphid lethal paralysis virus isolate 4782ALPV nonstructural polyprotein gene	96.4576	99.8	[119, 119, 109, 176, 198]	['contig6620', 'contig5376', 'contig6543', 'contig2915', 'contig3786']	TCGA-COAD	Primary Tumor
KJ817182	TCGA-AA-3544	d0b3d39c-9348-4c65-b879-1287e13d648d		Aphid lethal paralysis virus isolate AP	98.9332	100	[113, 116, 113, 108, 110]	['contig5538', 'contig6302', 'contig82', 'contig1217', 'contig4545']	TCGA-COAD	Primary Tumor
MF535297	TCGA-AA-3544	d0b3d39c-9348-4c65-b879-1287e13d648d		Aphid lethal paralysis virus nonstructural polyprotein gene	97.3105	99.5	[146, 100]	['contig5531', 'contig5770']	TCGA-COAD	Primary Tumor
AJ577540	TCGA-AA-A017	739ec68d-08dd-43d9-998b-bfc6384c2414		Watermelon mosaic virus partial gene for polyprotein encoding P1 protein	99.13	100	[115]	['contig5466']	TCGA-COAD	Primary Tumor
DQ399708	TCGA-AA-A017	739ec68d-08dd-43d9-998b-bfc6384c2414		Watermelon mosaic virus strain WMV-CHN	98.4	99.75	[116, 113, 101, 124, 218, 127, 158, 116]	['contig1794', 'contig4756', 'contig4719', 'contig2000', 'contig5225', 'contig562', 'contig79', 'contig1724']	TCGA-COAD	Primary Tumor
EU660580	TCGA-AA-A017	739ec68d-08dd-43d9-998b-bfc6384c2414		Watermelon mosaic virus isolate CHI87-620	99.115	100	[113]	['contig3747']	TCGA-COAD	Primary Tumor
EU660586	TCGA-AA-A017	739ec68d-08dd-43d9-998b-bfc6384c2414		Watermelon mosaic virus isolate FBR04-37	98.3988	98.3125	[105, 100, 118, 171, 119, 109, 124, 122, 108, 111, 119, 117, 165, 103, 115, 103]	['contig703', 'contig467', 'contig4505', 'contig6191', 'contig4669', 'contig6382', 'contig6474', 'contig843', 'contig5819', 'contig1501', 'contig1349', 'contig3603', 'contig576', 'contig4623', 'contig6395', 'contig2095']	TCGA-COAD	Primary Tumor
FJ823122	TCGA-AA-A017	739ec68d-08dd-43d9-998b-bfc6384c2414		Watermelon mosaic virus isolate Lecce	98.182	100	[110]	['contig103']	TCGA-COAD	Primary Tumor
JX079685	TCGA-AA-A017	739ec68d-08dd-43d9-998b-bfc6384c2414		Watermelon mosaic virus strain WMV-ShanXi	99.673	100	[109, 153]	['contig5196', 'contig5206']	TCGA-COAD	Primary Tumor
KT992073	TCGA-AA-A017	739ec68d-08dd-43d9-998b-bfc6384c2414		Watermelon mosaic virus isolate Eumseong1-5_2014	98.387	100	[124]	['contig2452']	TCGA-COAD	Primary Tumor
KU240109	TCGA-AA-A017	739ec68d-08dd-43d9-998b-bfc6384c2414		Watermelon mosaic virus isolate Yeongju9_2012	98.942	100	[189]	['contig1980']	TCGA-COAD	Primary Tumor
NC_032405	TCGA-AA-A02O	cd95eba4-01f3-4161-ae8a-3d6e45c28082		Bermuda grass latent virus isolate BGLV	96.8231	97.3621	[212, 211, 246, 108, 244, 351, 197, 105, 509, 110, 135, 127, 167, 264, 136, 160, 135, 229, 146, 157, 111, 136, 189, 152, 124, 131, 118, 105, 143, 176, 109, 123, 196, 246, 265, 187, 145, 179, 124, 171, 114, 126, 107, 133, 152, 118, 121, 111, 211, 101, 102, 105, 129, 346, 163, 104, 120, 105]	['contig1787', 'contig2986', 'contig2287', 'contig2866', 'contig827', 'contig387', 'contig1572', 'contig3969', 'contig1062', 'contig4288', 'contig2224', 'contig4166', 'contig3499', 'contig698', 'contig2175', 'contig2481', 'contig1636', 'contig2853', 'contig2044', 'contig2208', 'contig2291', 'contig2129', 'contig2563', 'contig4355', 'contig504', 'contig899', 'contig3554', 'contig4211', 'contig3494…	TCGA-COAD	Primary Tumor
NC_002026	TCGA-A6-4107	eee7be29-975a-44ed-b10b-2e8e9e49f370		Brome mosaic virus RNA 1	98.4	100	[124]	['contig2080']	TCGA-COAD	Primary Tumor
NC_038358	TCGA-AK-3436	c23704fb-1e40-44d1-9a66-3ac4697ff84f	NC_038358	Torque teno midi virus 11 DNA, complete genome, isolate: MDJN47	90.625	65	[50, 50]	['contig_76293', 'contig_181758']	TCGA-KIRC	Primary Tumor
NC_038358	TCGA-BP-4164	f2ddb2f0-9e8f-4bfd-901c-b0ec9394b8e5	NC_038358	Torque teno midi virus 11 DNA, complete genome, isolate: MDJN47	90.625	65	[50, 50]	['contig_66422', 'contig_106388']	TCGA-KIRC	Primary Tumor
NC_038358	TCGA-CJ-4881	dfba713c-0db7-49bb-bd24-5827b4abbe3f	NC_038358	Torque teno midi virus 11 DNA, complete genome, isolate: MDJN47	92.4145	59.5	[50, 53, 50, 50]	['contig140580', 'contig168674', 'contig78313', 'contig162605']	TCGA-KIRC	Primary Tumor
NC_038358	TCGA-B0-4945	86efa390-443f-478d-ad2e-c9728fae8f95	NC_038358	Torque teno midi virus 11 DNA, complete genome, isolate: MDJN47	93.75	56.6667	[50, 50, 50]	['contig2041', 'contig177557', 'contig155594']	TCGA-KIRC	Primary Tumor
NC_038358	TCGA-A3-A8OU	d3b9f9a1-b3fb-43f3-9778-5e5e7994882b	NC_038358	Torque teno midi virus 11 DNA, complete genome, isolate: MDJN47	92	68	[48, 48]	['contig_56607', 'contig_61010']	TCGA-KIRC	Primary Tumor
X74472	TCGA-CV-5443	f32198a0-eec2-4bc0-944d-d2b280125a27	X74472	Human papillomavirus type 26 genomic DNA	93.75	69	[48, 48]	['contig18881', 'contig4819']	TCGA-HNSC	Primary Tumor
X74472	TCGA-DS-A3LQ	724bcde0-2394-46f9-b280-e94b354b1c9e	X74472	Human papillomavirus type 26 genomic DNA	94.6488	61	[82, 48, 48, 48]	['contig6246', 'contig127199', 'contig10462', 'contig174026']	TCGA-CESC	Primary Tumor
X74472	TCGA-JW-A5VK	b3d16b67-bed6-45ce-a0e5-36be396b77e2	X74472	Human papillomavirus type 26 genomic DNA	96.1959	85.5455	[48, 48, 49, 48, 48, 113, 48, 48, 48]	['contig40367', 'contig137543', 'contig3302', 'contig34613', 'contig115520', 'contig26058', 'contig26044', 'contig26008', 'contig146502']	TCGA-CESC	Primary Tumor
X74472	TCGA-VS-A8QA	487903f4-eea8-4377-a8a3-b1fa320a38ed	X74472	Human papillomavirus type 26 genomic DNA	90.1663	81.25	[69, 48, 48, 71]	['contig_5236', 'contig_96922', 'contig_66633', 'contig_6893']	TCGA-CESC	Primary Tumor
DQ080079	TCGA-B0-5075	b63f7392-deb1-447e-91c3-39c6b599ab7a	DQ080079	Human papillomavirus type 68a, complete genome	94.5046	51.6	[50, 50, 50, 50, 50]	['contig_85729', 'contig_40179', 'contig_77664', 'contig_48372', 'contig_144212']	TCGA-KIRC	Primary Tumor
DQ080079	TCGA-EK-A2PM	3aea96bb-1ae4-461f-a8d3-26d477c02616	DQ080079	Human papillomavirus type 68a, complete genome	94.2833	56.6667	[48, 90, 48, 48, 48, 48]	['contig_206792', 'contig_377', 'contig_198492', 'contig_45405', 'contig_218827', 'contig_213453']	TCGA-CESC	Primary Tumor
DQ080079	TCGA-EK-A2GZ	3e3f9cbe-1dce-41f6-8e58-3806ca065cab	DQ080079	Human papillomavirus type 68a, complete genome	95.8333	84.6667	[48, 48, 48]	['contig_98986', 'contig_509124', 'contig_489746']	TCGA-CESC	Primary Tumor
DQ080079	TCGA-C5-A1M6	d2795662-8e62-4ffa-80ec-6bf226d7575d	DQ080079	Human papillomavirus type 68a, complete genome	93.4523	54.75	[129, 48, 48, 48]	['contig_186', 'contig_1233', 'contig_175987', 'contig_160211']	TCGA-CESC	Primary Tumor
DQ080079	TCGA-EK-A2H0	e09f9b89-a3f0-4d1f-8004-2cac9ea698df	DQ080079	Human papillomavirus type 68a, complete genome	93.0458	89.3692	[48, 48, 52, 48, 48, 48, 48, 59, 48, 53, 48, 48, 65, 48, 48, 48, 48, 48, 48, 48, 63, 48, 54, 48, 48, 81, 48, 48, 72, 63, 48, 48, 53, 55, 102, 48, 48, 48, 48, 48, 72, 48, 48, 48, 48, 61, 48, 48, 48, 92, 52, 48, 48, 48, 71, 48, 48, 48, 48, 65, 119, 48, 48, 48, 48, 51, 48, 48, 48, 48, 57, 69, 48, 48, 50, 48, 55, 48, 53, 51, 51, 48, 68, 48, 72, 61, 95, 51, 63, 57, 48, 48, 48, 48, 48, 48, 48, 74, 48, …	['contig257620', 'contig31753', 'contig4337', 'contig92305', 'contig219108', 'contig227136', 'contig43401', 'contig69709', 'contig76905', 'contig31862', 'contig210415', 'contig33212', 'contig37393', 'contig2242', 'contig253346', 'contig268877', 'contig92427', 'contig274179', 'contig123307', 'contig36122', 'contig227650', 'contig592', 'contig41207', 'contig215878', 'contig44957', 'contig2003', 'co…	TCGA-CESC	Primary Tumor
DQ080079	TCGA-VS-A953	2734dd91-0bc4-464b-ad82-ca61c8955628	DQ080079	Human papillomavirus type 68a, complete genome	92.4713	77.6667	[109, 48, 48]	['contig57696', 'contig51932', 'contig45845']	TCGA-CESC	Primary Tumor
DQ080079	TCGA-ZJ-AAX8	56d48337-b9da-444f-b7d2-89a687a8d06b	DQ080079	Human papillomavirus type 68a, complete genome	90.3095	79.5	[48, 108]	['contig_23623', 'contig_229']	TCGA-CESC	Primary Tumor
DQ080079	TCGA-C5-A1BF	89351b64-fa1d-4193-9324-022c3ad55e3f	DQ080079	Human papillomavirus type 68a, complete genome	92.857	57	[132, 48, 48]	['contig3771', 'contig348589', 'contig336129']	TCGA-CESC	Primary Tumor
DQ080079	TCGA-ZJ-A8QQ	b6bc4f03-3230-4601-88b4-df3145f85f5f	DQ080079	Human papillomavirus type 68a, complete genome	91.8994	97	[48, 98, 48, 62, 52, 48, 48, 48, 48, 68, 57, 48, 48, 48, 96, 48, 48, 48, 60, 50, 70]	['contig36114', 'contig9712', 'contig107631', 'contig2461', 'contig11471', 'contig102999', 'contig60', 'contig77577', 'contig42748', 'contig70823', 'contig35447', 'contig33130', 'contig38499', 'contig102998', 'contig66812', 'contig42207', 'contig1807', 'contig76224', 'contig69311', 'contig62591', 'contig38737']	TCGA-CESC	Primary Tumor
DQ080079	TCGA-C5-A1BN	56e07df7-ee73-4b88-be81-e9d2ff019bfc	DQ080079	Human papillomavirus type 68a, complete genome	92.6933	63.75	[48, 48, 48, 48]	['contig_197583', 'contig_645786', 'contig_506122', 'contig_434270']	TCGA-CESC	Primary Tumor
DQ080079	TCGA-VS-A9UH	aaba06aa-560b-49ba-a766-449a4e88132f	DQ080079	Human papillomavirus type 68a, complete genome	93.2585	69.5	[90, 48]	['contig_3666', 'contig_384']	TCGA-CESC	Primary Tumor
NC_014185	TCGA-DS-A1OB	63cec91c-a6e9-47eb-91a8-32d63fb494b0	NC_014185	Human papillomavirus 121, complete genome	90.625	65	[48, 48]	['contig_319314', 'contig_121254']	TCGA-CESC	Primary Tumor
NC_040619	TCGA-BH-A0B5	f02d7fe8-41bf-470c-adbc-81bfde73992e	NC_040619	Gammapapillomavirus sp. isolate Gamma_LCOSOc196, complete genome	98	100	[50]	['contig_89253']	TCGA-BRCA	Primary Tumor
NC_027528	TCGA-CZ-5461	f3571b8e-60dd-4ffa-bb91-a078685320e6	NC_027528	Human papillomavirus 201, complete genome	93.376	54.4	[50, 50, 50, 50, 50]	['contig_104793', 'contig_57217', 'contig_102424', 'contig_14507', 'contig_12501']	TCGA-KIRC	Solid Tissue Normal
V01116	TCGA-HM-A6W2	b7020e26-5f93-4476-9b6b-8a5334abc06f	V01116	Human papilloma virus type 1a E6, E8, E7, L2 & L2 genes	98.0493	55.5	[48, 48, 62, 56, 48, 48]	['contig5025', 'contig134379', 'contig145682', 'contig30493', 'contig15433', 'contig102631']	TCGA-CESC	Primary Tumor
V01116	TCGA-HM-A6W2	195c9506-d85e-45de-95f1-4dab7d5da354	V01116	Human papilloma virus type 1a E6, E8, E7, L2 & L2 genes	98.485	66.6667	[48, 68, 48]	['contig_153159', 'contig_72845', 'contig_119051']	TCGA-CESC	Metastatic
X74477	TCGA-55-8206	df2b8be0-d350-4040-b7e0-3010af884088	X74477	Human papillomavirus type 35H genomic DNA	90.909	66	[48, 48]	['contig_152904', 'contig_186865']	TCGA-LUAD	Primary Tumor
X74477	TCGA-49-AAR2	7089a19e-1191-43cb-8eb5-e727e3c11568	X74477	Human papillomavirus type 35H genomic DNA	91.111	66	[48, 48]	['contig_79084', 'contig_192668']	TCGA-LUAD	Primary Tumor
X74477	TCGA-HD-A634	f50e91da-e2ef-4fce-977f-3d3481872476	X74477	Human papillomavirus type 35H genomic DNA	94.9292	57.4	[48, 48, 48, 48, 48]	['contig_100130', 'contig_25826', 'contig_13177', 'contig_7158', 'contig_11311']	TCGA-HNSC	Primary Tumor
X74477	TCGA-CV-7430	f56d3e07-1f23-45dc-af32-3109547658e1	X74477	Human papillomavirus type 35H genomic DNA	90.4673	69	[48, 48, 48]	['contig34852', 'contig45100', 'contig20631']	TCGA-HNSC	Primary Tumor
X74477	TCGA-HD-8314	e07f8ea5-c315-4f4d-80ae-c514588a92b1	X74477	Human papillomavirus type 35H genomic DNA	95.0895	79	[48, 48]	['contig110907', 'contig48124']	TCGA-HNSC	Primary Tumor
X74477	TCGA-CR-5243	10c7155b-8fac-41d0-9dbe-f4cdb28ecd01	X74477	Human papillomavirus type 35H genomic DNA	91.182	72	[48, 48]	['contig30854', 'contig30431']	TCGA-HNSC	Primary Tumor
X74477	TCGA-DQ-7591	e569f19d-732b-4327-b7d6-2dcb34e8fabf	X74477	Human papillomavirus type 35H genomic DNA	94.095	88.3333	[48, 48, 48]	['contig_58593', 'contig_31800', 'contig_14907']	TCGA-HNSC	Primary Tumor
X74477	TCGA-IR-A3LK	13f08e6c-35e9-47bd-9906-491f4bc22312	X74477	Human papillomavirus type 35H genomic DNA	95.671	51	[48, 48, 48, 48, 67, 48]	['contig679507', 'contig625986', 'contig74757', 'contig81562', 'contig80074', 'contig767578']	TCGA-CESC	Primary Tumor
X74477	TCGA-VS-A8EJ	10160b1a-10ae-46e8-8dbc-4e7daeaaadec	X74477	Human papillomavirus type 35H genomic DNA	92.7317	60.3333	[48, 131, 48]	['contig_182901', 'contig_2387', 'contig_185579']	TCGA-CESC	Primary Tumor
X74477	TCGA-EK-A2RN	abe2cb2d-e981-40e9-9464-0b0c7c5b6472	X74477	Human papillomavirus type 35H genomic DNA	91.79	58.5	[48, 48, 48, 48]	['contig24257', 'contig144538', 'contig119221', 'contig255562']	TCGA-CESC	Primary Tumor
X74477	TCGA-HM-A3JK	193f4d88-a2c0-4648-a138-4530f7c6ee7e	X74477	Human papillomavirus type 35H genomic DNA	96.007	77.25	[48, 48, 48, 48, 48, 48, 48, 48]	['contig83950', 'contig17312', 'contig41811', 'contig75304', 'contig22769', 'contig76874', 'contig65666', 'contig64011']	TCGA-CESC	Primary Tumor
X74477	TCGA-VS-A8EK	20786fa9-df19-4b17-bef8-5750719842b8	X74477	Human papillomavirus type 35H genomic DNA	98.7124	71.4	[48, 48, 48, 48, 48, 48, 48, 48, 48, 48]	['contig_43373', 'contig_309498', 'contig_64039', 'contig_73988', 'contig_241590', 'contig_287106', 'contig_326736', 'contig_128667', 'contig_268322', 'contig_56780']	TCGA-CESC	Primary Tumor
X74477	TCGA-VS-A950	d533aff8-7bf1-4c1a-a5d8-5cac94e33c2a	X74477	Human papillomavirus type 35H genomic DNA	96.5542	69.9231	[48, 48, 48, 48, 48, 48, 48, 48, 61, 48, 48, 48, 48]	['contig_55766', 'contig_12729', 'contig_1867', 'contig_51922', 'contig_20592', 'contig_54927', 'contig_8713', 'contig_10560', 'contig_10214', 'contig_47804', 'contig_46975', 'contig_6956', 'contig_1868']	TCGA-CESC	Primary Tumor
X74477	TCGA-C5-A1MP	b4326b2f-e9f2-4ede-bd85-f2b658b4f105	X74477	Human papillomavirus type 35H genomic DNA	90.4305	66	[233, 48]	['contig2907', 'contig181989']	TCGA-CESC	Primary Tumor
X74477	TCGA-Q1-A5R2	8c737786-9ca5-414c-8530-7cf704db6b7a	X74477	Human papillomavirus type 35H genomic DNA	94.7625	67.1667	[48, 83, 48, 48, 51, 70]	['contig48697', 'contig143288', 'contig65749', 'contig63305', 'contig39297', 'contig31968']	TCGA-CESC	Primary Tumor
X74477	TCGA-VS-A953	2734dd91-0bc4-464b-ad82-ca61c8955628	X74477	Human papillomavirus type 35H genomic DNA	97.872	98	[48]	['contig51932']	TCGA-CESC	Primary Tumor
X74477	TCGA-C5-A7X5	2b1719c8-e814-427a-a9cb-4bfee812f226	X74477	Human papillomavirus type 35H genomic DNA	96.5201	66.7778	[48, 48, 48, 48, 48, 48, 48, 48, 48]	['contig28911', 'contig8', 'contig44622', 'contig155949', 'contig46278', 'contig143216', 'contig43202', 'contig69788', 'contig33866']	TCGA-CESC	Primary Tumor
X74477	TCGA-C5-A3HD	8110c353-6be0-40c9-9fc8-4b10213f85c0	X74477	Human papillomavirus type 35H genomic DNA	91.7254	62.2	[48, 52, 48, 48, 48]	['contig114570', 'contig103225', 'contig46118', 'contig91778', 'contig19540']	TCGA-CESC	Primary Tumor
X74477	TCGA-ZJ-AAXN	96fcf99c-55af-429e-8bf7-e5c7c47366a3	X74477	Human papillomavirus type 35H genomic DNA	95.0828	51.6667	[48, 48, 48, 48, 48, 48]	['contig85596', 'contig147670', 'contig37340', 'contig38485', 'contig37339', 'contig124344']	TCGA-CESC	Primary Tumor
X74477	TCGA-EK-A2PI	c1ae4afd-1f44-4f51-8667-47f82fd9bd02	X74477	Human papillomavirus type 35H genomic DNA	95.5897	72.5	[48, 48, 48, 48]	['contig_68176', 'contig_60294', 'contig_222436', 'contig_232151']	TCGA-CESC	Primary Tumor
X74477	TCGA-IR-A3LC	7017c556-905e-433a-9879-57d85f38744e	X74477	Human papillomavirus type 35H genomic DNA	91.9633	59.3333	[48, 48, 48]	['contig_84239', 'contig_27806', 'contig_489738']	TCGA-CESC	Primary Tumor
X74477	TCGA-C5-A1M9	3bfe159c-1501-4cca-abe8-c8a32c14cce7	X74477	Human papillomavirus type 35H genomic DNA	93.6095	58.5	[48, 48, 48, 48]	['contig_12870', 'contig_44368', 'contig_412660', 'contig_28574']	TCGA-CESC	Primary Tumor
X74477	TCGA-C5-A2M2	6e52d509-c167-4eee-943f-83206de7bfbd	X74477	Human papillomavirus type 35H genomic DNA	92.0217	60.5	[48, 48, 48, 48]	['contig_182449', 'contig_53200', 'contig_40524', 'contig_203569']	TCGA-CESC	Primary Tumor
X74477	TCGA-ZX-AA5X	205671d8-9aeb-4797-ba5c-47af4b66c73c	X74477	Human papillomavirus type 35H genomic DNA	94.1195	89.5	[48, 48]	['contig26300', 'contig711']	TCGA-CESC	Primary Tumor
X74477	TCGA-C5-A3HL	ca232402-b40a-4d75-b49e-708f4c1ebf7b	X74477	Human papillomavirus type 35H genomic DNA	92.564	58	[48, 129, 48]	['contig_13846', 'contig_696', 'contig_45241']	TCGA-CESC	Primary Tumor
X74477	TCGA-MA-AA41	1966ef90-196c-4372-9509-bb269b090385	X74477	Human papillomavirus type 35H genomic DNA	91.443	72	[48, 48]	['contig_201666', 'contig_197244']	TCGA-CESC	Primary Tumor
X74477	TCGA-VS-A8QA	487903f4-eea8-4377-a8a3-b1fa320a38ed	X74477	Human papillomavirus type 35H genomic DNA	93.8175	76.375	[48, 48, 71, 48, 48, 48, 48, 69]	['contig_155414', 'contig_160492', 'contig_6893', 'contig_66633', 'contig_146026', 'contig_158738', 'contig_158923', 'contig_5236']	TCGA-CESC	Primary Tumor
X74477	TCGA-DS-A7WH	091274be-c452-428d-be54-2f093cf45daa	X74477	Human papillomavirus type 35H genomic DNA	92.8398	58	[48, 48, 48, 162, 48]	['contig_276046', 'contig_302027', 'contig_286743', 'contig_1401', 'contig_89172']	TCGA-CESC	Primary Tumor
NC_038882	TCGA-EP-A12J	67fb02d9-14ab-4755-9227-b8060b9d6c89	NC_038882	Hepatitis C virus (isolate H77) genotype 1, complete cds	92.4953	99.3333	[48, 69, 48]	['contig_65641', 'contig_28385', 'contig_130895']	TCGA-LIHC	Primary Tumor
NC_038882	TCGA-BW-A5NO	e895e8f5-5a01-4c76-8e8b-4590a518883b	NC_038882	Hepatitis C virus (isolate H77) genotype 1, complete cds	93.75	100	[48]	['contig7782']	TCGA-LIHC	Primary Tumor
NC_038882	TCGA-RG-A7D4	652b6763-f905-4cb4-8008-0531581f7f3e	NC_038882	Hepatitis C virus (isolate H77) genotype 1, complete cds	95.073	69.5	[48, 48, 48, 48]	['contig_59075', 'contig_36718', 'contig_71977', 'contig_54175']	TCGA-LIHC	Primary Tumor
NC_038882	TCGA-GI-A2C9	439ff36d-7b7c-4c2a-b313-628acc247c09	NC_038882	Hepatitis C virus (isolate H77) genotype 1, complete cds	98.5187	58	[48, 48, 48]	['contig_21123', 'contig_6079', 'contig_39000']	TCGA-BRCA	Solid Tissue Normal
NC_038882	TCGA-CV-A45W	52fd89e1-9f7d-4422-a7b8-ad021debbfe1	NC_038882	Hepatitis C virus (isolate H77) genotype 1, complete cds	95.4545	54	[48, 48, 48, 48]	['contig161508', 'contig309417', 'contig343798', 'contig337033']	TCGA-HNSC	Primary Tumor
NC_023891	TCGA-92-7340	9e023932-81a2-4bcd-90c5-c4c65ed573cd	NC_023891	Human papillomavirus 178, complete genome	94.4382	53.8333	[48, 48, 48, 48, 48, 48]	['contig285884', 'contig44580', 'contig111020', 'contig116297', 'contig27582', 'contig294433']	TCGA-LUSC	Solid Tissue Normal
NC_023891	TCGA-CR-7398	05badd38-e1fc-4d42-9712-046073cc1008	NC_023891	Human papillomavirus 178, complete genome	94.703	54.5	[48, 48, 48, 48]	['contig_36542', 'contig_16828', 'contig_4935', 'contig_13744']	TCGA-HNSC	Primary Tumor
NC_055523	TCGA-CN-5358	3436673e-ad28-441d-8f1c-66b4733d8f2f	NC_055523	Human lung-associated vientovirus FB, complete genome	98.5119	78.7143	[48, 180, 48, 48, 48, 48, 48]	['contig27452', 'contig8', 'contig15495', 'contig6217', 'contig90892', 'contig22649', 'contig47518']	TCGA-HNSC	Primary Tumor
NC_055523	TCGA-CN-4726	4f2fe8b0-eb3c-4678-8139-0dbe6518c69a	NC_055523	Human lung-associated vientovirus FB, complete genome	98.2114	98.0345	[48, 56, 48, 48, 62, 48, 48, 48, 70, 48, 52, 48, 48, 48, 48, 48, 48, 48, 48, 48, 48, 48, 48, 48, 48, 48, 48, 48, 71]	['contig_60344', 'contig_87552', 'contig_128730', 'contig_66126', 'contig_102134', 'contig_30409', 'contig_56998', 'contig_114610', 'contig_123251', 'contig_77820', 'contig_6319', 'contig_182230', 'contig_54084', 'contig_164956', 'contig_5257', 'contig_115728', 'contig_68669', 'contig_30855', 'contig_117222', 'contig_26724', 'contig_57260', 'contig_28503', 'contig_94255', 'contig_120858', 'contig…	TCGA-HNSC	Primary Tumor
NC_055523	TCGA-D6-A4ZB	1d77d28d-58de-4a1c-830a-73a29de48c49	NC_055523	Human lung-associated vientovirus FB, complete genome	95.556	94	[48]	['contig25529']	TCGA-HNSC	Primary Tumor
NC_038889	TCGA-L9-A444	d4da4d75-2b9d-4452-a759-fc1b95424d1a	NC_038889	human papillomavirus 30, complete genome	91.3045	66	[48, 48]	['contig_128381', 'contig_195176']	TCGA-LUAD	Primary Tumor
NC_038889	TCGA-DQ-7591	e569f19d-732b-4327-b7d6-2dcb34e8fabf	NC_038889	human papillomavirus 30, complete genome	90.368	60.6667	[48, 48, 48]	['contig_9236', 'contig_105475', 'contig_4845']	TCGA-HNSC	Primary Tumor
NC_038889	TCGA-JW-A5VH	4ddef129-8348-4fd7-a793-c0c49e42a75b	NC_038889	human papillomavirus 30, complete genome	100	100	[86]	['contig_182']	TCGA-CESC	Primary Tumor
NC_038889	TCGA-JW-A5VI	fddd0abf-e15c-4103-b907-5e1bacb7436b	NC_038889	human papillomavirus 30, complete genome	92.4898	76	[48, 55, 48, 48, 48, 48, 48, 48, 48, 48, 48, 48, 56]	['contig_91253', 'contig_30264', 'contig_90952', 'contig_11593', 'contig_31101', 'contig_19761', 'contig_34048', 'contig_34382', 'contig_87312', 'contig_61632', 'contig_61865', 'contig_28502', 'contig_32794']	TCGA-CESC	Primary Tumor
NC_038889	TCGA-EK-A2H0	e09f9b89-a3f0-4d1f-8004-2cac9ea698df	NC_038889	human papillomavirus 30, complete genome	94.132	53.6154	[48, 57, 55, 48, 48, 48, 48, 48, 50, 48, 65, 48, 48]	['contig222619', 'contig46', 'contig50563', 'contig218760', 'contig31753', 'contig57017', 'contig75539', 'contig86499', 'contig95508', 'contig210806', 'contig88527', 'contig261272', 'contig268905']	TCGA-CESC	Primary Tumor
NC_038889	TCGA-VS-A9UH	aaba06aa-560b-49ba-a766-449a4e88132f	NC_038889	human papillomavirus 30, complete genome	95.746	65.3333	[48, 48, 86]	['contig_58349', 'contig_74697', 'contig_3684']	TCGA-CESC	Primary Tumor
M62849	TCGA-BB-4228	2b013cae-8396-4757-93e3-720996d399ba	M62849	Human papillomavirus ORFs	91.8767	58	[50, 50, 50]	['contig72687', 'contig39917', 'contig29204']	TCGA-HNSC	Primary Tumor
M62849	TCGA-QK-A652	74947d63-6db2-43a4-8d9b-c61a11244c3f	M62849	Human papillomavirus ORFs	90.949	63.6667	[48, 48, 48]	['contig_17187', 'contig_116196', 'contig_33948']	TCGA-HNSC	Primary Tumor
M62849	TCGA-EK-A2PM	3aea96bb-1ae4-461f-a8d3-26d477c02616	M62849	Human papillomavirus ORFs	90.11	76	[90, 48]	['contig_377', 'contig_202309']	TCGA-CESC	Primary Tumor
M62849	TCGA-EK-A2H0	e09f9b89-a3f0-4d1f-8004-2cac9ea698df	M62849	Human papillomavirus ORFs	91.3181	82.54	[48, 63, 51, 48, 48, 48, 53, 48, 48, 48, 48, 48, 102, 48, 74, 53, 48, 48, 48, 48, 67, 48, 61, 48, 48, 53, 92, 48, 48, 48, 48, 48, 54, 48, 48, 48, 48, 63, 71, 51, 64, 48, 81, 48, 48, 48, 48, 48, 95, 48]	['contig256311', 'contig100662', 'contig82903', 'contig88688', 'contig34262', 'contig54822', 'contig2613', 'contig43401', 'contig32439', 'contig273301', 'contig239927', 'contig95811', 'contig716', 'contig258794', 'contig32195', 'contig31862', 'contig41099', 'contig45190', 'contig76905', 'contig97990', 'contig6145', 'contig2242', 'contig83629', 'contig253346', 'contig94973', 'contig241437', 'conti…	TCGA-CESC	Primary Tumor
M62849	TCGA-C5-A2LT	9ee011fd-9789-4d26-9075-a3824a55329f	M62849	Human papillomavirus ORFs	90.5275	77	[48, 105]	['contig_66851', 'contig_270']	TCGA-CESC	Primary Tumor
M62849	TCGA-EK-A2PI	c1ae4afd-1f44-4f51-8667-47f82fd9bd02	M62849	Human papillomavirus ORFs	94.074	56.6667	[48, 48, 48]	['contig_65366', 'contig_20270', 'contig_68588']	TCGA-CESC	Primary Tumor
M62849	TCGA-EA-A1QS	c49d19b2-79b3-4153-9db4-917bbb6efe12	M62849	Human papillomavirus ORFs	92.3976	80	[48, 48, 48, 48]	['contig_48864', 'contig_42665', 'contig_30700', 'contig_54146']	TCGA-CESC	Primary Tumor
M62849	TCGA-C5-A1BF	89351b64-fa1d-4193-9324-022c3ad55e3f	M62849	Human papillomavirus ORFs	91.9005	57.25	[48, 132, 48, 48]	['contig331913', 'contig3771', 'contig344784', 'contig338316']	TCGA-CESC	Primary Tumor
M62849	TCGA-C5-A1BN	56e07df7-ee73-4b88-be81-e9d2ff019bfc	M62849	Human papillomavirus ORFs	93.1132	57.4444	[48, 48, 48, 48, 48, 48, 48, 48, 48]	['contig_92343', 'contig_506122', 'contig_239062', 'contig_645786', 'contig_139033', 'contig_279', 'contig_486133', 'contig_2540', 'contig_175203']	TCGA-CESC	Primary Tumor
M62849	TCGA-JW-A5VJ	53c85356-d119-49d0-9c7b-17307173cf14	M62849	Human papillomavirus ORFs	91.111	64	[48, 48]	['contig_35383', 'contig_30428']	TCGA-CESC	Primary Tumor
M62849	TCGA-R2-A69V	17de7ab0-cb29-40a5-8821-9944b4097783	M62849	Human papillomavirus ORFs	93.023	90	[48]	['contig45607']	TCGA-CESC	Primary Tumor
M62849	TCGA-MA-AA3Y	382e07ef-9f6c-471f-bfe5-dd61206e6437	M62849	Human papillomavirus ORFs	96.3672	69.3125	[48, 48, 48, 48, 48, 48, 48, 48, 48, 48, 48, 48, 48, 48, 48]	['contig196918', 'contig35203', 'contig156016', 'contig203960', 'contig35098', 'contig156021', 'contig201782', 'contig178456', 'contig194220', 'contig156020', 'contig90464', 'contig188625', 'contig200829', 'contig65400', 'contig156017']	TCGA-CESC	Primary Tumor
M62849	TCGA-EX-A1H6	03488ec2-5c4e-4400-91da-b8f4ff265841	M62849	Human papillomavirus ORFs	94.6046	65.8	[48, 48, 48, 48, 48]	['contig_738531', 'contig_654763', 'contig_85727', 'contig_745200', 'contig_231654']	TCGA-CESC	Primary Tumor
NC_034616	TCGA-C5-A2LT	9ee011fd-9789-4d26-9075-a3824a55329f	NC_034616	Human papillomavirus type 85, complete genome	90.8655	68	[105, 48]	['contig_270', 'contig_46615']	TCGA-CESC	Primary Tumor
NC_034616	TCGA-ZJ-AAXN	96fcf99c-55af-429e-8bf7-e5c7c47366a3	NC_034616	Human papillomavirus type 85, complete genome	93.163	58.5	[48, 48, 48, 48]	['contig36331', 'contig156156', 'contig158821', 'contig140340']	TCGA-CESC	Primary Tumor
NC_034616	TCGA-EK-A2PI	c1ae4afd-1f44-4f51-8667-47f82fd9bd02	NC_034616	Human papillomavirus type 85, complete genome	91.693	63.3333	[48, 48, 48]	['contig_68176', 'contig_232151', 'contig_224978']	TCGA-CESC	Primary Tumor
NC_034616	TCGA-MY-A5BF	978a875e-850e-4434-973e-2f2e0ce2511c	NC_034616	Human papillomavirus type 85, complete genome	90.11	68	[48, 93]	['contig_147233', 'contig_31803']	TCGA-CESC	Primary Tumor
X05015	TCGA-DG-A2KL	54de471d-6d97-4389-b16a-867948cfa8b1	X05015	Human papillomavirus type 18 E6, E7, E1, E2, E4, E5, L1 & L2 genes	94.6064	50.6	[48, 48, 48, 48, 71]	['contig36699', 'contig195770', 'contig187514', 'contig79484', 'contig12009']	TCGA-CESC	Primary Tumor
X05015	TCGA-FU-A23K	e422107a-230d-4cdf-91a9-21fc0b51da3c	X05015	Human papillomavirus type 18 E6, E7, E1, E2, E4, E5, L1 & L2 genes	98.3334	66.6	[52, 60, 48, 49, 48]	['contig64936', 'contig64918', 'contig31023', 'contig30948', 'contig410']	TCGA-CESC	Primary Tumor
X05015	TCGA-C5-A8YT	008d4eb5-91d6-4c69-b24b-afe15ff18c17	X05015	Human papillomavirus type 18 E6, E7, E1, E2, E4, E5, L1 & L2 genes	94.048	51.5	[80, 48, 48, 48, 48, 77]	['contig26965', 'contig27256', 'contig90297', 'contig27254', 'contig223436', 'contig15901']	TCGA-CESC	Primary Tumor
X05015	TCGA-C5-A3HF	5f14833a-2623-47f0-98b9-895187b1cfac	X05015	Human papillomavirus type 18 E6, E7, E1, E2, E4, E5, L1 & L2 genes	97.5397	74.4286	[48, 48, 48, 48, 48, 48, 48, 48, 48, 48, 48, 48]	['contig_186257', 'contig_43314', 'contig_212364', 'contig_60820', 'contig_202751', 'contig_221788', 'contig_237690', 'contig_30627', 'contig_189548', 'contig_55437', 'contig_27494', 'contig_186264']	TCGA-CESC	Primary Tumor
X05015	TCGA-VS-A9UP	a745393f-ea04-4d42-80ec-f028a91e9eb3	X05015	Human papillomavirus type 18 E6, E7, E1, E2, E4, E5, L1 & L2 genes	95.7267	80.6667	[48, 48, 48, 48, 48, 48]	['contig_58430', 'contig_44190', 'contig_16494', 'contig_50212', 'contig_31214', 'contig_25235']	TCGA-CESC	Primary Tumor
X05015	TCGA-C5-A1M6	d2795662-8e62-4ffa-80ec-6bf226d7575d	X05015	Human papillomavirus type 18 E6, E7, E1, E2, E4, E5, L1 & L2 genes	98.485	62	[129, 48, 48]	['contig_186', 'contig_41748', 'contig_76971']	TCGA-CESC	Primary Tumor
X05015	TCGA-ZJ-AAXB	58bff2eb-140f-4899-ac7e-a57c054b4008	X05015	Human papillomavirus type 18 E6, E7, E1, E2, E4, E5, L1 & L2 genes	98.148	78	[69, 48]	['contig8701', 'contig10707']	TCGA-CESC	Primary Tumor
X05015	TCGA-C5-A1MJ	99560670-614f-4c02-a4cd-e4cb71cfab04	X05015	Human papillomavirus type 18 E6, E7, E1, E2, E4, E5, L1 & L2 genes	94.0105	67.3333	[48, 48, 48, 48, 48, 48, 48, 48, 48, 48, 48, 48]	['contig_379365', 'contig_59817', 'contig_363275', 'contig_99773', 'contig_383754', 'contig_75968', 'contig_405280', 'contig_316807', 'contig_56158', 'contig_79225', 'contig_386111', 'contig_386109']	TCGA-CESC	Primary Tumor
X05015	TCGA-FU-A3TX	8481c419-e502-4ce3-9119-77696ddad998	X05015	Human papillomavirus type 18 E6, E7, E1, E2, E4, E5, L1 & L2 genes	99.1665	100	[57, 59]	['contig3234', 'contig3272']	TCGA-CESC	Primary Tumor
X05015	TCGA-FU-A5XV	64749098-6374-40d0-a848-cae13e7481a7	X05015	Human papillomavirus type 18 E6, E7, E1, E2, E4, E5, L1 & L2 genes	100	100	[121]	['contig_34402']	TCGA-CESC	Primary Tumor
X05015	TCGA-C5-A1BJ	1e9abcac-f335-49d6-a8ad-4614b91cfdb7	X05015	Human papillomavirus type 18 E6, E7, E1, E2, E4, E5, L1 & L2 genes	91.4895	68	[48, 48]	['contig421310', 'contig151530']	TCGA-CESC	Primary Tumor
X05015	TCGA-VS-A94Y	2ac7953d-53d4-45eb-ba6a-abbfe60066ab	X05015	Human papillomavirus type 18 E6, E7, E1, E2, E4, E5, L1 & L2 genes	93.3335	74	[48, 48]	['contig_12813', 'contig_35267']	TCGA-CESC	Primary Tumor
X05015	TCGA-ZJ-AB0H	d402342f-60e6-4b39-bc1d-933947bdaee3	X05015	Human papillomavirus type 18 E6, E7, E1, E2, E4, E5, L1 & L2 genes	95.652	77.3333	[48, 48, 48]	['contig_27412', 'contig_39423', 'contig_74501']	TCGA-CESC	Primary Tumor
X05015	TCGA-DG-A2KJ	fa3157ea-2b85-4ac2-af00-4f883eec12c7	X05015	Human papillomavirus type 18 E6, E7, E1, E2, E4, E5, L1 & L2 genes	100	98	[122]	['contig_35925']	TCGA-CESC	Primary Tumor
X05015	TCGA-ZJ-AAXN	96fcf99c-55af-429e-8bf7-e5c7c47366a3	X05015	Human papillomavirus type 18 E6, E7, E1, E2, E4, E5, L1 & L2 genes	96.1324	57.975	[48, 48, 48, 48, 48, 48, 48, 48, 48, 62, 77, 61, 48, 48, 48, 67, 48, 48, 48, 48, 48, 48, 48, 51, 49, 48, 54, 48, 48, 48, 50, 48, 87, 48, 48, 70, 48, 48, 48, 48]	['contig142379', 'contig108182', 'contig140519', 'contig77605', 'contig1804', 'contig77944', 'contig6416', 'contig13858', 'contig171047', 'contig173431', 'contig5807', 'contig89901', 'contig41028', 'contig144486', 'contig160017', 'contig14013', 'contig153418', 'contig33176', 'contig135437', 'contig156970', 'contig20635', 'contig35452', 'contig11698', 'contig142284', 'contig36278', 'contig77942', …	TCGA-CESC	Primary Tumor
X05015	TCGA-EA-A5ZF	643b9227-26d4-4394-883c-8fccf4a386e2	X05015	Human papillomavirus type 18 E6, E7, E1, E2, E4, E5, L1 & L2 genes	93.797	99.5	[96, 89]	['contig_322', 'contig_818']	TCGA-CESC	Primary Tumor
X05015	TCGA-DG-A2KH	f3cc5768-fea7-4e80-aac3-99402708e6b2	X05015	Human papillomavirus type 18 E6, E7, E1, E2, E4, E5, L1 & L2 genes	96.3665	76	[48, 48, 48, 48, 48, 48, 48, 48, 48, 48]	['contig_132698', 'contig_1536', 'contig_325097', 'contig_47713', 'contig_47714', 'contig_352146', 'contig_77116', 'contig_372616', 'contig_88016', 'contig_72579']	TCGA-CESC	Primary Tumor
X05015	TCGA-Q1-A73P	5e9c2d0d-aced-4ed8-8d7c-c9d511692ae8	X05015	Human papillomavirus type 18 E6, E7, E1, E2, E4, E5, L1 & L2 genes	95.7219	78.5	[48, 48, 48, 48, 48, 56, 48, 55, 48, 48, 48, 48, 48, 62, 57, 83, 48, 48, 48, 48, 48, 48, 48, 48, 48]	['contig_113956', 'contig_22720', 'contig_90256', 'contig_44571', 'contig_29406', 'contig_3252', 'contig_21875', 'contig_87475', 'contig_100692', 'contig_48803', 'contig_46718', 'contig_27340', 'contig_113306', 'contig_49479', 'contig_20467', 'contig_5133', 'contig_18416', 'contig_51717', 'contig_63202', 'contig_113564', 'contig_42508', 'contig_116898', 'contig_41463', 'contig_89705', 'contig_278…	TCGA-CESC	Primary Tumor
X05015	TCGA-MA-AA43	d73a9ee0-fd5b-48ad-ab14-ba43578fdff0	X05015	Human papillomavirus type 18 E6, E7, E1, E2, E4, E5, L1 & L2 genes	97.7275	73	[48, 129]	['contig_11626', 'contig_200']	TCGA-CESC	Primary Tumor
X05015	TCGA-EK-A2RM	e083f33c-cdb3-4f35-9956-8746cae108e0	X05015	Human papillomavirus type 18 E6, E7, E1, E2, E4, E5, L1 & L2 genes	99.091	97	[48, 54]	['contig80437', 'contig80433']	TCGA-CESC	Primary Tumor
X05015	TCGA-LP-A4AU	8eeb83a3-148c-4779-b4f2-38107d55b287	X05015	Human papillomavirus type 18 E6, E7, E1, E2, E4, E5, L1 & L2 genes	95.533	65.6667	[98, 48, 48]	['contig_163', 'contig_162165', 'contig_1136']	TCGA-CESC	Primary Tumor
X05015	TCGA-Q1-A73Q	39bb8f62-67b4-4cc5-aba0-09263e07b5ad	X05015	Human papillomavirus type 18 E6, E7, E1, E2, E4, E5, L1 & L2 genes	92.1151	66.6667	[48, 48, 48, 48, 48, 48, 48, 48, 48]	['contig814087', 'contig189716', 'contig503532', 'contig729593', 'contig780907', 'contig147333', 'contig155962', 'contig839456', 'contig794703']	TCGA-CESC	Primary Tumor
X05015	TCGA-EA-A3Y4	2acc6700-1124-4af9-85e4-3b2ba0380825	X05015	Human papillomavirus type 18 E6, E7, E1, E2, E4, E5, L1 & L2 genes	91.937	71	[90, 48]	['contig_270', 'contig_111745']	TCGA-CESC	Primary Tumor
X05015	TCGA-EA-A439	578cb844-018f-4b75-9c6f-83178f8b146d	X05015	Human papillomavirus type 18 E6, E7, E1, E2, E4, E5, L1 & L2 genes	95.2354	71.1818	[71, 48, 48, 127, 48, 48, 69, 48, 48, 48, 48, 48, 48, 48, 48, 48, 54, 48, 51, 48, 48, 49]	['contig8855', 'contig143297', 'contig33847', 'contig2027', 'contig113235', 'contig151049', 'contig40587', 'contig229', 'contig13455', 'contig48422', 'contig22451', 'contig142783', 'contig43999', 'contig19964', 'contig129207', 'contig37905', 'contig48204', 'contig127522', 'contig139882', 'contig42762', 'contig49137', 'contig5041']	TCGA-CESC	Primary Tumor
X05015	TCGA-C5-A1ME	734c96ae-d006-44e1-9808-85ce901144e1	X05015	Human papillomavirus type 18 E6, E7, E1, E2, E4, E5, L1 & L2 genes	100	100	[72]	['contig_18967']	TCGA-CESC	Primary Tumor
X05015	TCGA-C5-A3HE	71b56409-c982-4390-86e4-ba5b4dfa444f	X05015	Human papillomavirus type 18 E6, E7, E1, E2, E4, E5, L1 & L2 genes	92.4823	91.7143	[48, 48, 48, 48, 48, 48, 48]	['contig392761', 'contig56374', 'contig59157', 'contig49806', 'contig327981', 'contig391625', 'contig61748']	TCGA-CESC	Primary Tumor
X05015	TCGA-C5-A7X8	570a6871-f3d6-43f6-996e-188fd46a8ed0	X05015	Human papillomavirus type 18 E6, E7, E1, E2, E4, E5, L1 & L2 genes	96.5324	76.35	[48, 48, 48, 130, 48, 48, 48, 48, 48, 48, 48, 48, 48, 48, 48, 48, 48, 48, 48, 88]	['contig_305988', 'contig_47467', 'contig_177121', 'contig_11939', 'contig_369136', 'contig_413589', 'contig_304366', 'contig_117396', 'contig_171270', 'contig_382058', 'contig_183292', 'contig_386261', 'contig_293936', 'contig_399793', 'contig_70896', 'contig_183293', 'contig_131507', 'contig_339461', 'contig_304367', 'contig_59928']	TCGA-CESC	Primary Tumor
X05015	TCGA-EA-A3HR	bc0df785-c500-4f55-9bf4-b6a6d8c253a7	X05015	Human papillomavirus type 18 E6, E7, E1, E2, E4, E5, L1 & L2 genes	92.5334	57.2	[48, 48, 48, 48, 48]	['contig_90035', 'contig_296822', 'contig_78378', 'contig_84088', 'contig_286780']	TCGA-CESC	Primary Tumor
X05015	TCGA-C5-A7CM	29fa5f1a-b328-4862-9ea6-3d529c64b28e	X05015	Human papillomavirus type 18 E6, E7, E1, E2, E4, E5, L1 & L2 genes	94.12	62.6667	[48, 48, 48]	['contig_228683', 'contig_230900', 'contig_250035']	TCGA-CESC	Primary Tumor
X05015	TCGA-C5-A1BF	89351b64-fa1d-4193-9324-022c3ad55e3f	X05015	Human papillomavirus type 18 E6, E7, E1, E2, E4, E5, L1 & L2 genes	98.077	76	[48, 132]	['contig72376', 'contig3771']	TCGA-CESC	Primary Tumor
X05015	TCGA-C5-A1BN	56e07df7-ee73-4b88-be81-e9d2ff019bfc	X05015	Human papillomavirus type 18 E6, E7, E1, E2, E4, E5, L1 & L2 genes	96.0214	55.8	[48, 48, 48, 48, 48]	['contig_506122', 'contig_114780', 'contig_114595', 'contig_645786', 'contig_136982']	TCGA-CESC	Primary Tumor
X05015	TCGA-C5-A907	70fddd24-6010-4df4-a439-8ef4c8243749	X05015	Human papillomavirus type 18 E6, E7, E1, E2, E4, E5, L1 & L2 genes	97.1468	76.2	[218, 54, 48, 48, 48, 48, 48, 48, 48, 49, 59, 48, 48, 48, 48, 93, 48, 71, 48, 164]	['contig7380', 'contig59549', 'contig23082', 'contig36719', 'contig72775', 'contig191057', 'contig204621', 'contig52371', 'contig157486', 'contig192931', 'contig1612', 'contig68327', 'contig168809', 'contig1580', 'contig193365', 'contig22824', 'contig57708', 'contig18707', 'contig67647', 'contig157252']	TCGA-CESC	Primary Tumor
X05015	TCGA-FU-A40J	bb088cef-13e3-4aa6-9d3e-3e8426890fac	X05015	Human papillomavirus type 18 E6, E7, E1, E2, E4, E5, L1 & L2 genes	94.7915	69	[48, 48]	['contig_219541', 'contig_165256']	TCGA-CESC	Primary Tumor
X05015	TCGA-EK-A2PK	a31d961e-444d-4580-b222-54fb618e6f43	X05015	Human papillomavirus type 18 E6, E7, E1, E2, E4, E5, L1 & L2 genes	93.987	88.6667	[48, 58, 59]	['contig27692', 'contig74', 'contig71']	TCGA-CESC	Primary Tumor
X05015	TCGA-VS-A9UB	fb9b0c67-e75c-4b04-aefd-b40177ed9da1	X05015	Human papillomavirus type 18 E6, E7, E1, E2, E4, E5, L1 & L2 genes	90.8797	69.6667	[55, 101, 104]	['contig_4818', 'contig_1354', 'contig_1526']	TCGA-CESC	Primary Tumor
X05015	TCGA-C5-A1M7	4ea06b04-4d96-45ad-a9db-fef42e0d9796	X05015	Human papillomavirus type 18 E6, E7, E1, E2, E4, E5, L1 & L2 genes	97.9575	56.3333	[48, 48, 58, 48, 48, 48]	['contig79048', 'contig191083', 'contig80855', 'contig209313', 'contig90494', 'contig105759']	TCGA-CESC	Primary Tumor
X05015	TCGA-C5-A1MI	c38727b0-810f-4ecc-82b5-73d288a7707a	X05015	Human papillomavirus type 18 E6, E7, E1, E2, E4, E5, L1 & L2 genes	96.7612	62.5	[59, 48, 48, 48, 48, 48, 48, 48, 48, 48, 48, 48, 48, 48, 48, 48, 48, 48, 48, 48, 48, 55, 48, 48]	['contig35852', 'contig49789', 'contig426730', 'contig75823', 'contig361397', 'contig71735', 'contig87179', 'contig422676', 'contig418992', 'contig87621', 'contig348805', 'contig91514', 'contig75820', 'contig392799', 'contig361398', 'contig415849', 'contig84785', 'contig392798', 'contig56313', 'contig372403', 'contig392795', 'contig392797', 'contig91515', 'contig392794']	TCGA-CESC	Primary Tumor
X05015	TCGA-EX-A3L1	7666427a-a7f3-4b09-a3be-7624864cc7fc	X05015	Human papillomavirus type 18 E6, E7, E1, E2, E4, E5, L1 & L2 genes	93.5203	60.6667	[48, 48, 48]	['contig_717', 'contig_90775', 'contig_29842']	TCGA-CESC	Primary Tumor
X05015	TCGA-Q1-A73S	21f5bf50-6a89-49a6-a72b-8a77343e4337	X05015	Human papillomavirus type 18 E6, E7, E1, E2, E4, E5, L1 & L2 genes	95.8602	65.2222	[48, 48, 48, 48, 48, 48, 48, 72, 61]	['contig168176', 'contig285464', 'contig287945', 'contig173153', 'contig219787', 'contig235113', 'contig282007', 'contig129493', 'contig174077']	TCGA-CESC	Primary Tumor
X05015	TCGA-Q1-A73O	eb1f403e-c9c4-44ea-b45b-81620cbf2d52	X05015	Human papillomavirus type 18 E6, E7, E1, E2, E4, E5, L1 & L2 genes	95.7979	81.4118	[55, 66, 48, 48, 48, 48, 48, 48, 48, 48, 48, 48, 48, 48, 48, 48]	['contig23374', 'contig50564', 'contig969', 'contig19778', 'contig25546', 'contig44419', 'contig94264', 'contig32922', 'contig34603', 'contig385', 'contig3383', 'contig40148', 'contig78520', 'contig19852', 'contig83432', 'contig84391']	TCGA-CESC	Primary Tumor
X05015	TCGA-IR-A3L7	4fc4019a-ea67-4f27-a070-ced009abac4e	X05015	Human papillomavirus type 18 E6, E7, E1, E2, E4, E5, L1 & L2 genes	97.744	66.4	[48, 48, 48, 48, 96]	['contig_158345', 'contig_1513', 'contig_6179', 'contig_1514', 'contig_169']	TCGA-CESC	Primary Tumor
X05015	TCGA-VS-A9UO	52e4d957-abd1-4777-9987-47cf0f2c4326	X05015	Human papillomavirus type 18 E6, E7, E1, E2, E4, E5, L1 & L2 genes	95.6755	77.5	[48, 48, 48, 48]	['contig_3274', 'contig_61083', 'contig_15136', 'contig_79177']	TCGA-CESC	Primary Tumor
X05015	TCGA-C5-A1MQ	4b6846f9-908f-4f58-bcc8-11212cbe82e1	X05015	Human papillomavirus type 18 E6, E7, E1, E2, E4, E5, L1 & L2 genes	94.6322	82.875	[48, 48, 48, 48, 48, 56, 48]	['contig28547', 'contig469469', 'contig90461', 'contig96312', 'contig224341', 'contig129845', 'contig432230']	TCGA-CESC	Primary Tumor
X05015	TCGA-4J-AA1J	842cf996-891d-43a0-88db-593f122c87d1	X05015	Human papillomavirus type 18 E6, E7, E1, E2, E4, E5, L1 & L2 genes	94.7899	71.7222	[48, 48, 48, 48, 48, 48, 48, 48, 48, 48, 48, 48, 48, 48, 48, 48, 48]	['contig_17082', 'contig_2960', 'contig_41234', 'contig_17389', 'contig_38617', 'contig_46019', 'contig_62539', 'contig_19152', 'contig_4816', 'contig_76222', 'contig_77933', 'contig_92597', 'contig_943', 'contig_58025', 'contig_104238', 'contig_4003', 'contig_102075']	TCGA-CESC	Primary Tumor
X05015	TCGA-EK-A2R7	ddbbe532-5f3f-40af-8179-64ad5c2c4c37	X05015	Human papillomavirus type 18 E6, E7, E1, E2, E4, E5, L1 & L2 genes	95.5307	72.1667	[48, 48, 48, 48, 48, 48]	['contig_72027', 'contig_29823', 'contig_31392', 'contig_78620', 'contig_94119', 'contig_262792']	TCGA-CESC	Primary Tumor
X05015	TCGA-UC-A7PI	d7755562-b711-453e-ae2e-a5f16dee648e	X05015	Human papillomavirus type 18 E6, E7, E1, E2, E4, E5, L1 & L2 genes	99.2203	57.8947	[48, 48, 48, 52, 48, 113, 48, 48, 48, 48, 48, 48, 48, 48, 48, 48, 106, 48, 48]	['contig114648', 'contig125661', 'contig319522', 'contig125671', 'contig135501', 'contig66448', 'contig114351', 'contig459925', 'contig463127', 'contig5529', 'contig349335', 'contig462147', 'contig110477', 'contig74095', 'contig455572', 'contig5530', 'contig54560', 'contig453272', 'contig455557']	TCGA-CESC	Primary Tumor
NC_030447	TCGA-78-7163	84bfd434-d3c1-435c-a185-f30ad364b69e	NC_030447	Gemycircularvirus HV-GcV1, complete genome	100	100	[48, 48]	['contig_16363', 'contig_96571']	TCGA-LUAD	Primary Tumor
NC_030447	TCGA-G9-7523	be508929-d0fe-440b-a75d-637dbf298903	NC_030447	Gemycircularvirus HV-GcV1, complete genome	100	100	[48]	['contig_93346']	TCGA-PRAD	Primary Tumor
NC_030447	TCGA-GF-A3OT	54cfba8e-fb66-4b9f-916c-2a59538324ab	NC_030447	Gemycircularvirus HV-GcV1, complete genome	100	90	[48]	['contig6742']	TCGA-SKCM	Metastatic
NC_039050	TCGA-EA-A410	7b3befc7-b3e6-41af-845f-da1bea8ddba3	NC_039050	Cutavirus strain BR-337 NS1, putative VP1, hypothetical protein, VP2, and hypothetical protein genes, complete cds	100	100	[48]	['contig_49652']	TCGA-CESC	Primary Tumor
NC_039050	TCGA-CM-5348	c403b2cb-d8cf-4f1d-90f9-ef305f9faa5b	NC_039050	Cutavirus strain BR-337 NS1, putative VP1, hypothetical protein, VP2, and hypothetical protein genes, complete cds	91.8845	81.25	[48, 48, 48, 48]	['contig23005', 'contig61064', 'contig8373', 'contig61406']	TCGA-COAD	Primary Tumor
NC_030791	TCGA-ED-A627	6f52e7fd-3b68-4af0-b0b2-f175b4ad9d84	NC_030791	Hepatitis C virus genotype 7, complete genome	90.1075	79.5	[48, 48]	['contig_119590', 'contig_132416']	TCGA-LIHC	Primary Tumor
HERVK	TCGA-22-4594	31de75f4-8e59-49b6-a027-442a47f8ceb0		ERV_2670442_LTR5_Hs_HERVK_int	97.6985	97.9524	[50, 57, 50, 50, 51, 104, 50, 95, 62, 50, 50, 50, 50, 50, 50, 50, 50, 262, 262, 68, 69]		TCGA-LUSC	Primary Tumor
HERVK	TCGA-22-4594	31de75f4-8e59-49b6-a027-442a47f8ceb0		ERV_3294085_LTR5_Hs_HERVK_int	99.132	100	[288, 288]		TCGA-LUSC	Primary Tumor
HERVH	TCGA-43-6770	453060e7-eb30-425a-b772-965d188611ae		ERV_1096756_LTR7_HERVH_int	98.588	100	[354]		TCGA-LUSC	Primary Tumor
HERVH	TCGA-43-6770	453060e7-eb30-425a-b772-965d188611ae		ERV_1359791_HERVH_int_LTR7Y	95.9033	100	[374, 374, 50]		TCGA-LUSC	Primary Tumor
HERVH	TCGA-43-6770	453060e7-eb30-425a-b772-965d188611ae		ERV_1523813_HERVH_int_LTR7Y_LTR7	98.799	100	[333]		TCGA-LUSC	Primary Tumor
HERVH	TCGA-43-6770	453060e7-eb30-425a-b772-965d188611ae		ERV_1574727_HERVH_int_LTR7Y	97.297	99	[409]		TCGA-LUSC	Primary Tumor
HERVK13	TCGA-43-6770	453060e7-eb30-425a-b772-965d188611ae		ERV_1658025_LTR13_HERVK13_int	96.7665	95.0882	[50, 50, 59, 50, 74, 50, 50, 359, 50, 60, 404, 404, 494, 494, 50, 50, 50, 50, 50, 50, 50, 50, 50, 50, 50, 50, 50, 50, 50, 334, 334, 334, 280, 50]		TCGA-LUSC	Primary Tumor
HERVH	TCGA-43-6770	453060e7-eb30-425a-b772-965d188611ae		ERV_1801750_HERVH_int_LTR7Y	99.3222	98.625	[50, 50, 251, 50, 59, 50, 53, 50]		TCGA-LUSC	Primary Tumor
HERVH	TCGA-43-6770	453060e7-eb30-425a-b772-965d188611ae		ERV_2273687_LTR7_HERVH_int	97.0927	98.6667	[56, 56, 327]		TCGA-LUSC	Primary Tumor
HERVK	TCGA-43-6770	453060e7-eb30-425a-b772-965d188611ae		ERV_2732938_LTR5_Hs_HERVK_int	98.522	99	[750, 750]		TCGA-LUSC	Primary Tumor
HERVH	TCGA-43-6770	453060e7-eb30-425a-b772-965d188611ae		ERV_2809223_LTR7_HERVH_int	98.74	99.5	[179, 358]		TCGA-LUSC	Primary Tumor
HERVK	TCGA-43-6770	453060e7-eb30-425a-b772-965d188611ae		ERV_2921236_LTR5_Hs_HERVK_int	98.9023	100	[231, 70, 50]		TCGA-LUSC	Primary Tumor
HERVK	TCGA-43-6770	453060e7-eb30-425a-b772-965d188611ae		ERV_2925064_LTR5_Hs_HERVK_int	96.9579	96.1786	[50, 50, 50, 50, 50, 50, 50, 50, 50, 50, 52, 52, 66, 66, 94, 50, 50, 50, 50, 50, 50, 72, 72, 70, 70, 272, 272, 50]		TCGA-LUSC	Primary Tumor
HERVH	TCGA-43-6770	453060e7-eb30-425a-b772-965d188611ae		ERV_2939276_HERVH_int_LTR7Y	99.4842	96.5556	[87, 81, 50, 109, 134, 61, 50, 50, 261]		TCGA-LUSC	Primary Tumor
HERVH	TCGA-43-6770	453060e7-eb30-425a-b772-965d188611ae		ERV_3368330_LTR7_HERVH_int	98.745	98	[50, 248]		TCGA-LUSC	Primary Tumor
HERVK	TCGA-43-6770	453060e7-eb30-425a-b772-965d188611ae		ERV_3697923_HERVK_int_LTR5_Hs	98.227	100	[564]		TCGA-LUSC	Primary Tumor
HERVH	TCGA-43-6770	453060e7-eb30-425a-b772-965d188611ae		ERV_3880493_HERVH_int_LTR7B	98.3175	98	[204, 50]		TCGA-LUSC	Primary Tumor
HERVH	TCGA-43-6770	453060e7-eb30-425a-b772-965d188611ae		ERV_4385642_HERVH_int_LTR7Y	99.138	99.2	[284, 531, 50, 156, 128]		TCGA-LUSC	Primary Tumor
HERVH	TCGA-18-4083	9b442e9a-fc09-4b1f-a487-fb652b91c16b		ERV_1069516_HERVH_int_LTR7Y	99.4669	96.8	[130, 50, 50, 50, 50, 70, 50, 150, 50, 50, 50, 50, 255, 255, 50]		TCGA-LUSC	Primary Tumor
HERVH	TCGA-18-4083	9b442e9a-fc09-4b1f-a487-fb652b91c16b		ERV_1348467_LTR7_HERVH_int	97.129	100	[627]		TCGA-LUSC	Primary Tumor
HERVK13	TCGA-18-4083	9b442e9a-fc09-4b1f-a487-fb652b91c16b		ERV_1658025_LTR13_HERVK13_int	98.8739	99.3867	[50, 50, 50, 50, 50, 50, 50, 50, 50, 50, 50, 50, 50, 50, 77, 77, 50, 50, 50, 50, 50, 50, 50, 50, 50, 365, 365, 50, 66, 50, 50, 50, 50, 50, 335, 335, 50, 50, 50, 50, 50, 50, 50, 50, 50, 50, 50, 50, 50, 50, 50, 50, 50, 50, 50, 50, 50, 50, 50, 50, 50, 166, 166, 50, 50, 50, 50, 50, 50, 90, 50, 50, 50, 84, 50]		TCGA-LUSC	Primary Tumor
HERVH	TCGA-18-4083	9b442e9a-fc09-4b1f-a487-fb652b91c16b		ERV_2638491_HERVH_int_LTR7Y	99.636	100	[50, 50, 50, 213, 74]		TCGA-LUSC	Primary Tumor
HERVK	TCGA-18-4083	9b442e9a-fc09-4b1f-a487-fb652b91c16b		ERV_2777479_LTR5_Hs_HERVK_int	98.4317	96.5	[50, 50, 50, 50, 50, 50, 50, 50, 50, 50, 50, 50, 50, 50, 50, 50, 50, 50, 50, 50, 50, 50, 50, 50, 116, 116, 50, 50, 430, 430, 54, 54, 50, 50, 50, 50, 50, 50, 50, 50, 50, 50, 73, 73, 50, 50, 50, 50, 176, 176, 85, 85, 51, 51, 50, 50, 50, 50, 50, 50, 50, 50, 50, 50, 50, 50, 50, 50]		TCGA-LUSC	Primary Tumor
HERVH	TCGA-18-4083	9b442e9a-fc09-4b1f-a487-fb652b91c16b		ERV_2908830_LTR7_HERVH_int	98.77	100	[244]		TCGA-LUSC	Primary Tumor
HERVH	TCGA-18-4083	9b442e9a-fc09-4b1f-a487-fb652b91c16b		ERV_3001054_HERVH_int_LTR7B	99.51	99.1429	[50, 50, 50, 50, 50, 50, 288]		TCGA-LUSC	Primary Tumor
HERVH	TCGA-18-4083	9b442e9a-fc09-4b1f-a487-fb652b91c16b		ERV_3278710_HERVH_int_LTR7Y	99.6288	95.4444	[50, 50, 50, 50, 51, 50, 50, 113, 52, 50, 50, 50, 83, 78, 50, 50, 318, 50]		TCGA-LUSC	Primary Tumor
HERVK	TCGA-18-4083	9b442e9a-fc09-4b1f-a487-fb652b91c16b		ERV_3294085_LTR5_Hs_HERVK_int	99.7655	97	[219, 219]		TCGA-LUSC	Primary Tumor
HERVH	TCGA-18-4083	9b442e9a-fc09-4b1f-a487-fb652b91c16b		ERV_3366549_LTR7_HERVH_int	99.556	100	[225]		TCGA-LUSC	Primary Tumor
HERVH	TCGA-18-4083	9b442e9a-fc09-4b1f-a487-fb652b91c16b		ERV_3422480_LTR7_HERVH_int	99.9453	99.2222	[50, 50, 50, 50, 50, 50, 50, 50, 50, 50, 50, 50, 50, 50, 50, 50, 50, 50, 50, 50, 50, 50, 50, 50, 50, 50, 50, 50, 50, 50, 50, 50, 50, 50, 314, 50, 50, 58, 50, 50, 50, 50, 54, 50, 50, 50, 50, 50, 50, 50, 50, 50, 50, 50]		TCGA-LUSC	Primary Tumor
HERVH	TCGA-18-4083	9b442e9a-fc09-4b1f-a487-fb652b91c16b		ERV_3523147_LTR7_HERVH_int	99.005	100	[201]		TCGA-LUSC	Primary Tumor
HERVH	TCGA-18-4083	9b442e9a-fc09-4b1f-a487-fb652b91c16b		ERV_3542635_HERVH_int_LTR7Y_LTR7B	99.065	100	[214]		TCGA-LUSC	Primary Tumor
HERVH	TCGA-18-4083	9b442e9a-fc09-4b1f-a487-fb652b91c16b		ERV_3701501_LTR7_HERVH_int	99.5032	99.8	[50, 50, 50, 322, 50]		TCGA-LUSC	Primary Tumor
HERVH	TCGA-18-4083	9b442e9a-fc09-4b1f-a487-fb652b91c16b		ERV_3710500_HERVH_int_LTR7Y	95.2755	100	[207, 50]		TCGA-LUSC	Primary Tumor
HERVH	TCGA-18-4083	9b442e9a-fc09-4b1f-a487-fb652b91c16b		ERV_3873664_LTR7_HERVH_int	99.2755	100	[207, 50]		TCGA-LUSC	Primary Tumor
HERVH	TCGA-18-4083	9b442e9a-fc09-4b1f-a487-fb652b91c16b		ERV_4201590_LTR7_HERVH_int	99.8701	99.7705	[50, 73, 50, 50, 50, 50, 50, 50, 50, 50, 50, 50, 50, 50, 50, 50, 50, 50, 50, 50, 50, 50, 50, 50, 50, 50, 50, 50, 50, 50, 50, 50, 50, 50, 50, 50, 50, 50, 50, 50, 50, 50, 50, 50, 50, 50, 50, 50, 50, 50, 50, 50, 50, 50, 50, 360, 50, 50, 50, 50, 50]		TCGA-LUSC	Primary Tumor
HERVH	TCGA-18-4083	9b442e9a-fc09-4b1f-a487-fb652b91c16b		ERV_4326325_HERVH_int_LTR7Y	99.6749	98.9886	[50, 50, 50, 546, 50, 50, 50, 50, 50, 100, 50, 50, 50, 60, 50, 50, 50, 50, 50, 50, 50, 50, 50, 50, 50, 50, 50, 50, 50, 50, 176, 50, 50, 50, 50, 50, 50, 50, 92, 83, 50, 50, 50, 50, 50, 50, 50, 50, 50, 50, 50, 50, 149, 149, 50, 50, 50, 75, 50, 50, 75, 50, 55, 50, 50, 50, 90, 50, 50, 96, 50, 50, 50, 95, 50, 50, 50, 50, 50, 294, 50, 50, 50, 220, 98, 98, 50, 50]		TCGA-LUSC	Primary Tumor
HERVK13	TCGA-NC-A5HK	663fec13-5af2-45eb-a0b8-cb62b59a3484		ERV_1658025_LTR13_HERVK13_int	99.0122	99.9057	[48, 48, 48, 48, 48, 48, 48, 48, 48, 48, 93, 93, 48, 48, 48, 48, 48, 49, 48, 48, 48, 50, 48, 53, 48, 48, 48, 48, 48, 48, 48, 48, 48, 48, 118, 48, 65, 48, 48, 48, 281, 281, 48, 48, 48, 48, 48, 69, 69, 48, 48, 48, 48]		TCGA-LUSC	Primary Tumor
HERVK	TCGA-NC-A5HK	663fec13-5af2-45eb-a0b8-cb62b59a3484		ERV_2777479_LTR5_Hs_HERVK_int	98.8205	98.0328	[48, 48, 48, 48, 48, 48, 48, 48, 48, 48, 48, 48, 48, 48, 48, 48, 48, 48, 48, 48, 48, 48, 48, 48, 48, 48, 48, 48, 48, 48, 65, 65, 48, 48, 48, 48, 48, 48, 48, 48, 48, 48, 48, 48, 48, 48, 48, 48, 48, 48, 48, 48, 48, 48, 48, 48, 48, 48, 151, 151, 48, 48, 80, 80, 48, 48, 115, 115, 48, 48, 60, 60, 48, 48, 72, 72, 48, 48, 48, 48, 48, 48, 48, 48, 48, 48, 71, 71, 48, 48, 48, 48, 48, 48, 48, 48, 48, 48, 48…		TCGA-LUSC	Primary Tumor
HERVK	TCGA-NC-A5HK	663fec13-5af2-45eb-a0b8-cb62b59a3484		ERV_2921236_LTR5_Hs_HERVK_int	97.5109	98.1176	[48, 48, 48, 48, 49, 48, 48, 48, 48, 67, 48, 215, 107, 48, 48, 48, 60]		TCGA-LUSC	Primary Tumor
HERVH	TCGA-85-8666	a08dae75-612a-4081-b215-627659129c39		ERV_2072195_HERVH_int_LTR7Y	98.162	100	[272, 272]		TCGA-LUSC	Primary Tumor
HERVH	TCGA-85-8666	a08dae75-612a-4081-b215-627659129c39		ERV_2087416_LTR7_HERVH_int	97.143	100	[210]		TCGA-LUSC	Primary Tumor
HERVH	TCGA-85-8666	a08dae75-612a-4081-b215-627659129c39		ERV_2656475_LTR7_HERVH_int	98.58	100	[212, 104]		TCGA-LUSC	Primary Tumor
HERVH	TCGA-85-8666	a08dae75-612a-4081-b215-627659129c39		ERV_2739772_LTR7_HERVH_int	99.231	100	[260]		TCGA-LUSC	Primary Tumor
HERVH	TCGA-85-8666	a08dae75-612a-4081-b215-627659129c39		ERV_2908732_LTR7_HERVH_int	99.6047	98.6667	[63, 84, 253]		TCGA-LUSC	Primary Tumor
HERVH	TCGA-85-8666	a08dae75-612a-4081-b215-627659129c39		ERV_2939276_HERVH_int_LTR7Y	99.6859	99.2273	[48, 48, 60, 58, 77, 48, 84, 76, 48, 67, 48, 151, 228, 198, 48, 48, 180, 180, 150, 173, 48, 187]		TCGA-LUSC	Primary Tumor
HERVK	TCGA-85-8666	a08dae75-612a-4081-b215-627659129c39		ERV_3359297_LTR5_Hs_HERVK_int	99.5669	97	[215, 215, 77, 77, 100, 100, 48, 48]		TCGA-LUSC	Primary Tumor
HERVH	TCGA-85-8666	a08dae75-612a-4081-b215-627659129c39		ERV_4301387_LTR7_HERVH_int	98.408	100	[314]		TCGA-LUSC	Primary Tumor
HERVH	TCGA-66-2794	5cf6ac59-5e4e-45b7-943c-210716f5ed5a		ERV_1556232_HERVH_int_LTR7Y	99.7295	99.5	[167, 167, 208, 208]		TCGA-LUSC	Primary Tumor
HERVK	TCGA-66-2794	5cf6ac59-5e4e-45b7-943c-210716f5ed5a		ERV_3294085_LTR5_Hs_HERVK_int	99.4315	100	[439, 439]		TCGA-LUSC	Primary Tumor
HERVK	TCGA-66-2794	5cf6ac59-5e4e-45b7-943c-210716f5ed5a		ERV_3359297_LTR5_Hs_HERVK_int	99.8137	100	[268, 268, 269, 269]		TCGA-LUSC	Primary Tumor
HERVK13	TCGA-22-5479	7802e405-e9f6-4510-a0cc-b0cae73326cb		ERV_1658025_LTR13_HERVK13_int	98.2304	98.3276	[260, 260, 96, 50, 50, 50, 50, 50, 50, 63, 50, 57, 173, 173, 50, 50, 50, 50, 102, 50, 50, 50, 50, 50, 50, 50, 50, 50, 100, 50, 50, 50, 50, 50, 50, 50, 62, 50, 50, 50, 50, 50, 50, 664, 664, 50, 50, 50, 245, 245, 50, 50, 50, 50, 50, 50, 50, 50]		TCGA-LUSC	Primary Tumor
HERVH	TCGA-22-5479	7802e405-e9f6-4510-a0cc-b0cae73326cb		ERV_1746613_HERVH_int_LTR7Y	98.09	97.0476	[50, 50, 215, 50, 50, 50, 50, 100, 100, 50, 50, 50, 89, 50, 50, 50, 50, 50, 50, 50, 50]		TCGA-LUSC	Primary Tumor
HERVK	TCGA-22-5479	7802e405-e9f6-4510-a0cc-b0cae73326cb		ERV_1795165_HERVK_int_LTR5_Hs	97.127	95.6939	[50, 142, 281, 50, 50, 89, 67, 50, 50, 50, 50, 101, 145, 50, 50, 50, 50, 50, 50, 76, 65, 50, 50, 50, 50, 50, 50, 50, 50, 50, 50, 50, 50, 50, 50, 50, 50, 50, 50, 50, 50, 50, 50, 50, 50, 50, 50, 50, 50]		TCGA-LUSC	Primary Tumor
HERVH	TCGA-22-5479	7802e405-e9f6-4510-a0cc-b0cae73326cb		ERV_2441692_HERVH_int_LTR7Y	99.005	100	[201]		TCGA-LUSC	Primary Tumor
HERVH	TCGA-22-5479	7802e405-e9f6-4510-a0cc-b0cae73326cb		ERV_3278710_HERVH_int_LTR7Y	99.1632	98.942	[132, 50, 66, 50, 118, 50, 50, 50, 50, 50, 50, 50, 91, 50, 50, 50, 73, 50, 50, 50, 50, 50, 357, 50, 50, 50, 307, 50, 487, 50, 50, 50, 50, 110, 50, 50, 50, 50, 50, 50, 50, 50, 72, 50, 163, 50, 50, 50, 50, 76, 50, 50, 50, 50, 50, 50, 50, 50, 50, 50, 50, 50, 50, 50, 50, 50, 50, 50, 50]		TCGA-LUSC	Primary Tumor
HERVH	TCGA-22-5479	7802e405-e9f6-4510-a0cc-b0cae73326cb		ERV_3366549_LTR7_HERVH_int	97.642	100	[212]		TCGA-LUSC	Primary Tumor
HERVH	TCGA-22-5479	7802e405-e9f6-4510-a0cc-b0cae73326cb		ERV_3510352_LTR7_HERVH_int	98.009	100	[117, 308]		TCGA-LUSC	Primary Tumor
HERVH	TCGA-22-5479	7802e405-e9f6-4510-a0cc-b0cae73326cb		ERV_3518020_HERVH_int_LTR7Y	98.502	100	[267]		TCGA-LUSC	Primary Tumor
HERVH	TCGA-22-5479	7802e405-e9f6-4510-a0cc-b0cae73326cb		ERV_4078006_LTR7_HERVH_int	97.406	100	[847]		TCGA-LUSC	Primary Tumor
HERVH	TCGA-22-5479	7802e405-e9f6-4510-a0cc-b0cae73326cb		ERV_4326325_HERVH_int_LTR7Y	98.7469	98.3889	[189, 65, 50, 74, 50, 50, 68, 89, 50, 50, 75, 75, 400, 50, 112, 176, 50, 86, 86, 60, 54, 50, 50, 50, 326, 50, 50, 58, 50, 50, 50, 50, 50, 50, 50, 50, 50, 50, 50, 83, 50, 50, 50, 50, 50, 50, 50, 108, 108, 50, 50, 50, 50, 114, 50, 50, 190, 190, 50, 50, 190, 50, 50, 50, 50, 50, 50, 50, 50, 50, 50, 86]		TCGA-LUSC	Primary Tumor
HERVK	TCGA-46-3767	12f419ea-2a36-4fed-9b15-9231ac3cf9f2		ERV_2925064_LTR5_Hs_HERVK_int	98.6408	97.6	[50, 50, 50, 50, 50, 50, 50, 50, 287, 287, 50, 50, 137, 50, 50]		TCGA-LUSC	Primary Tumor
HERVK	TCGA-46-3768	983f2817-b456-474e-91fc-995b20d42c76		ERV_2427227_LTR5_Hs_HERVK_int	97.4565	100	[506, 506, 100, 100]		TCGA-LUSC	Primary Tumor
HERVK	TCGA-46-3768	983f2817-b456-474e-91fc-995b20d42c76		ERV_2732938_LTR5_Hs_HERVK_int	96.042	99	[484, 484]		TCGA-LUSC	Primary Tumor
HERVH	TCGA-46-3768	983f2817-b456-474e-91fc-995b20d42c76		ERV_4326325_HERVH_int_LTR7Y	95.228	100	[325, 325]		TCGA-LUSC	Primary Tumor
HERVH	TCGA-85-7698	7eee846d-df3c-43de-b62c-4012a65cd296		ERV_1174455_HERVH_int_LTR7B	98.828	100	[266, 266]		TCGA-LUSC	Primary Tumor
HERVH	TCGA-85-7698	7eee846d-df3c-43de-b62c-4012a65cd296		ERV_1556232_HERVH_int_LTR7Y	98.1025	100	[507, 507]		TCGA-LUSC	Primary Tumor
HERVH	TCGA-85-7698	7eee846d-df3c-43de-b62c-4012a65cd296		ERV_1746613_HERVH_int_LTR7Y	97.6315	98.5	[451, 144]		TCGA-LUSC	Primary Tumor
HERVH	TCGA-85-7698	7eee846d-df3c-43de-b62c-4012a65cd296		ERV_2093052_LTR7_HERVH_int	99.2587	99.6667	[116, 201, 168]		TCGA-LUSC	Primary Tumor
HERVH	TCGA-85-7698	7eee846d-df3c-43de-b62c-4012a65cd296		ERV_2336438_HERVH_int_LTR7B	98.116	100	[129, 129, 220, 134]		TCGA-LUSC	Primary Tumor
HERVK	TCGA-85-7698	7eee846d-df3c-43de-b62c-4012a65cd296		ERV_2427227_LTR5_Hs_HERVK_int	98.8928	100	[162, 162, 204, 204]		TCGA-LUSC	Primary Tumor
HERVH	TCGA-85-7698	7eee846d-df3c-43de-b62c-4012a65cd296		ERV_3278710_HERVH_int_LTR7Y	99.4335	99.1667	[105, 179, 114, 114, 108, 247]		TCGA-LUSC	Primary Tumor
HERVH	TCGA-85-7698	7eee846d-df3c-43de-b62c-4012a65cd296		ERV_3315937_LTR7_HERVH_int	97.798	100	[829, 829]		TCGA-LUSC	Primary Tumor
HERVK	TCGA-85-7698	7eee846d-df3c-43de-b62c-4012a65cd296		ERV_3359297_LTR5_Hs_HERVK_int	99.5255	99	[529, 529]		TCGA-LUSC	Primary Tumor
HERVH	TCGA-85-7698	7eee846d-df3c-43de-b62c-4012a65cd296		ERV_3366549_LTR7_HERVH_int	97.644	100	[382]		TCGA-LUSC	Primary Tumor
HERVH	TCGA-85-7698	7eee846d-df3c-43de-b62c-4012a65cd296		ERV_3426694_LTR7_HERVH_int	98.031	99	[254]		TCGA-LUSC	Primary Tumor
HERVH	TCGA-85-7698	7eee846d-df3c-43de-b62c-4012a65cd296		ERV_3510352_LTR7_HERVH_int	98.819	99	[256]		TCGA-LUSC	Primary Tumor
HERVH	TCGA-85-7698	7eee846d-df3c-43de-b62c-4012a65cd296		ERV_3783523_LTR7_HERVH_int	97.21	100	[839, 522]		TCGA-LUSC	Primary Tumor
HERVH	TCGA-85-7698	7eee846d-df3c-43de-b62c-4012a65cd296		ERV_4333803_LTR7_HERVH_int	98.618	99	[219]		TCGA-LUSC	Primary Tumor
HERVH	TCGA-85-7698	7eee846d-df3c-43de-b62c-4012a65cd296		ERV_4375869_HERVH_int_LTR7Y	98.696	100	[230]		TCGA-LUSC	Primary Tumor
HERVK	TCGA-43-2581	aaaea740-fb71-434c-868e-39eb8e2334a5		ERV_3359297_LTR5_Hs_HERVK_int	98.566	99	[525, 525]		TCGA-LUSC	Primary Tumor
HERVK	TCGA-43-2581	aaaea740-fb71-434c-868e-39eb8e2334a5		ERV_4003988_LTR5_Hs_HERVK_int	97.08	98	[280]		TCGA-LUSC	Primary Tumor
HERVK13	TCGA-21-5784	29b20017-22e2-41b1-82c4-670b5528af9e		ERV_1658025_LTR13_HERVK13_int	98.0088	99.5	[77, 50, 50, 50, 50, 50, 50, 50, 50, 50, 71, 50, 276, 276, 50, 231, 231, 50, 50, 50, 50, 50, 50, 50, 50, 50, 50, 50, 64, 50, 257, 257]		TCGA-LUSC	Primary Tumor
HERVH	TCGA-21-5784	29b20017-22e2-41b1-82c4-670b5528af9e		ERV_2120594_LTR7_HERVH_int	97.9505	100	[202, 202]		TCGA-LUSC	Primary Tumor
HERVK	TCGA-21-5784	29b20017-22e2-41b1-82c4-670b5528af9e		ERV_2777479_LTR5_Hs_HERVK_int	98.5396	99.8	[50, 50, 50, 50, 106, 106, 93, 93, 50, 50, 232, 232, 50, 50, 109, 109, 80, 80, 50, 50, 50, 50, 50, 50, 99, 99, 50, 50, 60, 60]		TCGA-LUSC	Primary Tumor
HERVK	TCGA-21-5784	29b20017-22e2-41b1-82c4-670b5528af9e		ERV_3294085_LTR5_Hs_HERVK_int	99.756	100	[205, 205]		TCGA-LUSC	Primary Tumor
HERVK	TCGA-21-5784	29b20017-22e2-41b1-82c4-670b5528af9e		ERV_3697915_HERVK_int_LTR45C_LTR5_Hs	100	100	[50, 230]		TCGA-LUSC	Primary Tumor
HERVK	TCGA-60-2698	f0a4f11a-218c-4fbb-b4d4-04a1f91548a3		ERV_1882163_LTR5_Hs_HERVK_int	95.4032	100	[221, 221, 221, 102]		TCGA-LUSC	Primary Tumor
HERVH	TCGA-60-2698	f0a4f11a-218c-4fbb-b4d4-04a1f91548a3		ERV_3012620_LTR7_HERVH_int	96.538	99	[260]		TCGA-LUSC	Primary Tumor
HERVH	TCGA-60-2698	f0a4f11a-218c-4fbb-b4d4-04a1f91548a3		ERV_3278710_HERVH_int_LTR7Y	100	100	[111, 203]		TCGA-LUSC	Primary Tumor
HERVK	TCGA-60-2698	f0a4f11a-218c-4fbb-b4d4-04a1f91548a3		ERV_3294085_LTR5_Hs_HERVK_int	100	100	[212, 212]		TCGA-LUSC	Primary Tumor
HERVH	TCGA-60-2698	f0a4f11a-218c-4fbb-b4d4-04a1f91548a3		ERV_3315937_LTR7_HERVH_int	97.223	99.6667	[329, 329, 182]		TCGA-LUSC	Primary Tumor
HERVH	TCGA-60-2698	f0a4f11a-218c-4fbb-b4d4-04a1f91548a3		ERV_3359269_HERVH_int_LTR7B	97.297	100	[370]		TCGA-LUSC	Primary Tumor
HERVH	TCGA-60-2698	f0a4f11a-218c-4fbb-b4d4-04a1f91548a3		ERV_3366549_LTR7_HERVH_int	99.505	100	[202]		TCGA-LUSC	Primary Tumor
HERVH	TCGA-60-2698	f0a4f11a-218c-4fbb-b4d4-04a1f91548a3		ERV_3510352_LTR7_HERVH_int	99.825	100	[100, 286]		TCGA-LUSC	Primary Tumor
HERVK	TCGA-60-2698	f0a4f11a-218c-4fbb-b4d4-04a1f91548a3		ERV_3697923_HERVK_int_LTR5_Hs	97.035	100	[742]		TCGA-LUSC	Primary Tumor
HERVH	TCGA-60-2698	f0a4f11a-218c-4fbb-b4d4-04a1f91548a3		ERV_3783523_LTR7_HERVH_int	98.519	99	[545]		TCGA-LUSC	Primary Tumor
HERVH	TCGA-60-2698	f0a4f11a-218c-4fbb-b4d4-04a1f91548a3		ERV_3901930_LTR7_HERVH_int	99.5495	97	[113, 234]		TCGA-LUSC	Primary Tumor
HERVH	TCGA-60-2698	f0a4f11a-218c-4fbb-b4d4-04a1f91548a3		ERV_3985839_LTR7_HERVH_int	98.344	100	[302]		TCGA-LUSC	Primary Tumor
HERVH	TCGA-60-2698	f0a4f11a-218c-4fbb-b4d4-04a1f91548a3		ERV_4072892_HERVH_int_LTR7B	98.23	100	[226]		TCGA-LUSC	Primary Tumor
HERVH	TCGA-60-2698	f0a4f11a-218c-4fbb-b4d4-04a1f91548a3		ERV_4078006_LTR7_HERVH_int	98.305	100	[295]		TCGA-LUSC	Primary Tumor
HERVH	TCGA-60-2698	f0a4f11a-218c-4fbb-b4d4-04a1f91548a3		ERV_4285467_LTR7_HERVH_int	99.0235	100	[292, 108]		TCGA-LUSC	Primary Tumor
HERVH	TCGA-60-2698	f0a4f11a-218c-4fbb-b4d4-04a1f91548a3		ERV_4288999_HERVH_int_LTR7Y	98.301	100	[412]		TCGA-LUSC	Primary Tumor
HERVH	TCGA-63-5128	6adf7dba-ee0c-4500-83c8-7fe457f3bfe2		ERV_2809223_LTR7_HERVH_int	98.824	99	[257]		TCGA-LUSC	Primary Tumor
HERVH	TCGA-63-5128	6adf7dba-ee0c-4500-83c8-7fe457f3bfe2		ERV_3278710_HERVH_int_LTR7Y	99.8003	97.8889	[50, 50, 50, 74, 181, 245, 64, 95, 60]		TCGA-LUSC	Primary Tumor
HERVH	TCGA-63-5128	6adf7dba-ee0c-4500-83c8-7fe457f3bfe2		ERV_4147048_LTR7_HERVH_int	98.39	99	[497]		TCGA-LUSC	Primary Tumor
HERVK13	TCGA-77-A5GA	fe2b1f8b-785b-4398-9e86-16a6d663fb66		ERV_1658025_LTR13_HERVK13_int	95.7914	96.1852	[48, 76, 76, 48, 52, 183, 183, 48, 48, 48, 48, 48, 48, 48, 80, 135, 135, 48, 147, 147, 48, 48, 146, 48, 349, 349, 207]		TCGA-LUSC	Primary Tumor
HERVK	TCGA-77-A5GA	fe2b1f8b-785b-4398-9e86-16a6d663fb66		ERV_3922921_LTR5_Hs_HERVK_int	97.4442	96	[48, 48, 560, 560]		TCGA-LUSC	Primary Tumor
HERVH	TCGA-66-2765	a7f8a713-33c5-4199-b53d-b3be4964ff96		ERV_1069516_HERVH_int_LTR7Y	98.524	99.8	[173, 140, 154, 469, 469]		TCGA-LUSC	Primary Tumor
HERVH	TCGA-66-2765	a7f8a713-33c5-4199-b53d-b3be4964ff96		ERV_2441692_HERVH_int_LTR7Y	99.505	100	[202, 150]		TCGA-LUSC	Primary Tumor
HERVH	TCGA-66-2765	a7f8a713-33c5-4199-b53d-b3be4964ff96		ERV_3298102_LTR7_HERVH_int	99.1895	99.5	[208, 176]		TCGA-LUSC	Primary Tumor
HERVK	TCGA-66-2765	a7f8a713-33c5-4199-b53d-b3be4964ff96		ERV_3359297_LTR5_Hs_HERVK_int	98.2032	99	[245, 245, 191, 191]		TCGA-LUSC	Primary Tumor
HERVH	TCGA-66-2765	a7f8a713-33c5-4199-b53d-b3be4964ff96		ERV_3366549_LTR7_HERVH_int	99.39	100	[328]		TCGA-LUSC	Primary Tumor
HERVH	TCGA-66-2765	a7f8a713-33c5-4199-b53d-b3be4964ff96		ERV_4066961_LTR7_HERVH_int	98.8507	99.3333	[154, 134, 216]		TCGA-LUSC	Primary Tumor
HERVH	TCGA-77-8007	d0a66a64-d0f0-433c-b6ec-4687953c14c3		ERV_2009627_LTR7_HERVH_int	96.5263	100	[201, 201, 48, 48]		TCGA-LUSC	Solid Tissue Normal
HERVH	TCGA-34-2596	3efe017d-7de4-40a8-a67e-aec10dc3e8c9		ERV_1069516_HERVH_int_LTR7Y	99.4949	100	[50, 209, 209, 50, 84, 84, 63, 123]		TCGA-LUSC	Primary Tumor
HERVK	TCGA-34-2596	3efe017d-7de4-40a8-a67e-aec10dc3e8c9		ERV_4003988_LTR5_Hs_HERVK_int	98.693	100	[306]		TCGA-LUSC	Primary Tumor
HERVK	TCGA-77-8130	8c68d591-477d-4cb1-aa00-80114f64dbfb		ERV_2374329_LTR5_Hs_HERVK_int	96.471	100	[255]		TCGA-LUSC	Primary Tumor
HERVH	TCGA-58-A46L	d57b7753-da91-41cf-8f14-c0ca0e189474		ERV_1069516_HERVH_int_LTR7Y	98.5582	99.1667	[127, 115, 115, 140, 134, 252]		TCGA-LUSC	Primary Tumor
HERVH	TCGA-58-A46L	d57b7753-da91-41cf-8f14-c0ca0e189474		ERV_1683202_LTR7_HERVH_int	98.1838	99.375	[276, 106, 106, 189, 113, 205, 337, 104]		TCGA-LUSC	Primary Tumor
HERVH	TCGA-58-A46L	d57b7753-da91-41cf-8f14-c0ca0e189474		ERV_1912291_LTR7_HERVH_int	98.551	100	[276]		TCGA-LUSC	Primary Tumor
HERVH	TCGA-58-A46L	d57b7753-da91-41cf-8f14-c0ca0e189474		ERV_1919398_HERVH_int_LTR7Y	99.259	100	[270]		TCGA-LUSC	Primary Tumor
HERVH	TCGA-58-A46L	d57b7753-da91-41cf-8f14-c0ca0e189474		ERV_1919445_LTR7_HERVH_int	97.015	99	[541]		TCGA-LUSC	Primary Tumor
[truncated: 23,168 more rows]
