# Supplementary material for: A deep learning approach reveals unexplored landscape of viral expression in cancer
Source: Nat Commun. 2023 Feb 11;14:785. doi: 10.1038/s41467-023-36336-z (PMC9922274; doi:10.1038/s41467-023-36336-z)
Supplement: Supplementary file 7 — Supplementary Dataset 4 [file 41467_2023_36336_MOESM7_ESM.xlsx]

## Sheet: S4
	File ID	File Name	Data Category	Data Type	Project ID	Case ID	Sample ID	Sample Type	ERV_2777479_LTR5_Hs_HERVK_int	ERV_1658025_LTR13_HERVK13_int	ERV_2427227_LTR5_Hs_HERVK_int	ERV_2732938_LTR5_Hs_HERVK_int	ERV_3697915_HERVK_int_LTR45C_LTR5_Hs	ERV_3359297_LTR5_Hs_HERVK_int	ERV_3294085_LTR5_Hs_HERVK_int	ERV_2925064_LTR5_Hs_HERVK_int	ERV_1795165_HERVK_int_LTR5_Hs	ERV_2921236_LTR5_Hs_HERVK_int	ERV_3697923_HERVK_int_LTR5_Hs	ERV_3922921_LTR5_Hs_HERVK_int	ERV_1882163_LTR5_Hs_HERVK_int	ERV_2939276_HERVH_int_LTR7Y	ERV_3510352_LTR7_HERVH_int	ERV_4326325_HERVH_int_LTR7Y	ERV_1069516_HERVH_int_LTR7Y	ERV_3220357_LTR5_Hs_HERVK_int	ERV_2670442_LTR5_Hs_HERVK_int	ERV_3518020_HERVH_int_LTR7Y	ERV_2441692_HERVH_int_LTR7Y	ERV_2350539_LTR12C_HERV9NC_int	ERV_4385642_HERVH_int_LTR7Y	ERV_2072195_HERVH_int_LTR7Y	ERV_2336438_HERVH_int_LTR7B	ERV_3876194_LTR7_HERVH_int	ERV_3880493_HERVH_int_LTR7B	ERV_3326181_LTR7_HERVH_int	ERV_2809223_LTR7_HERVH_int	ERV_3366549_LTR7_HERVH_int	ERV_4201590_LTR7_HERVH_int	ERV_3112486_LTR7_HERVH_int	ERV_4066961_LTR7_HERVH_int	ERV_3965214_HERVH_int_LTR7Y	ERV_3022495_LTR7_HERVH_int	ERV_2734688_HERVH_int_LTR7Y	ERV_4003988_LTR5_Hs_HERVK_int	ERV_4325625_HERVH_int_LTR7Y	ERV_1894170_HERVH_int_LTR7Y	ERV_3765011_HERVH_int_LTR7Y	ERV_3315937_LTR7_HERVH_int
d1bcd397-0e36-468e-96db-afdfd68a9d35	b04ffefa-ba34-489c-849a-1dceade8c997	d1bcd397-0e36-468e-96db-afdfd68a9d35_gdc_realn_rehead.bam	Sequencing Reads	Aligned Reads	TCGA-KIRP	TCGA-BQ-5887	TCGA-BQ-5887-11A	Solid Tissue Normal	1	0	1	0	0	0	0	0	0	0	0	0	0	0	0	0	0	0	0	0	0	0	0	0	0	0	0	0	0	0	0	0	0	0	0	0	0	0	0	0	0
b9f6ad74-7de9-4d4a-96f6-88c05999afb7	b3fe55d7-de71-448f-83fd-f08fbf8c33c6	b9f6ad74-7de9-4d4a-96f6-88c05999afb7_gdc_realn_rehead.bam	Sequencing Reads	Aligned Reads	TCGA-KIRP	TCGA-PJ-A5Z8	TCGA-PJ-A5Z8-01A	Primary Tumor	0	0	0	1	0	0	0	0	0	0	0	0	0	0	0	0	0	0	0	0	0	0	0	0	0	0	0	0	0	0	0	0	0	0	0	0	0	0	0	0	0
674b1c10-c010-43cb-88a8-0c2a5692514d	7888da82-e21c-43ca-80ff-1f0de024c8df	674b1c10-c010-43cb-88a8-0c2a5692514d_gdc_realn_rehead.bam	Sequencing Reads	Aligned Reads	TCGA-KIRP	TCGA-BQ-5878	TCGA-BQ-5878-01A	Primary Tumor	0	0	0	0	0	0	0	0	0	0	1	0	0	0	0	0	0	0	0	0	0	0	0	0	0	0	0	0	0	0	0	0	0	0	0	0	0	0	0	0	0
4aea9755-a4e3-44bd-985f-6bcfac00a84a	5fe5f408-c31c-4e1d-bdca-403ca5e9bd41	4aea9755-a4e3-44bd-985f-6bcfac00a84a_gdc_realn_rehead.bam	Sequencing Reads	Aligned Reads	TCGA-KIRP	TCGA-B9-5155	TCGA-B9-5155-01A	Primary Tumor	0	0	1	0	0	0	0	0	0	0	0	0	0	0	0	0	0	0	0	0	0	0	0	0	0	0	0	0	0	0	0	0	0	0	0	0	0	0	0	0	0
1a478280-4cd3-40b2-9a9f-010ae635506a	be3e63e5-39cd-46a0-ae3f-5ebb782d6abf	1a478280-4cd3-40b2-9a9f-010ae635506a_gdc_realn_rehead.bam	Sequencing Reads	Aligned Reads	TCGA-KIRP	TCGA-5P-A9K6	TCGA-5P-A9K6-01A	Primary Tumor	0	0	1	1	0	0	0	0	0	0	0	0	0	0	0	0	0	0	0	0	0	0	0	0	0	0	0	0	0	0	0	0	0	0	0	0	0	0	0	0	0
8d66c918-9556-4963-96eb-1633b6e3ca19	004f3389-5550-4af9-8d77-3277fcaa9e78	8d66c918-9556-4963-96eb-1633b6e3ca19_gdc_realn_rehead.bam	Sequencing Reads	Aligned Reads	TCGA-KIRP	TCGA-EV-5901	TCGA-EV-5901-01A	Primary Tumor	1	0	1	0	0	0	0	0	0	0	0	0	0	0	0	0	0	0	0	0	0	0	0	0	0	0	0	0	0	0	0	0	0	0	0	0	0	0	0	0	0
259d1d12-ed43-482b-9d51-a132a8b8417e	93517abc-0f08-468f-bd86-0f599f147f97	259d1d12-ed43-482b-9d51-a132a8b8417e_gdc_realn_rehead.bam	Sequencing Reads	Aligned Reads	TCGA-KIRP	TCGA-DZ-6133	TCGA-DZ-6133-11A	Solid Tissue Normal	0	0	1	1	0	1	0	0	0	0	0	0	0	0	0	0	0	0	0	0	0	0	0	0	0	0	0	0	0	0	0	0	0	0	0	0	0	0	0	0	0
244d75e1-c1fb-410e-bf32-e752b83abcd4	6b8b1acb-b54c-45f0-b4cb-c879f9aa30e7	244d75e1-c1fb-410e-bf32-e752b83abcd4_gdc_realn_rehead.bam	Sequencing Reads	Aligned Reads	TCGA-KIRP	TCGA-4A-A93X	TCGA-4A-A93X-01A	Primary Tumor	0	0	1	1	0	0	0	0	0	0	0	0	0	0	0	0	0	0	0	0	0	0	0	0	0	0	0	0	0	0	0	0	0	0	0	0	0	0	0	0	0
98acdadf-fd25-4344-8e99-c0b676806bf1	1eec3cfa-a947-40e6-a0ed-a44477b0e0ad	98acdadf-fd25-4344-8e99-c0b676806bf1_gdc_realn_rehead.bam	Sequencing Reads	Aligned Reads	TCGA-KIRP	TCGA-A4-7996	TCGA-A4-7996-01A	Primary Tumor	0	0	1	1	0	0	0	0	0	0	1	0	1	0	0	0	0	0	0	0	0	1	0	0	0	0	0	0	0	0	0	0	0	0	0	0	0	0	0	0	0
5f73e79e-6dbb-47e2-84ed-b28b6d9464d8	a2b40b6a-f332-4317-b3ae-82206eb415c9	5f73e79e-6dbb-47e2-84ed-b28b6d9464d8_gdc_realn_rehead.bam	Sequencing Reads	Aligned Reads	TCGA-KIRP	TCGA-2Z-A9JO	TCGA-2Z-A9JO-01A	Primary Tumor	1	0	0	0	0	0	0	0	0	0	0	0	1	0	0	0	0	0	0	0	0	0	0	0	0	0	0	0	0	0	0	0	0	0	0	0	0	0	0	0	0
951708d2-150f-4cb5-956b-72abea48a7a7	a1057b31-48a4-4461-a7c6-00a576062460	951708d2-150f-4cb5-956b-72abea48a7a7_gdc_realn_rehead.bam	Sequencing Reads	Aligned Reads	TCGA-KIRP	TCGA-HE-7128	TCGA-HE-7128-01A	Primary Tumor	0	0	0	0	0	0	0	0	0	0	0	0	1	0	0	0	0	0	0	0	0	0	0	0	0	0	0	0	0	0	0	0	0	0	0	0	0	0	0	0	0
d0fd90b0-2df9-4cc5-8f26-f9248b9676e9	31153f10-1542-4591-a00b-f185ad37062d	d0fd90b0-2df9-4cc5-8f26-f9248b9676e9_gdc_realn_rehead.bam	Sequencing Reads	Aligned Reads	TCGA-KIRP	TCGA-BQ-7059	TCGA-BQ-7059-11A	Solid Tissue Normal	1	0	0	0	0	0	0	0	0	0	0	1	0	0	0	0	0	0	0	0	0	0	0	0	0	0	0	0	0	0	0	0	0	0	0	0	0	0	0	0	0
4f495956-4b59-4c6e-9e1b-0feb04f692cc	97e98a24-00c6-47d3-88d0-3fef1a14cc44	4f495956-4b59-4c6e-9e1b-0feb04f692cc_gdc_realn_rehead.bam	Sequencing Reads	Aligned Reads	TCGA-KIRP	TCGA-B9-4115	TCGA-B9-4115-11A	Solid Tissue Normal	0	1	1	1	0	0	0	0	0	0	1	0	0	0	0	0	0	0	0	0	0	0	0	0	0	0	0	0	0	0	0	0	0	0	0	0	0	0	0	0	0
6a958897-caa5-43a1-9911-4fd9d56490b5	cfe84e31-be60-4a2f-a9d9-8e34cabce3a9	6a958897-caa5-43a1-9911-4fd9d56490b5_gdc_realn_rehead.bam	Sequencing Reads	Aligned Reads	TCGA-KIRP	TCGA-P4-A5E7	TCGA-P4-A5E7-01A	Primary Tumor	1	0	0	0	0	0	1	0	0	0	0	0	0	0	0	0	0	0	0	0	0	0	0	0	0	0	0	0	0	0	0	0	0	0	0	0	0	0	0	0	0
adbc6b56-ea8d-46f8-b1fd-b94544a2b5a3	04524286-eb81-4a1b-b0a6-6e8cc8b1b188	adbc6b56-ea8d-46f8-b1fd-b94544a2b5a3_gdc_realn_rehead.bam	Sequencing Reads	Aligned Reads	TCGA-KIRP	TCGA-SX-A71R	TCGA-SX-A71R-01A	Primary Tumor	1	1	0	0	0	0	1	0	0	0	0	0	0	0	0	0	0	0	0	0	0	0	0	0	0	0	0	0	0	0	0	0	0	0	0	0	0	0	0	0	0
b8538b48-942c-41db-bb1f-50949cdf09c9	86a2cb05-895f-4e65-b32f-43d296a4a7bf	b8538b48-942c-41db-bb1f-50949cdf09c9_gdc_realn_rehead.bam	Sequencing Reads	Aligned Reads	TCGA-KIRP	TCGA-G7-6797	TCGA-G7-6797-01A	Primary Tumor	0	0	0	0	0	1	0	0	0	0	0	0	0	0	0	0	0	0	0	0	0	0	0	0	0	0	0	0	0	0	0	0	0	0	0	0	0	0	0	0	0
17ed9727-5d4a-4e34-8b00-c14f2f7475b7	1c20a321-7875-42a2-870d-219a8cc88852	17ed9727-5d4a-4e34-8b00-c14f2f7475b7_gdc_realn_rehead.bam	Sequencing Reads	Aligned Reads	TCGA-KIRP	TCGA-BQ-5881	TCGA-BQ-5881-01A	Primary Tumor	0	0	1	1	0	1	0	0	0	0	0	0	0	0	0	0	0	0	0	0	0	0	0	0	0	0	0	0	0	0	0	0	0	0	0	0	0	0	0	0	0
b71fe2c1-139f-4dd7-b6af-3c9983ebe802	79186083-49b4-4869-a00e-5b15653d1359	b71fe2c1-139f-4dd7-b6af-3c9983ebe802_gdc_realn_rehead.bam	Sequencing Reads	Aligned Reads	TCGA-KIRP	TCGA-Y8-A8RY	TCGA-Y8-A8RY-11A	Solid Tissue Normal	1	0	1	1	1	0	0	0	0	0	0	0	0	0	0	0	0	1	0	0	0	0	0	0	0	0	0	0	0	0	0	0	0	0	0	0	0	0	0	0	0
cb098cf7-c4f7-4758-b34a-01f3b73061d6	68080081-3209-46a1-b285-1f7b6562d007	cb098cf7-c4f7-4758-b34a-01f3b73061d6_gdc_realn_rehead.bam	Sequencing Reads	Aligned Reads	TCGA-KIRP	TCGA-A4-7997	TCGA-A4-7997-01A	Primary Tumor	1	0	1	0	0	0	0	0	0	0	0	0	0	0	0	0	0	0	0	0	0	0	0	0	0	0	0	0	0	0	0	0	0	0	0	0	0	0	0	0	0
15093a2c-fd18-474a-8aa7-8e6913d0afa1	d1f382b7-1937-4acc-85a2-b9f924e8f19a	15093a2c-fd18-474a-8aa7-8e6913d0afa1_gdc_realn_rehead.bam	Sequencing Reads	Aligned Reads	TCGA-KIRP	TCGA-B3-4103	TCGA-B3-4103-01A	Primary Tumor	0	0	1	0	0	1	0	0	0	0	0	0	0	0	0	0	0	0	0	0	0	0	0	0	0	0	0	0	0	0	0	0	0	0	0	0	0	0	0	0	0
d19ea061-4e9d-4618-8943-23187caeba8e	675b22af-c0d3-4e2d-a0c1-1d1fba501b9f	d19ea061-4e9d-4618-8943-23187caeba8e_gdc_realn_rehead.bam	Sequencing Reads	Aligned Reads	TCGA-KIRP	TCGA-BQ-5882	TCGA-BQ-5882-11A	Solid Tissue Normal	0	0	1	1	0	0	0	0	0	0	0	0	0	0	0	0	0	0	0	0	0	0	0	0	0	0	0	0	0	0	0	0	0	0	0	0	0	0	0	0	0
d3cf4a94-96d9-4f53-b965-2357cd4ed370	00d64b33-6252-489a-b8c6-db458adfb643	d3cf4a94-96d9-4f53-b965-2357cd4ed370_gdc_realn_rehead.bam	Sequencing Reads	Aligned Reads	TCGA-KIRP	TCGA-B9-A69E	TCGA-B9-A69E-01A	Primary Tumor	1	0	0	0	0	0	0	0	0	0	1	0	0	0	0	0	0	0	0	0	0	0	0	0	0	0	0	0	0	0	0	0	0	0	0	0	0	0	0	0	0
c28e9999-7621-4336-beb0-ee9ddbb13122	9901e57c-1e31-4b2a-8bec-9f2e6031c716	c28e9999-7621-4336-beb0-ee9ddbb13122_gdc_realn_rehead.bam	Sequencing Reads	Aligned Reads	TCGA-KIRP	TCGA-P4-A5ED	TCGA-P4-A5ED-11A	Solid Tissue Normal	0	0	0	0	0	1	0	0	0	0	0	0	0	0	0	0	0	0	0	0	0	0	0	0	0	0	0	0	0	0	0	0	0	0	0	0	0	0	0	0	0
e6d82b0e-7367-4380-aa6a-15942169ab81	cad566e3-2e2c-4b3b-91c4-52c15ee20712	e6d82b0e-7367-4380-aa6a-15942169ab81_gdc_realn_rehead.bam	Sequencing Reads	Aligned Reads	TCGA-KIRP	TCGA-AL-3468	TCGA-AL-3468-01A	Primary Tumor	1	0	0	0	0	0	0	0	0	0	0	0	0	0	0	0	0	0	0	0	0	0	0	0	0	0	0	0	0	0	0	0	0	0	0	0	0	0	0	0	0
ba890841-dee0-4fec-b87a-c0f7825f9fbc	6670149a-9b8c-4fa0-914d-6c961929c1aa	ba890841-dee0-4fec-b87a-c0f7825f9fbc_gdc_realn_rehead.bam	Sequencing Reads	Aligned Reads	TCGA-KIRP	TCGA-BQ-5889	TCGA-BQ-5889-01A	Primary Tumor	0	0	0	0	0	0	0	0	0	0	0	0	0	0	0	0	0	0	0	0	0	1	0	0	0	0	0	0	0	0	0	0	0	0	0	0	0	0	0	0	0
e71b325c-82be-44ba-9b5f-473b24796bc0	1e226786-7abb-4f10-82e5-0126ea22ff94	e71b325c-82be-44ba-9b5f-473b24796bc0_gdc_realn_rehead.bam	Sequencing Reads	Aligned Reads	TCGA-KIRP	TCGA-GL-A9DE	TCGA-GL-A9DE-01A	Primary Tumor	1	1	0	1	0	0	0	0	0	0	0	0	0	0	0	0	0	0	0	0	0	0	0	0	0	0	0	0	0	0	0	0	0	0	0	0	0	0	0	0	0
742b8696-e382-47f9-8ec8-f9fd8a51e694	9fd17f67-b601-48c1-b53f-e75965acfd11	742b8696-e382-47f9-8ec8-f9fd8a51e694_gdc_realn_rehead.bam	Sequencing Reads	Aligned Reads	TCGA-KIRP	TCGA-P4-A5E8	TCGA-P4-A5E8-11A	Solid Tissue Normal	0	0	1	0	0	0	0	0	0	0	1	0	0	0	0	0	0	0	0	0	0	0	0	0	0	0	0	0	0	0	0	0	0	0	0	0	0	0	0	0	0
8eca130e-707f-480b-918b-09bd297cb357	a6a35fe8-aebe-4d76-8223-1b850b5a4fff	8eca130e-707f-480b-918b-09bd297cb357_gdc_realn_rehead.bam	Sequencing Reads	Aligned Reads	TCGA-KIRP	TCGA-G7-A8LC	TCGA-G7-A8LC-01A	Primary Tumor	1	0	1	0	0	0	0	0	0	0	0	0	0	0	0	0	0	0	0	0	0	0	0	0	0	0	0	0	0	0	0	0	0	0	0	0	0	0	0	0	0
50e72f2a-feb5-4fe8-b6c3-5b70f8916e0e	26223a9c-0880-41dd-82a6-bf3d58d8f192	50e72f2a-feb5-4fe8-b6c3-5b70f8916e0e_gdc_realn_rehead.bam	Sequencing Reads	Aligned Reads	TCGA-KIRP	TCGA-A4-8630	TCGA-A4-8630-01A	Primary Tumor	0	0	1	0	0	0	0	0	0	0	0	0	1	0	0	0	0	1	0	0	0	1	0	0	0	0	0	0	0	0	0	0	0	0	0	0	0	0	0	0	0
e56df432-4410-4310-bd44-4c3e1a1ad7e8	2bf2c95c-8c26-433d-bdad-cdb775db5d24	e56df432-4410-4310-bd44-4c3e1a1ad7e8_gdc_realn_rehead.bam	Sequencing Reads	Aligned Reads	TCGA-KIRP	TCGA-A4-7584	TCGA-A4-7584-01A	Primary Tumor	1	0	1	1	0	0	0	0	0	0	0	0	0	0	0	0	0	0	0	0	0	0	0	0	0	0	0	0	0	0	0	0	0	0	0	0	0	0	0	0	0
7544b9cf-772e-45e3-9e81-0b2bcce25f69	3d61a77c-8732-4c4c-8b44-b9214415aaf7	7544b9cf-772e-45e3-9e81-0b2bcce25f69_gdc_realn_rehead.bam	Sequencing Reads	Aligned Reads	TCGA-KIRP	TCGA-UZ-A9PN	TCGA-UZ-A9PN-01A	Primary Tumor	1	1	0	0	0	0	0	0	0	0	0	0	0	0	0	0	0	0	0	0	0	0	0	0	0	0	0	0	0	0	0	0	0	0	0	0	1	0	0	0	0
58730b0f-89fa-4405-baad-f7ce5cd91629	81e571ec-9477-4f7a-87a2-1576e5593b83	58730b0f-89fa-4405-baad-f7ce5cd91629_gdc_realn_rehead.bam	Sequencing Reads	Aligned Reads	TCGA-KIRP	TCGA-G7-6796	TCGA-G7-6796-01A	Primary Tumor	0	0	0	0	0	0	0	0	0	0	1	0	0	0	0	0	0	0	0	0	0	0	0	0	0	0	0	0	0	0	0	0	0	0	0	0	0	0	0	0	0
5eed2923-2db5-4b6b-ba8a-d80e537867dd	f42e23c7-1a1c-4440-9743-2613b43a0ec1	5eed2923-2db5-4b6b-ba8a-d80e537867dd_gdc_realn_rehead.bam	Sequencing Reads	Aligned Reads	TCGA-KIRP	TCGA-BQ-5879	TCGA-BQ-5879-01A	Primary Tumor	0	0	0	1	0	0	0	0	0	0	1	0	0	0	0	0	0	0	0	0	0	0	0	0	0	0	0	0	0	0	0	0	0	0	0	0	0	0	0	0	0
ecc19e88-4163-45e7-93be-dcebcb291b1f	56493d78-168a-4eb4-b47e-579df92a81d4	ecc19e88-4163-45e7-93be-dcebcb291b1f_gdc_realn_rehead.bam	Sequencing Reads	Aligned Reads	TCGA-KIRP	TCGA-BQ-5891	TCGA-BQ-5891-01A	Primary Tumor	0	0	1	0	0	1	0	0	0	0	0	0	0	0	0	0	0	0	0	0	0	0	0	0	0	0	0	0	0	0	0	0	0	0	0	0	0	0	0	0	0
df341397-ea48-436c-802e-9d71c38e2ca6	ed50662f-b448-4d1e-a6a5-2d59005a04ec	df341397-ea48-436c-802e-9d71c38e2ca6_gdc_realn_rehead.bam	Sequencing Reads	Aligned Reads	TCGA-KIRP	TCGA-A4-A57E	TCGA-A4-A57E-01A	Primary Tumor	0	0	0	1	0	0	0	0	0	0	0	0	0	0	0	0	0	0	0	0	0	0	0	0	0	0	0	0	0	0	0	0	0	0	0	0	0	0	0	0	0
075ace13-49ad-4aef-85e5-69a7ddcdd3cf	100ec1fe-0f89-4b50-8808-955884ecdf1d	075ace13-49ad-4aef-85e5-69a7ddcdd3cf_gdc_realn_rehead.bam	Sequencing Reads	Aligned Reads	TCGA-KIRP	TCGA-A4-A4ZT	TCGA-A4-A4ZT-11A	Solid Tissue Normal	1	1	1	1	0	0	0	0	0	0	0	0	0	0	0	0	0	1	0	0	0	0	0	0	0	0	0	0	0	0	0	0	0	0	0	0	0	0	0	0	0
b2b8772a-8e4a-4a42-8157-99ec915a3378	4f9e91ed-27df-4601-8e11-a0421938608f	b2b8772a-8e4a-4a42-8157-99ec915a3378_gdc_realn_rehead.bam	Sequencing Reads	Aligned Reads	TCGA-KIRP	TCGA-B1-A657	TCGA-B1-A657-01A	Primary Tumor	0	1	1	1	1	0	0	0	0	0	1	1	0	0	0	0	0	0	0	0	0	0	0	0	0	0	0	0	0	0	0	0	0	0	0	0	0	0	0	0	0
ecb55fb5-c003-4476-9704-b1f626601bae	772f0593-bcad-40ab-b8ba-8abc90e2d4d2	ecb55fb5-c003-4476-9704-b1f626601bae_gdc_realn_rehead.bam	Sequencing Reads	Aligned Reads	TCGA-KIRP	TCGA-A4-7286	TCGA-A4-7286-01A	Primary Tumor	0	0	0	1	1	1	0	0	0	0	0	0	0	0	0	0	0	0	0	0	0	0	0	0	0	0	0	0	0	0	0	0	0	0	0	0	0	0	0	0	0
5681bf46-da31-43d0-b340-84456abedfa0	f098c7d1-14dd-4ab3-87a1-c2f4babfcf18	5681bf46-da31-43d0-b340-84456abedfa0_gdc_realn_rehead.bam	Sequencing Reads	Aligned Reads	TCGA-KIRP	TCGA-SX-A7SO	TCGA-SX-A7SO-01A	Primary Tumor	1	1	0	1	0	1	0	0	0	0	1	0	0	0	0	0	0	0	0	0	0	0	0	0	0	0	0	0	0	0	0	0	0	0	0	0	0	0	0	0	0
400efa4f-174f-4b45-b295-92f9bd7b832f	690491a4-01a5-4a75-9e19-7b1c750cccdb	400efa4f-174f-4b45-b295-92f9bd7b832f_gdc_realn_rehead.bam	Sequencing Reads	Aligned Reads	TCGA-KIRP	TCGA-A4-A48D	TCGA-A4-A48D-01A	Primary Tumor	0	0	0	0	0	1	0	0	0	0	0	0	0	0	0	0	0	0	0	0	0	0	0	0	0	0	0	0	0	0	0	0	0	0	0	0	0	0	0	0	0
8973672d-581b-4704-b3d5-dced95aa89b7	e0490d28-e1ba-4b83-9cb8-e4d6c43b46a5	8973672d-581b-4704-b3d5-dced95aa89b7_gdc_realn_rehead.bam	Sequencing Reads	Aligned Reads	TCGA-KIRP	TCGA-A4-7287	TCGA-A4-7287-01A	Primary Tumor	0	0	0	0	0	0	0	0	0	0	0	0	0	0	0	0	0	0	0	0	0	0	0	0	0	0	0	0	0	0	0	0	0	0	0	0	0	0	0	0	0
9f30adf6-022d-4909-9f82-7d327d051e05	e198acc2-4d6f-4989-95b5-68375130748e	9f30adf6-022d-4909-9f82-7d327d051e05_gdc_realn_rehead.bam	Sequencing Reads	Aligned Reads	TCGA-KIRP	TCGA-GL-A4EM	TCGA-GL-A4EM-01A	Primary Tumor	1	0	0	0	0	0	0	0	0	0	1	0	0	0	0	0	0	1	0	0	0	0	0	0	0	0	0	0	0	0	0	0	0	0	0	0	0	0	0	0	0
1b2758ef-26b8-494e-80ca-3c7daad709dd	746c47b0-d38f-42f9-ac2e-3f7ee91efa52	1b2758ef-26b8-494e-80ca-3c7daad709dd_gdc_realn_rehead.bam	Sequencing Reads	Aligned Reads	TCGA-KIRP	TCGA-B9-4115	TCGA-B9-4115-01A	Primary Tumor	0	0	0	1	0	0	0	0	0	0	0	0	0	0	0	0	0	0	0	0	0	1	0	0	0	0	0	0	0	0	0	0	0	0	0	0	0	0	0	0	0
427fa235-aaa1-46cc-a7b3-6ef85a11640e	04185ddd-9b98-4024-9c75-bd1d03d17fed	427fa235-aaa1-46cc-a7b3-6ef85a11640e_gdc_realn_rehead.bam	Sequencing Reads	Aligned Reads	TCGA-KIRP	TCGA-BQ-5886	TCGA-BQ-5886-01A	Primary Tumor	0	0	0	0	0	1	0	0	0	0	0	0	0	0	0	0	0	0	0	0	0	0	0	0	0	0	0	0	0	0	0	0	0	0	0	0	0	0	0	0	0
e9ce2e12-816d-474f-9e67-bb5ec17d33c1	2da299f3-f9c3-47c8-9bee-f917e3001742	e9ce2e12-816d-474f-9e67-bb5ec17d33c1_gdc_realn_rehead.bam	Sequencing Reads	Aligned Reads	TCGA-KIRP	TCGA-5P-A9JV	TCGA-5P-A9JV-01A	Primary Tumor	1	1	0	1	0	0	0	0	0	0	0	0	0	0	0	0	0	0	0	0	0	0	0	0	0	0	0	0	0	0	0	0	0	0	0	0	0	0	0	0	0
298b7293-2b09-45c5-9448-d52ec2c47533	a1794690-5141-4d73-bffb-ff1426f9040c	298b7293-2b09-45c5-9448-d52ec2c47533_gdc_realn_rehead.bam	Sequencing Reads	Aligned Reads	TCGA-KIRP	TCGA-Y8-A898	TCGA-Y8-A898-01A	Primary Tumor	0	1	1	0	0	1	1	0	0	0	0	0	0	0	0	0	0	0	0	0	0	0	0	0	0	0	0	0	0	0	0	0	0	0	0	0	0	0	0	0	0
867cea75-25bb-4775-b7ee-63a2dd724b24	ab4814a4-f257-4b3c-85bb-32cd47b34e4c	867cea75-25bb-4775-b7ee-63a2dd724b24_gdc_realn_rehead.bam	Sequencing Reads	Aligned Reads	TCGA-KIRP	TCGA-EV-5903	TCGA-EV-5903-01A	Primary Tumor	0	0	0	0	0	1	0	0	0	0	0	0	0	0	0	0	0	0	0	0	0	0	0	0	0	0	0	0	0	0	0	0	0	0	0	0	0	0	0	0	0
136adbd6-a7ee-4fc8-9a2e-bc9f1975a857	4e10a667-a5bf-4c66-b475-863278b7d4d3	136adbd6-a7ee-4fc8-9a2e-bc9f1975a857_gdc_realn_rehead.bam	Sequencing Reads	Aligned Reads	TCGA-KIRP	TCGA-UZ-A9PO	TCGA-UZ-A9PO-01A	Primary Tumor	0	0	0	0	0	0	0	0	0	0	1	0	0	0	0	0	0	0	0	0	0	0	0	0	0	0	0	0	0	0	0	0	0	0	0	0	0	0	0	0	0
34d9aea3-1e1c-4c9b-be94-2f86b460870c	4e845969-dbdf-47da-96bd-7bc263f118ff	34d9aea3-1e1c-4c9b-be94-2f86b460870c_gdc_realn_rehead.bam	Sequencing Reads	Aligned Reads	TCGA-KIRP	TCGA-P4-AAVL	TCGA-P4-AAVL-01A	Primary Tumor	0	1	1	0	0	0	0	0	0	0	0	0	0	0	0	0	0	0	0	0	0	0	0	0	0	0	0	0	0	0	0	0	0	0	0	0	0	0	0	0	0
aa2e2d7b-fec3-4be2-bcfc-ef5346d686da	902e5892-98a3-43ef-bd98-5d6447073337	aa2e2d7b-fec3-4be2-bcfc-ef5346d686da_gdc_realn_rehead.bam	Sequencing Reads	Aligned Reads	TCGA-KIRP	TCGA-BQ-7045	TCGA-BQ-7045-11A	Solid Tissue Normal	0	0	0	0	0	0	0	0	0	0	0	0	0	0	0	0	0	0	0	0	0	0	0	0	0	0	0	0	0	0	0	0	0	0	0	0	0	0	0	0	0
c65255e1-235b-4e6b-88cc-a1a370b10e7d	6290c720-c400-4b1b-bbce-a25eb2081292	c65255e1-235b-4e6b-88cc-a1a370b10e7d_gdc_realn_rehead.bam	Sequencing Reads	Aligned Reads	TCGA-KIRP	TCGA-IZ-8196	TCGA-IZ-8196-01A	Primary Tumor	0	0	1	0	0	0	0	0	0	0	0	0	0	0	0	0	0	0	0	0	0	0	0	0	0	0	0	0	0	0	0	0	0	0	0	0	0	0	0	0	0
6e9ae1eb-0f24-4ce0-9ea3-535f18a6fc38	ba372b2b-fdbd-491a-9aa2-a5455d263bb1	6e9ae1eb-0f24-4ce0-9ea3-535f18a6fc38_gdc_realn_rehead.bam	Sequencing Reads	Aligned Reads	TCGA-KIRP	TCGA-BQ-7053	TCGA-BQ-7053-01A	Primary Tumor	1	1	1	1	0	0	0	0	0	0	0	0	0	0	0	0	0	0	0	0	0	0	0	0	0	0	0	0	0	0	0	1	0	0	0	0	0	0	0	0	0
7956b496-2e8b-4c50-a4a4-fdfeca551bf2	5a27be1f-124d-4f5a-8028-741e5c738d49	7956b496-2e8b-4c50-a4a4-fdfeca551bf2_gdc_realn_rehead.bam	Sequencing Reads	Aligned Reads	TCGA-KIRP	TCGA-V9-A7HT	TCGA-V9-A7HT-01A	Primary Tumor	0	0	1	1	0	0	0	0	0	0	0	0	0	0	0	0	0	0	0	0	0	1	0	0	0	0	0	0	0	0	0	0	0	0	0	0	0	0	0	0	0
89ec29e4-3ddc-4eba-9464-65bec497caf2	1d229510-aa7f-4394-b482-f61dfa334647	89ec29e4-3ddc-4eba-9464-65bec497caf2_gdc_realn_rehead.bam	Sequencing Reads	Aligned Reads	TCGA-KIRP	TCGA-BQ-5888	TCGA-BQ-5888-11A	Solid Tissue Normal	0	0	1	1	0	0	1	0	0	0	0	0	0	0	0	0	0	0	0	0	0	0	0	0	0	0	0	0	0	0	0	0	0	0	0	0	0	0	0	0	0
737f6230-4095-4ef7-9de0-775016a70605	7f2cf591-d58c-4b34-9854-fb0571456a9d	737f6230-4095-4ef7-9de0-775016a70605_gdc_realn_rehead.bam	Sequencing Reads	Aligned Reads	TCGA-KIRP	TCGA-AL-7173	TCGA-AL-7173-01A	Primary Tumor	1	0	0	0	0	0	0	0	0	0	0	1	0	0	0	0	0	0	0	0	0	0	0	0	0	0	0	0	0	0	0	0	0	0	0	0	0	0	0	0	0
ce8e1f73-069f-4c1b-ba08-febe1e017ea1	38a2df58-8843-4ecc-ab70-23b933e8549b	ce8e1f73-069f-4c1b-ba08-febe1e017ea1_gdc_realn_rehead.bam	Sequencing Reads	Aligned Reads	TCGA-KIRP	TCGA-UN-AAZ9	TCGA-UN-AAZ9-01A	Primary Tumor	1	0	1	1	0	0	0	0	0	0	0	0	0	0	0	0	0	0	0	0	0	0	0	0	0	0	0	0	0	0	0	0	0	0	0	0	0	0	0	0	0
dd0df097-d92a-4013-b245-3fc87019ff18	fc63eaa2-23ee-48f2-aaa0-e5d75195110e	dd0df097-d92a-4013-b245-3fc87019ff18_gdc_realn_rehead.bam	Sequencing Reads	Aligned Reads	TCGA-KIRP	TCGA-2Z-A9JJ	TCGA-2Z-A9JJ-01A	Primary Tumor	0	0	1	0	0	1	0	0	0	0	0	0	0	0	0	0	0	0	0	0	0	0	0	0	0	0	0	0	0	0	0	0	0	0	0	0	0	0	0	0	0
4952908f-390f-4d2b-a5e1-522c1bc28f45	3002e820-0d3f-498a-b28a-74c7c817daf0	4952908f-390f-4d2b-a5e1-522c1bc28f45_gdc_realn_rehead.bam	Sequencing Reads	Aligned Reads	TCGA-KIRP	TCGA-A4-A5Y1	TCGA-A4-A5Y1-01A	Primary Tumor	0	0	0	0	0	0	0	0	0	0	0	0	0	0	0	0	0	0	0	0	0	0	0	0	0	0	0	0	0	0	0	0	0	0	0	0	0	0	0	0	0
6f3f2f5f-2056-4818-9a4a-b0074043774c	749a212b-c507-49ae-8c14-670c5dfd4fa1	6f3f2f5f-2056-4818-9a4a-b0074043774c_gdc_realn_rehead.bam	Sequencing Reads	Aligned Reads	TCGA-KIRP	TCGA-BQ-7056	TCGA-BQ-7056-01A	Primary Tumor	0	0	1	1	0	0	0	0	0	0	0	0	0	0	1	0	0	0	0	0	0	0	0	0	0	0	0	0	0	0	0	1	0	0	0	0	0	0	0	0	0
71bb7125-f829-4699-88db-f1a2d7ee569a	d305150e-11e9-4ec7-9fe4-c1ab01c4fdde	71bb7125-f829-4699-88db-f1a2d7ee569a_gdc_realn_rehead.bam	Sequencing Reads	Aligned Reads	TCGA-COAD	TCGA-CM-5349	TCGA-CM-5349-01A	Primary Tumor	0	0	0	0	0	0	0	0	0	0	0	0	0	0	0	0	0	0	0	0	0	0	0	0	0	0	0	0	0	0	0	0	0	0	0	0	0	0	0	0	0
57a094ea-70d5-488a-b48c-053b66387bd8	76083065-80bd-4549-a157-27eac51b4ca2	57a094ea-70d5-488a-b48c-053b66387bd8_gdc_realn_rehead.bam	Sequencing Reads	Aligned Reads	TCGA-COAD	TCGA-AA-3831	TCGA-AA-3831-01A	Primary Tumor	1	0	0	0	0	1	0	0	0	0	0	0	0	0	1	0	0	1	0	1	0	0	0	0	0	0	0	0	0	0	0	0	0	1	0	0	0	0	1	0	0
3d152407-8742-48ec-8b77-e2b8915bc8b0	64e2ce46-ac77-4587-a455-97b935807344	3d152407-8742-48ec-8b77-e2b8915bc8b0_gdc_realn_rehead.bam	Sequencing Reads	Aligned Reads	TCGA-COAD	TCGA-CK-6748	TCGA-CK-6748-01A	Primary Tumor	0	0	0	0	0	1	0	0	0	0	0	0	0	0	0	0	0	0	0	0	0	0	0	0	0	0	0	0	0	0	0	0	0	0	0	0	0	0	0	0	0
d2759841-bf5f-4fc8-a714-c270a49cfc36	3f26333a-9c85-4f55-8a3e-6f78d91cc553	d2759841-bf5f-4fc8-a714-c270a49cfc36_gdc_realn_rehead.bam	Sequencing Reads	Aligned Reads	TCGA-COAD	TCGA-A6-5659	TCGA-A6-5659-11A	Solid Tissue Normal	0	0	0	0	0	0	0	0	0	0	0	0	0	0	0	0	0	0	0	0	0	0	0	0	0	0	0	0	0	0	0	0	0	0	0	0	0	0	0	0	0
f689d486-2605-4110-946e-4b8831aa2f3d	afe6dd5c-a32e-4ba8-a9b5-154b27a9513b	f689d486-2605-4110-946e-4b8831aa2f3d_gdc_realn_rehead.bam	Sequencing Reads	Aligned Reads	TCGA-COAD	TCGA-CM-6165	TCGA-CM-6165-01A	Primary Tumor	0	0	0	0	0	1	0	0	0	0	0	0	0	0	0	0	0	0	0	0	0	0	0	0	0	0	0	0	0	0	0	0	0	0	0	0	0	0	0	0	0
8c0749b3-fab4-405e-bf3a-457df6d26ea4	cbbd47c7-cc50-479d-a1a9-7199f0bdb9eb	8c0749b3-fab4-405e-bf3a-457df6d26ea4_gdc_realn_rehead.bam	Sequencing Reads	Aligned Reads	TCGA-COAD	TCGA-5M-AATA	TCGA-5M-AATA-01A	Primary Tumor	1	0	0	1	0	0	0	0	0	0	0	0	0	0	0	1	0	0	0	0	0	0	0	1	0	0	0	0	0	0	0	0	0	0	0	0	0	0	0	0	0
c30fa608-b346-488d-9b31-55b66b390f15	c73f13d8-98ce-4447-b735-2ea883e617a2	c30fa608-b346-488d-9b31-55b66b390f15_gdc_realn_rehead.bam	Sequencing Reads	Aligned Reads	TCGA-COAD	TCGA-AA-3975	TCGA-AA-3975-01A	Primary Tumor	0	0	0	0	1	0	0	0	0	0	0	0	0	0	0	1	0	1	0	1	0	1	0	0	0	0	0	0	0	0	0	1	0	0	0	0	0	0	0	0	0
0c0b0d19-222a-494d-b523-5153241bcf26	c3cd3c74-f88a-4394-9240-d4b5b754c070	0c0b0d19-222a-494d-b523-5153241bcf26_gdc_realn_rehead.bam	Sequencing Reads	Aligned Reads	TCGA-COAD	TCGA-G4-6293	TCGA-G4-6293-01A	Primary Tumor	0	0	1	1	0	0	0	0	0	0	0	0	0	0	0	1	0	0	0	1	0	0	0	0	0	0	0	1	0	0	0	0	0	0	0	0	0	0	0	0	0
cb9396ed-4bb7-41e8-b5fa-d6e2f2a56f80	53654dfb-9885-413a-b5bb-49b19a6a0f8c	cb9396ed-4bb7-41e8-b5fa-d6e2f2a56f80_gdc_realn_rehead.bam	Sequencing Reads	Aligned Reads	TCGA-COAD	TCGA-AA-3516	TCGA-AA-3516-01A	Primary Tumor	0	0	1	0	0	0	1	0	0	0	0	0	0	0	0	0	0	0	0	0	0	0	0	0	0	0	0	0	1	0	0	0	0	0	0	0	0	0	0	0	0
8d225c49-bc80-4e37-8388-5af7a4a8389c	488b0103-138b-4004-8b3e-0b225c6949e7	8d225c49-bc80-4e37-8388-5af7a4a8389c_gdc_realn_rehead.bam	Sequencing Reads	Aligned Reads	TCGA-COAD	TCGA-DM-A1D0	TCGA-DM-A1D0-01A	Primary Tumor	0	0	1	0	0	0	0	0	0	0	0	0	0	0	0	0	0	0	0	0	1	0	0	0	0	0	0	0	0	0	0	0	0	0	0	0	0	0	0	0	0
09001cae-e831-4af8-bd86-e22cf21c2525	512994a9-2bf7-4fe3-994c-f2a80c57b0f1	09001cae-e831-4af8-bd86-e22cf21c2525_gdc_realn_rehead.bam	Sequencing Reads	Aligned Reads	TCGA-COAD	TCGA-CM-4746	TCGA-CM-4746-01A	Primary Tumor	0	0	0	0	0	0	0	0	0	0	0	0	0	0	0	0	0	1	0	0	0	0	0	0	0	0	0	0	0	0	0	0	0	0	0	0	0	0	0	0	0
23d62a07-80f5-4769-97c9-fd8845cb7504	119b17ed-2483-44d3-b718-b7c04b290be2	23d62a07-80f5-4769-97c9-fd8845cb7504_gdc_realn_rehead.bam	Sequencing Reads	Aligned Reads	TCGA-COAD	TCGA-A6-6781	TCGA-A6-6781-01A	Primary Tumor	0	0	1	0	0	1	0	0	0	0	0	0	0	0	0	0	0	0	0	0	0	0	0	0	0	0	0	0	0	0	0	0	0	0	0	0	0	0	0	0	0
5603f486-3158-48f6-a95e-d8667ecc4ae9	356d566e-5299-4cd7-8e2d-1ace197788c3	5603f486-3158-48f6-a95e-d8667ecc4ae9_gdc_realn_rehead.bam	Sequencing Reads	Aligned Reads	TCGA-COAD	TCGA-A6-5656	TCGA-A6-5656-01B	Primary Tumor	1	0	0	1	0	0	0	0	0	0	0	0	0	0	0	0	0	0	0	0	0	1	0	0	0	0	0	1	0	0	0	0	0	0	0	0	0	0	0	0	0
9243d688-6079-400d-8286-31f9e1e5c47a	e8991548-d285-4236-bb3a-d9109deae7d1	9243d688-6079-400d-8286-31f9e1e5c47a_gdc_realn_rehead.bam	Sequencing Reads	Aligned Reads	TCGA-COAD	TCGA-DM-A1DA	TCGA-DM-A1DA-01A	Primary Tumor	0	0	0	0	0	1	0	0	0	0	0	0	1	0	0	1	0	0	0	0	0	0	0	0	1	0	0	0	0	1	0	0	0	0	0	0	0	1	0	0	0
2dbbee38-d904-424b-8d85-98a990989939	c9eebf0c-3768-43a1-b5c5-874a0d4843c2	2dbbee38-d904-424b-8d85-98a990989939_gdc_realn_rehead.bam	Sequencing Reads	Aligned Reads	TCGA-COAD	TCGA-AA-A02Y	TCGA-AA-A02Y-01A	Primary Tumor	1	0	1	1	0	0	0	0	0	0	0	0	0	0	0	0	0	0	0	0	0	0	0	0	0	0	0	0	0	0	0	0	0	0	0	0	0	0	0	0	0
5cae6ce5-9591-48a6-9778-fd6938e1451a	161c6383-b582-488a-8603-85ff3a54cb7c	5cae6ce5-9591-48a6-9778-fd6938e1451a_gdc_realn_rehead.bam	Sequencing Reads	Aligned Reads	TCGA-COAD	TCGA-G4-6306	TCGA-G4-6306-01A	Primary Tumor	1	0	0	0	0	1	1	0	0	0	0	1	0	0	0	1	0	0	0	0	0	0	1	0	0	0	0	0	0	0	0	0	0	0	0	0	0	0	0	0	0
a0d6c884-536c-46f7-ad97-7d7b75d2f51c	8d48bb5a-7e4e-4bd8-90e9-a300fdb503a9	a0d6c884-536c-46f7-ad97-7d7b75d2f51c_gdc_realn_rehead.bam	Sequencing Reads	Aligned Reads	TCGA-COAD	TCGA-CM-6163	TCGA-CM-6163-01A	Primary Tumor	0	0	1	0	0	1	0	0	0	0	0	0	1	0	1	0	0	0	0	0	0	0	0	0	0	0	0	0	0	0	0	0	0	0	1	0	0	0	0	0	0
bf945e32-df9a-465e-9f9a-46f48ea23dff	53a795d9-cf28-4d5e-9d2a-c1fed7a7f6e7	bf945e32-df9a-465e-9f9a-46f48ea23dff_gdc_realn_rehead.bam	Sequencing Reads	Aligned Reads	TCGA-COAD	TCGA-AA-3864	TCGA-AA-3864-01A	Primary Tumor	1	0	0	0	0	1	0	0	0	0	0	0	0	0	0	0	0	0	0	0	0	1	0	0	0	0	0	0	0	0	0	0	1	0	0	0	0	0	0	0	0
845bacbd-527c-4f52-a4dc-151159c77af1	f5f8e1c4-4ee2-4f72-9265-37c988d3af7d	845bacbd-527c-4f52-a4dc-151159c77af1_gdc_realn_rehead.bam	Sequencing Reads	Aligned Reads	TCGA-COAD	TCGA-A6-5656	TCGA-A6-5656-01A	Primary Tumor	0	0	0	0	0	1	0	0	0	0	0	0	0	0	0	0	0	0	0	0	0	1	0	0	0	0	0	0	0	0	0	0	0	0	0	0	0	0	0	0	0
32edbc70-6ca3-4bdc-b555-4e27f233d0dc	4c21ac2c-6952-4ea6-87f0-c542f4ba8c54	32edbc70-6ca3-4bdc-b555-4e27f233d0dc_gdc_realn_rehead.bam	Sequencing Reads	Aligned Reads	TCGA-COAD	TCGA-AA-3534	TCGA-AA-3534-01A	Primary Tumor	0	0	1	1	0	0	0	0	0	0	0	0	0	0	0	0	0	0	0	0	0	0	0	0	0	0	0	0	0	0	0	0	0	0	0	0	0	0	0	0	0
991db0d2-61a3-445a-b656-a6c899f27b70	a03c7cc5-b501-464c-826e-73fb010d5641	991db0d2-61a3-445a-b656-a6c899f27b70_gdc_realn_rehead.bam	Sequencing Reads	Aligned Reads	TCGA-COAD	TCGA-AA-A02W	TCGA-AA-A02W-01A	Primary Tumor	1	0	0	1	1	0	0	0	0	1	0	0	0	0	0	0	0	0	0	0	1	0	1	0	0	0	0	0	0	0	1	0	0	0	0	0	0	0	0	0	0
51cf058e-1793-41ec-b08a-d5153f01ab35	2460957c-1d55-4afe-9ad3-76b67ccd12fa	51cf058e-1793-41ec-b08a-d5153f01ab35_gdc_realn_rehead.bam	Sequencing Reads	Aligned Reads	TCGA-COAD	TCGA-AD-6963	TCGA-AD-6963-01A	Primary Tumor	1	0	0	0	0	0	1	0	0	0	0	0	1	0	0	0	0	0	0	0	0	0	0	0	0	0	0	0	0	0	0	0	0	0	0	0	0	0	0	0	0
dd922959-7918-4e98-abb3-412e4c696ce2	062cfb2a-c26d-4148-9804-5e81b04f1c5f	dd922959-7918-4e98-abb3-412e4c696ce2_gdc_realn_rehead.bam	Sequencing Reads	Aligned Reads	TCGA-COAD	TCGA-CA-5256	TCGA-CA-5256-01A	Primary Tumor	0	0	0	0	0	1	0	0	0	0	0	0	0	0	0	0	0	0	0	0	0	0	0	0	0	0	0	0	0	0	0	0	0	0	0	0	0	0	0	0	0
aa952291-d808-4cba-8397-35f9244078bf	edd0e489-1c98-421a-8469-0f252b6ebab5	aa952291-d808-4cba-8397-35f9244078bf_gdc_realn_rehead.bam	Sequencing Reads	Aligned Reads	TCGA-COAD	TCGA-AA-A029	TCGA-AA-A029-01A	Primary Tumor	1	0	0	1	0	0	0	0	0	0	0	0	0	0	0	1	0	0	0	1	0	0	0	0	0	0	0	0	0	0	0	0	0	0	0	0	0	0	0	0	0
815fdf66-efcc-46ba-8a5e-7e2467222e9e	945c6670-9e72-4e85-b391-15d6f72f6e09	815fdf66-efcc-46ba-8a5e-7e2467222e9e_gdc_realn_rehead.bam	Sequencing Reads	Aligned Reads	TCGA-COAD	TCGA-QG-A5YW	TCGA-QG-A5YW-01A	Primary Tumor	0	0	0	1	0	0	0	0	0	0	0	0	0	0	1	1	1	0	0	0	0	0	0	1	0	1	0	0	1	0	0	0	0	1	0	1	0	0	0	0	0
82efc3d4-dfd0-40be-a162-4e8e0dc21cc5	1e9ce73e-61f8-4a99-a734-b09363ec73e7	82efc3d4-dfd0-40be-a162-4e8e0dc21cc5_gdc_realn_rehead.bam	Sequencing Reads	Aligned Reads	TCGA-COAD	TCGA-AU-6004	TCGA-AU-6004-01A	Primary Tumor	0	0	0	0	0	0	0	0	0	0	0	0	0	0	0	0	0	0	0	0	0	0	0	0	0	0	0	0	0	0	0	0	0	0	0	0	0	0	0	0	0
d3273827-b0be-4c44-8d75-9bbf4451005e	ac78ce0f-45f9-4517-97c1-f32525142093	d3273827-b0be-4c44-8d75-9bbf4451005e_gdc_realn_rehead.bam	Sequencing Reads	Aligned Reads	TCGA-COAD	TCGA-D5-6537	TCGA-D5-6537-01A	Primary Tumor	0	0	0	0	1	0	0	0	0	0	1	0	0	0	0	0	0	0	0	0	0	0	0	0	0	0	0	0	0	0	0	0	0	0	0	0	0	0	0	0	0
0d5305e3-955e-4f28-acaa-e8b105cc7854	7a7e8f81-f0fb-497c-85b3-80a2c805b456	0d5305e3-955e-4f28-acaa-e8b105cc7854_gdc_realn_rehead.bam	Sequencing Reads	Aligned Reads	TCGA-COAD	TCGA-WS-AB45	TCGA-WS-AB45-01A	Primary Tumor	0	0	0	1	0	1	0	0	0	0	0	0	0	0	0	0	0	0	0	0	0	0	0	0	0	0	0	0	0	0	0	0	0	0	0	0	0	0	0	0	0
49611716-ab6c-4e95-832f-d6f5fc78cc17	26f770ed-c226-47f3-8300-474cc5b068c6	49611716-ab6c-4e95-832f-d6f5fc78cc17_gdc_realn_rehead.bam	Sequencing Reads	Aligned Reads	TCGA-COAD	TCGA-AZ-6608	TCGA-AZ-6608-01A	Primary Tumor	1	0	1	0	0	1	0	0	0	0	0	0	0	1	0	1	1	0	0	1	0	0	0	0	0	1	0	1	0	0	0	0	0	0	0	0	0	0	0	0	0
1bd15b63-d2a4-451f-8f67-437167756369	f4a2081d-efeb-4bb1-9642-528243bd95bc	1bd15b63-d2a4-451f-8f67-437167756369_gdc_realn_rehead.bam	Sequencing Reads	Aligned Reads	TCGA-COAD	TCGA-DM-A28F	TCGA-DM-A28F-01A	Primary Tumor	1	0	1	0	0	0	0	0	0	1	0	0	0	0	1	0	0	0	0	0	1	0	1	1	0	0	1	0	0	0	0	0	0	0	0	0	0	0	0	1	0
083c1e50-f389-47a9-8532-42a60ae1dc90	5747c9c4-fb2a-4134-bb1d-208d688a4ae0	083c1e50-f389-47a9-8532-42a60ae1dc90_gdc_realn_rehead.bam	Sequencing Reads	Aligned Reads	TCGA-COAD	TCGA-CM-4748	TCGA-CM-4748-01A	Primary Tumor	1	0	0	0	0	0	0	0	0	0	0	0	0	0	1	0	0	0	0	0	0	0	0	0	0	0	0	0	0	0	0	1	0	0	0	0	0	0	0	0	0
aebe860c-dd3e-4e32-a444-f0c2bcbebef6	1cb9713c-0921-473c-a638-c3b520656316	aebe860c-dd3e-4e32-a444-f0c2bcbebef6_gdc_realn_rehead.bam	Sequencing Reads	Aligned Reads	TCGA-COAD	TCGA-A6-5660	TCGA-A6-5660-01A	Primary Tumor	0	0	0	0	0	1	0	0	0	0	0	0	0	0	0	1	0	0	0	0	0	0	0	0	0	0	0	0	0	0	1	0	0	0	0	0	0	1	0	0	1
919d47d9-ed5c-45fb-966b-2b00b38cf5e3	4413144e-0daa-4c76-99ef-26c3447f426e	919d47d9-ed5c-45fb-966b-2b00b38cf5e3_gdc_realn_rehead.bam	Sequencing Reads	Aligned Reads	TCGA-COAD	TCGA-AA-3675	TCGA-AA-3675-01A	Primary Tumor	0	0	0	0	0	1	0	0	0	0	0	0	1	0	0	0	0	0	0	0	0	0	0	0	0	0	0	0	0	0	0	0	0	0	0	0	0	0	0	0	0
c403b2cb-d8cf-4f1d-90f9-ef305f9faa5b	7ad783d3-3f3e-44f5-936c-43575fc7f607	c403b2cb-d8cf-4f1d-90f9-ef305f9faa5b_gdc_realn_rehead.bam	Sequencing Reads	Aligned Reads	TCGA-COAD	TCGA-CM-5348	TCGA-CM-5348-01A	Primary Tumor	0	1	0	0	1	0	1	1	0	1	0	0	0	0	0	1	0	0	0	0	0	0	0	0	0	0	0	0	0	0	0	0	0	0	0	0	0	0	0	0	0
d41e9605-a2d6-4abb-ab39-57a07a6272ad	b7b46e6b-dbe6-4510-8faa-9df4c51955a5	d41e9605-a2d6-4abb-ab39-57a07a6272ad_gdc_realn_rehead.bam	Sequencing Reads	Aligned Reads	TCGA-COAD	TCGA-D5-5538	TCGA-D5-5538-01A	Primary Tumor	1	0	1	0	0	0	0	0	0	0	0	0	0	0	0	1	0	0	0	0	0	0	0	0	0	0	0	0	0	0	0	0	0	0	0	0	0	0	0	0	0
28c34020-8cb4-4576-b203-3ff28b5e46d2	1c58a3af-fda0-4b1c-ae7c-afab9921ccf2	28c34020-8cb4-4576-b203-3ff28b5e46d2_gdc_realn_rehead.bam	Sequencing Reads	Aligned Reads	TCGA-COAD	TCGA-AY-A71X	TCGA-AY-A71X-01A	Primary Tumor	0	0	1	1	0	0	0	0	0	0	0	0	0	0	0	0	0	0	0	0	0	0	0	0	0	0	0	0	0	0	0	0	0	0	0	0	0	0	0	0	0
a6059222-94b4-40e8-b10f-65c9a34dd134	52889650-1acb-4fac-879c-91499850c10a	a6059222-94b4-40e8-b10f-65c9a34dd134_gdc_realn_rehead.bam	Sequencing Reads	Aligned Reads	TCGA-COAD	TCGA-G4-6307	TCGA-G4-6307-01A	Primary Tumor	0	0	1	0	0	0	0	0	0	0	0	0	0	0	0	1	0	0	0	0	0	0	0	0	0	0	0	0	0	0	1	0	0	0	0	0	0	0	0	0	0
cd9feeb7-2a7f-498a-b1fa-4eb5ef6c12c1	04c851fd-153b-4707-8f67-0aa6cc82eaa5	cd9feeb7-2a7f-498a-b1fa-4eb5ef6c12c1_gdc_realn_rehead.bam	Sequencing Reads	Aligned Reads	TCGA-COAD	TCGA-A6-6651	TCGA-A6-6651-01A	Primary Tumor	0	0	0	1	0	0	0	0	0	0	0	0	0	0	0	0	0	0	0	0	0	0	0	0	0	0	0	0	0	0	0	0	0	0	0	0	0	0	0	0	0
e7b1cf59-eaeb-40e1-ad51-0b31779c9a1d	d8c9530f-19c0-4c82-886f-e8f0a4cb252b	e7b1cf59-eaeb-40e1-ad51-0b31779c9a1d_gdc_realn_rehead.bam	Sequencing Reads	Aligned Reads	TCGA-COAD	TCGA-A6-6652	TCGA-A6-6652-01A	Primary Tumor	0	0	1	0	0	1	0	0	0	0	0	0	0	0	0	0	0	0	0	0	0	0	0	0	0	0	0	0	0	0	0	0	0	0	0	0	0	0	0	0	0
7f590366-7056-4c6c-ae40-383fbfa1b0eb	b9529784-8475-4460-bdd5-7cd72f13d93d	7f590366-7056-4c6c-ae40-383fbfa1b0eb_gdc_realn_rehead.bam	Sequencing Reads	Aligned Reads	TCGA-COAD	TCGA-CM-6679	TCGA-CM-6679-01A	Primary Tumor	1	0	0	0	0	0	0	0	0	0	1	0	1	0	0	1	0	0	0	0	0	0	0	0	0	0	0	0	0	0	0	0	0	0	0	0	0	0	0	0	0
21a81d61-fcff-4d63-af73-00050d7c9dcb	b1f7c9bf-daa2-485d-b849-ad74c6e49c45	21a81d61-fcff-4d63-af73-00050d7c9dcb_gdc_realn_rehead.bam	Sequencing Reads	Aligned Reads	TCGA-COAD	TCGA-AA-A00U	TCGA-AA-A00U-01A	Primary Tumor	0	0	1	0	0	1	0	0	0	0	0	0	0	0	1	0	0	0	0	0	0	0	0	0	0	0	0	1	0	0	1	0	0	0	0	0	0	0	0	0	0
3458ad38-f36a-410e-b7be-f737faa89691	d5cad692-1850-45cc-8191-77ad568e6fdc	3458ad38-f36a-410e-b7be-f737faa89691_gdc_realn_rehead.bam	Sequencing Reads	Aligned Reads	TCGA-COAD	TCGA-AA-3715	TCGA-AA-3715-01A	Primary Tumor	1	0	1	0	0	0	0	0	0	1	0	1	0	0	0	0	0	0	0	0	0	0	0	0	0	0	0	0	1	0	0	0	0	0	1	0	0	0	0	0	0
3087fe27-3c36-48a0-b65c-78d43f02dd16	34692553-cc9e-454e-a003-85618f12e15b	3087fe27-3c36-48a0-b65c-78d43f02dd16_gdc_realn_rehead.bam	Sequencing Reads	Aligned Reads	TCGA-COAD	TCGA-AA-3684	TCGA-AA-3684-01A	Primary Tumor	0	0	1	0	0	0	0	0	0	0	0	1	0	0	0	0	0	0	0	0	0	0	0	0	0	0	0	0	0	0	0	0	0	0	0	0	0	0	0	0	0
656e593a-f6d9-4286-8766-fa88a19c9ebd	c1c36a5e-5410-45ef-8954-70c26ef27066	656e593a-f6d9-4286-8766-fa88a19c9ebd_gdc_realn_rehead.bam	Sequencing Reads	Aligned Reads	TCGA-COAD	TCGA-3L-AA1B	TCGA-3L-AA1B-01A	Primary Tumor	0	1	0	0	0	0	0	0	0	0	0	1	0	0	0	0	0	0	0	0	0	0	0	0	0	0	0	0	0	0	0	0	0	0	0	0	0	0	0	0	0
32cdccd5-d3f9-4bef-96ac-c75af344c374	e3adceb2-6d55-4812-b972-e46d843cb261	32cdccd5-d3f9-4bef-96ac-c75af344c374_gdc_realn_rehead.bam	Sequencing Reads	Aligned Reads	TCGA-COAD	TCGA-AA-3496	TCGA-AA-3496-11A	Solid Tissue Normal	1	0	1	0	0	0	0	0	0	0	0	0	0	0	0	0	0	0	0	0	0	0	0	0	0	0	0	0	0	0	0	0	0	0	0	0	0	0	0	0	0
d74fb8d0-c225-4101-ae80-6edb077137cc	d9ecc507-020c-4ae6-866e-b392b908d028	d74fb8d0-c225-4101-ae80-6edb077137cc_gdc_realn_rehead.bam	Sequencing Reads	Aligned Reads	TCGA-COAD	TCGA-A6-3807	TCGA-A6-3807-01A	Primary Tumor	0	0	1	0	1	1	0	0	0	0	0	0	0	0	1	0	0	0	0	0	0	0	0	0	0	0	0	0	0	0	0	1	0	0	0	0	0	0	0	0	0
8c5a8c49-186c-442f-b531-cc4e70fc1079	55969965-7cdc-4487-b55b-4e1972c9f6a0	8c5a8c49-186c-442f-b531-cc4e70fc1079_gdc_realn_rehead.bam	Sequencing Reads	Aligned Reads	TCGA-COAD	TCGA-DM-A1D4	TCGA-DM-A1D4-01A	Primary Tumor	0	1	0	0	0	0	0	0	0	0	0	0	0	0	0	0	0	0	0	0	0	0	0	0	0	0	0	0	0	0	0	0	0	0	0	0	0	0	0	0	0
83f0c190-d805-4d56-855b-ff6ed2ccf81a	9ebf2c7e-9d60-40d9-a245-7890824a0e1e	83f0c190-d805-4d56-855b-ff6ed2ccf81a_gdc_realn_rehead.bam	Sequencing Reads	Aligned Reads	TCGA-COAD	TCGA-AA-3679	TCGA-AA-3679-01A	Primary Tumor	1	0	1	0	0	0	0	0	0	0	0	0	0	0	0	0	0	0	0	0	0	0	0	0	0	0	0	0	0	0	0	0	0	0	0	0	0	0	0	0	0
96988a5b-69c8-4177-a6a4-3a7be958d2a7	162f72ff-6995-41cf-9f18-8c64ac32f142	96988a5b-69c8-4177-a6a4-3a7be958d2a7_gdc_realn_rehead.bam	Sequencing Reads	Aligned Reads	TCGA-COAD	TCGA-AA-A02F	TCGA-AA-A02F-01A	Primary Tumor	0	0	0	1	0	0	0	0	0	0	0	0	0	0	0	0	0	0	0	1	0	0	0	0	0	0	0	0	0	0	0	0	0	0	0	0	0	0	0	0	0
775b2fea-2866-4e67-8356-63531b7ef769	b0c581f4-3884-4f52-b523-a639f8785f6f	775b2fea-2866-4e67-8356-63531b7ef769_gdc_realn_rehead.bam	Sequencing Reads	Aligned Reads	TCGA-COAD	TCGA-NH-A6GB	TCGA-NH-A6GB-01A	Primary Tumor	1	0	0	0	0	0	0	0	0	0	0	0	0	0	0	0	0	0	0	0	0	0	0	0	0	0	0	0	0	0	0	0	0	0	0	0	0	0	0	0	0
1403e5c5-a17a-435e-882c-f42b00eb46f4	e6a4d8cb-25fe-424d-902b-c3c12c2301b4	1403e5c5-a17a-435e-882c-f42b00eb46f4_gdc_realn_rehead.bam	Sequencing Reads	Aligned Reads	TCGA-COAD	TCGA-AA-3663	TCGA-AA-3663-11A	Solid Tissue Normal	0	0	0	0	0	0	0	0	0	0	0	0	0	0	0	0	0	0	0	0	0	0	0	0	0	0	0	0	0	0	0	0	0	0	0	0	0	0	0	0	0
1e184833-509c-4db5-a759-8e2315f6ad24	b11b6757-d25d-4f06-b9a4-b495bd9c6caf	1e184833-509c-4db5-a759-8e2315f6ad24_gdc_realn_rehead.bam	Sequencing Reads	Aligned Reads	TCGA-COAD	TCGA-A6-A567	TCGA-A6-A567-01A	Primary Tumor	0	0	0	0	0	1	0	0	0	0	0	0	0	0	0	0	0	0	0	0	0	0	0	0	0	0	0	0	0	0	0	0	0	0	0	0	0	0	0	0	0
0ce7a043-07ae-49da-8c26-797c907e1d33	0aa646ec-ad04-4745-b768-ce1faab4cfbd	0ce7a043-07ae-49da-8c26-797c907e1d33_gdc_realn_rehead.bam	Sequencing Reads	Aligned Reads	TCGA-COAD	TCGA-CK-6751	TCGA-CK-6751-01A	Primary Tumor	0	0	0	0	0	0	0	0	0	0	0	0	0	0	0	0	0	0	0	0	0	0	0	0	0	0	0	0	0	0	0	0	0	0	0	0	0	0	0	0	0
b10a3af3-c89e-4c4f-9541-6d88d24ca0d0	c7672ae4-5d9d-4f82-b24c-97b306e833a6	b10a3af3-c89e-4c4f-9541-6d88d24ca0d0_gdc_realn_rehead.bam	Sequencing Reads	Aligned Reads	TCGA-COAD	TCGA-AA-A004	TCGA-AA-A004-01A	Primary Tumor	0	0	0	0	0	0	0	0	0	0	0	0	0	0	0	0	0	0	0	0	0	0	0	0	0	0	0	0	0	0	0	0	0	0	0	0	0	0	0	0	0
c400d2bc-9175-4962-95aa-42171ba167d1	4b10fdee-3623-44cc-8c65-68e766383d2e	c400d2bc-9175-4962-95aa-42171ba167d1_gdc_realn_rehead.bam	Sequencing Reads	Aligned Reads	TCGA-COAD	TCGA-G4-6298	TCGA-G4-6298-01A	Primary Tumor	0	0	1	0	0	0	0	0	0	0	1	0	0	0	0	0	0	1	0	0	0	0	0	0	0	0	0	0	0	0	0	0	0	0	0	0	0	0	0	0	0
7665e2d1-86ef-4e21-87ef-e634a2a94ac0	8315040e-4201-42fe-9c4e-10ff635672cf	7665e2d1-86ef-4e21-87ef-e634a2a94ac0_gdc_realn_rehead.bam	Sequencing Reads	Aligned Reads	TCGA-COAD	TCGA-5M-AATE	TCGA-5M-AATE-01A	Primary Tumor	0	0	0	1	0	0	0	0	0	0	0	0	0	0	0	0	0	0	0	0	0	0	0	0	0	0	0	0	0	0	0	0	0	0	0	0	0	0	0	0	0
ac8f11e5-79c2-4ef3-a743-d20b71358b41	d20ec4a1-12a8-4d7e-97dd-73a2fe60be8d	ac8f11e5-79c2-4ef3-a743-d20b71358b41_gdc_realn_rehead.bam	Sequencing Reads	Aligned Reads	TCGA-COAD	TCGA-AA-3844	TCGA-AA-3844-01A	Primary Tumor	0	0	0	0	0	1	0	0	0	1	0	0	0	0	1	0	0	0	0	0	0	0	0	0	0	0	0	0	0	0	0	0	0	0	0	0	0	0	0	0	0
ff8442d4-3dac-4730-abcc-754b43dd9f89	fc806f55-a25a-4553-abfb-646641a03f9b	ff8442d4-3dac-4730-abcc-754b43dd9f89_gdc_realn_rehead.bam	Sequencing Reads	Aligned Reads	TCGA-COAD	TCGA-AA-3947	TCGA-AA-3947-01A	Primary Tumor	0	0	0	0	1	0	0	0	0	0	0	0	1	0	0	0	0	0	0	0	0	0	0	0	0	0	0	0	0	0	0	0	0	0	0	0	0	0	0	0	0
1dbbd930-f856-4a39-8d42-92ee2edf21ee	93296653-714a-4064-952d-7da92a46857f	1dbbd930-f856-4a39-8d42-92ee2edf21ee_gdc_realn_rehead.bam	Sequencing Reads	Aligned Reads	TCGA-COAD	TCGA-CK-5914	TCGA-CK-5914-01A	Primary Tumor	0	0	0	0	0	1	0	0	0	0	0	0	0	0	0	0	0	0	0	0	0	0	0	0	0	0	0	0	0	0	0	0	0	0	0	0	0	0	0	0	0
d6ab232d-aa9f-4f5f-9f54-d4640d7e3edd	319b7911-ee78-4f54-acc4-ff2dcc1b7c5c	d6ab232d-aa9f-4f5f-9f54-d4640d7e3edd_gdc_realn_rehead.bam	Sequencing Reads	Aligned Reads	TCGA-COAD	TCGA-CM-4752	TCGA-CM-4752-01A	Primary Tumor	0	0	1	0	0	0	0	0	0	0	0	0	0	0	0	0	0	0	0	0	0	0	0	0	0	0	0	0	0	0	0	0	0	0	0	0	0	0	0	0	0
6cffcc4d-1c57-4fd2-91ea-7b8d81844d99	e0a49df2-c147-42d7-beea-f670765005e5	6cffcc4d-1c57-4fd2-91ea-7b8d81844d99_gdc_realn_rehead.bam	Sequencing Reads	Aligned Reads	TCGA-COAD	TCGA-CM-6172	TCGA-CM-6172-01A	Primary Tumor	0	0	0	1	0	1	0	0	0	0	0	0	0	1	0	0	1	0	0	0	0	0	0	0	0	0	0	0	0	0	0	0	0	0	0	0	0	1	0	0	0
be9efccd-e80f-4804-8298-e2aa22c88e52	16192934-7f79-455b-b09c-aa5b84742f6f	be9efccd-e80f-4804-8298-e2aa22c88e52_gdc_realn_rehead.bam	Sequencing Reads	Aligned Reads	TCGA-COAD	TCGA-AA-A03F	TCGA-AA-A03F-01A	Primary Tumor	0	0	0	0	0	0	0	0	0	0	0	0	0	0	0	0	0	0	0	0	0	0	0	0	0	0	0	0	0	0	0	0	0	0	0	0	0	0	0	0	0
c4ab7acf-ad5c-4071-a0bc-e66ebcee126c	739f4d3b-d73e-4cd7-862e-1f843c0f73c3	c4ab7acf-ad5c-4071-a0bc-e66ebcee126c_gdc_realn_rehead.bam	Sequencing Reads	Aligned Reads	TCGA-COAD	TCGA-AA-3982	TCGA-AA-3982-01A	Primary Tumor	1	0	0	0	0	0	0	0	0	1	0	0	0	1	0	0	0	0	0	0	0	0	0	0	0	0	0	0	0	0	0	1	0	0	0	0	0	0	0	0	0
162fe8be-6f29-41df-b3c2-3972b4e3ca3a	748c3ce9-e5eb-4901-b11f-2ad6b4bfd9b1	162fe8be-6f29-41df-b3c2-3972b4e3ca3a_gdc_realn_rehead.bam	Sequencing Reads	Aligned Reads	TCGA-COAD	TCGA-AA-3877	TCGA-AA-3877-01A	Primary Tumor	1	0	0	0	0	0	0	0	0	1	0	0	0	0	0	0	0	0	0	0	0	0	0	0	0	0	0	0	0	0	0	0	0	0	0	0	0	0	0	0	0
626e6bb4-e0a4-4203-9fc1-493f6ef86f2e	02cbd25b-315c-47c4-bd4d-bfc157d957a2	626e6bb4-e0a4-4203-9fc1-493f6ef86f2e_gdc_realn_rehead.bam	Sequencing Reads	Aligned Reads	TCGA-COAD	TCGA-DM-A1D6	TCGA-DM-A1D6-01A	Primary Tumor	0	0	0	0	0	0	1	0	0	0	0	0	0	0	0	1	0	0	0	0	0	0	0	0	0	0	0	1	0	0	0	0	0	0	0	0	0	0	0	0	0
31ecbf59-8b99-4b68-ae46-be5d0cf37fcd	f08dc7f4-3cc3-4743-a84e-d586d74af8d1	31ecbf59-8b99-4b68-ae46-be5d0cf37fcd_gdc_realn_rehead.bam	Sequencing Reads	Aligned Reads	TCGA-COAD	TCGA-A6-2672	TCGA-A6-2672-01A	Primary Tumor	1	0	0	1	0	0	0	0	0	0	0	1	0	0	1	0	0	0	0	0	0	0	0	0	0	0	0	0	0	0	0	0	0	0	0	0	0	0	0	0	0
2834277f-3c76-42b6-939b-eeeaa3664bc0	502324ea-9c49-414a-8248-58b13da65e8c	2834277f-3c76-42b6-939b-eeeaa3664bc0_gdc_realn_rehead.bam	Sequencing Reads	Aligned Reads	TCGA-COAD	TCGA-AA-3939	TCGA-AA-3939-01A	Primary Tumor	0	0	1	0	0	0	0	0	0	0	0	0	1	0	0	0	0	0	0	0	0	0	0	0	0	0	0	0	0	0	0	0	0	0	0	0	0	0	0	0	0
3a55a494-28cc-46e6-be8b-ff207c1dc7df	168c6af9-ea75-43d3-be75-ca9e00f674df	3a55a494-28cc-46e6-be8b-ff207c1dc7df_gdc_realn_rehead.bam	Sequencing Reads	Aligned Reads	TCGA-COAD	TCGA-DM-A28H	TCGA-DM-A28H-01A	Primary Tumor	0	1	0	1	0	0	0	0	0	0	0	0	0	1	1	0	0	0	0	0	0	0	0	0	0	0	0	0	0	0	1	0	0	0	0	0	0	0	0	0	1
928e4b19-7881-4e8f-a26b-8fc012d5b9a5	3bc0d4be-c7d3-443e-832c-42727ecc85ea	928e4b19-7881-4e8f-a26b-8fc012d5b9a5_gdc_realn_rehead.bam	Sequencing Reads	Aligned Reads	TCGA-COAD	TCGA-AA-A01I	TCGA-AA-A01I-01A	Primary Tumor	1	0	1	0	0	1	0	0	0	1	0	0	0	0	0	0	0	0	0	0	0	0	0	0	0	0	0	0	0	0	0	0	0	0	0	0	0	0	0	0	0
4404efcb-319a-4a71-887e-26459bbdb1c5	07652056-7949-4fed-b59e-dc421ffef000	4404efcb-319a-4a71-887e-26459bbdb1c5_gdc_realn_rehead.bam	Sequencing Reads	Aligned Reads	TCGA-COAD	TCGA-CK-5915	TCGA-CK-5915-01A	Primary Tumor	0	0	0	0	0	0	0	0	0	0	1	0	0	0	0	0	0	0	0	0	0	0	0	0	0	0	0	0	0	0	0	0	0	0	0	0	0	0	0	0	0
427699e0-0350-4178-bbb5-7a1eb7cf4c48	089f5b8c-dc0a-448b-9a60-484f9c9a4659	427699e0-0350-4178-bbb5-7a1eb7cf4c48_gdc_realn_rehead.bam	Sequencing Reads	Aligned Reads	TCGA-COAD	TCGA-AA-3815	TCGA-AA-3815-01A	Primary Tumor	1	0	1	0	1	1	0	0	0	0	0	0	0	0	0	0	1	0	0	0	0	0	0	0	0	0	0	0	0	0	0	0	0	0	0	0	0	0	0	0	0
ee3d3eba-6550-469b-9108-ebd06578857e	7dbb2046-e721-4672-a84b-43d9ecf2a78a	ee3d3eba-6550-469b-9108-ebd06578857e_gdc_realn_rehead.bam	Sequencing Reads	Aligned Reads	TCGA-COAD	TCGA-NH-A6GA	TCGA-NH-A6GA-01A	Primary Tumor	1	0	0	0	0	1	0	0	0	0	0	0	0	0	0	0	0	0	0	1	0	0	0	0	0	0	0	0	0	0	0	0	0	0	0	0	0	0	0	0	0
5192c580-43f3-4f41-81f2-cfd68b7a78fd	9f52e91b-cf6f-4701-a651-096979267ae6	5192c580-43f3-4f41-81f2-cfd68b7a78fd_gdc_realn_rehead.bam	Sequencing Reads	Aligned Reads	TCGA-COAD	TCGA-AY-4071	TCGA-AY-4071-01A	Primary Tumor	0	0	1	1	0	0	0	0	0	0	0	0	0	0	1	0	0	0	0	0	0	1	0	0	0	0	0	0	0	0	0	0	1	0	0	0	0	0	0	0	0
729053d1-1f21-4b9f-bb85-c267a42c5862	41785c09-4489-40c9-bbee-1c968809a3cf	729053d1-1f21-4b9f-bb85-c267a42c5862_gdc_realn_rehead.bam	Sequencing Reads	Aligned Reads	TCGA-COAD	TCGA-F4-6855	TCGA-F4-6855-01A	Primary Tumor	1	0	1	0	0	0	0	0	0	0	0	0	0	0	0	1	0	0	0	0	0	0	0	0	0	0	0	0	0	0	0	0	0	0	0	0	0	0	0	0	0
aa4797b8-11ca-49ba-82bb-317922290105	7d10f16e-737a-4351-ab41-9e9794b92785	aa4797b8-11ca-49ba-82bb-317922290105_gdc_realn_rehead.bam	Sequencing Reads	Aligned Reads	TCGA-COAD	TCGA-A6-5667	TCGA-A6-5667-01A	Primary Tumor	0	0	0	1	0	1	1	0	0	0	0	0	0	0	0	0	0	0	0	0	1	0	0	0	0	0	0	0	0	0	0	0	0	0	0	0	0	0	0	0	0
45cf2f30-b21c-4670-b32e-cc21cfdb95f3	3d70ba05-81f9-4b1a-85b0-ead0fcbd56f3	45cf2f30-b21c-4670-b32e-cc21cfdb95f3_gdc_realn_rehead.bam	Sequencing Reads	Aligned Reads	TCGA-COAD	TCGA-A6-2681	TCGA-A6-2681-01A	Primary Tumor	0	0	1	1	0	0	0	0	0	0	0	0	0	0	0	0	1	0	0	1	1	0	0	0	0	0	0	0	0	0	0	0	0	0	0	0	0	0	0	0	0
aae7ca99-cd95-4dad-a5f0-4a8c72e56f58	bf17967a-2c96-48b7-ac95-8bdfd7b6d5cf	aae7ca99-cd95-4dad-a5f0-4a8c72e56f58_gdc_realn_rehead.bam	Sequencing Reads	Aligned Reads	TCGA-COAD	TCGA-D5-6541	TCGA-D5-6541-01A	Primary Tumor	1	0	0	1	0	0	0	1	0	0	0	0	0	0	0	0	0	0	0	0	0	0	0	0	0	0	0	0	0	0	0	0	0	0	0	0	0	0	0	0	0
aed2770a-9e36-4126-9cfa-e6cdf401dd64	a7bd9600-93ca-4090-bee6-902e05adb2a8	aed2770a-9e36-4126-9cfa-e6cdf401dd64_gdc_realn_rehead.bam	Sequencing Reads	Aligned Reads	TCGA-COAD	TCGA-DM-A1D7	TCGA-DM-A1D7-01A	Primary Tumor	0	0	0	0	0	1	0	0	0	0	0	0	0	0	0	0	0	0	0	0	0	0	0	0	0	0	0	1	0	0	0	0	0	0	0	0	0	0	0	0	0
53ebec34-f67e-4fe9-9428-579431105d3e	61f1e33f-6c84-43cb-b7d6-53701e9ace1d	53ebec34-f67e-4fe9-9428-579431105d3e_gdc_realn_rehead.bam	Sequencing Reads	Aligned Reads	TCGA-COAD	TCGA-A6-2683	TCGA-A6-2683-01A	Primary Tumor	1	0	0	0	0	0	0	0	0	0	0	0	0	0	0	0	0	0	0	0	0	0	0	0	0	0	0	0	0	0	0	0	0	0	0	0	0	0	0	0	0
2699c153-933e-4d45-8d0d-04bb4b6a5194	48af840d-b28f-4775-8f61-cf2b13aac463	2699c153-933e-4d45-8d0d-04bb4b6a5194_gdc_realn_rehead.bam	Sequencing Reads	Aligned Reads	TCGA-COAD	TCGA-F4-6570	TCGA-F4-6570-01A	Primary Tumor	0	0	1	0	1	0	1	0	0	0	0	0	0	0	0	1	0	0	0	0	0	0	0	0	0	0	0	0	0	0	1	0	0	0	0	0	0	0	0	0	0
114fdb62-d353-421a-93e5-2acaf2b420d1	8b8d854f-ab06-43ff-83c6-cb404c6fd5cd	114fdb62-d353-421a-93e5-2acaf2b420d1_gdc_realn_rehead.bam	Sequencing Reads	Aligned Reads	TCGA-COAD	TCGA-AA-A00R	TCGA-AA-A00R-01A	Primary Tumor	0	0	0	0	1	0	1	0	0	0	0	0	0	0	0	0	0	0	0	1	0	0	0	0	0	0	0	0	0	0	0	0	0	1	0	0	0	0	0	0	0
bdc5e928-ca2c-4cae-b3f3-80562db080bb	e828e5b4-a67d-46df-8b0a-912755ca7e57	bdc5e928-ca2c-4cae-b3f3-80562db080bb_gdc_realn_rehead.bam	Sequencing Reads	Aligned Reads	TCGA-COAD	TCGA-AZ-5407	TCGA-AZ-5407-01A	Primary Tumor	0	0	0	0	0	0	0	0	0	0	0	0	0	0	0	1	0	0	0	0	0	0	0	0	0	0	0	0	0	0	0	0	0	0	0	0	0	0	0	0	0
dcec76da-f81b-4bc9-8c83-210fa33d420d	2e48e315-5cdf-4fee-aa5d-3c7baa4030ad	dcec76da-f81b-4bc9-8c83-210fa33d420d_gdc_realn_rehead.bam	Sequencing Reads	Aligned Reads	TCGA-COAD	TCGA-A6-2676	TCGA-A6-2676-01A	Primary Tumor	1	0	0	0	0	0	0	0	0	0	0	0	0	0	0	0	0	0	0	0	0	0	0	0	0	0	0	0	0	0	0	1	0	0	0	0	0	1	0	0	0
8442d82e-5807-413b-91f3-1c9f208afd46	84861e7e-0bcd-447c-aaa0-ba238a25ba54	8442d82e-5807-413b-91f3-1c9f208afd46_gdc_realn_rehead.bam	Sequencing Reads	Aligned Reads	TCGA-COAD	TCGA-DM-A28G	TCGA-DM-A28G-01A	Primary Tumor	0	0	1	0	0	1	0	0	0	1	0	0	0	0	0	0	0	0	0	0	0	0	0	0	0	0	0	0	0	0	1	0	0	0	0	0	0	0	0	0	0
c4bc568e-f9ae-4992-9de9-6e442ad770c7	45ada0d2-6a5d-4b57-a79c-4e0e3d7a9a7c	c4bc568e-f9ae-4992-9de9-6e442ad770c7_gdc_realn_rehead.bam	Sequencing Reads	Aligned Reads	TCGA-COAD	TCGA-A6-6137	TCGA-A6-6137-01A	Primary Tumor	0	0	1	0	1	0	0	0	0	0	0	0	0	0	0	1	0	0	0	0	0	0	0	0	0	0	0	0	0	0	0	0	0	0	0	0	0	0	0	0	0
95c843db-2b55-4af8-89d9-dec869f11452	398ba03f-57d6-45e8-a18f-38d27fd33c33	95c843db-2b55-4af8-89d9-dec869f11452_gdc_realn_rehead.bam	Sequencing Reads	Aligned Reads	TCGA-COAD	TCGA-NH-A8F7	TCGA-NH-A8F7-01A	Primary Tumor	0	0	1	0	0	1	0	0	0	1	0	0	0	0	0	0	0	0	0	0	0	0	0	0	0	0	0	0	0	0	0	0	0	0	0	0	0	0	0	0	0
8c8f4902-eb40-418c-8e52-82e74272356a	2ab84a5c-4c77-479c-8a3a-15f292e7f85b	8c8f4902-eb40-418c-8e52-82e74272356a_gdc_realn_rehead.bam	Sequencing Reads	Aligned Reads	TCGA-COAD	TCGA-CM-5868	TCGA-CM-5868-01A	Primary Tumor	1	0	1	1	0	1	0	0	0	0	0	0	0	0	0	0	1	0	0	0	0	0	0	0	0	0	0	0	0	0	0	0	0	0	0	0	0	0	0	0	0
390f1fbd-5968-4eb7-ae85-6814f77297f5	5549d854-57ff-4d76-8d32-977106690e73	390f1fbd-5968-4eb7-ae85-6814f77297f5_gdc_realn_rehead.bam	Sequencing Reads	Aligned Reads	TCGA-COAD	TCGA-D5-6923	TCGA-D5-6923-01A	Primary Tumor	1	0	1	0	0	0	0	0	0	0	0	0	0	0	0	0	0	0	0	0	0	0	0	0	0	0	0	0	0	0	0	0	0	0	0	0	0	0	0	0	0
ec5377cc-c47d-469b-8365-a41eb8f02927	f209041e-319e-4258-8fdd-92d1a1aff811	ec5377cc-c47d-469b-8365-a41eb8f02927_gdc_realn_rehead.bam	Sequencing Reads	Aligned Reads	TCGA-COAD	TCGA-A6-3809	TCGA-A6-3809-01B	Primary Tumor	0	0	0	0	0	0	0	0	0	0	0	0	0	0	0	0	0	0	1	0	0	0	0	0	0	0	0	0	0	1	1	1	0	0	0	0	0	0	0	1	0
e84d2134-d70b-4080-84c5-56d9ca1a1523	dfbba5cc-e927-4626-aa07-ade606767354	e84d2134-d70b-4080-84c5-56d9ca1a1523_gdc_realn_rehead.bam	Sequencing Reads	Aligned Reads	TCGA-COAD	TCGA-A6-6780	TCGA-A6-6780-01A	Primary Tumor	1	0	0	0	0	0	0	0	0	0	0	0	0	0	0	0	0	0	0	0	0	0	0	0	0	0	0	0	0	0	0	0	0	0	0	0	0	0	0	0	0
4618b09d-0895-4ca7-911e-de0fe3198c60	f077f256-ff6a-436b-89bf-6035f9d09ac8	4618b09d-0895-4ca7-911e-de0fe3198c60_gdc_realn_rehead.bam	Sequencing Reads	Aligned Reads	TCGA-COAD	TCGA-A6-A565	TCGA-A6-A565-01A	Primary Tumor	1	0	1	0	0	0	0	0	0	0	0	0	0	0	0	0	0	0	0	0	0	0	1	0	1	0	0	0	0	0	0	1	0	0	0	0	0	0	0	0	0
7dadfb04-1d05-43fe-80b9-f767e22d02f5	d1f1002d-525b-4b8b-b52f-376bf792d74e	7dadfb04-1d05-43fe-80b9-f767e22d02f5_gdc_realn_rehead.bam	Sequencing Reads	Aligned Reads	TCGA-COAD	TCGA-A6-5667	TCGA-A6-5667-11A	Solid Tissue Normal	0	0	0	1	0	1	0	0	0	0	0	0	0	0	0	0	0	0	0	0	0	0	0	0	0	0	0	0	0	0	0	0	0	0	0	0	0	0	0	0	0
5e75557f-9031-4e0e-8361-a945367af91b	019ae823-acfc-49a6-a144-3b363b15a0dc	5e75557f-9031-4e0e-8361-a945367af91b_gdc_realn_rehead.bam	Sequencing Reads	Aligned Reads	TCGA-COAD	TCGA-QG-A5Z1	TCGA-QG-A5Z1-01A	Primary Tumor	1	0	0	0	0	0	0	0	0	0	0	0	0	0	0	1	0	0	0	0	0	0	0	0	0	0	0	0	0	0	0	0	0	0	0	0	0	0	0	0	0
23b20193-1eb7-4b46-9ae8-ee229cd4c9a6	8f46e5b1-5d62-46f9-9166-5e4a4646a5bd	23b20193-1eb7-4b46-9ae8-ee229cd4c9a6_gdc_realn_rehead.bam	Sequencing Reads	Aligned Reads	TCGA-COAD	TCGA-G4-6320	TCGA-G4-6320-01A	Primary Tumor	0	0	0	0	0	1	0	0	0	0	0	0	0	0	0	0	0	0	0	0	1	0	0	0	0	0	0	0	0	0	0	0	0	0	1	0	0	0	0	0	0
b5b73b19-cf98-444b-acac-044e763e49bf	100cd7f5-9a5a-40c0-b116-00c683d3a1ed	b5b73b19-cf98-444b-acac-044e763e49bf_gdc_realn_rehead.bam	Sequencing Reads	Aligned Reads	TCGA-COAD	TCGA-AA-3866	TCGA-AA-3866-01A	Primary Tumor	0	0	1	0	0	0	0	0	0	1	0	0	1	0	0	0	0	0	0	0	0	0	0	0	0	0	0	0	0	0	0	0	0	0	0	0	0	0	0	0	0
3bd2faa5-b6cc-4d7d-a295-4ac137361a8c	3788aba2-7439-487f-946a-43066f103204	3bd2faa5-b6cc-4d7d-a295-4ac137361a8c_gdc_realn_rehead.bam	Sequencing Reads	Aligned Reads	TCGA-COAD	TCGA-CM-6677	TCGA-CM-6677-01A	Primary Tumor	0	1	0	0	0	0	0	0	0	0	0	0	0	0	1	0	0	0	0	0	0	0	0	0	0	0	0	0	0	0	0	0	0	0	0	0	0	0	0	0	0
0a2c1cbe-5028-40cf-bf9b-3877a2a86a02	3f288607-c67f-4d57-83ba-f6fb54f82c1f	0a2c1cbe-5028-40cf-bf9b-3877a2a86a02_gdc_realn_rehead.bam	Sequencing Reads	Aligned Reads	TCGA-COAD	TCGA-AZ-4682	TCGA-AZ-4682-01B	Primary Tumor	0	0	0	0	1	0	0	1	0	0	0	1	0	0	0	0	0	0	0	0	0	0	0	0	0	0	0	0	0	0	0	0	0	0	0	0	0	0	0	0	0
839af446-6db3-4ee6-9c9d-c708fae01bba	b5924714-357a-483a-b72d-0dfb0af536cc	839af446-6db3-4ee6-9c9d-c708fae01bba_gdc_realn_rehead.bam	Sequencing Reads	Aligned Reads	TCGA-COAD	TCGA-A6-3808	TCGA-A6-3808-01A	Primary Tumor	0	0	0	0	0	0	0	0	0	0	0	0	0	0	0	0	0	0	0	1	0	0	0	0	0	0	0	0	0	0	1	0	0	0	0	0	0	0	0	0	1
04c6177b-c643-45c1-85d5-cde423cfa766	34b57af8-5b47-4b26-a114-49258c6bbb6f	04c6177b-c643-45c1-85d5-cde423cfa766_gdc_realn_rehead.bam	Sequencing Reads	Aligned Reads	TCGA-COAD	TCGA-A6-3810	TCGA-A6-3810-01A	Primary Tumor	0	0	0	0	0	0	0	0	0	0	0	0	0	0	0	0	0	0	0	0	0	0	0	0	0	0	0	0	0	0	0	0	0	0	0	0	0	0	0	0	0
6b416250-6c01-45df-bd25-ba12787f14ed	e82d0cdb-5eb9-46b6-997f-0284ad904d8c	6b416250-6c01-45df-bd25-ba12787f14ed_gdc_realn_rehead.bam	Sequencing Reads	Aligned Reads	TCGA-COAD	TCGA-QG-A5YV	TCGA-QG-A5YV-01A	Primary Tumor	0	0	0	0	1	0	1	0	0	0	0	0	0	0	0	0	0	0	0	0	0	0	0	0	0	0	0	0	0	0	0	0	0	0	0	0	0	0	0	0	0
e4ca4b4f-cc4d-45bf-87db-924638846c42	9b2dd3c7-9101-4fb1-bc2c-17d5e24f6bfb	e4ca4b4f-cc4d-45bf-87db-924638846c42_gdc_realn_rehead.bam	Sequencing Reads	Aligned Reads	TCGA-COAD	TCGA-A6-5665	TCGA-A6-5665-01A	Primary Tumor	0	0	0	0	1	0	0	0	0	0	0	0	0	0	0	0	0	0	0	1	0	0	0	0	0	0	0	0	0	0	0	0	0	0	0	0	0	0	0	0	0
9fbadf40-2c23-4054-ac92-b91787d940c4	63de4009-4522-42ec-8c4a-74d1d38a9714	9fbadf40-2c23-4054-ac92-b91787d940c4_gdc_realn_rehead.bam	Sequencing Reads	Aligned Reads	TCGA-COAD	TCGA-G4-6303	TCGA-G4-6303-01A	Primary Tumor	1	0	0	0	0	0	0	0	0	0	0	0	0	1	0	1	0	0	0	0	0	0	1	0	0	0	0	1	0	0	1	0	0	0	0	0	0	1	0	0	0
4c6fe1c0-089f-427f-b2de-db03894c1e0a	6702c4d7-a218-4dc3-810a-004f5a166c2a	4c6fe1c0-089f-427f-b2de-db03894c1e0a_gdc_realn_rehead.bam	Sequencing Reads	Aligned Reads	TCGA-COAD	TCGA-G4-6314	TCGA-G4-6314-01A	Primary Tumor	0	0	1	0	1	0	0	0	0	0	0	0	1	0	0	1	0	0	0	0	0	0	0	0	0	0	0	0	0	0	0	0	0	0	0	0	0	0	0	0	0
5059213e-5f06-464a-bb6b-f89c68e926bb	4e452bb5-9f7c-437e-8a2b-65d8b59bdaf7	5059213e-5f06-464a-bb6b-f89c68e926bb_gdc_realn_rehead.bam	Sequencing Reads	Aligned Reads	TCGA-COAD	TCGA-AA-3685	TCGA-AA-3685-01A	Primary Tumor	1	0	0	0	1	0	0	0	0	0	0	0	0	0	0	0	0	0	0	0	0	0	0	0	0	0	0	0	0	0	0	0	0	0	0	0	1	0	0	0	0
5aa9de93-e5c4-4fea-b6b9-5f1501dd2f49	8495ff8f-e627-45be-b34f-52c43fc02895	5aa9de93-e5c4-4fea-b6b9-5f1501dd2f49_gdc_realn_rehead.bam	Sequencing Reads	Aligned Reads	TCGA-COAD	TCGA-CM-6678	TCGA-CM-6678-01A	Primary Tumor	0	1	0	0	0	0	0	0	0	0	0	0	0	0	0	0	0	0	0	0	0	0	0	0	0	0	0	0	0	0	0	0	0	0	0	0	0	0	0	0	0
c382a65a-2a05-4105-8a12-5eb56e500bbb	5ac7d2fa-4458-40bd-9023-69d9aa0d0b75	c382a65a-2a05-4105-8a12-5eb56e500bbb_gdc_realn_rehead.bam	Sequencing Reads	Aligned Reads	TCGA-COAD	TCGA-AA-A00F	TCGA-AA-A00F-01A	Primary Tumor	0	0	0	1	0	0	0	0	0	0	0	0	0	0	0	1	0	0	0	0	0	0	0	0	0	0	0	1	0	0	0	0	0	0	0	0	0	0	0	0	0
0a3c82ca-4ca5-4b0f-b8c1-b02ab8e8bd66	af831284-873e-4530-8bd6-bde434a78a1a	0a3c82ca-4ca5-4b0f-b8c1-b02ab8e8bd66_gdc_realn_rehead.bam	Sequencing Reads	Aligned Reads	TCGA-COAD	TCGA-CM-5861	TCGA-CM-5861-01A	Primary Tumor	0	0	0	0	0	1	0	0	0	0	1	0	0	0	0	1	0	0	0	0	0	0	0	0	0	0	0	0	0	0	0	0	0	0	0	0	0	0	0	0	0
3ae525aa-e6f9-477e-855a-adec7131aac3	399e1bbd-a61d-43cb-8bab-202aa478d23c	3ae525aa-e6f9-477e-855a-adec7131aac3_gdc_realn_rehead.bam	Sequencing Reads	Aligned Reads	TCGA-COAD	TCGA-AA-3688	TCGA-AA-3688-01A	Primary Tumor	0	0	0	0	0	1	0	0	0	0	0	0	0	0	1	1	0	0	0	1	0	0	0	0	0	0	0	0	0	0	0	0	0	1	0	0	0	0	0	0	0
eb62ed0c-b42d-41c1-a9ff-4e2cbd89c08e	96ae8940-3c05-44b6-8490-c68a94210912	eb62ed0c-b42d-41c1-a9ff-4e2cbd89c08e_gdc_realn_rehead.bam	Sequencing Reads	Aligned Reads	TCGA-COAD	TCGA-AA-3870	TCGA-AA-3870-01A	Primary Tumor	1	0	0	1	0	1	1	0	0	0	0	0	0	0	0	1	0	0	0	1	1	0	1	0	0	0	1	0	1	0	0	0	0	0	0	0	0	0	0	0	0
d5bafdfb-16c9-4c18-9a43-3aa358290cbf	9063d2f7-1676-4753-b075-0c7ee6668080	d5bafdfb-16c9-4c18-9a43-3aa358290cbf_gdc_realn_rehead.bam	Sequencing Reads	Aligned Reads	TCGA-COAD	TCGA-AA-3556	TCGA-AA-3556-01A	Primary Tumor	0	0	0	0	0	1	0	0	0	0	0	0	1	0	0	0	0	0	0	0	0	0	1	0	0	0	0	0	0	0	0	0	0	0	0	0	0	0	0	0	0
0fe834e9-3148-42b3-ad92-e0304a4ff64b	7282d4eb-3ab9-486e-af2d-3b326e460557	0fe834e9-3148-42b3-ad92-e0304a4ff64b_gdc_realn_rehead.bam	Sequencing Reads	Aligned Reads	TCGA-COAD	TCGA-AD-6895	TCGA-AD-6895-01A	Primary Tumor	1	0	0	0	0	0	0	0	0	0	0	0	0	0	0	1	0	0	0	0	1	0	0	0	0	0	0	0	0	0	0	0	0	0	0	0	0	0	0	0	0
9c0c4013-f268-433a-ab36-becd7c973fc3	19dd3778-6ca2-40ce-b51a-bde1ad9efcd4	9c0c4013-f268-433a-ab36-becd7c973fc3_gdc_realn_rehead.bam	Sequencing Reads	Aligned Reads	TCGA-COAD	TCGA-DM-A285	TCGA-DM-A285-01A	Primary Tumor	1	0	1	0	0	0	0	0	0	0	0	0	0	0	0	1	0	0	0	0	0	0	0	1	0	0	1	0	0	0	0	0	0	0	0	0	0	0	0	0	0
7357ddcf-3d38-4085-8dc3-2299a73ea242	fb19e3a1-1335-47f8-8339-0ae3f1b30cac	7357ddcf-3d38-4085-8dc3-2299a73ea242_gdc_realn_rehead.bam	Sequencing Reads	Aligned Reads	TCGA-KIRP	TCGA-BQ-5884	TCGA-BQ-5884-11A	Solid Tissue Normal	1	0	1	0	0	0	1	0	0	0	0	0	0	0	0	0	0	0	0	0	0	0	0	0	0	0	0	0	0	0	0	0	0	0	0	0	0	0	0	0	0
d13ffddb-af09-45ab-9599-c479d636db49	7cd362e3-1e91-4e74-9b29-046d27012c42	d13ffddb-af09-45ab-9599-c479d636db49_gdc_realn_rehead.bam	Sequencing Reads	Aligned Reads	TCGA-KIRP	TCGA-GL-7966	TCGA-GL-7966-01A	Primary Tumor	0	0	0	0	0	1	1	0	0	0	0	0	1	0	0	0	1	0	0	1	1	0	0	0	0	0	1	1	0	0	0	0	0	1	0	0	0	0	0	0	0
753f54d4-1994-4a3a-adeb-a37df28973d6	fb7292fc-5501-4d3f-9c39-3ef511b59458	753f54d4-1994-4a3a-adeb-a37df28973d6_gdc_realn_rehead.bam	Sequencing Reads	Aligned Reads	TCGA-KIRP	TCGA-2Z-A9J8	TCGA-2Z-A9J8-01A	Primary Tumor	0	0	0	0	0	1	0	0	0	0	1	0	0	0	0	0	0	1	0	0	0	1	1	0	0	0	0	0	0	0	0	0	0	0	0	0	0	0	0	0	0
db7d44cb-0fa8-4529-9105-d377e8ff1762	bcdecc38-63ec-4688-a51d-1c06b7b4070d	db7d44cb-0fa8-4529-9105-d377e8ff1762_gdc_realn_rehead.bam	Sequencing Reads	Aligned Reads	TCGA-KIRP	TCGA-2Z-A9JE	TCGA-2Z-A9JE-01A	Primary Tumor	1	1	0	0	0	0	0	0	0	0	0	0	0	0	0	0	0	0	0	0	0	0	0	0	0	0	0	0	0	0	0	0	0	0	0	0	0	0	0	0	0
7b833baf-97fd-4fbd-a6a9-9893b79a8267	37012b46-85cf-4bf6-90db-c1468b26551e	7b833baf-97fd-4fbd-a6a9-9893b79a8267_gdc_realn_rehead.bam	Sequencing Reads	Aligned Reads	TCGA-KIRP	TCGA-DZ-6134	TCGA-DZ-6134-11A	Solid Tissue Normal	0	1	1	0	0	0	0	0	0	0	0	0	0	0	0	0	0	0	0	0	0	0	0	0	0	0	0	0	0	0	0	0	0	0	0	0	0	0	0	0	0
d5dc26b3-b709-405f-9dfe-295089ec2ce1	dc743b82-9f8f-4d30-93c1-a736dc245d28	d5dc26b3-b709-405f-9dfe-295089ec2ce1_gdc_realn_rehead.bam	Sequencing Reads	Aligned Reads	TCGA-KIRP	TCGA-AL-3473	TCGA-AL-3473-01A	Primary Tumor	1	1	1	0	0	0	0	0	1	0	0	0	0	0	0	0	0	0	0	0	0	0	0	0	0	0	0	0	0	0	0	0	0	0	0	0	0	0	0	0	0
fcc0d691-9ae7-4ff9-bee4-5bb0f3077d77	b383f579-1e9f-49b6-a89f-d5f0f4a613e0	fcc0d691-9ae7-4ff9-bee4-5bb0f3077d77_gdc_realn_rehead.bam	Sequencing Reads	Aligned Reads	TCGA-KIRP	TCGA-P4-A5EB	TCGA-P4-A5EB-01A	Primary Tumor	1	0	1	1	0	0	0	0	0	0	0	0	0	0	0	0	0	0	0	0	0	0	0	0	0	0	0	0	0	0	0	0	0	0	0	0	0	0	0	0	0
83181da9-9c3e-4ffc-aa5f-0e91aee7de23	3c79f415-5a93-4f37-ae47-28a08690d0ed	83181da9-9c3e-4ffc-aa5f-0e91aee7de23_gdc_realn_rehead.bam	Sequencing Reads	Aligned Reads	TCGA-KIRP	TCGA-BQ-5894	TCGA-BQ-5894-01A	Primary Tumor	0	0	0	0	0	0	0	0	0	0	1	0	0	0	0	1	0	0	0	0	0	0	0	0	0	0	0	0	0	1	0	0	0	0	0	0	0	0	0	0	0
4097c290-5097-4241-9f29-0da0012c7409	2ef64448-b414-4e30-ae6c-95ee9a146ae3	4097c290-5097-4241-9f29-0da0012c7409_gdc_realn_rehead.bam	Sequencing Reads	Aligned Reads	TCGA-KIRP	TCGA-UZ-A9PK	TCGA-UZ-A9PK-01A	Primary Tumor	1	0	1	0	0	0	0	0	0	0	0	1	0	0	0	0	0	0	0	0	0	0	0	0	0	0	0	0	0	0	0	0	0	0	0	0	0	0	0	0	0
2daa68ed-7d54-412f-92cf-0bd7df1d0dd9	8dec1a5a-d8b5-43a4-9453-00a61d9d1f92	2daa68ed-7d54-412f-92cf-0bd7df1d0dd9_gdc_realn_rehead.bam	Sequencing Reads	Aligned Reads	TCGA-KIRP	TCGA-IA-A83W	TCGA-IA-A83W-01A	Primary Tumor	0	0	0	0	0	0	0	0	0	0	0	1	0	0	0	0	0	0	1	0	0	0	0	0	0	0	0	0	0	0	0	0	0	0	0	0	0	0	0	0	0
cf006459-e8c5-46d4-a324-5bc83ab1a1bb	17386719-af8b-4afd-bb68-36a00f9d8835	cf006459-e8c5-46d4-a324-5bc83ab1a1bb_gdc_realn_rehead.bam	Sequencing Reads	Aligned Reads	TCGA-KIRP	TCGA-A4-A5DU	TCGA-A4-A5DU-01A	Primary Tumor	1	0	1	0	0	1	0	0	0	0	0	0	0	0	0	0	0	0	0	0	0	0	0	0	0	0	0	0	0	0	0	0	0	0	0	0	0	0	0	0	0
ad8ca39b-52da-4b04-b874-0e23f311e81a	7db53b9a-d870-4f1b-a010-7af967ddec6b	ad8ca39b-52da-4b04-b874-0e23f311e81a_gdc_realn_rehead.bam	Sequencing Reads	Aligned Reads	TCGA-KIRP	TCGA-5P-A9K2	TCGA-5P-A9K2-01A	Primary Tumor	0	1	0	1	0	0	0	0	0	0	0	0	0	0	0	1	0	0	0	0	0	0	0	0	0	0	0	0	0	0	0	0	0	0	0	0	0	0	0	0	0
44f6bf65-594b-4e54-b55d-244376937e4b	40c8e541-4809-4df8-9495-6604f912e114	44f6bf65-594b-4e54-b55d-244376937e4b_gdc_realn_rehead.bam	Sequencing Reads	Aligned Reads	TCGA-KIRP	TCGA-BQ-7055	TCGA-BQ-7055-01A	Primary Tumor	1	0	1	0	1	0	0	0	0	0	0	0	0	0	0	0	0	0	0	0	0	0	0	0	0	0	0	0	0	0	0	0	0	0	0	0	0	0	0	0	0
bec06564-3d52-4559-9eee-7e9fc0d01c07	7469bf7a-4f83-48ca-85f3-6030ae6e1807	bec06564-3d52-4559-9eee-7e9fc0d01c07_gdc_realn_rehead.bam	Sequencing Reads	Aligned Reads	TCGA-KIRP	TCGA-P4-A5EA	TCGA-P4-A5EA-01A	Primary Tumor	0	0	0	0	0	1	0	0	0	0	1	0	0	0	0	1	0	0	0	0	0	0	0	0	0	0	0	0	0	0	0	0	0	0	0	0	0	0	0	0	0
df4405ca-f9f2-4ca0-8733-60f0185f514b	777ace50-a65a-4087-a23b-44c76aea5d6c	df4405ca-f9f2-4ca0-8733-60f0185f514b_gdc_realn_rehead.bam	Sequencing Reads	Aligned Reads	TCGA-KIRP	TCGA-SX-A7SR	TCGA-SX-A7SR-01A	Primary Tumor	1	0	1	0	0	0	0	0	0	0	0	0	0	0	0	0	0	0	0	0	0	0	0	0	0	0	0	0	0	0	0	0	0	0	0	0	0	0	0	0	0
52f4723e-8e14-4d17-8e6e-7d53bf49d174	a6c248f7-9ee5-4253-8cf1-85eb06464bcf	52f4723e-8e14-4d17-8e6e-7d53bf49d174_gdc_realn_rehead.bam	Sequencing Reads	Aligned Reads	TCGA-KIRP	TCGA-B1-A654	TCGA-B1-A654-01A	Primary Tumor	0	0	0	1	1	0	0	0	0	1	0	0	0	0	0	0	0	0	0	0	0	0	0	0	0	0	0	0	0	0	0	0	0	0	0	0	0	0	0	0	0
a98f60da-5348-4071-b0a2-1ea7fe4908e5	1e6bc706-e206-4dfd-a819-b2a7eed1438b	a98f60da-5348-4071-b0a2-1ea7fe4908e5_gdc_realn_rehead.bam	Sequencing Reads	Aligned Reads	TCGA-KIRP	TCGA-AL-3466	TCGA-AL-3466-01A	Primary Tumor	1	0	1	0	0	0	0	0	0	0	0	0	0	0	0	0	0	0	0	0	0	0	0	0	0	0	0	0	0	0	0	0	0	0	0	0	0	0	0	0	0
be3d303c-ba1a-4cf8-a8a5-b5adcae05d14	6f2c47f8-3df3-436b-ad90-e70f0bcf9128	be3d303c-ba1a-4cf8-a8a5-b5adcae05d14_gdc_realn_rehead.bam	Sequencing Reads	Aligned Reads	TCGA-KIRP	TCGA-2Z-A9J2	TCGA-2Z-A9J2-01A	Primary Tumor	0	0	1	0	0	0	0	0	0	0	0	0	0	0	0	0	0	0	0	0	0	0	0	0	0	0	0	0	0	0	0	0	0	0	0	0	0	0	0	0	0
ac7893d8-3af3-4515-8d5f-0fc2f3ae1cc5	7200e332-41b3-4459-b338-5cf278573dfa	ac7893d8-3af3-4515-8d5f-0fc2f3ae1cc5_gdc_realn_rehead.bam	Sequencing Reads	Aligned Reads	TCGA-KIRP	TCGA-4A-A93Y	TCGA-4A-A93Y-01A	Primary Tumor	0	0	1	0	0	1	0	0	1	0	0	0	0	0	0	0	0	0	0	0	0	0	0	0	0	0	0	0	0	0	0	0	0	0	0	0	0	0	0	0	0
4dbca159-caf3-429c-bd0e-b678e16e089c	132760f2-db5d-4630-858c-fac30fae3b9d	4dbca159-caf3-429c-bd0e-b678e16e089c_gdc_realn_rehead.bam	Sequencing Reads	Aligned Reads	TCGA-KIRP	TCGA-2Z-A9JI	TCGA-2Z-A9JI-01A	Primary Tumor	0	1	1	0	0	0	1	0	0	0	0	0	0	0	0	0	0	0	0	0	0	0	0	0	0	0	0	0	0	0	0	0	0	0	0	0	0	0	0	0	0
09832c7f-19cc-4dcc-baf0-e31bc8db3b2c	0b78b48b-e10e-434c-96c3-6d705e42467f	09832c7f-19cc-4dcc-baf0-e31bc8db3b2c_gdc_realn_rehead.bam	Sequencing Reads	Aligned Reads	TCGA-KIRP	TCGA-HE-A5NK	TCGA-HE-A5NK-01A	Primary Tumor	0	0	1	1	0	0	0	0	0	0	0	0	1	0	0	0	0	0	0	0	0	0	0	0	0	0	0	0	0	0	0	0	0	0	0	0	0	0	0	0	0
18e105dd-31e0-4beb-bcfc-f6d13be9ae93	dc4dce97-d3bb-4f4d-b82c-1fb2f6320cfa	18e105dd-31e0-4beb-bcfc-f6d13be9ae93_gdc_realn_rehead.bam	Sequencing Reads	Aligned Reads	TCGA-KIRP	TCGA-BQ-7048	TCGA-BQ-7048-01A	Primary Tumor	0	0	0	1	0	0	0	0	0	1	0	0	0	0	0	0	0	0	0	0	0	0	0	0	0	0	0	0	0	0	0	0	0	0	0	0	0	0	0	0	0
d3c445ce-92c4-483a-bf33-b593eb905c7d	87387bcb-c438-4efd-9362-ab1ef73606d6	d3c445ce-92c4-483a-bf33-b593eb905c7d_gdc_realn_rehead.bam	Sequencing Reads	Aligned Reads	TCGA-KIRP	TCGA-A4-7732	TCGA-A4-7732-01A	Primary Tumor	0	0	1	0	0	0	0	1	0	0	0	0	0	0	0	0	0	0	0	0	0	0	0	0	0	0	0	0	0	0	0	0	0	0	0	0	0	0	0	0	0
9fb42191-9629-477a-943f-c2fade2ebf68	1d0deea2-af72-4c35-b57c-ac71ce03c09c	9fb42191-9629-477a-943f-c2fade2ebf68_gdc_realn_rehead.bam	Sequencing Reads	Aligned Reads	TCGA-KIRP	TCGA-G7-A8LE	TCGA-G7-A8LE-01A	Primary Tumor	0	0	0	0	0	0	0	0	0	1	0	0	1	0	0	0	0	0	0	0	0	0	0	0	0	0	1	0	0	0	0	0	0	0	0	0	0	0	0	0	0
825e9c40-ecd0-4fb0-9c04-a10cf4ba44db	8dc27b0f-7437-4f6a-80a8-15060e023ee2	825e9c40-ecd0-4fb0-9c04-a10cf4ba44db_gdc_realn_rehead.bam	Sequencing Reads	Aligned Reads	TCGA-KIRP	TCGA-5P-A9JW	TCGA-5P-A9JW-01A	Primary Tumor	0	0	1	0	0	0	0	0	0	0	0	0	1	0	0	0	0	0	0	0	0	0	0	0	0	0	0	0	0	0	0	0	0	0	0	0	0	0	0	0	0
4c2ee039-c81f-468a-84e5-875d149ea6d1	9d912d15-9823-4563-a0e2-80afcc12c506	4c2ee039-c81f-468a-84e5-875d149ea6d1_gdc_realn_rehead.bam	Sequencing Reads	Aligned Reads	TCGA-KIRP	TCGA-5P-A9K8	TCGA-5P-A9K8-01A	Primary Tumor	1	0	0	0	0	0	0	0	0	0	0	0	0	0	0	0	0	0	0	0	0	0	0	0	0	0	0	0	0	0	0	0	0	0	0	0	0	0	0	0	0
6770dd38-d82f-421e-a4d3-99208adc2159	963599c7-f085-48cd-94ae-6cb01bcf1cc0	6770dd38-d82f-421e-a4d3-99208adc2159_gdc_realn_rehead.bam	Sequencing Reads	Aligned Reads	TCGA-KIRP	TCGA-F9-A8NY	TCGA-F9-A8NY-01A	Primary Tumor	0	0	0	0	0	1	0	0	0	0	0	0	1	0	0	0	0	0	0	0	0	0	0	0	0	0	0	0	0	0	0	0	0	0	0	0	0	0	0	0	0
ffbdf6db-8a38-4c58-b8e9-d4b15d341cf7	65868b5f-cb0f-427f-9159-d360a812a2a1	ffbdf6db-8a38-4c58-b8e9-d4b15d341cf7_gdc_realn_rehead.bam	Sequencing Reads	Aligned Reads	TCGA-KIRP	TCGA-BQ-5892	TCGA-BQ-5892-01A	Primary Tumor	0	0	1	0	0	0	0	0	0	0	0	0	0	0	0	0	0	0	0	0	0	0	0	0	0	0	0	0	0	0	0	0	0	0	0	0	0	0	0	0	0
513291d8-4154-4c72-9ab1-3fa96bf2631f	0248b766-eae0-4cda-8782-7d252e3360c4	513291d8-4154-4c72-9ab1-3fa96bf2631f_gdc_realn_rehead.bam	Sequencing Reads	Aligned Reads	TCGA-KIRP	TCGA-DZ-6132	TCGA-DZ-6132-01A	Primary Tumor	0	0	1	0	0	0	0	0	0	0	0	0	0	0	0	0	0	0	0	0	0	1	0	0	0	0	0	0	0	0	0	0	0	0	0	0	0	0	0	0	0
3cd6ea00-0082-474b-93f9-778b68a0920f	deafac45-4a9c-4214-8e0b-89be7af7e903	3cd6ea00-0082-474b-93f9-778b68a0920f_gdc_realn_rehead.bam	Sequencing Reads	Aligned Reads	TCGA-KIRP	TCGA-MH-A854	TCGA-MH-A854-01A	Primary Tumor	0	0	0	0	0	0	0	0	0	0	0	0	0	0	0	0	0	0	0	0	0	0	0	0	0	0	0	0	0	0	0	0	0	0	0	0	0	0	0	0	0
ce3355af-a5f9-4a44-bc94-d87a46f14dfb	9e2af207-7c86-43eb-a28f-99f641829f7e	ce3355af-a5f9-4a44-bc94-d87a46f14dfb_gdc_realn_rehead.bam	Sequencing Reads	Aligned Reads	TCGA-KIRP	TCGA-AL-A5DJ	TCGA-AL-A5DJ-01A	Primary Tumor	0	0	0	0	0	0	1	0	0	0	0	0	0	0	0	0	0	0	0	0	0	0	0	0	0	0	0	0	0	0	0	0	0	0	0	0	0	0	0	0	0
33c0cc68-6d1a-40e0-82a4-506245bd3858	6b763ebf-aa2d-4e4e-acc9-0a767570174f	33c0cc68-6d1a-40e0-82a4-506245bd3858_gdc_realn_rehead.bam	Sequencing Reads	Aligned Reads	TCGA-KIRP	TCGA-DW-7837	TCGA-DW-7837-01A	Primary Tumor	0	1	0	0	0	0	0	0	0	0	0	0	0	0	0	0	0	0	0	0	0	0	0	0	0	0	0	0	0	0	0	0	0	0	0	0	0	0	0	0	0
f0bcf4c3-47b8-4928-89a4-0498d4b5b5c2	deb2cdad-bb9e-4ce9-999d-308f18f65fab	f0bcf4c3-47b8-4928-89a4-0498d4b5b5c2_gdc_realn_rehead.bam	Sequencing Reads	Aligned Reads	TCGA-KIRP	TCGA-MH-A857	TCGA-MH-A857-01A	Primary Tumor	0	0	0	0	0	0	0	0	0	0	0	0	0	0	0	0	0	0	0	0	0	0	0	0	0	0	0	0	0	0	0	0	0	0	0	0	0	0	0	0	0
b9ce567f-e82a-4529-bae5-107e1da8d73c	8c8cd22d-d8ce-4df9-8bc7-3bfd7c7a79e3	b9ce567f-e82a-4529-bae5-107e1da8d73c_gdc_realn_rehead.bam	Sequencing Reads	Aligned Reads	TCGA-KIRP	TCGA-KV-A6GD	TCGA-KV-A6GD-01A	Primary Tumor	0	1	1	0	0	1	1	0	0	0	0	0	0	0	0	0	0	0	0	0	0	0	0	0	0	0	0	0	0	0	0	0	0	0	0	0	0	0	0	0	0
fd006d72-df45-47bf-b349-1060c1fcb779	c77005bc-6eee-4b11-81ae-1754ad317849	fd006d72-df45-47bf-b349-1060c1fcb779_gdc_realn_rehead.bam	Sequencing Reads	Aligned Reads	TCGA-KIRP	TCGA-SX-A71W	TCGA-SX-A71W-01A	Primary Tumor	0	1	1	0	0	0	0	0	0	0	0	0	0	0	0	0	0	0	0	0	0	0	0	0	0	0	0	0	0	0	0	0	0	0	0	0	0	0	0	0	0
5abe92d0-2dbd-41be-b05d-cccb2548b8a9	b12833b7-0a7c-4f83-9c19-3cd684cdd845	5abe92d0-2dbd-41be-b05d-cccb2548b8a9_gdc_realn_rehead.bam	Sequencing Reads	Aligned Reads	TCGA-KIRP	TCGA-DW-7838	TCGA-DW-7838-01A	Primary Tumor	1	1	1	0	1	0	0	0	0	0	0	0	0	0	0	0	0	0	0	0	0	0	0	0	0	0	0	0	0	0	0	0	0	0	0	0	0	0	0	0	0
38abcfe1-25a2-4e49-bbb0-851bddaba120	fba2dd37-f1ca-44e1-8405-a3696d72b25f	38abcfe1-25a2-4e49-bbb0-851bddaba120_gdc_realn_rehead.bam	Sequencing Reads	Aligned Reads	TCGA-KIRP	TCGA-G7-6789	TCGA-G7-6789-01A	Primary Tumor	0	0	1	1	0	1	0	0	0	0	0	0	0	0	0	0	0	0	0	0	0	0	0	0	0	0	0	0	0	0	0	0	0	0	0	0	0	0	0	0	0
d4988746-5a3e-4a1d-a0eb-1c78956534d1	5b098447-21c1-4d58-b9ff-c9beed98601c	d4988746-5a3e-4a1d-a0eb-1c78956534d1_gdc_realn_rehead.bam	Sequencing Reads	Aligned Reads	TCGA-KIRP	TCGA-A4-7915	TCGA-A4-7915-01A	Primary Tumor	0	0	0	0	0	0	0	0	0	0	0	0	1	0	0	0	0	0	0	0	0	0	0	0	0	0	0	0	0	0	0	1	0	0	0	0	0	0	0	0	0
81dd9346-1c57-4ce3-9f02-93674a78c157	38a2dc9d-c7e4-4e4c-a474-cfd45c5e4317	81dd9346-1c57-4ce3-9f02-93674a78c157_gdc_realn_rehead.bam	Sequencing Reads	Aligned Reads	TCGA-KIRP	TCGA-G7-6795	TCGA-G7-6795-01A	Primary Tumor	0	0	0	0	0	0	0	0	0	0	0	1	0	0	0	0	0	0	0	0	0	0	0	0	0	0	0	0	0	0	0	0	0	0	0	0	0	0	0	0	0
bdb428ed-94be-46d9-99cd-d728e5698bf5	047f6679-9945-4aa2-acd3-9e8d4a786be5	bdb428ed-94be-46d9-99cd-d728e5698bf5_gdc_realn_rehead.bam	Sequencing Reads	Aligned Reads	TCGA-KIRP	TCGA-SX-A7SP	TCGA-SX-A7SP-01A	Primary Tumor	1	0	0	0	0	0	0	0	0	1	0	1	0	0	0	0	0	0	0	0	0	0	0	0	0	0	0	0	0	0	0	0	0	0	0	0	0	0	0	0	0
dc5d11b5-742f-4740-acd0-2806962d9d1b	cc7f529c-626b-4fe5-bc9f-08f1228c8ea6	dc5d11b5-742f-4740-acd0-2806962d9d1b_gdc_realn_rehead.bam	Sequencing Reads	Aligned Reads	TCGA-KIRP	TCGA-2Z-A9J3	TCGA-2Z-A9J3-01A	Primary Tumor	0	0	1	1	0	0	1	1	0	0	1	0	0	0	0	0	0	0	0	0	0	0	0	0	0	1	0	0	0	0	0	0	0	0	0	0	0	0	0	0	0
b7952929-d997-4e01-9b25-e62d45aa83fb	5660a6a5-76eb-4424-a4e3-b4a28ccf3bc5	b7952929-d997-4e01-9b25-e62d45aa83fb_gdc_realn_rehead.bam	Sequencing Reads	Aligned Reads	TCGA-KIRP	TCGA-DW-7841	TCGA-DW-7841-01A	Primary Tumor	0	0	1	1	0	1	0	0	0	0	0	0	0	0	0	0	0	0	0	0	0	0	0	0	0	0	0	0	0	0	0	0	0	0	0	0	0	0	0	0	0
455f7a18-2a83-4f6d-aba8-1cfd609b69f4	88337a81-7ab4-46b4-bd3c-52f69dc9b0cb	455f7a18-2a83-4f6d-aba8-1cfd609b69f4_gdc_realn_rehead.bam	Sequencing Reads	Aligned Reads	TCGA-KIRP	TCGA-BQ-7058	TCGA-BQ-7058-01A	Primary Tumor	1	0	1	1	0	1	0	0	0	0	0	0	0	0	0	0	0	0	0	0	0	0	0	0	0	0	0	0	0	0	0	0	0	0	0	0	0	0	0	0	0
383d674a-50ea-48aa-9d9b-dffa22e95c71	7a712235-cfc9-4f0b-ae9b-196e6f4249c4	383d674a-50ea-48aa-9d9b-dffa22e95c71_gdc_realn_rehead.bam	Sequencing Reads	Aligned Reads	TCGA-KIRP	TCGA-GL-A9DE	TCGA-GL-A9DE-11A	Solid Tissue Normal	1	0	0	0	0	1	0	0	0	1	0	0	0	0	0	0	0	1	0	0	0	0	0	0	0	0	0	0	0	0	0	0	0	0	0	0	0	0	0	0	0
c9739703-f3ef-4160-9e91-3d55c37b90be	947aaaf2-8073-4816-9877-04dcce0a1957	c9739703-f3ef-4160-9e91-3d55c37b90be_gdc_realn_rehead.bam	Sequencing Reads	Aligned Reads	TCGA-KIRP	TCGA-MH-A562	TCGA-MH-A562-01A	Primary Tumor	0	1	1	0	0	0	0	0	1	0	0	0	0	0	0	0	0	0	1	0	0	0	0	0	0	0	0	0	0	0	0	0	0	0	0	0	0	0	0	0	0
1f7810e3-ed84-43c2-b25d-4db6173f6e12	e907d657-ae6e-4470-8692-f903dbc9040a	1f7810e3-ed84-43c2-b25d-4db6173f6e12_gdc_realn_rehead.bam	Sequencing Reads	Aligned Reads	TCGA-KIRP	TCGA-BQ-7059	TCGA-BQ-7059-01A	Primary Tumor	0	0	1	0	0	0	0	0	0	0	0	0	0	0	0	0	0	1	0	0	0	0	0	0	0	0	0	0	0	0	0	0	0	0	0	0	0	0	0	0	0
cfb18419-31dc-469a-b7db-6bafff6b5f54	c592b363-22ec-4eca-864d-1936adf6aefc	cfb18419-31dc-469a-b7db-6bafff6b5f54_gdc_realn_rehead.bam	Sequencing Reads	Aligned Reads	TCGA-KIRP	TCGA-B9-4113	TCGA-B9-4113-01A	Primary Tumor	1	0	0	0	0	0	0	0	0	0	0	0	0	0	0	0	0	0	0	0	0	1	0	0	0	0	0	0	0	0	0	0	0	0	0	0	0	0	0	0	0
d1a86bbc-cf1f-4b43-8067-1cff0911acbc	8c28cd9b-10ee-4cdc-9ec4-26c3d892d685	d1a86bbc-cf1f-4b43-8067-1cff0911acbc_gdc_realn_rehead.bam	Sequencing Reads	Aligned Reads	TCGA-KIRP	TCGA-B1-A47O	TCGA-B1-A47O-01A	Primary Tumor	0	0	0	1	0	0	0	0	0	0	0	0	0	0	0	0	0	0	0	0	0	0	0	0	0	0	0	0	0	0	0	0	0	0	0	0	0	0	0	0	0
b1db14cb-9b8f-457a-ba86-7435374e6845	a7b4f4ad-0ebf-42a7-822d-5784f79311da	b1db14cb-9b8f-457a-ba86-7435374e6845_gdc_realn_rehead.bam	Sequencing Reads	Aligned Reads	TCGA-KIRP	TCGA-DZ-6133	TCGA-DZ-6133-01A	Primary Tumor	1	0	1	0	0	0	0	0	0	0	0	0	0	0	0	0	0	0	0	0	0	0	0	0	0	0	0	0	0	0	0	0	0	0	0	0	0	0	0	0	0
48509321-6db5-4494-b852-51a98dbfaba1	88d4942f-200a-45d5-afe6-99d2317ebe75	48509321-6db5-4494-b852-51a98dbfaba1_gdc_realn_rehead.bam	Sequencing Reads	Aligned Reads	TCGA-KIRP	TCGA-Y8-A8RY	TCGA-Y8-A8RY-01A	Primary Tumor	1	0	0	0	0	1	0	0	0	0	0	0	0	0	0	0	0	0	0	0	0	0	0	0	0	0	0	0	0	0	0	0	0	0	0	0	0	0	0	0	0
0651740d-4fc4-4789-a56b-97ee3d100611	00516b33-9d4c-483b-9ca7-6f1898111e6a	0651740d-4fc4-4789-a56b-97ee3d100611_gdc_realn_rehead.bam	Sequencing Reads	Aligned Reads	TCGA-KIRP	TCGA-UZ-A9PM	TCGA-UZ-A9PM-01A	Primary Tumor	0	0	0	0	0	1	0	0	0	0	0	0	0	0	0	0	0	0	0	0	0	0	0	0	0	0	0	0	0	0	0	0	0	0	0	0	0	0	0	0	0
f0f9e2ca-f7b0-4615-ba9b-e616eace2cdf	981e4bca-91d2-42ac-a17a-cafae5d35704	f0f9e2ca-f7b0-4615-ba9b-e616eace2cdf_gdc_realn_rehead.bam	Sequencing Reads	Aligned Reads	TCGA-KIRP	TCGA-IZ-A6M9	TCGA-IZ-A6M9-01A	Primary Tumor	0	1	1	0	0	0	0	0	0	0	0	0	1	0	0	0	0	0	1	0	0	0	0	0	0	0	0	0	0	0	0	0	0	0	0	0	0	0	0	0	0
8fa4d07b-7e17-43be-80f0-45be05476568	73e73d6d-c59f-448b-a994-ba3cb850374d	8fa4d07b-7e17-43be-80f0-45be05476568_gdc_realn_rehead.bam	Sequencing Reads	Aligned Reads	TCGA-KIRP	TCGA-B9-A8YH	TCGA-B9-A8YH-01A	Primary Tumor	0	0	1	1	0	0	0	0	0	0	0	0	0	0	0	0	0	0	0	0	0	0	0	0	0	0	0	0	0	0	0	0	0	0	0	0	0	0	0	0	0
388ede05-1242-49d5-a274-def0d90eeaea	d209320b-003c-46f1-b42d-f1ddb84d862f	388ede05-1242-49d5-a274-def0d90eeaea_gdc_realn_rehead.bam	Sequencing Reads	Aligned Reads	TCGA-KIRP	TCGA-B9-A5W7	TCGA-B9-A5W7-01A	Primary Tumor	1	1	1	0	0	0	0	0	1	0	0	0	1	0	0	0	0	0	0	0	0	0	0	0	0	0	0	0	0	0	0	0	0	0	0	0	0	0	0	0	0
fc84d313-14f6-49ee-8dab-5cffeea4a923	b1a7b2dc-103f-4338-9068-77e12a31fc88	fc84d313-14f6-49ee-8dab-5cffeea4a923_gdc_realn_rehead.bam	Sequencing Reads	Aligned Reads	TCGA-KIRP	TCGA-BQ-7044	TCGA-BQ-7044-11A	Solid Tissue Normal	0	0	0	0	0	0	0	0	0	0	1	0	0	0	0	0	0	0	0	0	0	0	0	0	0	0	0	0	0	0	0	0	0	0	0	0	0	0	0	0	0
3dc6c605-156f-4dee-8bc0-fc5fa1c7d8d5	351fb148-50b9-4745-ae84-e1f475f15e0b	3dc6c605-156f-4dee-8bc0-fc5fa1c7d8d5_gdc_realn_rehead.bam	Sequencing Reads	Aligned Reads	TCGA-KIRP	TCGA-SX-A7SU	TCGA-SX-A7SU-01A	Primary Tumor	1	1	1	1	0	0	0	0	0	0	0	0	0	0	0	0	0	0	0	0	0	0	0	0	0	0	0	0	0	0	0	0	0	0	0	0	0	0	0	0	0
34d8892b-a089-46db-89c1-0d6646a107b8	fd98e7f6-6e8c-4943-9920-d348986aa364	34d8892b-a089-46db-89c1-0d6646a107b8_gdc_realn_rehead.bam	Sequencing Reads	Aligned Reads	TCGA-KIRP	TCGA-GL-6846	TCGA-GL-6846-11A	Solid Tissue Normal	0	0	0	1	0	0	0	0	0	0	0	0	0	0	0	0	0	0	0	0	0	0	0	0	0	0	0	0	0	0	0	0	0	0	0	0	0	0	0	0	0
a0257a6e-b06e-4b4d-ba47-867222710afb	3c2416b8-e882-4e4f-9030-281cc7eda84a	a0257a6e-b06e-4b4d-ba47-867222710afb_gdc_realn_rehead.bam	Sequencing Reads	Aligned Reads	TCGA-KIRP	TCGA-IA-A40X	TCGA-IA-A40X-01A	Primary Tumor	1	0	1	0	0	1	0	0	0	0	0	0	0	0	0	0	0	0	0	0	0	0	0	0	0	0	0	0	0	0	0	0	0	0	0	0	0	0	0	0	0
7de10df0-bc84-48d5-9390-d28f98bd56b2	19dcd60c-8aad-4603-ba73-f4b5df06f678	7de10df0-bc84-48d5-9390-d28f98bd56b2_gdc_realn_rehead.bam	Sequencing Reads	Aligned Reads	TCGA-KIRP	TCGA-A4-7583	TCGA-A4-7583-01A	Primary Tumor	1	1	0	1	0	0	0	0	0	1	0	0	0	0	0	0	0	0	0	0	0	0	0	0	0	0	0	0	0	0	0	0	0	0	0	0	0	0	0	0	0
b66a9ee8-9118-4cea-98dd-068b2cf464e7	2ad24b12-b2e5-4184-92ab-7c0a6815b467	b66a9ee8-9118-4cea-98dd-068b2cf464e7_gdc_realn_rehead.bam	Sequencing Reads	Aligned Reads	TCGA-KIRP	TCGA-DW-5561	TCGA-DW-5561-01A	Primary Tumor	0	0	0	0	0	1	0	0	0	0	0	0	0	0	0	0	0	0	0	0	0	0	0	0	0	0	0	0	0	0	0	0	0	0	0	0	0	0	0	0	0
a06113d4-f569-437a-98fc-f4fa43c105c8	9fb905a7-0c78-44f8-8a78-4df3659b65bf	a06113d4-f569-437a-98fc-f4fa43c105c8_gdc_realn_rehead.bam	Sequencing Reads	Aligned Reads	TCGA-KIRP	TCGA-Y8-A894	TCGA-Y8-A894-01A	Primary Tumor	0	0	1	1	0	0	0	0	0	0	0	0	0	0	0	0	0	0	0	0	0	0	0	0	0	0	0	0	0	0	0	0	0	0	0	0	0	0	0	0	0
2636710d-dee3-432b-aaa4-90dbcbed63af	0fbc28b9-04d3-418c-b08d-f826481e62e4	2636710d-dee3-432b-aaa4-90dbcbed63af_gdc_realn_rehead.bam	Sequencing Reads	Aligned Reads	TCGA-KIRP	TCGA-B9-A44B	TCGA-B9-A44B-01A	Primary Tumor	1	0	0	0	0	0	0	0	0	0	1	0	0	0	0	0	0	1	0	0	0	0	0	0	0	0	0	0	0	0	0	0	0	0	0	0	0	0	0	0	0
5beb1ba7-e35b-4724-9f97-4fa56c913429	c417d0d2-365e-4fa5-9b06-ad035f9831ba	5beb1ba7-e35b-4724-9f97-4fa56c913429_gdc_realn_rehead.bam	Sequencing Reads	Aligned Reads	TCGA-KIRP	TCGA-B3-4104	TCGA-B3-4104-01A	Primary Tumor	0	0	0	0	0	1	0	0	0	0	0	0	0	0	0	0	0	0	1	0	0	0	0	0	0	0	0	0	0	0	0	0	0	0	0	0	0	0	0	0	0
3b34fff0-9649-4d48-8c1c-2825f5b3d76f	a308de07-09d9-40bd-afc1-3e939263c74c	3b34fff0-9649-4d48-8c1c-2825f5b3d76f_gdc_realn_rehead.bam	Sequencing Reads	Aligned Reads	TCGA-KIRP	TCGA-IA-A40Y	TCGA-IA-A40Y-01A	Primary Tumor	0	0	0	0	0	1	0	0	0	1	0	0	0	0	0	0	0	0	0	0	0	0	0	0	0	0	0	0	0	0	0	0	0	0	0	0	0	0	0	0	0
4cf999fe-f0bd-484a-90cf-a6023771210e	84e7870b-6f1a-4078-b020-be279d3b1d91	4cf999fe-f0bd-484a-90cf-a6023771210e_gdc_realn_rehead.bam	Sequencing Reads	Aligned Reads	TCGA-KIRP	TCGA-AL-3471	TCGA-AL-3471-01A	Primary Tumor	0	0	0	1	0	0	0	0	0	0	0	0	1	0	0	0	0	0	0	0	0	1	0	0	0	0	0	0	0	0	0	0	0	0	0	0	0	0	0	0	0
82724a8a-b8e1-4d6b-8bc3-8768e643dbff	2f633917-192f-449e-9f6f-8c51236f9ff9	82724a8a-b8e1-4d6b-8bc3-8768e643dbff_gdc_realn_rehead.bam	Sequencing Reads	Aligned Reads	TCGA-KIRP	TCGA-A4-8518	TCGA-A4-8518-01A	Primary Tumor	0	0	1	0	0	0	0	0	0	0	0	0	0	0	0	0	0	0	0	0	0	0	0	0	0	0	0	0	0	0	0	0	0	0	0	0	0	0	0	0	0
17c79699-bc38-4548-b2ff-33034421699b	79698bba-eb0c-4858-8618-536b1010db6f	17c79699-bc38-4548-b2ff-33034421699b_gdc_realn_rehead.bam	Sequencing Reads	Aligned Reads	TCGA-KIRP	TCGA-BQ-7062	TCGA-BQ-7062-01A	Primary Tumor	1	0	0	0	0	0	0	1	0	0	0	0	1	0	0	0	0	1	0	0	0	0	0	0	0	0	0	0	0	0	0	0	0	0	0	0	0	0	0	0	0
de1d3a97-fefd-4cfc-95f7-41d08ad63cda	5734664a-66c4-4173-a3f4-c5fcdf4aec30	de1d3a97-fefd-4cfc-95f7-41d08ad63cda_gdc_realn_rehead.bam	Sequencing Reads	Aligned Reads	TCGA-COAD	TCGA-D5-6538	TCGA-D5-6538-01A	Primary Tumor	0	0	0	0	0	1	0	0	0	0	0	0	0	0	0	1	0	0	0	1	1	0	0	0	1	0	0	0	0	0	0	0	0	0	1	0	0	0	0	0	1
05b11fe5-36f7-4d95-86df-d37f6cea83f1	2b8b1600-6771-4e81-8219-abc463749872	05b11fe5-36f7-4d95-86df-d37f6cea83f1_gdc_realn_rehead.bam	Sequencing Reads	Aligned Reads	TCGA-COAD	TCGA-AA-3818	TCGA-AA-3818-01A	Primary Tumor	0	0	0	0	0	0	0	0	0	0	0	0	0	0	0	0	0	0	0	0	0	0	0	0	0	0	0	0	0	0	0	0	0	0	0	0	0	0	0	0	0
ddb21d1e-2a98-435c-bc45-b9b03ed30956	d44f3d93-1025-437d-a667-7653efa8d60a	ddb21d1e-2a98-435c-bc45-b9b03ed30956_gdc_realn_rehead.bam	Sequencing Reads	Aligned Reads	TCGA-COAD	TCGA-D5-6924	TCGA-D5-6924-01A	Primary Tumor	1	0	0	0	1	0	0	0	0	0	0	1	0	0	0	0	0	0	0	0	0	0	0	0	0	0	0	0	0	0	0	0	0	0	0	0	0	0	0	0	0
e8dbfbf3-5bdf-40b9-a9bf-d7b5219b0523	aa7b9bae-b793-4302-8a32-c23b9b5e01e7	e8dbfbf3-5bdf-40b9-a9bf-d7b5219b0523_gdc_realn_rehead.bam	Sequencing Reads	Aligned Reads	TCGA-COAD	TCGA-D5-6922	TCGA-D5-6922-01A	Primary Tumor	1	0	0	0	0	1	0	0	0	0	0	0	0	0	1	1	1	0	0	0	0	0	1	0	1	0	0	0	0	0	0	0	0	0	0	0	0	0	0	0	0
7b2e17b4-e64e-4b19-96b6-2f5c8d7a30f3	0c02bf18-3f95-468a-bdb8-408ad4e77e6a	7b2e17b4-e64e-4b19-96b6-2f5c8d7a30f3_gdc_realn_rehead.bam	Sequencing Reads	Aligned Reads	TCGA-COAD	TCGA-A6-2674	TCGA-A6-2674-01A	Primary Tumor	0	0	1	0	0	0	0	0	0	0	0	0	0	0	0	0	0	0	0	0	0	1	0	0	0	0	0	0	0	0	0	0	0	0	0	0	0	0	0	0	0
81023237-0f6d-43e1-9868-72968b7b7abf	b12289f8-8259-428c-ae3e-39190e67a8d1	81023237-0f6d-43e1-9868-72968b7b7abf_gdc_realn_rehead.bam	Sequencing Reads	Aligned Reads	TCGA-COAD	TCGA-AZ-6603	TCGA-AZ-6603-01A	Primary Tumor	1	0	0	0	1	1	0	0	0	0	0	1	0	0	0	1	0	0	0	0	0	0	0	0	0	0	0	0	0	0	0	0	0	0	0	0	0	0	0	0	0
767ce001-fa85-4e7b-b38d-2684aec39fef	0913819d-0743-4cba-9c30-25338bc9e080	767ce001-fa85-4e7b-b38d-2684aec39fef_gdc_realn_rehead.bam	Sequencing Reads	Aligned Reads	TCGA-COAD	TCGA-AD-6889	TCGA-AD-6889-01A	Primary Tumor	1	0	1	0	1	0	0	0	0	1	0	0	0	0	0	0	0	0	0	0	0	0	0	0	0	0	0	0	0	0	0	0	0	0	0	0	0	0	0	0	0
43b4dd34-13ee-4a89-b280-1eaff1ff216c	46c7b417-abea-4dae-9202-e1edbea58666	43b4dd34-13ee-4a89-b280-1eaff1ff216c_gdc_realn_rehead.bam	Sequencing Reads	Aligned Reads	TCGA-COAD	TCGA-D5-6930	TCGA-D5-6930-01A	Primary Tumor	0	0	0	0	1	0	0	0	0	0	0	0	0	0	0	0	0	0	0	0	0	0	0	0	0	0	0	0	0	0	0	0	0	0	0	0	0	0	0	0	0
b83140d5-3116-439e-aec9-b044e462fd09	1697ca59-34c6-4550-b738-df21930f2b58	b83140d5-3116-439e-aec9-b044e462fd09_gdc_realn_rehead.bam	Sequencing Reads	Aligned Reads	TCGA-COAD	TCGA-AA-A02R	TCGA-AA-A02R-01A	Primary Tumor	0	0	0	1	0	0	0	0	0	1	0	0	0	0	0	0	0	0	0	1	0	0	0	0	0	1	0	0	0	0	0	1	1	0	0	0	0	0	0	0	0
bf8f9d0a-ad06-448b-88e7-53d6b26aa78a	c257ee3d-8230-41f3-a5f7-948fd141a900	bf8f9d0a-ad06-448b-88e7-53d6b26aa78a_gdc_realn_rehead.bam	Sequencing Reads	Aligned Reads	TCGA-COAD	TCGA-AA-3525	TCGA-AA-3525-11A	Solid Tissue Normal	1	0	0	0	0	0	0	0	0	0	0	0	0	0	0	0	0	0	0	0	0	0	0	0	0	0	0	0	0	0	0	0	0	0	0	0	0	0	0	0	0
514bfd13-f26d-42b6-8a46-f0e37c5968cc	b32e5b65-53ce-43c4-a19f-0b9aa30c6a09	514bfd13-f26d-42b6-8a46-f0e37c5968cc_gdc_realn_rehead.bam	Sequencing Reads	Aligned Reads	TCGA-COAD	TCGA-AA-A01D	TCGA-AA-A01D-01A	Primary Tumor	1	0	0	0	1	0	1	0	0	0	0	0	0	0	0	1	0	0	0	0	0	0	0	0	0	0	0	0	0	0	0	0	0	0	0	0	0	0	0	0	0
7d61083d-0a2d-417b-a2dd-88999c1e6b00	82e45dec-8993-4006-9c36-1d4ff3e37c5a	7d61083d-0a2d-417b-a2dd-88999c1e6b00_gdc_realn_rehead.bam	Sequencing Reads	Aligned Reads	TCGA-COAD	TCGA-AA-3812	TCGA-AA-3812-01A	Primary Tumor	0	0	0	0	0	0	0	0	0	0	0	0	0	0	0	1	0	0	0	1	0	0	0	0	0	0	0	0	0	0	0	0	0	0	0	0	0	0	0	0	0
ddb9080a-bdf3-412b-8a31-47e9cbd7e75a	01c5c0c0-bfd3-43aa-8f36-0de84e21138f	ddb9080a-bdf3-412b-8a31-47e9cbd7e75a_gdc_realn_rehead.bam	Sequencing Reads	Aligned Reads	TCGA-COAD	TCGA-CA-6717	TCGA-CA-6717-01A	Primary Tumor	0	0	0	0	0	1	1	0	0	0	0	0	0	0	0	1	0	0	0	0	0	0	0	1	0	0	0	0	0	0	0	0	1	0	0	1	0	1	0	0	1
453479a2-8b52-4ac7-bc91-44481818e0d5	ad1cc824-7bbc-4883-96da-55e51d1b6f0d	453479a2-8b52-4ac7-bc91-44481818e0d5_gdc_realn_rehead.bam	Sequencing Reads	Aligned Reads	TCGA-COAD	TCGA-A6-2684	TCGA-A6-2684-01A	Primary Tumor	0	0	0	0	0	0	0	0	0	0	0	0	0	0	0	0	0	0	0	0	0	0	0	0	0	0	0	0	0	0	0	0	0	0	0	0	0	0	0	0	0
c112a4d1-e198-4bf2-afcf-10aeb47b2c01	51879acc-569c-4838-be5a-1740d46e011d	c112a4d1-e198-4bf2-afcf-10aeb47b2c01_gdc_realn_rehead.bam	Sequencing Reads	Aligned Reads	TCGA-COAD	TCGA-AA-3710	TCGA-AA-3710-01A	Primary Tumor	1	0	0	0	0	0	1	0	0	0	1	0	0	0	0	0	0	0	0	0	0	0	1	0	0	0	0	0	1	1	1	0	0	0	0	0	0	0	0	0	0
99d69dc1-ba41-44fc-946c-301181af46e5	8ff632af-e89d-4f9a-a3fa-9db3b5df6a05	99d69dc1-ba41-44fc-946c-301181af46e5_gdc_realn_rehead.bam	Sequencing Reads	Aligned Reads	TCGA-COAD	TCGA-AA-3862	TCGA-AA-3862-01A	Primary Tumor	0	0	0	0	0	0	0	0	0	0	1	0	0	0	0	0	0	0	0	0	0	0	0	0	0	0	0	0	0	0	0	0	0	0	0	0	0	0	0	0	0
8ef7c83f-e8af-44d6-9a73-a903e0f2fc92	0e4db20e-e3d3-4570-bfe4-d4b0a153e231	8ef7c83f-e8af-44d6-9a73-a903e0f2fc92_gdc_realn_rehead.bam	Sequencing Reads	Aligned Reads	TCGA-COAD	TCGA-DM-A0XD	TCGA-DM-A0XD-01A	Primary Tumor	0	1	0	0	0	0	0	0	0	0	0	0	0	0	0	1	0	0	0	0	0	0	0	0	0	0	0	0	0	0	0	0	0	0	0	0	0	0	0	0	0
5d52a026-aca8-4e65-b698-ef8d7d717bf0	5199cdf1-1f3c-4599-b249-74f1ee999489	5d52a026-aca8-4e65-b698-ef8d7d717bf0_gdc_realn_rehead.bam	Sequencing Reads	Aligned Reads	TCGA-COAD	TCGA-D5-6927	TCGA-D5-6927-01A	Primary Tumor	1	0	0	1	1	1	0	0	0	0	0	0	0	0	0	0	0	0	0	0	0	0	0	0	0	0	0	0	0	0	0	0	0	0	0	0	0	0	0	0	0
21c2f3f9-15c3-4d29-995d-1af6d1fac163	b8fe116f-0482-4f17-bfae-cd383fe2c0e3	21c2f3f9-15c3-4d29-995d-1af6d1fac163_gdc_realn_rehead.bam	Sequencing Reads	Aligned Reads	TCGA-COAD	TCGA-NH-A50V	TCGA-NH-A50V-01A	Primary Tumor	0	0	0	1	0	1	0	0	0	0	0	0	0	0	0	0	0	0	0	0	0	0	0	0	0	0	0	0	0	0	0	0	0	0	0	0	0	0	0	0	0
0f1ccb71-4229-4285-9236-d108854f52c5	56ec9cb6-c34f-413f-b04a-ea2e5e429cd3	0f1ccb71-4229-4285-9236-d108854f52c5_gdc_realn_rehead.bam	Sequencing Reads	Aligned Reads	TCGA-COAD	TCGA-AA-3712	TCGA-AA-3712-11A	Solid Tissue Normal	0	0	0	0	1	0	0	0	0	0	0	0	0	0	0	0	0	0	0	0	0	0	0	0	0	0	0	0	0	0	0	0	0	0	0	0	0	0	0	0	0
9b213605-d99c-4b37-809a-ea95ec546814	e297ef94-184c-407c-a91d-e038234174c4	9b213605-d99c-4b37-809a-ea95ec546814_gdc_realn_rehead.bam	Sequencing Reads	Aligned Reads	TCGA-COAD	TCGA-DM-A0XF	TCGA-DM-A0XF-01A	Primary Tumor	0	1	0	0	0	0	1	0	0	0	0	0	0	0	0	1	0	0	0	0	0	0	0	0	0	0	0	0	0	0	0	0	0	0	0	0	0	0	0	0	1
7ab408af-a8b3-4879-aea0-7cd5dade0f00	6f35b897-af4a-4970-9865-bb55b51cfaac	7ab408af-a8b3-4879-aea0-7cd5dade0f00_gdc_realn_rehead.bam	Sequencing Reads	Aligned Reads	TCGA-COAD	TCGA-D5-5537	TCGA-D5-5537-01A	Primary Tumor	1	0	0	0	0	0	0	0	0	0	0	0	1	0	0	0	0	0	0	0	0	0	0	0	0	0	0	0	0	0	0	0	0	0	0	0	0	0	0	0	0
2e36963d-cf99-467e-a9c0-5a93fd2a704a	9689b56e-3b60-4c81-89d0-3b99ae5cacd8	2e36963d-cf99-467e-a9c0-5a93fd2a704a_gdc_realn_rehead.bam	Sequencing Reads	Aligned Reads	TCGA-COAD	TCGA-CM-6170	TCGA-CM-6170-01A	Primary Tumor	0	0	0	0	0	1	0	0	0	0	0	0	0	0	1	1	0	0	0	0	0	0	0	0	0	0	0	0	0	0	1	0	0	0	0	0	0	0	0	0	0
021d9386-04d8-47f3-8b42-5f271463857e	0445b57c-2057-4fd8-aaf6-263793c960c5	021d9386-04d8-47f3-8b42-5f271463857e_gdc_realn_rehead.bam	Sequencing Reads	Aligned Reads	TCGA-COAD	TCGA-DM-A28E	TCGA-DM-A28E-01A	Primary Tumor	0	0	0	0	1	0	0	0	0	0	0	0	0	0	0	0	0	0	0	0	0	0	0	0	0	0	0	0	0	0	0	0	0	0	0	0	0	0	0	0	0
91f75e5c-dc57-465b-9c97-22df7a25e251	d0bc5e29-2b9e-4778-b501-b1b35ebc0571	91f75e5c-dc57-465b-9c97-22df7a25e251_gdc_realn_rehead.bam	Sequencing Reads	Aligned Reads	TCGA-COAD	TCGA-AA-3560	TCGA-AA-3560-01A	Primary Tumor	1	0	0	0	0	0	0	0	0	0	0	0	0	0	0	0	0	0	0	1	0	0	0	0	0	0	0	0	0	0	0	0	0	0	0	0	0	0	0	0	0
e50506e4-c028-4676-8d2f-dc49f119d861	3a5f8663-1dd4-41f5-8aed-0c6f301adecf	e50506e4-c028-4676-8d2f-dc49f119d861_gdc_realn_rehead.bam	Sequencing Reads	Aligned Reads	TCGA-COAD	TCGA-AA-3693	TCGA-AA-3693-01A	Primary Tumor	0	0	0	0	0	0	1	0	0	0	0	0	0	0	0	0	0	0	0	0	0	0	0	0	0	0	0	0	0	0	0	0	0	0	0	0	0	0	0	0	0
09a406e9-3bca-408e-b334-c7123688633a	d6cd2e4b-02a2-46d8-aead-2d2330f3d9b7	09a406e9-3bca-408e-b334-c7123688633a_gdc_realn_rehead.bam	Sequencing Reads	Aligned Reads	TCGA-COAD	TCGA-CM-6676	TCGA-CM-6676-01A	Primary Tumor	1	0	1	0	0	0	0	0	0	0	0	0	0	0	0	0	0	0	0	0	0	0	0	0	0	0	0	0	0	0	0	0	0	0	0	0	0	0	0	0	0
8dc3cf99-702b-4c4e-b7c7-b2df93a495ac	5043ce43-ed05-4ec8-9264-3d819eecf0b4	8dc3cf99-702b-4c4e-b7c7-b2df93a495ac_gdc_realn_rehead.bam	Sequencing Reads	Aligned Reads	TCGA-COAD	TCGA-CM-5341	TCGA-CM-5341-01A	Primary Tumor	0	0	0	1	0	0	0	0	0	0	0	1	0	0	0	0	0	0	0	0	0	0	0	0	0	0	0	0	0	0	0	0	0	0	0	0	0	0	0	0	0
75f985b1-a45c-45c6-89b4-8569756592ac	670e9a3d-5a6e-4ddb-a1bf-6e48e3786fb1	75f985b1-a45c-45c6-89b4-8569756592ac_gdc_realn_rehead.bam	Sequencing Reads	Aligned Reads	TCGA-COAD	TCGA-A6-2678	TCGA-A6-2678-01A	Primary Tumor	1	0	0	0	0	0	0	0	0	0	0	0	0	0	1	0	0	0	0	0	0	0	0	0	0	0	0	0	0	0	0	0	1	0	0	0	0	0	0	0	0
805bced2-d006-4e50-b085-1ea048f546fd	374d20f1-4934-4bc2-93bf-0c9bb3d4ed0f	805bced2-d006-4e50-b085-1ea048f546fd_gdc_realn_rehead.bam	Sequencing Reads	Aligned Reads	TCGA-COAD	TCGA-A6-6138	TCGA-A6-6138-01A	Primary Tumor	0	0	0	0	0	0	0	0	0	0	0	0	0	0	0	0	0	0	0	0	0	0	0	0	0	0	0	0	0	0	0	0	0	0	0	0	0	0	0	0	0
23406c10-b751-4552-8599-e040269848ae	33b941a9-a916-410d-9507-51f4599decab	23406c10-b751-4552-8599-e040269848ae_gdc_realn_rehead.bam	Sequencing Reads	Aligned Reads	TCGA-COAD	TCGA-AD-6548	TCGA-AD-6548-01A	Primary Tumor	1	0	1	0	0	0	0	0	0	0	0	0	0	1	0	1	0	0	0	0	0	0	1	0	0	1	0	0	0	0	0	0	0	0	0	1	0	1	0	0	0
5c577d8d-cb6e-4f0c-9c7c-70bfe5eefbb0	21f963c0-098a-4086-a67d-5eb2ac203dde	5c577d8d-cb6e-4f0c-9c7c-70bfe5eefbb0_gdc_realn_rehead.bam	Sequencing Reads	Aligned Reads	TCGA-COAD	TCGA-AA-3548	TCGA-AA-3548-01A	Primary Tumor	0	0	1	0	0	0	0	0	0	0	0	1	0	0	0	1	0	0	0	0	0	0	0	0	0	0	0	0	0	0	1	0	0	0	0	0	0	0	0	0	0
0f8facf1-341f-49ae-b52d-7bcba989191e	e7db975a-8f64-49fd-a68c-5f6ab3690b1a	0f8facf1-341f-49ae-b52d-7bcba989191e_gdc_realn_rehead.bam	Sequencing Reads	Aligned Reads	TCGA-COAD	TCGA-AM-5820	TCGA-AM-5820-01A	Primary Tumor	0	0	1	0	0	0	0	0	0	0	0	0	0	0	0	0	0	0	0	0	0	0	0	0	0	0	0	0	0	0	0	0	0	0	0	0	0	0	0	0	0
0cee75ae-e635-4b6e-89b2-2f547e0ad4cc	538f05ee-2fa6-477d-a4dc-8668ad6f0c87	0cee75ae-e635-4b6e-89b2-2f547e0ad4cc_gdc_realn_rehead.bam	Sequencing Reads	Aligned Reads	TCGA-COAD	TCGA-CM-5862	TCGA-CM-5862-01A	Primary Tumor	0	0	0	0	0	0	0	0	0	0	1	0	0	0	0	0	0	0	0	0	0	0	0	0	0	0	0	0	0	0	0	0	0	0	0	0	0	0	0	0	0
cef1254d-b696-4a17-b8f7-18ba8936cbfc	fcd30e89-8cc6-4f73-bdfa-82ee29acfaaf	cef1254d-b696-4a17-b8f7-18ba8936cbfc_gdc_realn_rehead.bam	Sequencing Reads	Aligned Reads	TCGA-COAD	TCGA-AA-3841	TCGA-AA-3841-01A	Primary Tumor	1	0	0	0	0	0	0	0	0	0	1	0	0	0	0	0	0	0	0	0	0	0	0	0	0	0	0	0	0	0	0	0	0	0	0	0	0	0	0	0	0
da093084-a1e7-460c-9002-a62042307a8b	4b2fc72d-87f6-43ec-87b2-64c2a028f26b	da093084-a1e7-460c-9002-a62042307a8b_gdc_realn_rehead.bam	Sequencing Reads	Aligned Reads	TCGA-COAD	TCGA-AA-3561	TCGA-AA-3561-01A	Primary Tumor	0	0	0	0	0	0	1	0	0	0	0	1	0	0	0	0	0	0	0	0	0	0	0	0	0	0	0	0	0	0	0	0	0	0	0	0	0	0	0	0	0
8c2a2263-d375-421c-8e5a-4fadc6dad2c7	fa5e83a0-4d1d-46fe-9f11-fb4a5bc2a87f	8c2a2263-d375-421c-8e5a-4fadc6dad2c7_gdc_realn_rehead.bam	Sequencing Reads	Aligned Reads	TCGA-COAD	TCGA-AZ-6599	TCGA-AZ-6599-11A	Solid Tissue Normal	1	0	0	0	0	0	0	0	0	0	1	0	0	0	0	0	0	0	0	0	0	0	0	0	0	0	0	0	0	0	0	0	0	0	0	0	0	0	0	0	0
78f35f00-e807-43dc-8fe4-98bcee7fd6ae	2d9c8cc3-d56a-4920-b86c-2389ca913e97	78f35f00-e807-43dc-8fe4-98bcee7fd6ae_gdc_realn_rehead.bam	Sequencing Reads	Aligned Reads	TCGA-COAD	TCGA-A6-2678	TCGA-A6-2678-11A	Solid Tissue Normal	1	0	0	1	0	0	0	0	0	0	0	0	0	0	0	0	0	0	0	0	0	0	0	0	0	0	0	0	0	0	0	0	0	0	1	0	0	0	0	0	0
006cb4e4-cb57-4b4f-98ed-475fa7f7f74d	ed77b3cf-a543-439f-8e11-7c1fb9efb157	006cb4e4-cb57-4b4f-98ed-475fa7f7f74d_gdc_realn_rehead.bam	Sequencing Reads	Aligned Reads	TCGA-COAD	TCGA-A6-2686	TCGA-A6-2686-01A	Primary Tumor	1	0	1	0	0	0	0	0	0	0	0	0	0	0	0	1	0	0	0	0	0	0	1	0	0	0	0	0	0	0	0	0	0	0	0	0	0	0	0	1	0
369bd7c9-cee8-47f6-bdbc-2e0884f05f71	c5849645-9fb4-472f-b5d0-98dfbe740b9c	369bd7c9-cee8-47f6-bdbc-2e0884f05f71_gdc_realn_rehead.bam	Sequencing Reads	Aligned Reads	TCGA-COAD	TCGA-F4-6703	TCGA-F4-6703-01A	Primary Tumor	0	0	1	0	0	0	0	0	0	0	0	0	0	0	0	0	0	0	0	0	0	0	0	0	0	0	0	0	0	0	0	0	0	0	0	0	0	0	0	0	0
d8e1699d-7871-4f3c-94b5-424295161b1c	cfc92f92-a090-4b6e-a290-df5c2e67adaf	d8e1699d-7871-4f3c-94b5-424295161b1c_gdc_realn_rehead.bam	Sequencing Reads	Aligned Reads	TCGA-COAD	TCGA-D5-6539	TCGA-D5-6539-01A	Primary Tumor	0	0	0	1	0	0	0	0	0	0	0	0	0	0	0	0	0	0	0	0	0	0	0	0	0	0	0	0	0	0	0	0	0	0	0	0	0	0	0	0	0
ed92322d-0c36-4e4a-a3c2-b66a6632fd3d	79e4c306-e3fb-468b-a218-f74f967ad09e	ed92322d-0c36-4e4a-a3c2-b66a6632fd3d_gdc_realn_rehead.bam	Sequencing Reads	Aligned Reads	TCGA-COAD	TCGA-AA-3519	TCGA-AA-3519-01A	Primary Tumor	1	0	1	0	0	0	0	0	0	0	0	0	0	0	0	0	0	0	0	0	0	0	0	0	0	0	0	0	0	0	0	0	0	0	0	0	0	0	0	0	0
b8fc9557-54d2-4b97-8c84-96bb1a36e8d2	f815284b-74a2-4ad8-9f1b-aa1ec54fe579	b8fc9557-54d2-4b97-8c84-96bb1a36e8d2_gdc_realn_rehead.bam	Sequencing Reads	Aligned Reads	TCGA-COAD	TCGA-F4-6704	TCGA-F4-6704-01A	Primary Tumor	0	0	1	1	0	0	0	0	0	0	0	0	0	0	0	0	0	0	0	0	0	0	0	0	0	0	0	0	0	0	0	0	0	0	0	0	0	0	0	0	0
217fb243-bc57-4764-b004-9e3043858735	3554e5ef-2546-405f-b206-4506044d9e34	217fb243-bc57-4764-b004-9e3043858735_gdc_realn_rehead.bam	Sequencing Reads	Aligned Reads	TCGA-COAD	TCGA-G4-6321	TCGA-G4-6321-01A	Primary Tumor	0	0	0	0	0	0	0	0	0	0	0	0	0	0	0	0	0	0	0	0	0	0	0	0	0	0	0	0	0	0	0	0	0	0	0	0	0	0	0	0	0
3edb1db6-df49-4d05-9109-91b2e63a6845	cb21f8e0-9231-4fa5-95cb-90d44a2fc994	3edb1db6-df49-4d05-9109-91b2e63a6845_gdc_realn_rehead.bam	Sequencing Reads	Aligned Reads	TCGA-COAD	TCGA-AA-A00E	TCGA-AA-A00E-01A	Primary Tumor	0	0	0	0	0	0	0	0	0	0	0	0	0	0	0	0	0	0	0	0	0	0	0	0	0	0	0	0	0	0	0	0	0	0	0	0	0	0	0	0	0
34994ab9-7ace-4a11-a4bf-201e30797d9c	5ac8fcfb-439f-4fe8-9365-cab7a65d1ffb	34994ab9-7ace-4a11-a4bf-201e30797d9c_gdc_realn_rehead.bam	Sequencing Reads	Aligned Reads	TCGA-COAD	TCGA-CA-5254	TCGA-CA-5254-01A	Primary Tumor	1	1	1	0	0	1	0	0	0	0	0	0	0	0	0	0	0	0	0	0	0	0	0	0	1	0	0	0	0	0	0	0	0	0	0	0	0	0	0	1	0
fe5eafcd-81db-48a4-b4bc-665f7c76cc50	25b69024-8496-4ec2-b780-fe52fdbd6bc4	fe5eafcd-81db-48a4-b4bc-665f7c76cc50_gdc_realn_rehead.bam	Sequencing Reads	Aligned Reads	TCGA-COAD	TCGA-AA-3850	TCGA-AA-3850-01A	Primary Tumor	1	0	1	1	0	0	0	0	0	0	0	0	0	0	0	0	0	0	0	0	0	0	0	0	0	0	0	0	0	0	0	0	0	0	0	0	0	0	0	0	0
b22288af-a70e-4aad-9016-f7cf0440c04c	4b2bacde-02fa-4edf-bbff-a1fc8b864bac	b22288af-a70e-4aad-9016-f7cf0440c04c_gdc_realn_rehead.bam	Sequencing Reads	Aligned Reads	TCGA-COAD	TCGA-AA-A02E	TCGA-AA-A02E-01A	Primary Tumor	0	0	1	1	0	0	0	0	0	1	0	0	0	0	0	0	0	0	0	1	0	0	0	0	0	0	0	0	0	0	1	0	0	0	0	0	0	0	0	0	0
cf9245ca-b750-4a25-9d4f-5ff203a2c786	504fe859-218b-4468-abbb-698fea838d81	cf9245ca-b750-4a25-9d4f-5ff203a2c786_gdc_realn_rehead.bam	Sequencing Reads	Aligned Reads	TCGA-COAD	TCGA-AA-3509	TCGA-AA-3509-01A	Primary Tumor	0	0	1	0	0	0	0	1	0	0	0	1	0	0	0	0	0	0	0	0	0	0	0	0	0	0	0	1	0	0	0	0	0	0	0	0	0	0	0	0	0
198eadc4-7edb-44ae-a581-11bf7c0a6a6f	34d812f9-20d4-4abe-96d7-9890e7777246	198eadc4-7edb-44ae-a581-11bf7c0a6a6f_gdc_realn_rehead.bam	Sequencing Reads	Aligned Reads	TCGA-COAD	TCGA-A6-6780	TCGA-A6-6780-01A	Primary Tumor	1	0	0	0	0	0	1	0	0	0	0	1	0	0	0	0	0	0	0	0	0	0	0	0	0	0	0	0	0	0	0	0	0	0	0	0	0	0	0	0	0
3efd67e3-dcc1-4155-8b76-54dc1a057aae	ef7c0e3b-66ac-43c8-a220-abdffbdd2f24	3efd67e3-dcc1-4155-8b76-54dc1a057aae_gdc_realn_rehead.bam	Sequencing Reads	Aligned Reads	TCGA-COAD	TCGA-AA-3655	TCGA-AA-3655-01A	Primary Tumor	0	0	0	1	0	1	0	0	0	0	0	0	0	0	0	0	0	0	0	0	0	0	0	0	0	0	0	1	0	0	0	0	0	0	0	0	0	0	1	0	0
f763598b-c6c4-4373-8920-9d0d7044a4eb	65e7d9df-c3b1-448e-82c9-338f30965c14	f763598b-c6c4-4373-8920-9d0d7044a4eb_gdc_realn_rehead.bam	Sequencing Reads	Aligned Reads	TCGA-COAD	TCGA-AA-A01Q	TCGA-AA-A01Q-01A	Primary Tumor	0	0	0	0	0	0	0	0	0	0	0	0	0	0	1	1	0	0	0	0	0	0	0	0	0	0	0	0	0	0	0	0	0	0	0	0	0	0	0	0	0
c368b24a-59cd-4e51-a493-d885c3014c52	2844f55e-41d5-4588-8b09-52d497c597bb	c368b24a-59cd-4e51-a493-d885c3014c52_gdc_realn_rehead.bam	Sequencing Reads	Aligned Reads	TCGA-COAD	TCGA-AA-3977	TCGA-AA-3977-01A	Primary Tumor	0	0	0	0	0	0	0	0	0	0	0	0	1	1	0	0	0	0	0	0	0	0	0	1	0	0	0	0	0	1	0	1	1	1	1	0	0	0	0	0	0
7092b1ff-3a7a-4eee-acb6-d3ed1ee80c1e	fd9ac46f-2517-446c-9325-06f8db2ab89c	7092b1ff-3a7a-4eee-acb6-d3ed1ee80c1e_gdc_realn_rehead.bam	Sequencing Reads	Aligned Reads	TCGA-COAD	TCGA-4N-A93T	TCGA-4N-A93T-01A	Primary Tumor	0	0	0	0	0	0	0	0	0	0	0	0	0	0	0	0	0	0	0	0	0	0	0	0	0	0	0	0	0	0	0	0	0	0	0	0	0	0	0	0	0
052f1474-7c28-4603-bbd2-0986590c1928	ecc26a6d-e617-48ec-bb78-04da3ce51325	052f1474-7c28-4603-bbd2-0986590c1928_gdc_realn_rehead.bam	Sequencing Reads	Aligned Reads	TCGA-COAD	TCGA-CM-6675	TCGA-CM-6675-01A	Primary Tumor	1	1	0	1	0	1	0	0	0	0	0	0	0	0	0	1	0	0	0	0	0	0	0	0	0	0	0	0	0	0	1	0	0	0	0	0	0	0	0	0	0
3a2fcafb-e1dd-426d-852a-c08181495de3	7042182c-2001-45bf-baf1-5d3e6827c47d	3a2fcafb-e1dd-426d-852a-c08181495de3_gdc_realn_rehead.bam	Sequencing Reads	Aligned Reads	TCGA-COAD	TCGA-AA-3525	TCGA-AA-3525-01A	Primary Tumor	1	0	0	0	0	1	0	0	0	0	0	0	0	0	1	0	0	0	0	0	0	0	0	0	0	0	1	0	1	0	1	0	0	1	0	0	0	0	0	0	0
ee5b858b-2292-432d-8883-ca98d8ed0e25	d4e4ecc5-821c-4523-ac4d-7f7f66c44822	ee5b858b-2292-432d-8883-ca98d8ed0e25_gdc_realn_rehead.bam	Sequencing Reads	Aligned Reads	TCGA-COAD	TCGA-CK-5912	TCGA-CK-5912-01A	Primary Tumor	1	0	0	0	0	1	0	0	0	0	0	0	0	0	0	0	0	0	0	0	0	0	0	0	0	0	0	0	0	0	0	0	0	0	0	0	0	0	0	0	0
282a7370-1db8-49e6-9211-d6ee2991ae1b	f4d688e5-b7b8-494a-9115-5c3522ae8e45	282a7370-1db8-49e6-9211-d6ee2991ae1b_gdc_realn_rehead.bam	Sequencing Reads	Aligned Reads	TCGA-COAD	TCGA-CM-4751	TCGA-CM-4751-01A	Primary Tumor	1	0	0	0	0	1	1	0	0	0	0	0	0	0	0	0	1	0	0	0	0	0	0	0	0	0	0	0	1	0	0	0	0	0	0	0	0	0	0	0	0
f2b17b92-131e-46dc-b01f-04d8efec938a	55471c14-4151-4c73-b8c6-6b928cbce34a	f2b17b92-131e-46dc-b01f-04d8efec938a_gdc_realn_rehead.bam	Sequencing Reads	Aligned Reads	TCGA-COAD	TCGA-AA-3950	TCGA-AA-3950-01A	Primary Tumor	1	0	0	0	0	0	0	0	0	0	0	0	0	0	0	0	0	0	0	0	0	0	0	0	0	0	0	0	0	0	0	0	0	0	0	0	0	0	0	0	0
35357ea6-a8e2-42c6-ab3b-2653babe2d67	fe0ce41e-3f45-47e1-bd31-56fde0668b0e	35357ea6-a8e2-42c6-ab3b-2653babe2d67_gdc_realn_rehead.bam	Sequencing Reads	Aligned Reads	TCGA-COAD	TCGA-F4-6569	TCGA-F4-6569-01A	Primary Tumor	1	0	0	0	1	1	0	0	0	0	0	0	0	0	0	0	0	0	0	1	0	0	0	0	0	0	0	0	0	0	0	0	0	0	0	0	0	1	0	0	1
8a19416d-3473-4815-be4d-14edf300ebf0	c7ac45b4-b821-404f-92b2-2361e66289e4	8a19416d-3473-4815-be4d-14edf300ebf0_gdc_realn_rehead.bam	Sequencing Reads	Aligned Reads	TCGA-COAD	TCGA-AA-A022	TCGA-AA-A022-01A	Primary Tumor	0	0	0	0	1	1	0	0	0	0	0	0	0	0	0	1	0	0	0	1	0	1	1	0	0	0	0	0	0	0	0	1	0	0	0	0	0	1	0	0	0
e88531eb-f77f-4128-9201-f788b2c6f67f	6fbeb1e7-a565-4898-a440-5e39173af186	e88531eb-f77f-4128-9201-f788b2c6f67f_gdc_realn_rehead.bam	Sequencing Reads	Aligned Reads	TCGA-COAD	TCGA-AA-3562	TCGA-AA-3562-01A	Primary Tumor	0	0	0	0	0	0	0	0	0	0	0	0	0	0	0	0	0	0	0	1	0	0	0	0	0	1	0	0	0	0	0	0	0	0	0	0	0	0	0	0	0
274adb3c-0a7f-4078-a27d-ea8c470b8963	6b6f1710-30a2-4b2f-bc4b-5087b04b8d50	274adb3c-0a7f-4078-a27d-ea8c470b8963_gdc_realn_rehead.bam	Sequencing Reads	Aligned Reads	TCGA-COAD	TCGA-AA-3855	TCGA-AA-3855-01A	Primary Tumor	1	0	0	0	0	0	0	0	0	0	0	0	0	0	0	0	0	0	0	0	0	1	0	0	0	0	0	0	0	0	0	0	0	0	0	0	0	0	0	0	0
0f8784c1-5d17-41ce-9d28-be79635487c3	d7f7a9b5-bb8a-47a7-8b30-66042e448446	0f8784c1-5d17-41ce-9d28-be79635487c3_gdc_realn_rehead.bam	Sequencing Reads	Aligned Reads	TCGA-COAD	TCGA-AA-3510	TCGA-AA-3510-01A	Primary Tumor	0	0	0	0	0	0	0	0	0	0	0	0	0	0	0	0	0	0	0	0	0	0	0	0	0	0	0	0	0	0	0	0	0	0	0	0	0	0	0	0	0
35fec3ca-aa5e-4c82-8d1a-b1adf588b566	24a2b66f-7253-4878-bca8-1827b435dff5	35fec3ca-aa5e-4c82-8d1a-b1adf588b566_gdc_realn_rehead.bam	Sequencing Reads	Aligned Reads	TCGA-COAD	TCGA-AA-3531	TCGA-AA-3531-11A	Solid Tissue Normal	1	0	0	0	0	0	0	0	0	0	0	0	0	0	0	0	0	0	0	0	0	0	0	0	0	0	0	0	0	0	0	0	0	0	0	0	0	0	0	0	0
4faf7f38-ed77-4883-a5e6-1d8d55679fb1	f9745437-1d51-43f3-940d-0086a1912aec	4faf7f38-ed77-4883-a5e6-1d8d55679fb1_gdc_realn_rehead.bam	Sequencing Reads	Aligned Reads	TCGA-COAD	TCGA-A6-2674	TCGA-A6-2674-01B	Primary Tumor	0	0	0	0	0	0	0	0	0	0	0	0	0	0	1	0	0	0	0	0	0	0	0	0	0	0	0	0	0	0	0	0	0	0	0	0	0	0	0	0	0
1c031b55-604d-4127-abb6-a44f728bc160	c43c8100-92b1-4ad1-8f64-465299c53113	1c031b55-604d-4127-abb6-a44f728bc160_gdc_realn_rehead.bam	Sequencing Reads	Aligned Reads	TCGA-COAD	TCGA-AA-3861	TCGA-AA-3861-01A	Primary Tumor	0	0	0	0	0	0	0	0	0	0	0	0	1	0	0	0	0	0	0	0	0	0	0	0	0	0	0	0	0	0	0	0	0	0	0	0	0	0	0	0	0
511336f1-e7fd-40fa-a4ed-df3730076095	5b225e8b-014b-4407-bc80-8566b10d9103	511336f1-e7fd-40fa-a4ed-df3730076095_gdc_realn_rehead.bam	Sequencing Reads	Aligned Reads	TCGA-COAD	TCGA-AZ-6603	TCGA-AZ-6603-11A	Solid Tissue Normal	0	0	0	1	0	0	0	0	0	0	0	0	0	0	0	0	0	0	0	0	0	0	0	0	0	0	0	0	0	0	0	0	0	0	0	0	0	0	0	0	0
4fc597dc-8553-4bc2-b066-3f567f1978a1	2fb18d77-8b41-4c3a-9359-d1894466351a	4fc597dc-8553-4bc2-b066-3f567f1978a1_gdc_realn_rehead.bam	Sequencing Reads	Aligned Reads	TCGA-COAD	TCGA-CM-6680	TCGA-CM-6680-01A	Primary Tumor	1	0	0	0	0	1	0	0	0	0	0	0	0	1	0	1	0	0	0	0	0	0	1	0	0	0	0	0	0	0	0	0	0	0	0	0	0	0	0	0	0
d08b9af3-ba13-4cf1-9958-c6129b8bbd55	1b42179f-9465-49b6-910d-24801896e9a3	d08b9af3-ba13-4cf1-9958-c6129b8bbd55_gdc_realn_rehead.bam	Sequencing Reads	Aligned Reads	TCGA-COAD	TCGA-AY-5543	TCGA-AY-5543-01A	Primary Tumor	0	0	0	1	0	0	0	0	0	1	0	0	0	0	0	0	0	0	0	1	1	0	0	0	0	0	0	1	0	0	0	0	0	0	0	0	0	0	0	0	0
396de622-871b-4e01-996b-95fd89f25a05	9a08a37e-4b2a-47c7-b472-c6e7d01455e0	396de622-871b-4e01-996b-95fd89f25a05_gdc_realn_rehead.bam	Sequencing Reads	Aligned Reads	TCGA-COAD	TCGA-AA-A01K	TCGA-AA-A01K-01A	Primary Tumor	0	0	0	0	0	0	0	0	0	0	0	1	0	0	0	0	0	0	0	0	0	0	0	0	0	0	0	0	0	0	0	0	0	0	0	0	0	0	0	0	0
791ce7f6-086f-4af2-a789-b2abe2a8e632	a1da668f-e62b-4b39-b1de-be6df71496ad	791ce7f6-086f-4af2-a789-b2abe2a8e632_gdc_realn_rehead.bam	Sequencing Reads	Aligned Reads	TCGA-COAD	TCGA-A6-2684	TCGA-A6-2684-01C	Primary Tumor	0	0	0	0	0	0	0	0	0	0	0	0	0	0	0	0	0	0	0	0	0	1	0	0	0	0	0	0	0	0	0	0	0	0	0	0	0	0	0	0	0
a7967ba3-cf67-4668-b3ac-10a7de89306d	2e2cf870-a954-4e62-973a-875b7da7b226	a7967ba3-cf67-4668-b3ac-10a7de89306d_gdc_realn_rehead.bam	Sequencing Reads	Aligned Reads	TCGA-COAD	TCGA-AA-3673	TCGA-AA-3673-01A	Primary Tumor	0	0	0	0	0	0	0	0	0	0	0	0	0	0	0	0	0	0	0	1	1	0	1	1	0	0	0	0	0	0	1	0	0	1	0	0	0	0	0	0	0
54ab9e7b-3c36-40ab-ab68-a3e9a91638d6	580673b2-53c8-45d3-bc11-aad2e8d20da8	54ab9e7b-3c36-40ab-ab68-a3e9a91638d6_gdc_realn_rehead.bam	Sequencing Reads	Aligned Reads	TCGA-COAD	TCGA-AA-3502	TCGA-AA-3502-01A	Primary Tumor	0	0	0	0	0	1	0	0	0	0	0	0	0	0	0	1	0	0	0	1	1	0	0	0	0	0	0	0	0	0	0	0	0	0	0	0	0	0	0	0	0
1167a20c-6407-4cd1-a918-6c6a7ee50070	f7aa5718-ff14-4043-adc9-cf5639b1ffc5	1167a20c-6407-4cd1-a918-6c6a7ee50070_gdc_realn_rehead.bam	Sequencing Reads	Aligned Reads	TCGA-COAD	TCGA-AA-3553	TCGA-AA-3553-01A	Primary Tumor	0	0	1	0	0	0	1	0	0	0	0	0	0	0	1	0	0	0	0	0	0	0	0	0	0	0	1	1	0	0	0	0	1	0	0	0	0	0	0	0	0
b5a86d96-5315-4d48-a736-5d27323c01ad	fed30722-ba86-409a-9728-43ab77ebffa7	b5a86d96-5315-4d48-a736-5d27323c01ad_gdc_realn_rehead.bam	Sequencing Reads	Aligned Reads	TCGA-COAD	TCGA-D5-6533	TCGA-D5-6533-01A	Primary Tumor	1	0	0	0	0	0	0	0	0	0	1	0	0	0	0	0	0	1	0	0	0	0	0	0	0	0	0	0	0	0	0	0	0	0	0	0	0	0	0	0	0
cccefb79-0e9e-43be-a760-7e794b2a7fa2	2341bc87-50c7-4fcf-a721-abc8744aaf1b	cccefb79-0e9e-43be-a760-7e794b2a7fa2_gdc_realn_rehead.bam	Sequencing Reads	Aligned Reads	TCGA-COAD	TCGA-AA-A010	TCGA-AA-A010-01A	Primary Tumor	0	0	1	1	0	0	0	0	0	0	0	0	0	0	0	1	0	0	0	1	1	0	0	0	0	0	0	0	0	0	0	0	0	1	0	0	0	1	0	0	0
cd95eba4-01f3-4161-ae8a-3d6e45c28082	e295108a-71d8-400e-9f31-e6a3efafc790	cd95eba4-01f3-4161-ae8a-3d6e45c28082_gdc_realn_rehead.bam	Sequencing Reads	Aligned Reads	TCGA-COAD	TCGA-AA-A02O	TCGA-AA-A02O-01A	Primary Tumor	1	0	0	0	0	0	0	0	0	1	0	0	0	0	0	1	0	0	0	0	0	0	0	0	0	0	0	0	0	0	0	1	0	0	0	0	0	0	0	0	0
630ad2cc-1ed4-41e6-8968-ef473ad82dd0	76d40084-e28b-4420-82e3-7de888f3ecb5	630ad2cc-1ed4-41e6-8968-ef473ad82dd0_gdc_realn_rehead.bam	Sequencing Reads	Aligned Reads	TCGA-COAD	TCGA-CK-4952	TCGA-CK-4952-01A	Primary Tumor	0	1	0	0	0	1	0	0	0	0	0	0	0	0	0	1	0	0	0	0	0	0	0	0	1	0	0	0	0	0	0	0	0	0	0	0	0	0	0	0	0
9ed21c0d-534b-4cb3-ae43-76493e097644	c1c3ed06-d423-46bf-8b43-77f7817c59bd	9ed21c0d-534b-4cb3-ae43-76493e097644_gdc_realn_rehead.bam	Sequencing Reads	Aligned Reads	TCGA-COAD	TCGA-A6-2675	TCGA-A6-2675-01A	Primary Tumor	0	0	0	0	0	0	0	0	0	0	0	0	1	1	0	0	0	0	0	0	0	0	0	0	0	0	0	0	0	0	0	0	0	0	0	0	0	0	0	0	0
abad78c0-20fe-4fef-ac2f-4e3b6f4f2635	b0b7a16b-a600-46d0-98ec-cdd707456446	abad78c0-20fe-4fef-ac2f-4e3b6f4f2635_gdc_realn_rehead.bam	Sequencing Reads	Aligned Reads	TCGA-COAD	TCGA-AA-3972	TCGA-AA-3972-01A	Primary Tumor	0	0	0	0	0	1	1	0	0	0	0	0	0	0	0	0	0	0	0	0	0	0	0	0	0	0	0	0	0	0	0	0	0	0	0	0	0	0	0	0	0
865d391b-63f6-4595-b653-14d661b5f6a4	889a7a6a-94c9-4841-9729-5776305164aa	865d391b-63f6-4595-b653-14d661b5f6a4_gdc_realn_rehead.bam	Sequencing Reads	Aligned Reads	TCGA-COAD	TCGA-A6-6654	TCGA-A6-6654-01A	Primary Tumor	0	1	0	1	0	0	0	0	0	0	1	0	1	0	0	0	0	0	0	0	0	0	0	0	0	0	0	0	0	0	0	0	0	0	0	0	0	0	0	0	0
4d5fd7e4-51cd-41a0-8a1d-50c5c9f8a306	e3e3cf2e-46e1-47ec-8b96-a8df15e22dc0	4d5fd7e4-51cd-41a0-8a1d-50c5c9f8a306_gdc_realn_rehead.bam	Sequencing Reads	Aligned Reads	TCGA-COAD	TCGA-AY-A54L	TCGA-AY-A54L-01A	Primary Tumor	1	0	1	0	0	0	0	0	0	0	1	0	0	0	0	0	0	0	0	0	0	0	0	0	0	0	0	0	0	0	0	0	0	0	0	0	0	0	0	0	0
167c9f14-02ef-4fc3-b79c-85b4ef59c622	f0bb44d7-edd3-4e2b-84b5-1d389c8d1605	167c9f14-02ef-4fc3-b79c-85b4ef59c622_gdc_realn_rehead.bam	Sequencing Reads	Aligned Reads	TCGA-COAD	TCGA-A6-A56B	TCGA-A6-A56B-01A	Primary Tumor	0	0	0	0	0	0	0	1	0	0	0	0	0	0	0	1	0	0	0	0	0	0	0	0	0	0	0	0	0	0	0	0	0	0	0	0	0	0	0	0	0
1cd37996-72f6-4f7b-bae1-d4b724f9c23e	f0d8d261-4a8d-43ee-88b1-dd0ae617401f	1cd37996-72f6-4f7b-bae1-d4b724f9c23e_gdc_realn_rehead.bam	Sequencing Reads	Aligned Reads	TCGA-COAD	TCGA-AA-3842	TCGA-AA-3842-01A	Primary Tumor	0	0	0	0	1	1	0	0	0	1	0	0	0	0	0	0	0	0	0	0	0	0	0	0	0	0	0	0	0	0	0	0	0	0	0	0	0	0	0	0	0
cf6eb874-d8c2-48e9-9615-1294fe77e477	3d25c72a-da13-4330-b198-41b3aa049f50	cf6eb874-d8c2-48e9-9615-1294fe77e477_gdc_realn_rehead.bam	Sequencing Reads	Aligned Reads	TCGA-COAD	TCGA-AA-A00D	TCGA-AA-A00D-01A	Primary Tumor	0	0	0	0	0	0	1	0	0	0	0	0	0	1	1	0	0	0	0	0	0	0	0	0	0	0	0	0	0	0	0	0	0	0	0	0	0	0	0	0	0
624472a4-7e54-44ab-8853-ed101c449ca9	3d33fcb1-c467-4359-a59e-e8e6c641a086	624472a4-7e54-44ab-8853-ed101c449ca9_gdc_realn_rehead.bam	Sequencing Reads	Aligned Reads	TCGA-COAD	TCGA-D5-6535	TCGA-D5-6535-01A	Primary Tumor	0	0	1	1	1	0	0	0	0	0	0	0	0	0	0	0	0	0	0	0	0	0	0	0	0	0	0	0	0	0	0	0	0	0	0	0	0	0	0	0	0
c7562341-4438-4542-b6d7-a680f1d6020e	6faefeb4-7f70-4a28-b0bf-670a6cf1a281	c7562341-4438-4542-b6d7-a680f1d6020e_gdc_realn_rehead.bam	Sequencing Reads	Aligned Reads	TCGA-COAD	TCGA-CM-6166	TCGA-CM-6166-01A	Primary Tumor	1	0	1	0	0	0	0	0	0	0	0	0	0	0	0	0	0	0	0	0	0	0	0	0	0	0	0	0	0	0	0	0	0	0	0	0	0	0	0	0	0
c78c26a8-d1bc-45b8-8a52-409d4e0cf405	cc3e88d0-910c-4bd7-8e17-a15b2ef9f62c	c78c26a8-d1bc-45b8-8a52-409d4e0cf405_gdc_realn_rehead.bam	Sequencing Reads	Aligned Reads	TCGA-COAD	TCGA-AA-A01G	TCGA-AA-A01G-01A	Primary Tumor	0	0	1	0	0	0	0	0	0	0	0	0	0	0	0	0	0	0	0	1	0	0	0	0	0	0	0	0	0	0	0	0	0	0	0	0	0	0	0	1	0
8f828ddc-e0b1-4bed-9c4f-53cd5163d555	ea4d5db7-d421-4b92-a9fb-5ed74565e85c	8f828ddc-e0b1-4bed-9c4f-53cd5163d555_gdc_realn_rehead.bam	Sequencing Reads	Aligned Reads	TCGA-COAD	TCGA-CM-6674	TCGA-CM-6674-01A	Primary Tumor	1	0	1	0	0	0	0	0	0	0	0	0	0	0	0	0	0	0	0	0	0	0	0	0	1	0	0	0	0	0	0	0	0	0	0	0	0	0	0	0	0
0f8cc883-449e-486f-a4cd-e413b5786b1a	ea4719d5-63a3-49e8-bf2b-69b5a42f8f3e	0f8cc883-449e-486f-a4cd-e413b5786b1a_gdc_realn_rehead.bam	Sequencing Reads	Aligned Reads	TCGA-COAD	TCGA-AY-6196	TCGA-AY-6196-01A	Primary Tumor	1	0	0	0	0	1	0	0	0	0	0	0	0	0	0	0	0	0	0	0	0	0	0	0	0	0	0	0	0	0	0	0	0	0	0	0	1	0	0	0	0
b333d4db-a14a-4b88-89d0-b5d77be307bf	31dadbd1-e5d9-4248-a61e-e399ef944106	b333d4db-a14a-4b88-89d0-b5d77be307bf_gdc_realn_rehead.bam	Sequencing Reads	Aligned Reads	TCGA-COAD	TCGA-CA-5255	TCGA-CA-5255-01A	Primary Tumor	0	0	0	0	0	0	1	0	0	0	1	0	0	0	0	0	0	0	0	0	0	0	0	0	0	0	0	0	0	0	0	0	0	0	0	0	0	0	0	0	0
b8f29ff7-6db3-4188-97ac-8dc559923ca1	1d73147d-75da-4f0e-9fbc-25eaa3fe3cc6	b8f29ff7-6db3-4188-97ac-8dc559923ca1_gdc_realn_rehead.bam	Sequencing Reads	Aligned Reads	TCGA-COAD	TCGA-AA-3526	TCGA-AA-3526-01A	Primary Tumor	0	0	0	0	1	0	0	0	0	1	0	0	0	0	0	0	0	0	0	0	0	0	0	0	0	0	0	0	0	0	0	0	0	0	0	0	0	0	0	0	0
20a08969-f04c-42fd-a2bd-89481003562d	aabe673a-9363-45ce-98f6-4fddbb6a6a31	20a08969-f04c-42fd-a2bd-89481003562d_gdc_realn_rehead.bam	Sequencing Reads	Aligned Reads	TCGA-COAD	TCGA-A6-5659	TCGA-A6-5659-01A	Primary Tumor	0	0	0	0	0	1	0	0	0	0	0	0	0	0	0	1	0	0	0	0	0	0	0	0	0	0	0	0	0	0	0	0	0	0	0	0	0	0	0	0	0
39bee428-0e4b-4ecd-83a3-2a86d7f3ab1c	c2f9708c-4f00-4d54-9df4-ef38aa14fb4f	39bee428-0e4b-4ecd-83a3-2a86d7f3ab1c_gdc_realn_rehead.bam	Sequencing Reads	Aligned Reads	TCGA-COAD	TCGA-G4-6588	TCGA-G4-6588-01A	Primary Tumor	0	0	0	0	0	1	0	0	0	0	0	0	0	0	0	1	0	0	0	0	0	0	0	0	0	0	0	0	0	0	0	0	0	0	0	0	0	0	0	0	0
d0b3d39c-9348-4c65-b879-1287e13d648d	958c4529-3fc1-4991-a68a-e8f6ae743fc9	d0b3d39c-9348-4c65-b879-1287e13d648d_gdc_realn_rehead.bam	Sequencing Reads	Aligned Reads	TCGA-COAD	TCGA-AA-3544	TCGA-AA-3544-01A	Primary Tumor	1	0	0	0	0	1	1	0	0	0	0	0	0	0	0	0	0	0	0	0	0	0	0	0	0	0	0	0	0	0	0	0	0	0	0	0	0	0	0	0	0
ef5ffe5c-923d-4bba-a709-e875ab6fb029	bbe188d5-0d08-4e36-a3c2-1f4d92fee029	ef5ffe5c-923d-4bba-a709-e875ab6fb029_gdc_realn_rehead.bam	Sequencing Reads	Aligned Reads	TCGA-COAD	TCGA-D5-6532	TCGA-D5-6532-01A	Primary Tumor	0	0	1	0	0	1	0	0	0	0	0	0	0	0	0	0	0	0	0	0	0	0	0	0	0	0	0	0	0	0	0	0	0	0	0	0	0	0	0	0	0
fba828cf-a464-4031-93d7-d57eff0e267b	d9967737-1c82-4ebf-9596-2035b957261e	fba828cf-a464-4031-93d7-d57eff0e267b_gdc_realn_rehead.bam	Sequencing Reads	Aligned Reads	TCGA-COAD	TCGA-AA-A00A	TCGA-AA-A00A-01A	Primary Tumor	0	0	0	0	0	0	0	0	0	0	0	1	0	0	0	0	0	0	0	0	0	0	0	0	0	0	0	0	0	0	0	0	0	0	0	0	0	0	0	0	0
9a4b7b6b-ba70-4b19-ba34-963a937e07c7	3bc30231-3fbd-4992-9088-1a83efa1a31e	9a4b7b6b-ba70-4b19-ba34-963a937e07c7_gdc_realn_rehead.bam	Sequencing Reads	Aligned Reads	TCGA-COAD	TCGA-A6-2671	TCGA-A6-2671-11A	Solid Tissue Normal	0	0	0	1	0	1	0	0	0	0	0	0	0	0	0	0	0	0	0	0	0	0	0	0	0	0	0	0	0	0	0	0	0	0	0	0	0	0	0	0	0
661fc01a-65ef-4e4a-8909-d7812cb5974e	606e4d3b-f02f-4349-bafa-804180766782	661fc01a-65ef-4e4a-8909-d7812cb5974e_gdc_realn_rehead.bam	Sequencing Reads	Aligned Reads	TCGA-COAD	TCGA-AZ-6601	TCGA-AZ-6601-11A	Solid Tissue Normal	1	0	0	0	0	0	0	0	0	0	0	0	0	0	0	0	0	0	0	0	0	0	0	0	0	0	0	0	0	0	0	0	0	0	0	0	0	0	0	0	0
04c1b3f3-3c9e-4005-b05a-8aa6b46ddf0a	ff6d6688-c19c-4a7f-8058-4d1bc0249d83	04c1b3f3-3c9e-4005-b05a-8aa6b46ddf0a_gdc_realn_rehead.bam	Sequencing Reads	Aligned Reads	TCGA-COAD	TCGA-A6-2672	TCGA-A6-2672-01B	Primary Tumor	0	0	0	0	0	0	0	0	0	0	0	0	0	0	0	0	0	0	0	0	0	1	0	0	0	0	0	0	0	0	0	0	0	0	0	0	0	0	0	0	0
a9639145-5122-460e-8f39-790ae2bd186a	2edb136e-dee1-4fa1-9270-f7a7bd1c9aca	a9639145-5122-460e-8f39-790ae2bd186a_gdc_realn_rehead.bam	Sequencing Reads	Aligned Reads	TCGA-COAD	TCGA-AA-3552	TCGA-AA-3552-01A	Primary Tumor	0	0	0	0	0	0	0	0	0	0	0	0	0	0	1	0	0	0	0	0	0	0	0	0	0	0	0	0	0	0	0	0	1	0	1	0	0	0	0	0	0
4c7d2f00-4c2e-42f4-8367-00983e6e0b7e	3eb7783b-e954-4e28-ba9b-b3bdf7e84308	4c7d2f00-4c2e-42f4-8367-00983e6e0b7e_gdc_realn_rehead.bam	Sequencing Reads	Aligned Reads	TCGA-COAD	TCGA-DM-A1HA	TCGA-DM-A1HA-01A	Primary Tumor	1	0	1	0	0	0	0	0	0	0	0	0	0	0	0	1	0	0	0	0	0	0	0	0	0	0	0	1	0	0	0	0	0	0	0	0	0	0	0	0	0
87d1b906-c7ea-4ffd-a738-5bdba858fd2c	c02e2722-deaf-4ae9-a56a-e1b2f99c2857	87d1b906-c7ea-4ffd-a738-5bdba858fd2c_gdc_realn_rehead.bam	Sequencing Reads	Aligned Reads	TCGA-COAD	TCGA-AA-3667	TCGA-AA-3667-01A	Primary Tumor	0	0	0	0	0	0	0	0	0	0	0	0	0	0	0	0	0	0	0	0	0	0	0	0	0	0	0	0	0	0	0	0	0	0	0	0	0	0	0	0	0
2ca342fb-0802-4944-9aac-bd5f6a2b1af8	3643e79b-34d3-4645-953c-648f97cdf9d4	2ca342fb-0802-4944-9aac-bd5f6a2b1af8_gdc_realn_rehead.bam	Sequencing Reads	Aligned Reads	TCGA-COAD	TCGA-AA-A00K	TCGA-AA-A00K-01A	Primary Tumor	0	0	1	0	0	0	0	0	0	0	0	0	0	0	1	0	0	0	0	1	0	0	1	0	0	0	0	0	0	0	0	0	0	0	0	0	0	0	0	0	0
554fb168-997a-4e45-b3ff-82b7606e7696	2510022f-851f-4138-8b91-7ddf4e4d79b0	554fb168-997a-4e45-b3ff-82b7606e7696_gdc_realn_rehead.bam	Sequencing Reads	Aligned Reads	TCGA-COAD	TCGA-CM-6162	TCGA-CM-6162-01A	Primary Tumor	0	0	0	0	1	0	0	0	0	0	0	0	0	0	0	0	0	0	0	0	0	0	0	0	0	0	0	0	0	0	0	0	0	0	0	0	0	0	0	0	0
21288968-5618-451c-9df6-0e8366d12f1e	d366f4e7-0eaf-4c32-a080-864679e1a6ef	21288968-5618-451c-9df6-0e8366d12f1e_gdc_realn_rehead.bam	Sequencing Reads	Aligned Reads	TCGA-COAD	TCGA-AZ-6605	TCGA-AZ-6605-01A	Primary Tumor	0	0	1	0	0	1	0	0	0	0	0	0	0	0	0	1	1	0	0	0	1	0	0	0	0	0	0	0	0	0	1	0	0	0	0	0	0	0	0	0	0
74cf2a71-0662-43b3-b05d-37071c21bbea	b1e3451e-d125-4d8f-b745-11c842d684bd	74cf2a71-0662-43b3-b05d-37071c21bbea_gdc_realn_rehead.bam	Sequencing Reads	Aligned Reads	TCGA-COAD	TCGA-AA-A01R	TCGA-AA-A01R-01A	Primary Tumor	1	0	0	0	0	0	0	0	0	0	0	0	0	0	0	0	0	0	0	1	0	0	0	0	0	0	0	0	0	0	1	0	0	0	0	0	0	0	0	0	0
e9a37930-1aa4-4960-ae2d-076dee501e01	e8dfe5ce-8db0-4040-8274-57ed7c5f377f	e9a37930-1aa4-4960-ae2d-076dee501e01_gdc_realn_rehead.bam	Sequencing Reads	Aligned Reads	TCGA-COAD	TCGA-CK-6746	TCGA-CK-6746-01A	Primary Tumor	0	0	0	0	1	1	0	0	0	0	1	0	0	0	0	1	0	0	0	0	0	0	1	0	0	0	0	0	0	1	0	0	0	1	0	0	0	1	0	0	0
0699b7d0-d139-45c4-8b28-a5a4020137a5	f1b27b36-e2c0-42da-beb1-2bc2bc61abb9	0699b7d0-d139-45c4-8b28-a5a4020137a5_gdc_realn_rehead.bam	Sequencing Reads	Aligned Reads	TCGA-COAD	TCGA-5M-AAT5	TCGA-5M-AAT5-01A	Primary Tumor	1	0	0	0	1	0	0	0	0	0	0	0	0	0	0	1	0	0	0	1	1	0	0	0	0	0	0	0	0	1	0	0	0	0	0	0	0	0	0	0	0
757f949f-6939-489d-9e71-f8d560b8c48a	57924cdb-698e-4bba-955c-551183ea5971	757f949f-6939-489d-9e71-f8d560b8c48a_gdc_realn_rehead.bam	Sequencing Reads	Aligned Reads	TCGA-COAD	TCGA-G4-6627	TCGA-G4-6627-01A	Primary Tumor	0	0	1	0	0	1	0	0	0	0	1	0	0	0	0	0	0	0	0	0	0	0	0	0	0	0	0	0	1	0	0	0	0	0	0	1	0	0	0	0	0
76ffce10-7645-48aa-811f-214e9252c90d	5a6c3b1a-031a-4aac-99fc-6fe940e0f3ba	76ffce10-7645-48aa-811f-214e9252c90d_gdc_realn_rehead.bam	Sequencing Reads	Aligned Reads	TCGA-COAD	TCGA-A6-6650	TCGA-A6-6650-01A	Primary Tumor	1	0	0	0	0	0	0	0	0	0	1	0	0	0	0	0	0	0	0	0	0	0	0	0	0	0	0	0	0	1	0	0	0	0	1	0	0	0	0	0	0
03c836a1-78b4-4db1-9819-a5002c5602b0	d97e0ada-3a37-4b9e-97ad-70c78155f027	03c836a1-78b4-4db1-9819-a5002c5602b0_gdc_realn_rehead.bam	Sequencing Reads	Aligned Reads	TCGA-COAD	TCGA-AM-5821	TCGA-AM-5821-01A	Primary Tumor	0	0	0	0	1	0	0	0	0	0	0	0	0	1	0	1	0	0	0	1	0	0	1	1	0	1	1	0	0	0	0	0	0	0	0	0	0	0	0	0	0
4d148881-32b5-4195-91b2-0c422da4d826	5db545ee-6ccb-4614-a9d5-917e9a5f59d1	4d148881-32b5-4195-91b2-0c422da4d826_gdc_realn_rehead.bam	Sequencing Reads	Aligned Reads	TCGA-COAD	TCGA-QG-A5Z2	TCGA-QG-A5Z2-01A	Primary Tumor	0	0	1	0	0	0	1	0	0	0	0	0	0	0	0	0	0	0	0	0	0	0	0	0	0	0	0	0	0	0	0	0	0	0	0	0	0	0	0	0	0
5bbada80-a363-4de3-bd7b-b562d8804dcd	ab3c24d0-3b2a-41b7-a1f5-f124d51a95a4	5bbada80-a363-4de3-bd7b-b562d8804dcd_gdc_realn_rehead.bam	Sequencing Reads	Aligned Reads	TCGA-COAD	TCGA-AD-6899	TCGA-AD-6899-01A	Primary Tumor	0	0	0	1	1	1	0	0	0	0	0	0	1	0	1	1	0	0	0	0	1	0	0	0	0	1	0	0	0	0	1	0	0	0	0	0	0	0	0	0	1
3e66c976-eda5-4d81-8f1a-86cde758a109	0630158f-2f02-4124-83f8-88c0d7c0773b	3e66c976-eda5-4d81-8f1a-86cde758a109_gdc_realn_rehead.bam	Sequencing Reads	Aligned Reads	TCGA-COAD	TCGA-AA-3543	TCGA-AA-3543-01A	Primary Tumor	0	0	1	0	0	0	0	1	0	0	0	0	0	0	0	0	0	0	0	0	0	0	0	0	0	0	0	1	0	0	0	0	1	0	0	0	0	0	0	0	0
74b5333b-571a-48c5-83ef-f6177a51c3f8	6e58c563-2bd3-4126-990a-f44e9abaa55b	74b5333b-571a-48c5-83ef-f6177a51c3f8_gdc_realn_rehead.bam	Sequencing Reads	Aligned Reads	TCGA-COAD	TCGA-CK-4950	TCGA-CK-4950-01A	Primary Tumor	1	0	1	0	0	0	0	0	0	0	0	0	0	0	0	0	0	0	0	0	0	1	0	0	0	0	0	0	0	0	0	0	0	0	0	0	0	0	0	0	0
7c2a063d-48ff-4a6b-a0d2-3fba5f251858	1e5e4d6e-d1e7-473b-81db-a7b5177595cb	7c2a063d-48ff-4a6b-a0d2-3fba5f251858_gdc_realn_rehead.bam	Sequencing Reads	Aligned Reads	TCGA-COAD	TCGA-AA-3848	TCGA-AA-3848-01A	Primary Tumor	1	0	0	1	0	0	0	0	0	0	0	0	0	0	0	1	0	0	0	0	0	0	0	0	0	0	0	1	1	0	0	0	0	0	0	0	0	0	0	0	0
068d888a-5d28-4ed1-a985-67c43587f081	dbe71479-abcf-43aa-b32a-3ffab1ed1af4	068d888a-5d28-4ed1-a985-67c43587f081_gdc_realn_rehead.bam	Sequencing Reads	Aligned Reads	TCGA-COAD	TCGA-AA-3660	TCGA-AA-3660-11A	Solid Tissue Normal	0	0	0	0	0	1	0	0	0	0	0	0	0	0	0	0	0	0	0	0	0	0	0	0	0	0	0	0	0	0	0	0	0	0	0	0	0	0	0	0	0
9588a53e-ad2f-4f09-b94f-23f7a5a47b2b	18625fe4-3c19-45d9-9d7c-a295fbf83f2e	9588a53e-ad2f-4f09-b94f-23f7a5a47b2b_gdc_realn_rehead.bam	Sequencing Reads	Aligned Reads	TCGA-COAD	TCGA-A6-2684	TCGA-A6-2684-11A	Solid Tissue Normal	0	0	0	0	0	0	0	0	0	0	0	0	0	0	0	0	0	0	0	0	0	0	0	0	0	0	0	0	0	0	0	0	0	0	0	0	0	0	0	0	0
922d191c-e078-4e8b-be8a-3bbede0aeefb	abc5cedc-0d14-4d9c-abca-aa2fbcf8b194	922d191c-e078-4e8b-be8a-3bbede0aeefb_gdc_realn_rehead.bam	Sequencing Reads	Aligned Reads	TCGA-COAD	TCGA-DM-A1D9	TCGA-DM-A1D9-01A	Primary Tumor	0	0	0	0	0	0	0	0	0	0	0	0	0	1	0	0	0	0	0	0	0	0	0	0	0	0	0	0	0	0	0	0	0	0	0	0	0	0	0	0	0
a01183fb-bf69-41f3-9762-04c81c173366	5dfd07db-48b5-4e2a-8079-9ff267002b6a	a01183fb-bf69-41f3-9762-04c81c173366_gdc_realn_rehead.bam	Sequencing Reads	Aligned Reads	TCGA-COAD	TCGA-AA-3514	TCGA-AA-3514-01A	Primary Tumor	0	0	1	0	0	0	0	0	0	0	0	0	0	0	0	0	0	0	0	0	0	0	0	0	0	0	0	0	0	0	0	0	0	0	0	0	0	0	0	0	0
3e7e02fc-c61a-4afb-8311-abc9815dd7ca	582d18e2-d81f-4e8a-bc86-e37b1a23e140	3e7e02fc-c61a-4afb-8311-abc9815dd7ca_gdc_realn_rehead.bam	Sequencing Reads	Aligned Reads	TCGA-COAD	TCGA-AZ-6607	TCGA-AZ-6607-01A	Primary Tumor	0	0	0	0	0	0	0	0	0	0	1	0	0	0	0	0	0	0	0	0	0	0	0	0	0	0	0	0	1	0	0	0	0	0	0	0	0	0	0	0	1
5be7a660-3ebd-4b6c-a4f7-2978da6c288c	2e83fde3-277a-459d-a9b4-758981a8e56d	5be7a660-3ebd-4b6c-a4f7-2978da6c288c_gdc_realn_rehead.bam	Sequencing Reads	Aligned Reads	TCGA-KIRP	TCGA-J7-A8I2	TCGA-J7-A8I2-01A	Primary Tumor	0	0	0	0	0	0	0	0	0	0	0	0	0	0	0	0	0	0	0	0	0	0	0	0	0	0	0	0	0	0	0	0	0	0	0	0	0	0	0	0	0
e8fd2443-b562-4aa2-877a-18610f425a69	8a7741fd-c20b-4be0-882a-44f6e0c3599a	e8fd2443-b562-4aa2-877a-18610f425a69_gdc_realn_rehead.bam	Sequencing Reads	Aligned Reads	TCGA-KIRP	TCGA-BQ-7049	TCGA-BQ-7049-01A	Primary Tumor	1	0	0	0	0	0	0	0	0	0	0	0	0	0	0	0	0	0	0	0	0	0	0	0	0	0	0	0	0	0	0	0	0	0	0	0	0	0	0	0	0
f11a2dea-4b53-4fb0-a8c9-b8fc4b12085d	4fa365b1-3800-4079-95f8-6337358ce016	f11a2dea-4b53-4fb0-a8c9-b8fc4b12085d_gdc_realn_rehead.bam	Sequencing Reads	Aligned Reads	TCGA-KIRP	TCGA-J7-6720	TCGA-J7-6720-01A	Primary Tumor	0	0	1	0	0	0	0	0	0	0	0	1	0	0	0	0	0	0	0	0	0	0	0	0	0	0	0	0	0	0	0	0	0	0	0	0	0	0	0	0	0
931e349a-07c1-4bf2-8ac2-95163d66b9f5	303ea8aa-59f5-4bf6-b14c-398e6d4ad311	931e349a-07c1-4bf2-8ac2-95163d66b9f5_gdc_realn_rehead.bam	Sequencing Reads	Aligned Reads	TCGA-KIRP	TCGA-BQ-7061	TCGA-BQ-7061-01A	Primary Tumor	0	0	0	1	0	0	0	0	0	0	0	0	0	0	0	0	0	0	0	0	0	0	0	0	0	0	0	0	0	0	0	0	0	0	0	0	0	0	0	0	0
611cca25-7e6a-44a2-821e-ac513d6b4ef4	ea6a7f61-2aed-4a13-bb10-1665b9e1fd76	611cca25-7e6a-44a2-821e-ac513d6b4ef4_gdc_realn_rehead.bam	Sequencing Reads	Aligned Reads	TCGA-KIRP	TCGA-B9-4116	TCGA-B9-4116-01A	Primary Tumor	0	0	0	1	0	0	0	0	0	1	0	0	0	0	0	0	0	0	0	0	0	0	0	0	0	0	1	0	0	0	0	0	0	0	0	0	0	0	0	0	0
54dbb14a-5a0c-4e0d-ab6e-b122c22c6a2c	6eb1e2e7-dcdb-4e86-802b-f8b73263ba13	54dbb14a-5a0c-4e0d-ab6e-b122c22c6a2c_gdc_realn_rehead.bam	Sequencing Reads	Aligned Reads	TCGA-KIRP	TCGA-MH-A55Z	TCGA-MH-A55Z-01A	Primary Tumor	0	0	0	1	0	0	0	0	0	0	0	0	0	0	0	1	0	0	0	0	0	0	0	0	0	0	0	0	0	0	0	0	0	0	0	0	0	0	0	0	0
87f5972e-acdd-436c-9a4f-69ff42871b0f	f9d9f6ce-85bf-493c-bdee-5c8222896f79	87f5972e-acdd-436c-9a4f-69ff42871b0f_gdc_realn_rehead.bam	Sequencing Reads	Aligned Reads	TCGA-KIRP	TCGA-2Z-A9JD	TCGA-2Z-A9JD-01A	Primary Tumor	1	0	0	0	0	0	0	0	0	0	0	0	0	0	0	0	0	0	0	0	0	0	0	0	0	0	0	0	0	0	0	0	0	0	0	0	0	0	0	0	0
92a0188f-9118-4281-9665-fca4e49e3841	89cc22f8-3997-4a48-9159-80f685a660de	92a0188f-9118-4281-9665-fca4e49e3841_gdc_realn_rehead.bam	Sequencing Reads	Aligned Reads	TCGA-KIRP	TCGA-Y8-A897	TCGA-Y8-A897-01A	Primary Tumor	0	1	1	0	0	1	1	0	0	0	0	0	0	0	0	0	0	0	0	0	0	0	0	0	0	0	0	0	0	0	0	0	0	0	0	0	0	0	0	0	0
f4e6ca12-d78e-4a39-ab88-aef2b8647df0	8edee636-ce07-4a33-9950-56bbd4cf556f	f4e6ca12-d78e-4a39-ab88-aef2b8647df0_gdc_realn_rehead.bam	Sequencing Reads	Aligned Reads	TCGA-KIRP	TCGA-DW-7836	TCGA-DW-7836-01A	Primary Tumor	1	0	0	0	0	0	0	0	0	0	0	0	0	0	0	0	0	0	0	0	0	0	0	0	0	0	0	0	0	0	0	0	0	0	0	0	0	0	0	0	0
e4395802-feb7-4b75-9cba-ce6610684eb8	7a133bb5-54d4-4774-b7cc-1349f9060fa8	e4395802-feb7-4b75-9cba-ce6610684eb8_gdc_realn_rehead.bam	Sequencing Reads	Aligned Reads	TCGA-KIRP	TCGA-BQ-7055	TCGA-BQ-7055-11A	Solid Tissue Normal	0	0	1	1	0	0	0	0	0	0	0	0	0	0	0	0	0	0	0	0	0	0	0	0	0	0	0	0	0	0	0	0	0	0	0	0	0	0	0	0	0
0b3d755c-fb40-4327-9de4-b882499913d8	2f5819bc-9dec-4d93-813b-4cd6abf198fe	0b3d755c-fb40-4327-9de4-b882499913d8_gdc_realn_rehead.bam	Sequencing Reads	Aligned Reads	TCGA-KIRP	TCGA-DZ-6135	TCGA-DZ-6135-01A	Primary Tumor	0	0	1	0	0	0	0	0	0	0	0	1	0	0	0	0	0	0	0	0	0	0	0	0	0	0	0	0	0	0	0	0	0	0	0	0	0	0	0	0	0
3df8ff61-4e30-423e-a45a-59e08ad67c16	02d9d702-67c3-42fa-8c8c-879ee979e754	3df8ff61-4e30-423e-a45a-59e08ad67c16_gdc_realn_rehead.bam	Sequencing Reads	Aligned Reads	TCGA-KIRP	TCGA-B1-7332	TCGA-B1-7332-01A	Primary Tumor	0	0	1	0	0	1	0	0	0	0	0	0	0	0	0	0	0	0	0	0	0	0	0	0	0	0	0	0	0	0	0	0	0	0	0	0	0	0	0	0	0
cf361600-cc86-4dff-a98a-539285c1c7b9	9a8d5847-d190-4268-8fc6-bbe9eaaf057c	cf361600-cc86-4dff-a98a-539285c1c7b9_gdc_realn_rehead.bam	Sequencing Reads	Aligned Reads	TCGA-KIRP	TCGA-BQ-7046	TCGA-BQ-7046-11A	Solid Tissue Normal	1	0	1	0	0	0	0	0	0	0	0	0	0	0	0	0	0	0	0	0	0	0	0	0	0	0	0	0	0	0	0	0	0	0	0	0	0	0	0	0	0
5779df14-6e54-4f72-97d3-5486e31ffc5d	425a6f5f-0d8e-4533-ae56-7ea43ad2232a	5779df14-6e54-4f72-97d3-5486e31ffc5d_gdc_realn_rehead.bam	Sequencing Reads	Aligned Reads	TCGA-KIRP	TCGA-2Z-A9J6	TCGA-2Z-A9J6-01A	Primary Tumor	0	0	1	0	0	1	0	0	0	0	0	0	0	0	0	0	0	0	0	0	0	0	0	0	0	0	0	0	0	0	0	0	0	0	0	0	0	0	0	0	0
659494a6-5531-42a7-945e-db021ed2d2e4	863f8864-fb93-4cf0-84bd-6e539a895ef8	659494a6-5531-42a7-945e-db021ed2d2e4_gdc_realn_rehead.bam	Sequencing Reads	Aligned Reads	TCGA-KIRP	TCGA-A4-A772	TCGA-A4-A772-01A	Primary Tumor	1	1	0	0	0	0	0	0	0	0	0	0	0	0	0	0	0	0	0	0	0	0	0	0	0	0	0	0	0	0	0	0	0	0	0	0	0	0	0	0	0
85ec5786-6335-43c4-a83c-720222e428c6	fc158e62-c204-4ef0-b021-64eba1a9b1c5	85ec5786-6335-43c4-a83c-720222e428c6_gdc_realn_rehead.bam	Sequencing Reads	Aligned Reads	TCGA-KIRP	TCGA-HE-A5NI	TCGA-HE-A5NI-01A	Primary Tumor	0	0	0	0	0	0	0	0	0	1	1	0	0	0	0	0	0	0	0	0	0	0	0	0	0	0	0	0	0	0	0	0	0	0	0	0	0	0	0	0	0
af621ed5-7b9a-481f-b478-ed322e4a500e	520108d6-1832-44bf-a8b8-89209e009c31	af621ed5-7b9a-481f-b478-ed322e4a500e_gdc_realn_rehead.bam	Sequencing Reads	Aligned Reads	TCGA-KIRP	TCGA-BQ-7051	TCGA-BQ-7051-11A	Solid Tissue Normal	0	0	1	1	0	0	0	0	0	0	0	0	0	0	0	0	0	0	0	0	0	0	0	0	0	0	0	0	0	0	0	0	0	0	0	0	0	0	0	0	0
eafcbff0-a496-450a-8dcc-2690110eef6c	64950de4-8792-4f91-9206-66ab967fa4af	eafcbff0-a496-450a-8dcc-2690110eef6c_gdc_realn_rehead.bam	Sequencing Reads	Aligned Reads	TCGA-KIRP	TCGA-G7-6793	TCGA-G7-6793-01A	Primary Tumor	0	0	1	0	0	1	0	0	0	0	0	0	0	0	0	0	0	0	0	0	0	0	0	0	0	0	0	0	0	0	0	0	0	0	0	0	0	0	0	0	0
334ab05e-bac8-4913-8295-cbbeb92fc9d8	356cdaf6-c3d5-432c-979a-cc4ce2b776f5	334ab05e-bac8-4913-8295-cbbeb92fc9d8_gdc_realn_rehead.bam	Sequencing Reads	Aligned Reads	TCGA-KIRP	TCGA-DW-7839	TCGA-DW-7839-01A	Primary Tumor	1	1	1	0	0	1	0	0	0	0	0	0	0	0	0	0	0	0	0	0	0	1	0	0	0	0	0	0	0	0	0	0	0	0	0	0	0	0	0	0	0
b904d0b3-2887-4b18-9f41-564114a1bf9f	bbad9d46-9a94-4e2f-8340-5cfdf939b728	b904d0b3-2887-4b18-9f41-564114a1bf9f_gdc_realn_rehead.bam	Sequencing Reads	Aligned Reads	TCGA-KIRP	TCGA-5P-A9K9	TCGA-5P-A9K9-01A	Primary Tumor	0	1	0	0	0	1	0	0	0	0	0	1	0	0	0	0	0	0	0	0	0	0	0	0	0	0	0	0	0	0	0	0	0	0	0	0	0	0	0	0	0
cfed8a78-c158-41c5-bb5f-8660b0438a2a	109c0338-b39c-43ed-a42f-ad76a37d0792	cfed8a78-c158-41c5-bb5f-8660b0438a2a_gdc_realn_rehead.bam	Sequencing Reads	Aligned Reads	TCGA-KIRP	TCGA-2Z-A9JR	TCGA-2Z-A9JR-01A	Primary Tumor	1	0	0	1	0	0	0	0	0	0	0	0	0	0	0	0	0	0	0	0	0	0	0	0	0	0	0	0	0	0	0	0	0	0	0	0	0	0	0	0	0
324b90b9-891b-4ba4-9fd7-b264ec8f9a5c	be3bdce1-baa3-4589-a2f5-2201d53f1d3f	324b90b9-891b-4ba4-9fd7-b264ec8f9a5c_gdc_realn_rehead.bam	Sequencing Reads	Aligned Reads	TCGA-KIRP	TCGA-MH-A855	TCGA-MH-A855-01A	Primary Tumor	0	0	1	0	0	0	0	0	0	0	0	0	0	0	0	0	0	0	1	0	0	0	0	0	0	0	0	0	0	0	0	0	0	0	0	0	0	0	0	0	0
ee2881c4-1f4b-4cbd-b174-db5ff0d6f3d9	f52cf2e8-1173-4415-82a4-ec0a78a33a23	ee2881c4-1f4b-4cbd-b174-db5ff0d6f3d9_gdc_realn_rehead.bam	Sequencing Reads	Aligned Reads	TCGA-KIRP	TCGA-SX-A7SL	TCGA-SX-A7SL-01A	Primary Tumor	0	1	1	0	0	0	0	0	0	0	0	0	0	0	0	0	0	0	1	0	0	0	0	0	0	0	0	0	0	0	0	0	0	0	0	0	0	0	0	0	0
0a829d77-51ed-4f31-999e-045ae1842afb	7b0a04fe-3bc0-432d-a12c-e8f78cdce1c8	0a829d77-51ed-4f31-999e-045ae1842afb_gdc_realn_rehead.bam	Sequencing Reads	Aligned Reads	TCGA-KIRP	TCGA-DW-5560	TCGA-DW-5560-01A	Primary Tumor	0	0	1	1	0	0	0	0	0	0	0	0	1	0	0	0	0	0	0	0	0	1	0	0	0	0	0	0	1	0	0	0	0	0	0	0	0	0	0	0	0
8c18962b-1bd5-4b7e-a552-2359a5890024	9d457b87-cd37-4c01-be26-317bc06504e6	8c18962b-1bd5-4b7e-a552-2359a5890024_gdc_realn_rehead.bam	Sequencing Reads	Aligned Reads	TCGA-KIRP	TCGA-UZ-A9PS	TCGA-UZ-A9PS-05A	Additional - New Primary	0	0	0	0	0	0	0	0	0	0	0	0	0	0	0	0	0	0	0	0	0	0	0	0	0	0	0	0	0	0	0	0	0	0	0	0	0	0	0	0	0
9ecdffe0-bc75-41ad-88dd-d4b26153804b	f18bae1d-aab8-470b-a0fc-584bdd9d7d12	9ecdffe0-bc75-41ad-88dd-d4b26153804b_gdc_realn_rehead.bam	Sequencing Reads	Aligned Reads	TCGA-KIRP	TCGA-5P-A9JZ	TCGA-5P-A9JZ-01A	Primary Tumor	0	0	1	0	0	1	0	0	0	0	0	0	0	0	0	0	0	0	0	0	0	0	0	0	0	0	0	0	0	0	0	0	0	0	0	0	0	0	0	0	0
7e4688b7-399f-4ed8-938b-cd70a369bb1f	c27a3019-f7b9-4c90-8e58-7b0dbb98353f	7e4688b7-399f-4ed8-938b-cd70a369bb1f_gdc_realn_rehead.bam	Sequencing Reads	Aligned Reads	TCGA-KIRP	TCGA-BQ-7061	TCGA-BQ-7061-11A	Solid Tissue Normal	1	0	0	0	0	1	1	0	0	0	0	0	0	0	0	0	0	1	0	0	0	0	0	0	0	0	0	0	0	0	0	0	0	0	0	0	0	0	0	0	0
3f8417c4-b91b-4255-8db8-fd16f922598e	4e30d4a0-762f-4e14-a68c-601bff74d2d9	3f8417c4-b91b-4255-8db8-fd16f922598e_gdc_realn_rehead.bam	Sequencing Reads	Aligned Reads	TCGA-KIRP	TCGA-UZ-A9PL	TCGA-UZ-A9PL-01A	Primary Tumor	1	1	1	0	0	0	0	0	0	1	0	0	0	0	0	0	0	0	1	0	0	0	0	0	0	0	0	0	0	0	0	0	0	0	0	0	0	0	0	0	0
8a4b8e4e-3597-46eb-b3a7-3af95ee0eee5	8a2b3a48-08d2-4af6-9b97-9bd32992c64b	8a4b8e4e-3597-46eb-b3a7-3af95ee0eee5_gdc_realn_rehead.bam	Sequencing Reads	Aligned Reads	TCGA-KIRP	TCGA-DZ-6132	TCGA-DZ-6132-11A	Solid Tissue Normal	1	1	0	0	0	0	1	1	0	0	0	0	0	0	0	0	0	0	0	0	0	0	0	0	0	0	0	0	0	0	0	0	0	0	0	0	0	0	0	0	0
dab11b52-8609-437f-99b8-072bfbc5182f	76712e56-fc5d-4126-88dd-74debdbcaef7	dab11b52-8609-437f-99b8-072bfbc5182f_gdc_realn_rehead.bam	Sequencing Reads	Aligned Reads	TCGA-KIRP	TCGA-BQ-5882	TCGA-BQ-5882-01A	Primary Tumor	0	0	1	1	0	0	0	0	0	0	1	0	0	0	0	0	0	0	0	0	0	0	0	0	0	0	0	0	0	0	0	0	0	0	0	0	0	0	0	0	0
1071a77c-3af9-45cb-bd28-99309c9591d4	c45016ea-38f0-4681-a3c2-28c1e5d6bcca	1071a77c-3af9-45cb-bd28-99309c9591d4_gdc_realn_rehead.bam	Sequencing Reads	Aligned Reads	TCGA-KIRP	TCGA-A4-7734	TCGA-A4-7734-01A	Primary Tumor	0	0	1	0	0	0	0	0	0	0	0	0	0	0	0	0	0	0	0	0	0	0	0	0	0	0	0	0	0	0	0	0	0	0	0	0	0	0	0	0	0
745b0ed2-3318-4cdc-b975-0cb5777d79f4	dbc5eeec-2850-4db4-a311-37b4c75b22e4	745b0ed2-3318-4cdc-b975-0cb5777d79f4_gdc_realn_rehead.bam	Sequencing Reads	Aligned Reads	TCGA-KIRP	TCGA-G7-7502	TCGA-G7-7502-01A	Primary Tumor	0	0	0	1	0	0	0	0	0	1	0	0	0	0	0	0	0	0	0	0	0	0	0	0	0	0	0	0	0	0	0	0	0	0	0	0	0	0	0	0	0
72c862ed-1ada-47da-8633-05e34a1a1fa1	f4eaf471-3310-4190-af3e-75d12db6d73f	72c862ed-1ada-47da-8633-05e34a1a1fa1_gdc_realn_rehead.bam	Sequencing Reads	Aligned Reads	TCGA-KIRP	TCGA-F9-A7Q0	TCGA-F9-A7Q0-01A	Primary Tumor	1	0	0	0	0	0	1	1	0	0	0	0	0	0	0	0	0	0	0	0	0	0	0	0	0	0	0	1	0	0	0	0	0	0	0	0	0	0	0	0	0
d69f87da-af27-45bc-9bb5-3e80cf8a2fad	43648127-1a33-4975-9121-4faf85ecc0a7	d69f87da-af27-45bc-9bb5-3e80cf8a2fad_gdc_realn_rehead.bam	Sequencing Reads	Aligned Reads	TCGA-KIRP	TCGA-UZ-A9Q1	TCGA-UZ-A9Q1-01A	Primary Tumor	0	0	0	0	0	0	0	0	0	0	0	0	0	0	0	0	0	0	0	0	0	0	0	0	0	0	0	0	0	0	0	0	0	0	0	0	0	0	0	0	0
57d26d60-5ccb-4df6-a097-86fe2ec3d68f	88a5368b-2fd1-4597-a08d-9a9eb26c665f	57d26d60-5ccb-4df6-a097-86fe2ec3d68f_gdc_realn_rehead.bam	Sequencing Reads	Aligned Reads	TCGA-KIRP	TCGA-BQ-5883	TCGA-BQ-5883-01A	Primary Tumor	0	0	1	0	1	0	0	0	0	0	0	0	0	0	0	0	0	0	0	0	0	0	0	0	0	0	0	0	0	0	0	0	0	0	0	0	0	0	0	0	0
adf9850d-3aad-4c30-8d84-f0c1aa69a466	5c04bde3-6f34-42b1-9b2c-093577be034d	adf9850d-3aad-4c30-8d84-f0c1aa69a466_gdc_realn_rehead.bam	Sequencing Reads	Aligned Reads	TCGA-KIRP	TCGA-G7-A8LD	TCGA-G7-A8LD-01A	Primary Tumor	0	0	0	1	0	0	1	0	0	0	0	1	0	0	0	0	0	0	0	0	0	0	0	0	0	0	0	0	0	0	0	0	0	0	0	0	0	0	0	1	0
03df47bc-0b13-45ce-b88e-6546195d2678	5b6d88f4-3805-4b27-bdfe-7df7c4c63ea5	03df47bc-0b13-45ce-b88e-6546195d2678_gdc_realn_rehead.bam	Sequencing Reads	Aligned Reads	TCGA-KIRP	TCGA-BQ-5891	TCGA-BQ-5891-11A	Solid Tissue Normal	0	0	1	0	0	0	0	0	0	0	1	0	0	0	0	0	0	0	0	0	0	0	0	0	0	0	0	0	0	0	0	0	0	0	0	0	0	0	0	0	0
00d93fbb-14ae-4b6f-a8a5-93350d87a126	0e964629-8d47-445f-a620-95e2fb945689	00d93fbb-14ae-4b6f-a8a5-93350d87a126_gdc_realn_rehead.bam	Sequencing Reads	Aligned Reads	TCGA-KIRP	TCGA-G7-A8LB	TCGA-G7-A8LB-01A	Primary Tumor	0	0	1	1	1	0	0	0	0	0	0	0	0	0	0	0	0	0	0	0	0	0	0	0	0	0	0	0	0	0	0	0	0	0	0	0	0	0	0	0	0
8b39e70a-4013-4b3c-ae51-e0f1eb039ad4	f85c916f-7cef-4a68-8a78-aef3b18a4fe9	8b39e70a-4013-4b3c-ae51-e0f1eb039ad4_gdc_realn_rehead.bam	Sequencing Reads	Aligned Reads	TCGA-KIRP	TCGA-UZ-A9PU	TCGA-UZ-A9PU-01A	Primary Tumor	0	0	0	0	0	1	0	0	0	0	0	0	0	0	0	0	0	0	0	0	0	0	0	0	0	0	0	0	0	0	0	0	0	0	0	0	0	0	0	0	0
327dee1d-9256-4a36-8460-2a5d64ad3630	4edbbb4d-7a15-4468-8dc5-e0eb7386d8c3	327dee1d-9256-4a36-8460-2a5d64ad3630_gdc_realn_rehead.bam	Sequencing Reads	Aligned Reads	TCGA-KIRP	TCGA-MH-A55W	TCGA-MH-A55W-01A	Primary Tumor	1	0	0	0	0	0	0	0	0	0	0	0	0	0	0	0	0	1	0	0	0	0	0	0	0	0	0	0	0	0	0	0	0	0	0	0	0	0	0	0	0
47bf88c0-1273-4c1b-b844-3c95a8521c3b	6c6d05a6-275f-4a3e-8dfd-f6e6dfd345a1	47bf88c0-1273-4c1b-b844-3c95a8521c3b_gdc_realn_rehead.bam	Sequencing Reads	Aligned Reads	TCGA-KIRP	TCGA-Y8-A8RZ	TCGA-Y8-A8RZ-01A	Primary Tumor	0	1	0	1	0	0	0	0	0	0	1	0	0	0	0	0	0	0	0	0	0	0	0	0	0	0	0	0	0	0	0	0	0	0	0	0	0	0	0	0	0
4c2ee28f-c2b7-4909-884e-c200469a28d6	620e1298-7b36-4828-83a6-5845b790c27f	4c2ee28f-c2b7-4909-884e-c200469a28d6_gdc_realn_rehead.bam	Sequencing Reads	Aligned Reads	TCGA-KIRP	TCGA-BQ-7051	TCGA-BQ-7051-01A	Primary Tumor	1	0	0	0	0	0	0	0	0	0	1	0	0	0	0	1	0	0	0	0	0	1	0	0	0	0	0	0	0	0	0	0	0	0	0	0	1	0	0	0	0
dd3da26a-77ab-4d8e-bb79-b4cdc29ffaab	bb3e7cef-0f8a-4175-9406-e6c305f38929	dd3da26a-77ab-4d8e-bb79-b4cdc29ffaab_gdc_realn_rehead.bam	Sequencing Reads	Aligned Reads	TCGA-KIRP	TCGA-AL-3467	TCGA-AL-3467-01A	Primary Tumor	1	0	0	1	0	0	0	1	0	0	1	0	0	0	0	0	0	0	0	0	0	0	0	0	0	0	0	0	0	0	0	0	0	0	0	0	0	0	0	0	0
e67a4226-4bf6-4c1d-a26c-f257dbd43210	22d485eb-675e-47ae-9dea-feeba20ef2d9	e67a4226-4bf6-4c1d-a26c-f257dbd43210_gdc_realn_rehead.bam	Sequencing Reads	Aligned Reads	TCGA-KIRP	TCGA-GL-A9DC	TCGA-GL-A9DC-01A	Primary Tumor	0	0	1	0	0	1	0	0	0	0	0	0	0	0	0	0	0	0	0	0	0	0	0	0	0	0	0	0	0	0	0	0	0	0	0	0	0	0	0	0	0
8edcc5d8-cb1f-4f7d-b8ad-65337c248391	8675ab40-31bb-4dcf-8029-20792a8c86ab	8edcc5d8-cb1f-4f7d-b8ad-65337c248391_gdc_realn_rehead.bam	Sequencing Reads	Aligned Reads	TCGA-KIRP	TCGA-BQ-5875	TCGA-BQ-5875-11A	Solid Tissue Normal	1	0	0	0	0	0	0	0	0	0	0	0	1	0	0	0	0	0	0	0	0	0	0	0	0	0	0	0	0	0	0	0	0	0	0	0	0	0	0	0	0
ff1a9e27-04bb-4732-8631-4ffad26c700e	c8e97d0b-1063-4e5e-9ae2-22a88c1d7e21	ff1a9e27-04bb-4732-8631-4ffad26c700e_gdc_realn_rehead.bam	Sequencing Reads	Aligned Reads	TCGA-KIRP	TCGA-2Z-A9J9	TCGA-2Z-A9J9-01A	Primary Tumor	1	0	0	0	0	0	0	0	0	0	0	0	0	0	0	0	0	0	0	0	0	0	0	0	0	0	0	0	0	0	0	0	0	0	0	0	0	0	0	0	0
9a950945-6585-4349-bc2f-125cea919754	7ee02fe3-67fc-4999-80b8-5a405b0e445a	9a950945-6585-4349-bc2f-125cea919754_gdc_realn_rehead.bam	Sequencing Reads	Aligned Reads	TCGA-KIRP	TCGA-MH-A560	TCGA-MH-A560-01A	Primary Tumor	0	0	0	0	0	0	0	0	0	0	0	0	0	0	0	0	0	0	0	0	0	0	0	0	0	0	0	0	0	0	0	0	0	0	0	0	0	0	0	0	0
db5ff372-d8a9-4189-93d5-559fac0f2c0a	fd31dcef-0762-4405-b9e8-761068ed8245	db5ff372-d8a9-4189-93d5-559fac0f2c0a_gdc_realn_rehead.bam	Sequencing Reads	Aligned Reads	TCGA-KIRP	TCGA-SX-A7SQ	TCGA-SX-A7SQ-01A	Primary Tumor	0	0	1	1	0	1	0	0	0	0	0	0	0	0	0	0	0	0	0	0	0	0	0	0	0	0	0	0	0	0	0	0	0	0	0	0	0	0	0	0	0
9836d682-fda5-462f-ab81-5243bf07262c	e06a7f5e-bfe3-4267-99fc-bdac82c630eb	9836d682-fda5-462f-ab81-5243bf07262c_gdc_realn_rehead.bam	Sequencing Reads	Aligned Reads	TCGA-KIRP	TCGA-BQ-5887	TCGA-BQ-5887-01A	Primary Tumor	0	1	0	1	0	0	0	0	0	0	0	0	1	0	0	0	0	0	0	0	0	0	0	0	0	0	0	0	0	0	0	0	0	0	0	0	0	0	0	0	0
0be40f61-b082-44df-982e-4fe8c59c8285	e225dd3a-3b70-4301-9125-22f120097fee	0be40f61-b082-44df-982e-4fe8c59c8285_gdc_realn_rehead.bam	Sequencing Reads	Aligned Reads	TCGA-KIRP	TCGA-2Z-A9JS	TCGA-2Z-A9JS-01A	Primary Tumor	0	0	1	0	0	0	0	0	0	0	0	0	0	0	0	0	0	0	0	0	0	1	0	0	0	0	0	0	0	0	0	0	0	0	0	0	0	0	0	0	0
6dcfd8c8-5bd5-449c-a567-149ee5693c9d	3ac2e319-8fae-419d-802b-c78ce4d89976	6dcfd8c8-5bd5-449c-a567-149ee5693c9d_gdc_realn_rehead.bam	Sequencing Reads	Aligned Reads	TCGA-KIRP	TCGA-A4-8515	TCGA-A4-8515-01A	Primary Tumor	1	0	1	0	0	1	0	0	0	0	0	0	0	0	0	0	0	1	0	0	0	0	0	0	0	0	0	0	0	0	0	0	0	0	0	0	0	0	0	0	0
7d5abc6a-c4d5-4bb5-bcf0-8ad7a75691a1	98d16da2-9dcb-4bc8-806e-b3c84953664a	7d5abc6a-c4d5-4bb5-bcf0-8ad7a75691a1_gdc_realn_rehead.bam	Sequencing Reads	Aligned Reads	TCGA-KIRP	TCGA-BQ-7050	TCGA-BQ-7050-01A	Primary Tumor	0	0	1	0	0	1	1	0	0	0	0	0	0	0	0	0	0	0	0	0	0	0	0	0	0	0	0	0	0	0	0	0	0	0	0	0	0	0	0	0	0
777de371-10df-4856-9a91-125d2c0d08a9	760712a3-3459-4a7b-adcd-f8aa8905f244	777de371-10df-4856-9a91-125d2c0d08a9_gdc_realn_rehead.bam	Sequencing Reads	Aligned Reads	TCGA-KIRP	TCGA-B1-5398	TCGA-B1-5398-01A	Primary Tumor	1	0	1	0	0	0	0	0	0	0	0	0	0	0	0	0	0	0	0	0	0	0	0	0	0	0	0	0	0	0	0	0	0	0	0	0	0	0	0	0	0
3b8b0267-9451-41f6-91bc-894d581a32d5	3e7dcd3c-c412-440c-8726-59db0f5df26d	3b8b0267-9451-41f6-91bc-894d581a32d5_gdc_realn_rehead.bam	Sequencing Reads	Aligned Reads	TCGA-KIRP	TCGA-GL-8500	TCGA-GL-8500-01A	Primary Tumor	1	0	0	0	0	0	0	0	0	0	0	0	0	0	0	0	0	0	0	0	0	0	0	0	0	0	0	0	0	0	0	0	0	0	0	0	0	0	0	0	0
62d4451d-fe65-48fb-af5b-9730e881f2ab	77453647-3c88-4808-8ddc-d4463ca6aa14	62d4451d-fe65-48fb-af5b-9730e881f2ab_gdc_realn_rehead.bam	Sequencing Reads	Aligned Reads	TCGA-KIRP	TCGA-5P-A9KE	TCGA-5P-A9KE-01A	Primary Tumor	1	0	1	0	0	0	0	0	0	0	0	0	0	0	0	0	0	0	0	0	0	0	0	0	0	0	0	0	0	0	0	0	0	0	0	0	0	0	0	0	0
eb970186-80b0-421f-aaa9-4075f0084040	9bd1a10d-58d8-433d-be3e-929ae5ec36a9	eb970186-80b0-421f-aaa9-4075f0084040_gdc_realn_rehead.bam	Sequencing Reads	Aligned Reads	TCGA-KIRP	TCGA-DW-7963	TCGA-DW-7963-01B	Primary Tumor	0	1	1	0	0	0	0	0	0	0	0	0	0	0	0	0	0	0	0	0	0	0	0	0	0	0	0	0	0	0	0	0	0	0	0	0	0	0	0	0	0
861492d3-3b69-4a9f-92a7-87171f77a9a4	48063229-746c-4bdc-b5ee-5da0a68ad112	861492d3-3b69-4a9f-92a7-87171f77a9a4_gdc_realn_rehead.bam	Sequencing Reads	Aligned Reads	TCGA-KIRP	TCGA-A4-A57E	TCGA-A4-A57E-11A	Solid Tissue Normal	0	0	0	0	0	1	0	0	0	0	1	0	0	0	0	0	0	0	0	0	0	0	0	0	0	0	0	0	0	0	0	0	0	0	0	0	0	0	0	0	0
5d6ba235-656b-4b31-a58c-f6e469f94ccc	b84a7140-5111-4230-8e25-f7b5f0b24098	5d6ba235-656b-4b31-a58c-f6e469f94ccc_gdc_realn_rehead.bam	Sequencing Reads	Aligned Reads	TCGA-KIRP	TCGA-BQ-7045	TCGA-BQ-7045-01A	Primary Tumor	0	0	0	0	0	0	0	0	0	0	0	0	0	0	0	0	0	0	0	0	0	0	0	0	0	0	0	0	0	0	0	0	0	0	0	0	0	0	0	0	0
39f8d7c1-d2ff-4b94-93d1-7b31f4dd3e10	9ab08b49-6ff0-47de-9e40-7086dc361dcb	39f8d7c1-d2ff-4b94-93d1-7b31f4dd3e10_gdc_realn_rehead.bam	Sequencing Reads	Aligned Reads	TCGA-KIRP	TCGA-G7-6792	TCGA-G7-6792-01A	Primary Tumor	1	0	0	0	0	0	0	0	0	0	0	0	0	0	0	0	0	0	0	0	0	0	0	0	0	0	0	0	0	0	0	0	0	0	0	0	0	0	0	0	0
faecdcbb-26af-456b-b65b-6ba78f7083c7	e56023c1-89bd-4c7e-b097-7dd676da090f	faecdcbb-26af-456b-b65b-6ba78f7083c7_gdc_realn_rehead.bam	Sequencing Reads	Aligned Reads	TCGA-KIRP	TCGA-P4-AAVO	TCGA-P4-AAVO-01A	Primary Tumor	0	0	0	0	0	0	0	0	0	0	0	0	0	0	0	0	0	0	0	0	0	0	0	0	0	0	0	0	0	0	0	0	0	0	0	0	0	0	0	0	0
76c85c1f-843f-427c-8909-80aeb7a6fc96	38d817a3-89bf-432a-8e0d-569123da42ec	76c85c1f-843f-427c-8909-80aeb7a6fc96_gdc_realn_rehead.bam	Sequencing Reads	Aligned Reads	TCGA-KIRP	TCGA-2Z-A9JP	TCGA-2Z-A9JP-01A	Primary Tumor	0	0	1	0	0	0	0	0	0	0	0	0	0	0	0	0	0	0	0	0	0	0	0	0	0	0	0	0	0	0	0	0	0	0	0	0	0	0	0	0	0
2d2bc70e-9078-47d3-8f08-418d6ab9c8c1	a98be5b7-e427-424d-ad04-5398888132be	2d2bc70e-9078-47d3-8f08-418d6ab9c8c1_gdc_realn_rehead.bam	Sequencing Reads	Aligned Reads	TCGA-KIRP	TCGA-B1-A655	TCGA-B1-A655-01A	Primary Tumor	1	0	0	1	0	0	0	0	0	0	0	0	0	0	0	0	0	0	0	0	0	0	0	0	0	0	0	0	0	0	0	0	0	0	0	0	0	0	0	0	0
ee2fcf8e-bef2-4728-bd9c-11674442bbec	239a39c2-f0fa-47b8-81cb-015f90eb59ee	ee2fcf8e-bef2-4728-bd9c-11674442bbec_gdc_realn_rehead.bam	Sequencing Reads	Aligned Reads	TCGA-KIRP	TCGA-A4-7585	TCGA-A4-7585-01A	Primary Tumor	1	0	0	0	0	0	0	0	0	1	0	0	0	0	0	0	0	0	0	0	0	0	0	0	0	0	0	0	0	0	0	0	0	0	0	0	0	0	0	0	0
b512fe75-ab13-4647-9624-3a7e59342cce	b6473e36-27ec-42ac-890a-e97cefbf2003	b512fe75-ab13-4647-9624-3a7e59342cce_gdc_realn_rehead.bam	Sequencing Reads	Aligned Reads	TCGA-KIRP	TCGA-5P-A9JY	TCGA-5P-A9JY-01A	Primary Tumor	0	0	0	0	0	0	0	0	0	0	0	0	1	0	0	0	0	0	0	0	0	0	0	0	0	0	0	0	0	0	0	0	0	0	0	0	0	0	0	0	0
521ab4b3-5259-4221-aaaa-33dc542e14f4	ba6c6e2d-fbc3-4c1e-9dae-77497578be0b	521ab4b3-5259-4221-aaaa-33dc542e14f4_gdc_realn_rehead.bam	Sequencing Reads	Aligned Reads	TCGA-KIRP	TCGA-GL-A59T	TCGA-GL-A59T-01A	Primary Tumor	1	0	0	1	0	0	0	0	0	0	0	0	0	0	0	0	0	0	0	0	0	0	0	0	0	0	0	0	0	0	0	0	0	0	0	0	0	0	0	0	0
f4dce916-de5f-4937-9e27-a74fc1c8f2a8	9ce324dc-fbee-45c7-b154-d6b296b6db24	f4dce916-de5f-4937-9e27-a74fc1c8f2a8_gdc_realn_rehead.bam	Sequencing Reads	Aligned Reads	TCGA-KIRP	TCGA-B9-4117	TCGA-B9-4117-01A	Primary Tumor	1	0	1	0	0	0	0	0	0	0	0	0	0	0	0	0	0	0	0	0	0	0	0	0	0	0	0	0	0	0	0	0	0	0	0	0	0	0	0	0	0
3f9f3bbb-abcc-4952-968d-1400ca98db3c	2ac9033a-9917-4bc3-a8f2-978fd2c0c5e2	3f9f3bbb-abcc-4952-968d-1400ca98db3c_gdc_realn_rehead.bam	Sequencing Reads	Aligned Reads	TCGA-KIRP	TCGA-HE-A5NH	TCGA-HE-A5NH-01A	Primary Tumor	0	0	0	0	0	0	0	0	0	0	1	0	0	0	0	0	0	0	0	0	0	0	0	0	0	0	0	0	0	0	0	0	0	0	0	0	0	0	0	0	0
1b62f506-d143-4c73-9038-ef82f4fbb072	9dca16ac-eb9e-4262-ba82-2215f50ecdce	1b62f506-d143-4c73-9038-ef82f4fbb072_gdc_realn_rehead.bam	Sequencing Reads	Aligned Reads	TCGA-KIRP	TCGA-B1-A656	TCGA-B1-A656-01A	Primary Tumor	1	1	0	1	1	1	0	0	0	0	0	0	0	0	0	0	0	0	0	0	0	0	0	0	0	0	0	0	0	0	0	0	0	0	0	0	0	0	0	0	0
5dc9da7f-b10d-47c2-981b-78fa815d21db	31867701-5c05-43d0-af8f-f46b623faa04	5dc9da7f-b10d-47c2-981b-78fa815d21db_gdc_realn_rehead.bam	Sequencing Reads	Aligned Reads	TCGA-KIRP	TCGA-MH-A561	TCGA-MH-A561-01A	Primary Tumor	0	0	1	0	0	0	0	0	0	0	1	0	0	0	0	0	0	0	0	0	0	0	0	0	0	0	0	0	0	0	0	0	0	0	0	0	0	0	0	0	0
291bab1e-5d83-4b8f-9212-ecec1278ea1a	79555b29-7406-4dbc-8365-8a20564861c1	291bab1e-5d83-4b8f-9212-ecec1278ea1a_gdc_realn_rehead.bam	Sequencing Reads	Aligned Reads	TCGA-KIRP	TCGA-2Z-A9J5	TCGA-2Z-A9J5-01A	Primary Tumor	0	0	0	0	0	0	0	0	0	0	0	0	0	0	0	0	0	0	0	0	0	0	0	0	0	0	0	0	0	0	0	0	0	0	0	0	0	0	0	0	0
945ce317-1af2-481e-8a9a-66418d13a3d7	720f33be-ba56-437b-a16b-aa51d9ebf5d4	945ce317-1af2-481e-8a9a-66418d13a3d7_gdc_realn_rehead.bam	Sequencing Reads	Aligned Reads	TCGA-KIRP	TCGA-5P-A9KH	TCGA-5P-A9KH-01A	Primary Tumor	1	0	0	0	0	1	0	0	0	0	0	0	0	0	0	0	0	0	0	0	0	0	0	0	0	0	0	0	0	0	0	0	0	0	0	0	0	0	0	0	0
6585c08f-685b-4aed-815b-215640f62d28	a748452f-267c-4211-8ead-f5223560660c	6585c08f-685b-4aed-815b-215640f62d28_gdc_realn_rehead.bam	Sequencing Reads	Aligned Reads	TCGA-KIRP	TCGA-J7-8537	TCGA-J7-8537-01A	Primary Tumor	0	0	1	0	0	0	0	0	0	0	1	0	0	0	0	0	0	0	0	0	0	0	0	0	0	0	0	0	0	0	0	0	0	0	0	0	0	0	0	0	0
49574db5-cd96-4a86-af7b-3ec75480b633	26c9fb29-c3d6-4b53-b6b7-5c794ceb8d4c	49574db5-cd96-4a86-af7b-3ec75480b633_gdc_realn_rehead.bam	Sequencing Reads	Aligned Reads	TCGA-KIRP	TCGA-P4-A5E8	TCGA-P4-A5E8-01A	Primary Tumor	0	0	1	0	0	0	0	0	0	0	0	0	0	0	0	0	0	0	0	0	0	0	0	0	0	0	0	0	0	0	0	0	0	0	0	0	0	0	0	0	0
9e7555b1-4609-46f3-81ed-670fed3ec075	d03a7575-3518-41d3-beef-89bdfa46f0fd	9e7555b1-4609-46f3-81ed-670fed3ec075_gdc_realn_rehead.bam	Sequencing Reads	Aligned Reads	TCGA-KIRP	TCGA-A4-8516	TCGA-A4-8516-01A	Primary Tumor	0	0	1	0	0	0	0	1	0	0	0	0	1	0	0	0	0	0	0	0	0	0	0	0	0	0	0	0	0	0	0	0	0	0	0	0	0	0	0	0	0
c366c05b-9410-4f12-8351-b1516e2aa96e	c838c1e0-abaf-46f6-ae9a-ebe6941cf36d	c366c05b-9410-4f12-8351-b1516e2aa96e_gdc_realn_rehead.bam	Sequencing Reads	Aligned Reads	TCGA-KIRP	TCGA-AL-3472	TCGA-AL-3472-01A	Primary Tumor	1	0	0	0	0	0	0	0	0	1	0	0	0	0	0	0	0	0	0	0	0	0	0	0	0	0	0	0	0	0	0	0	0	0	0	0	0	0	0	0	0
99f1ec21-25cf-4e10-afc1-2f8914d3fd36	5c79007d-c596-40d7-9915-f0ad88ef801b	99f1ec21-25cf-4e10-afc1-2f8914d3fd36_gdc_realn_rehead.bam	Sequencing Reads	Aligned Reads	TCGA-KIRP	TCGA-G7-7501	TCGA-G7-7501-01A	Primary Tumor	1	0	1	0	0	0	1	0	0	0	0	0	0	0	0	0	0	0	0	0	0	0	0	0	0	0	0	0	0	0	0	0	0	0	0	0	1	0	0	0	0
b475bd6e-ebc7-4d39-8cc9-445f1a121e75	665ada86-6467-40c9-8212-030690d315a3	b475bd6e-ebc7-4d39-8cc9-445f1a121e75_gdc_realn_rehead.bam	Sequencing Reads	Aligned Reads	TCGA-KIRP	TCGA-B9-A5W8	TCGA-B9-A5W8-01A	Primary Tumor	0	0	0	0	0	1	0	0	0	0	0	0	0	0	0	0	0	0	0	0	0	0	0	0	0	0	0	0	0	0	0	0	0	0	0	0	0	0	0	0	0
6a91ed30-5229-4724-9498-012ced5ded72	d8641658-5446-44a5-9be1-0488cce4f750	6a91ed30-5229-4724-9498-012ced5ded72_gdc_realn_rehead.bam	Sequencing Reads	Aligned Reads	TCGA-KIRP	TCGA-B1-A47N	TCGA-B1-A47N-01A	Primary Tumor	0	0	0	0	0	0	0	0	0	0	0	0	0	0	0	0	0	0	0	0	0	0	0	0	0	0	0	0	0	0	0	0	0	0	0	0	0	0	0	0	0
e263e4a0-1489-40a9-8e89-9ee6aa19cdc7	589e7618-8d01-4252-961b-9adc8d76158a	e263e4a0-1489-40a9-8e89-9ee6aa19cdc7_gdc_realn_rehead.bam	Sequencing Reads	Aligned Reads	TCGA-KIRP	TCGA-2Z-A9J1	TCGA-2Z-A9J1-01A	Primary Tumor	0	0	1	0	0	0	0	0	0	0	0	0	0	0	0	0	0	0	0	0	0	0	0	0	0	0	0	0	0	0	0	0	0	0	0	0	0	0	0	0	0
91fd2c63-e929-4dfd-bfb1-bba6a7ee5d06	49d6cf54-8395-492b-828e-303eec9c404c	91fd2c63-e929-4dfd-bfb1-bba6a7ee5d06_gdc_realn_rehead.bam	Sequencing Reads	Aligned Reads	TCGA-KIRP	TCGA-BQ-5890	TCGA-BQ-5890-01A	Primary Tumor	0	0	1	0	0	0	0	0	0	0	0	0	0	0	0	0	0	0	0	0	0	0	0	0	0	0	0	0	0	0	0	0	0	0	0	0	0	0	0	0	0
a1fd3dd0-cf81-4863-b207-f985d6bf8a59	ccc60eb1-a274-4444-b90c-1603da0c722a	a1fd3dd0-cf81-4863-b207-f985d6bf8a59_gdc_realn_rehead.bam	Sequencing Reads	Aligned Reads	TCGA-KIRP	TCGA-2Z-A9JM	TCGA-2Z-A9JM-01A	Primary Tumor	0	1	0	0	0	0	0	0	1	0	0	0	0	0	0	0	0	0	0	0	0	0	0	0	0	0	0	0	0	0	0	0	0	0	0	0	0	0	0	0	0
6a4d374b-60e0-49a4-b6b8-37fcc65c7ed4	094050d6-61de-4ae3-905c-7d9064a67037	6a4d374b-60e0-49a4-b6b8-37fcc65c7ed4_gdc_realn_rehead.bam	Sequencing Reads	Aligned Reads	TCGA-KIRP	TCGA-UZ-A9PQ	TCGA-UZ-A9PQ-01A	Primary Tumor	0	1	1	0	0	0	0	0	0	0	0	0	0	0	0	0	0	0	0	0	0	0	0	0	0	0	0	0	0	0	0	0	0	0	0	0	1	0	0	0	0
6afda6ea-deb7-4c28-8bde-992558448d46	1c3bce0a-9f49-4ba0-b544-3df54a033b17	6afda6ea-deb7-4c28-8bde-992558448d46_gdc_realn_rehead.bam	Sequencing Reads	Aligned Reads	TCGA-KIRP	TCGA-5P-A9KF	TCGA-5P-A9KF-01A	Primary Tumor	1	1	0	0	0	0	1	0	0	0	1	0	0	0	0	0	0	0	0	0	0	1	0	0	0	0	1	0	0	0	0	0	0	0	0	0	0	0	0	0	0
d7eb0631-a882-446e-ab1f-71b260f0c631	4b4eb6e3-7232-4b59-a442-7fa880077ea4	d7eb0631-a882-446e-ab1f-71b260f0c631_gdc_realn_rehead.bam	Sequencing Reads	Aligned Reads	TCGA-KIRP	TCGA-IZ-8195	TCGA-IZ-8195-01A	Primary Tumor	1	1	0	0	0	0	0	0	0	0	0	0	1	0	0	0	0	0	0	0	0	0	0	0	0	0	0	0	0	0	0	0	0	0	0	0	0	0	0	0	0
5f53d28a-b1f3-4d5a-94d6-ff4457ea975b	2bc1bf99-f933-4fc1-ad9f-63de2b186a27	5f53d28a-b1f3-4d5a-94d6-ff4457ea975b_gdc_realn_rehead.bam	Sequencing Reads	Aligned Reads	TCGA-KIRP	TCGA-B1-A47M	TCGA-B1-A47M-01A	Primary Tumor	0	0	0	0	0	1	0	0	0	0	0	1	0	0	0	0	0	0	0	0	0	0	0	0	0	0	0	0	0	0	0	0	0	0	0	0	0	0	0	0	0
a5cf4707-fa13-404a-a5e2-45ed1e363363	eb839c25-49e1-4213-88b4-15ec1d3795b2	a5cf4707-fa13-404a-a5e2-45ed1e363363_gdc_realn_rehead.bam	Sequencing Reads	Aligned Reads	TCGA-KIRP	TCGA-2Z-A9JT	TCGA-2Z-A9JT-01A	Primary Tumor	0	0	0	0	0	0	0	0	0	0	0	0	0	0	0	0	0	0	1	0	0	0	0	0	0	0	0	0	0	0	0	0	0	0	0	0	0	0	0	0	0
d8b01bb7-1bac-4982-8062-c3185f536c5c	a4ce7616-2ab6-40ab-bb06-a26c4d009a1b	d8b01bb7-1bac-4982-8062-c3185f536c5c_gdc_realn_rehead.bam	Sequencing Reads	Aligned Reads	TCGA-KIRP	TCGA-A4-A5Y0	TCGA-A4-A5Y0-01A	Primary Tumor	0	1	1	0	0	0	0	0	0	0	0	0	0	0	0	0	0	0	0	0	0	0	0	0	0	0	0	0	0	0	0	0	0	0	0	0	0	0	0	0	0
bcb5cb19-98c3-400e-bf59-e575a0c6cd7c	76b36802-fbca-40e7-bd34-ea841cdec827	bcb5cb19-98c3-400e-bf59-e575a0c6cd7c_gdc_realn_rehead.bam	Sequencing Reads	Aligned Reads	TCGA-KIRP	TCGA-HE-7129	TCGA-HE-7129-01A	Primary Tumor	1	0	1	0	0	0	0	0	0	0	0	0	0	0	0	0	0	0	0	0	0	0	0	0	0	0	0	0	0	0	0	0	0	0	0	0	0	0	0	0	0
fb921fc4-c705-4711-b17c-90a8c1e119f9	2ab0197e-1ad1-4415-9897-e2d0fa5ea5b6	fb921fc4-c705-4711-b17c-90a8c1e119f9_gdc_realn_rehead.bam	Sequencing Reads	Aligned Reads	TCGA-KIRP	TCGA-WN-A9G9	TCGA-WN-A9G9-01A	Primary Tumor	1	0	0	0	0	0	1	0	0	0	0	0	0	0	0	0	0	0	0	0	0	0	0	0	0	0	0	0	0	0	0	0	0	0	0	0	0	0	0	0	0
006499c5-15df-4301-b56a-4fd4806761f8	64dd58db-f669-49e2-a201-d344e7466ecb	006499c5-15df-4301-b56a-4fd4806761f8_gdc_realn_rehead.bam	Sequencing Reads	Aligned Reads	TCGA-KIRP	TCGA-A4-8517	TCGA-A4-8517-01A	Primary Tumor	1	0	1	0	0	0	0	0	0	0	0	1	0	0	0	0	0	0	0	0	0	0	0	0	0	0	0	0	0	0	0	0	0	0	0	0	0	0	0	0	0
7f5d98b5-c313-4b91-8e91-485b87d11104	e9214536-7960-43e8-bcc4-8e8a88b55bec	7f5d98b5-c313-4b91-8e91-485b87d11104_gdc_realn_rehead.bam	Sequencing Reads	Aligned Reads	TCGA-KIRP	TCGA-MH-A856	TCGA-MH-A856-01A	Primary Tumor	1	0	0	0	0	0	1	0	0	0	0	0	0	0	0	0	0	0	0	0	0	0	0	0	0	0	0	0	0	0	0	0	0	0	0	0	0	0	0	0	0
3dff3f05-90a0-4bd1-ad58-d1de4ee06c0e	187c08ec-2c79-4627-a04d-633005820a08	3dff3f05-90a0-4bd1-ad58-d1de4ee06c0e_gdc_realn_rehead.bam	Sequencing Reads	Aligned Reads	TCGA-KIRP	TCGA-A4-8310	TCGA-A4-8310-01A	Primary Tumor	1	0	1	0	0	0	0	0	0	0	0	0	0	0	0	0	0	0	0	0	0	0	0	0	0	0	0	0	0	0	0	0	0	0	0	0	0	0	0	0	0
800121a9-d14e-44d9-ba49-09831c73605a	3e122da2-21c2-45e7-8ad1-3d29c7161bd3	800121a9-d14e-44d9-ba49-09831c73605a_gdc_realn_rehead.bam	Sequencing Reads	Aligned Reads	TCGA-KIRP	TCGA-WN-AB4C	TCGA-WN-AB4C-01A	Primary Tumor	1	1	1	0	1	1	0	0	0	0	0	0	0	0	0	0	0	0	0	0	0	0	0	0	0	0	0	0	0	0	0	0	0	0	0	0	0	0	0	0	0
b83129b3-25e0-486f-99de-c3c9e9a9d54e	9dc6c567-88ea-47de-a40b-e9053624166f	b83129b3-25e0-486f-99de-c3c9e9a9d54e_gdc_realn_rehead.bam	Sequencing Reads	Aligned Reads	TCGA-COAD	TCGA-AA-3970	TCGA-AA-3970-01A	Primary Tumor	1	0	1	0	0	0	0	0	0	0	0	0	0	0	0	0	0	0	0	0	0	0	0	0	0	0	0	0	0	0	0	0	0	0	0	0	0	0	0	0	0
2511a151-5ff8-42dd-964c-49c5390da720	2141cb70-d858-44e4-bbc7-ab0aa50e5218	2511a151-5ff8-42dd-964c-49c5390da720_gdc_realn_rehead.bam	Sequencing Reads	Aligned Reads	TCGA-COAD	TCGA-G4-6304	TCGA-G4-6304-01A	Primary Tumor	1	0	0	1	1	1	0	0	0	1	1	0	0	1	0	1	1	0	0	0	0	0	0	0	0	0	0	0	0	0	0	0	1	0	0	0	0	0	0	0	0
5dd013ef-8a1e-425f-bc6e-ac1da0a9963d	952fb5b5-4a44-4c37-b5e3-0067448e1f89	5dd013ef-8a1e-425f-bc6e-ac1da0a9963d_gdc_realn_rehead.bam	Sequencing Reads	Aligned Reads	TCGA-COAD	TCGA-F4-6809	TCGA-F4-6809-01A	Primary Tumor	0	0	0	0	0	1	0	0	0	0	0	1	0	0	0	0	0	0	0	0	0	0	0	0	0	0	0	0	0	0	0	0	0	0	0	0	0	0	0	0	0
8009d56e-8b03-43ee-ad41-f4b4fd3f5af2	8717637c-5d0e-4f8e-8cd9-a26c224448a0	8009d56e-8b03-43ee-ad41-f4b4fd3f5af2_gdc_realn_rehead.bam	Sequencing Reads	Aligned Reads	TCGA-KIRP	TCGA-Y8-A8S0	TCGA-Y8-A8S0-01A	Primary Tumor	0	0	1	1	0	0	0	0	0	1	0	0	0	0	0	0	0	0	0	0	0	0	0	0	0	0	0	0	0	0	0	0	0	0	0	0	0	0	0	0	0
13329bf5-4130-4c8d-9560-a5bfc6666817	6b60d35d-2974-4e60-ba82-a5785cee9c76	13329bf5-4130-4c8d-9560-a5bfc6666817_gdc_realn_rehead.bam	Sequencing Reads	Aligned Reads	TCGA-KIRP	TCGA-UZ-A9PJ	TCGA-UZ-A9PJ-01A	Primary Tumor	1	0	0	0	0	0	0	1	0	0	0	0	0	0	0	0	0	1	0	0	0	0	0	0	0	0	0	0	0	0	0	0	0	0	0	0	0	0	0	0	0
c3cbb558-954a-46d3-892c-2c714a8efb4b	c6ea9492-f04c-4992-9f71-04f889c08c51	c3cbb558-954a-46d3-892c-2c714a8efb4b_gdc_realn_rehead.bam	Sequencing Reads	Aligned Reads	TCGA-KIRP	TCGA-HE-7130	TCGA-HE-7130-01A	Primary Tumor	0	0	1	1	0	0	0	0	0	0	0	0	0	0	0	0	0	0	0	0	0	0	0	0	0	0	0	0	0	0	0	0	0	0	0	0	0	0	0	0	0
32455b83-a952-4d7e-92fe-9b5d9256435c	2782ab44-b60f-49dd-9112-408fd7931eeb	32455b83-a952-4d7e-92fe-9b5d9256435c_gdc_realn_rehead.bam	Sequencing Reads	Aligned Reads	TCGA-KIRP	TCGA-B3-8121	TCGA-B3-8121-01A	Primary Tumor	1	0	1	0	0	0	0	0	0	0	0	0	0	0	0	0	0	0	0	0	0	0	0	0	0	0	0	0	0	0	0	0	0	0	0	0	0	0	0	0	0
03acac3f-6564-46ad-a7e3-2e2247e89deb	30834aca-11c3-4542-a8bf-2ee4145e39ca	03acac3f-6564-46ad-a7e3-2e2247e89deb_gdc_realn_rehead.bam	Sequencing Reads	Aligned Reads	TCGA-KIRP	TCGA-A4-7828	TCGA-A4-7828-01A	Primary Tumor	0	0	0	0	0	0	0	0	0	0	0	0	0	0	0	0	0	0	1	0	0	0	0	0	0	0	0	0	0	0	0	0	0	0	0	0	0	0	0	0	0
338fc609-8364-4831-bbfa-40b928e5cb0b	0819c649-19a1-4bec-a39e-94d510fc92b3	338fc609-8364-4831-bbfa-40b928e5cb0b_gdc_realn_rehead.bam	Sequencing Reads	Aligned Reads	TCGA-KIRP	TCGA-BQ-5877	TCGA-BQ-5877-01A	Primary Tumor	0	1	1	0	0	0	0	0	0	0	0	0	1	0	0	0	0	0	0	0	0	0	0	0	0	0	0	0	0	0	0	0	0	0	0	0	0	0	0	0	0
4a6f84e7-e243-42d7-982e-5eec945e7e9d	bcfdfa55-2e86-43e7-bdc3-924d73289a99	4a6f84e7-e243-42d7-982e-5eec945e7e9d_gdc_realn_rehead.bam	Sequencing Reads	Aligned Reads	TCGA-KIRP	TCGA-BQ-5875	TCGA-BQ-5875-01A	Primary Tumor	0	0	0	1	0	0	0	0	0	0	0	0	0	0	0	0	0	0	0	0	0	0	0	0	0	0	0	0	0	0	0	0	0	0	0	0	0	0	0	0	0
d2c4822f-9656-4773-9f2b-bee441d9657b	60478645-aa97-42ad-9cb1-bef75be61709	d2c4822f-9656-4773-9f2b-bee441d9657b_gdc_realn_rehead.bam	Sequencing Reads	Aligned Reads	TCGA-KIRP	TCGA-IZ-A6M8	TCGA-IZ-A6M8-01A	Primary Tumor	0	1	1	0	0	0	0	0	0	0	0	0	0	0	0	0	0	0	0	0	0	0	0	0	0	0	0	0	0	0	0	0	0	0	0	0	0	0	0	0	0
aacfe5cc-3059-4cf4-9918-293a1852cdd8	049b65b8-a479-40c2-9fbf-136a6508e552	aacfe5cc-3059-4cf4-9918-293a1852cdd8_gdc_realn_rehead.bam	Sequencing Reads	Aligned Reads	TCGA-KIRP	TCGA-BQ-5894	TCGA-BQ-5894-11A	Solid Tissue Normal	0	1	1	0	0	1	0	0	0	0	0	0	0	0	0	0	0	0	0	0	0	0	0	0	0	0	0	0	0	0	0	0	0	0	0	0	0	0	0	0	0
007655e5-10d5-4580-b884-2c13444dbbd5	b677af8f-3124-42ad-83a5-2bb4e60a7b54	007655e5-10d5-4580-b884-2c13444dbbd5_gdc_realn_rehead.bam	Sequencing Reads	Aligned Reads	TCGA-KIRP	TCGA-F9-A7VF	TCGA-F9-A7VF-01A	Primary Tumor	1	0	1	1	0	0	0	0	0	0	0	0	1	0	0	0	0	0	0	0	0	0	0	0	0	0	0	0	0	0	0	0	0	0	0	0	0	0	0	0	0
bb426a71-c3a6-47b3-8805-bad960241b9e	6f7eadb0-93ce-42ec-8d92-db9ebb6db242	bb426a71-c3a6-47b3-8805-bad960241b9e_gdc_realn_rehead.bam	Sequencing Reads	Aligned Reads	TCGA-KIRP	TCGA-B9-A5W9	TCGA-B9-A5W9-01A	Primary Tumor	1	0	0	0	0	0	0	0	0	0	0	0	1	0	0	0	0	1	0	0	0	0	0	0	0	0	0	0	0	0	0	0	0	0	0	0	0	0	0	0	0
a30588c0-c253-4990-8460-d44f9ad2e413	ac89aa51-b1ad-4a5e-8e5e-1b0fa7156865	a30588c0-c253-4990-8460-d44f9ad2e413_gdc_realn_rehead.bam	Sequencing Reads	Aligned Reads	TCGA-KIRP	TCGA-P4-AAVM	TCGA-P4-AAVM-01A	Primary Tumor	0	0	0	0	0	1	0	0	0	0	0	0	0	0	0	0	0	0	0	0	0	0	0	0	0	0	0	0	0	0	0	0	0	0	0	0	0	0	0	0	0
47847fd0-6fa5-4ddb-a07e-8a19101433a6	a51dd455-b652-4807-bebe-ceb8bb38b5b5	47847fd0-6fa5-4ddb-a07e-8a19101433a6_gdc_realn_rehead.bam	Sequencing Reads	Aligned Reads	TCGA-KIRP	TCGA-A4-8312	TCGA-A4-8312-01A	Primary Tumor	0	0	1	0	0	0	0	0	0	0	0	0	0	0	0	0	0	0	0	0	0	0	0	0	0	0	0	0	0	0	0	0	0	0	0	0	0	0	0	0	0
fd8b6bfc-27bc-4861-a0d4-95da6ca6fc91	b5370479-3144-41e3-b82a-f8be992161df	fd8b6bfc-27bc-4861-a0d4-95da6ca6fc91_gdc_realn_rehead.bam	Sequencing Reads	Aligned Reads	TCGA-COAD	TCGA-AZ-4308	TCGA-AZ-4308-01A	Primary Tumor	0	0	1	0	0	0	0	0	0	0	0	0	0	0	0	0	0	0	0	0	0	0	0	0	0	0	1	0	0	0	0	0	0	0	0	0	0	0	0	0	0
6dc0d2e1-e9f0-4f43-a8a4-5d5be71f9068	3382f309-87a3-4df2-a97f-4b88cf2acda8	6dc0d2e1-e9f0-4f43-a8a4-5d5be71f9068_gdc_realn_rehead.bam	Sequencing Reads	Aligned Reads	TCGA-COAD	TCGA-AD-6888	TCGA-AD-6888-01A	Primary Tumor	1	0	0	0	0	1	0	0	0	0	0	0	0	0	0	0	0	0	0	0	0	0	0	0	0	0	0	0	0	0	0	0	0	0	0	0	0	0	0	0	0
9d5a5234-1198-4625-aaa6-fbf8afb9fc7b	22534de8-02d9-4824-b2c9-8877dfa96db4	9d5a5234-1198-4625-aaa6-fbf8afb9fc7b_gdc_realn_rehead.bam	Sequencing Reads	Aligned Reads	TCGA-COAD	TCGA-AY-A8YK	TCGA-AY-A8YK-01A	Primary Tumor	0	0	1	0	0	0	0	0	0	0	0	1	1	0	0	0	0	0	0	0	0	0	0	0	0	0	0	0	0	0	0	0	1	0	0	0	0	0	0	0	0
1ebc8d87-0548-465d-bdbf-2e5b68e20ecc	13dea3ca-0454-465e-963b-9a33fafd098d	1ebc8d87-0548-465d-bdbf-2e5b68e20ecc_gdc_realn_rehead.bam	Sequencing Reads	Aligned Reads	TCGA-COAD	TCGA-A6-2680	TCGA-A6-2680-01A	Primary Tumor	0	0	0	0	1	0	0	0	0	0	0	0	0	0	0	0	0	0	0	1	0	0	0	1	0	0	0	0	0	0	1	0	0	0	0	0	0	0	0	0	0
1c102233-b54c-4530-ad45-e30a5e581aa5	ed78303a-7170-4a94-b69d-509634326a4d	1c102233-b54c-4530-ad45-e30a5e581aa5_gdc_realn_rehead.bam	Sequencing Reads	Aligned Reads	TCGA-COAD	TCGA-G4-6294	TCGA-G4-6294-01A	Primary Tumor	0	0	0	1	0	0	0	0	0	0	1	0	0	0	0	0	0	0	0	0	0	0	0	0	0	0	0	0	0	0	0	0	0	0	0	0	0	0	0	0	0
cbe8b862-e9a0-4a76-8660-7ceb5fa7cca1	e6799b0c-f37f-44ca-be3c-85503fc9c6e9	cbe8b862-e9a0-4a76-8660-7ceb5fa7cca1_gdc_realn_rehead.bam	Sequencing Reads	Aligned Reads	TCGA-COAD	TCGA-DM-A28C	TCGA-DM-A28C-01A	Primary Tumor	0	0	0	1	0	1	0	0	0	0	0	0	0	0	0	0	0	0	0	0	0	0	0	0	0	0	0	0	0	0	0	0	0	0	0	0	0	0	0	0	0
c9e3ec9e-ee0e-466f-b164-0447da0f40da	187e1335-5dbf-4234-8fc1-5d0494aaf296	c9e3ec9e-ee0e-466f-b164-0447da0f40da_gdc_realn_rehead.bam	Sequencing Reads	Aligned Reads	TCGA-COAD	TCGA-AA-3672	TCGA-AA-3672-01A	Primary Tumor	0	0	0	0	0	0	0	0	0	0	0	0	1	0	0	0	0	1	0	0	0	0	0	0	0	0	0	0	0	0	0	0	0	0	0	0	0	0	0	0	0
ebf926a8-b9f1-49ee-85c4-6709d9b16574	a347c627-0f46-4eaa-b5a4-2c1caeb70c97	ebf926a8-b9f1-49ee-85c4-6709d9b16574_gdc_realn_rehead.bam	Sequencing Reads	Aligned Reads	TCGA-COAD	TCGA-AA-3976	TCGA-AA-3976-01A	Primary Tumor	0	0	0	0	0	0	0	0	0	0	0	0	1	0	0	0	0	0	0	0	0	0	0	0	0	0	0	0	0	0	0	0	0	0	0	0	0	0	0	0	0
94fd3176-c0db-4737-8702-e3de23e992ce	63cb0782-d5c5-4c9c-9e6d-b5e722e11cb3	94fd3176-c0db-4737-8702-e3de23e992ce_gdc_realn_rehead.bam	Sequencing Reads	Aligned Reads	TCGA-COAD	TCGA-D5-6932	TCGA-D5-6932-01A	Primary Tumor	0	1	0	0	1	0	0	0	0	0	1	0	0	1	0	1	0	0	0	1	0	0	0	0	0	0	0	0	0	0	0	0	0	0	0	1	0	0	0	0	0
d68c3434-a04c-4096-9d2c-9b9a4c9c7ad6	69ea4b44-0ae7-4261-98a7-e33754bef916	d68c3434-a04c-4096-9d2c-9b9a4c9c7ad6_gdc_realn_rehead.bam	Sequencing Reads	Aligned Reads	TCGA-COAD	TCGA-AD-6965	TCGA-AD-6965-01A	Primary Tumor	0	0	0	0	0	0	0	0	0	0	1	0	0	0	0	1	0	0	0	0	0	0	0	0	0	0	0	0	0	0	0	0	0	0	0	0	0	0	0	0	0
b6fb6ac4-9a0e-49c9-abd3-e9e3d996fdb9	7c091c25-4e74-45e0-a039-a758eae5d177	b6fb6ac4-9a0e-49c9-abd3-e9e3d996fdb9_gdc_realn_rehead.bam	Sequencing Reads	Aligned Reads	TCGA-COAD	TCGA-A6-6782	TCGA-A6-6782-01A	Primary Tumor	0	0	0	1	0	1	0	0	0	0	0	0	0	0	0	0	0	0	0	0	0	0	0	0	0	0	0	0	0	0	0	0	0	0	0	0	0	0	0	0	0
44a77030-b2cd-4178-9a7d-13160dcc4385	186917bb-ac60-4e58-98c1-e6067f112966	44a77030-b2cd-4178-9a7d-13160dcc4385_gdc_realn_rehead.bam	Sequencing Reads	Aligned Reads	TCGA-COAD	TCGA-A6-6780	TCGA-A6-6780-01B	Primary Tumor	0	0	0	0	0	1	0	0	0	0	0	0	0	0	0	0	0	0	0	0	1	1	0	0	0	0	0	1	0	0	0	0	0	0	0	0	0	0	0	0	0
1770d9bf-df63-4244-8679-562b2e63d00f	6c7791f2-d43a-46a2-b119-8287a44aea09	1770d9bf-df63-4244-8679-562b2e63d00f_gdc_realn_rehead.bam	Sequencing Reads	Aligned Reads	TCGA-COAD	TCGA-F4-6807	TCGA-F4-6807-01A	Primary Tumor	0	0	0	0	1	1	0	0	0	0	0	0	0	0	0	1	0	0	0	0	0	0	0	0	0	0	0	0	0	0	0	0	1	0	0	0	0	0	0	0	0
dd6cc03a-72d8-4ae9-a69e-9d880c390344	bd582f37-941a-4136-8b91-3ea8ed81dcfe	dd6cc03a-72d8-4ae9-a69e-9d880c390344_gdc_realn_rehead.bam	Sequencing Reads	Aligned Reads	TCGA-COAD	TCGA-D5-6540	TCGA-D5-6540-01A	Primary Tumor	0	0	0	0	0	1	0	0	0	0	0	0	0	0	1	0	0	0	0	0	0	0	0	1	0	1	0	0	0	0	0	0	0	0	0	0	0	0	0	0	1
64fc6935-8362-41d3-a141-523dd3900648	093debe6-dbc1-4890-8438-b7903bee173d	64fc6935-8362-41d3-a141-523dd3900648_gdc_realn_rehead.bam	Sequencing Reads	Aligned Reads	TCGA-COAD	TCGA-A6-5661	TCGA-A6-5661-01A	Primary Tumor	0	0	0	0	0	0	0	0	0	0	0	0	0	0	0	1	0	0	0	0	0	0	0	1	0	0	0	0	0	0	0	0	0	0	0	0	0	0	0	0	0
8f3c0b47-1ec7-4b35-93c8-5a91c786ab5e	c6b5b416-69f6-4782-b8a4-a399759b652f	8f3c0b47-1ec7-4b35-93c8-5a91c786ab5e_gdc_realn_rehead.bam	Sequencing Reads	Aligned Reads	TCGA-COAD	TCGA-A6-5659	TCGA-A6-5659-01B	Primary Tumor	0	0	0	0	1	0	0	1	0	0	0	0	0	0	0	0	0	0	0	0	0	1	0	0	0	0	0	0	0	0	0	0	0	0	0	0	0	0	0	0	0
b624362c-0284-42db-9731-7e9f90f6272c	b1c1469d-afe1-422b-89ee-9d4a255cd23b	b624362c-0284-42db-9731-7e9f90f6272c_gdc_realn_rehead.bam	Sequencing Reads	Aligned Reads	TCGA-COAD	TCGA-DM-A280	TCGA-DM-A280-01A	Primary Tumor	1	0	0	0	1	0	1	0	0	0	0	0	0	0	0	1	0	0	0	0	0	0	0	0	1	0	0	0	0	0	0	0	0	0	0	0	0	1	0	0	1
5c0af189-fee6-4624-b30f-2d86f3fc55d8	47ea59f4-774a-4d37-8777-fc433a3ff20d	5c0af189-fee6-4624-b30f-2d86f3fc55d8_gdc_realn_rehead.bam	Sequencing Reads	Aligned Reads	TCGA-COAD	TCGA-AA-3846	TCGA-AA-3846-01A	Primary Tumor	0	0	0	0	1	0	0	0	0	0	0	0	0	0	0	0	0	0	0	0	0	0	0	0	0	0	0	0	0	0	0	0	0	0	0	0	0	0	0	0	0
5fc360b0-4378-41f3-ab29-3419b88dc5ed	cd187159-1a1b-4289-b0de-817dad634550	5fc360b0-4378-41f3-ab29-3419b88dc5ed_gdc_realn_rehead.bam	Sequencing Reads	Aligned Reads	TCGA-COAD	TCGA-AA-3851	TCGA-AA-3851-01A	Primary Tumor	1	0	0	0	0	0	0	0	0	1	0	0	0	0	0	0	0	0	0	0	0	0	0	0	0	0	0	0	0	0	0	0	0	0	0	0	0	0	0	0	0
057e1f4a-6044-42f2-bcb9-861a5eaad65e	b9861b19-9008-4381-b6fc-1119427b93fd	057e1f4a-6044-42f2-bcb9-861a5eaad65e_gdc_realn_rehead.bam	Sequencing Reads	Aligned Reads	TCGA-COAD	TCGA-AA-3678	TCGA-AA-3678-01A	Primary Tumor	0	0	1	0	0	1	0	0	0	0	0	0	0	0	0	0	0	0	0	0	0	1	0	0	0	0	0	0	0	0	0	0	0	0	0	0	0	0	0	0	0
f45fc4a4-bbd6-4177-bd1f-04074e728d0e	417e133e-81b5-4976-a9d4-91bc1f38e3bc	f45fc4a4-bbd6-4177-bd1f-04074e728d0e_gdc_realn_rehead.bam	Sequencing Reads	Aligned Reads	TCGA-COAD	TCGA-AD-6890	TCGA-AD-6890-01A	Primary Tumor	1	0	0	1	0	0	0	1	0	0	0	0	0	0	0	0	0	0	0	0	0	0	0	0	0	0	0	0	0	0	0	0	0	0	0	0	0	0	0	0	0
11e91e0b-2ed9-41c6-b783-732415918806	ae59512a-f447-4cad-b15f-9c23b9b2e97c	11e91e0b-2ed9-41c6-b783-732415918806_gdc_realn_rehead.bam	Sequencing Reads	Aligned Reads	TCGA-COAD	TCGA-AA-A02K	TCGA-AA-A02K-01A	Primary Tumor	0	0	1	0	0	1	0	0	0	0	1	0	0	0	0	1	0	0	0	0	0	0	0	0	0	0	0	0	0	1	0	0	0	0	0	0	0	0	1	0	0
93605a3b-c118-4005-ab95-501eed79e5f9	d028290a-dafd-48bb-8290-060644c72888	93605a3b-c118-4005-ab95-501eed79e5f9_gdc_realn_rehead.bam	Sequencing Reads	Aligned Reads	TCGA-COAD	TCGA-D5-6534	TCGA-D5-6534-01A	Primary Tumor	1	0	1	0	0	1	0	0	0	0	0	0	0	0	0	0	0	0	0	0	0	0	0	0	0	0	0	0	0	0	0	0	0	0	0	0	0	0	0	0	0
95874ff8-e812-4910-9c37-1bd833da1cf1	2bf39125-80ee-4c34-be99-92e0bda2ac38	95874ff8-e812-4910-9c37-1bd833da1cf1_gdc_realn_rehead.bam	Sequencing Reads	Aligned Reads	TCGA-COAD	TCGA-G4-6628	TCGA-G4-6628-01A	Primary Tumor	0	0	0	1	0	0	1	0	0	0	0	0	0	0	1	1	0	0	0	0	0	0	0	0	0	1	0	0	1	0	1	0	0	1	0	1	0	1	0	0	0
e476e0f4-dbc7-4877-b716-0b063972ba6e	63422250-8d43-46cb-98b1-4d221d115fe3	e476e0f4-dbc7-4877-b716-0b063972ba6e_gdc_realn_rehead.bam	Sequencing Reads	Aligned Reads	TCGA-COAD	TCGA-AA-A02J	TCGA-AA-A02J-01A	Primary Tumor	0	0	0	0	0	0	0	0	0	0	1	0	0	0	0	0	0	0	0	0	0	0	0	0	0	0	0	0	0	0	0	0	0	0	0	0	0	0	0	0	0
f73d6050-a5e9-4aac-b5e8-d5dd6c05e239	792121f5-de84-41c8-a784-a313cab6eab6	f73d6050-a5e9-4aac-b5e8-d5dd6c05e239_gdc_realn_rehead.bam	Sequencing Reads	Aligned Reads	TCGA-COAD	TCGA-AA-A00W	TCGA-AA-A00W-01A	Primary Tumor	0	0	1	0	0	1	0	0	0	0	0	0	0	0	0	0	0	0	0	0	0	0	0	0	0	0	0	0	0	0	0	1	0	0	0	0	0	0	0	0	0
1078ed22-2457-4440-b75d-83073192353d	523a2efe-a335-49ac-be50-45bdb2dc38f5	1078ed22-2457-4440-b75d-83073192353d_gdc_realn_rehead.bam	Sequencing Reads	Aligned Reads	TCGA-COAD	TCGA-AA-3845	TCGA-AA-3845-01A	Primary Tumor	1	0	0	0	0	0	0	0	0	0	0	1	0	0	0	0	0	0	0	0	0	0	0	0	0	0	0	0	0	0	0	0	0	0	0	0	0	0	0	0	0
a3b6d39c-4758-476c-9dcf-0996890f3b30	af862835-d908-4ee8-8753-78a612d419be	a3b6d39c-4758-476c-9dcf-0996890f3b30_gdc_realn_rehead.bam	Sequencing Reads	Aligned Reads	TCGA-COAD	TCGA-G4-6323	TCGA-G4-6323-01A	Primary Tumor	0	0	0	0	0	0	0	0	0	0	0	0	0	0	0	0	0	0	0	0	0	0	0	0	0	0	0	0	0	0	0	0	0	0	0	0	0	0	0	0	0
1119cfc0-3447-4d66-abce-91f935d58ff9	d2a3396b-b2f3-47fd-b32d-34341d2e5f9d	1119cfc0-3447-4d66-abce-91f935d58ff9_gdc_realn_rehead.bam	Sequencing Reads	Aligned Reads	TCGA-COAD	TCGA-A6-6142	TCGA-A6-6142-01A	Primary Tumor	1	0	1	0	0	0	0	0	0	0	0	0	0	1	0	0	0	0	0	0	0	0	0	1	0	0	0	0	0	0	0	0	0	0	0	0	0	0	0	0	0
848a78b7-20da-4d8b-95e1-5a438ef93522	b5265ada-2e88-40a4-95dc-71c7ae267377	848a78b7-20da-4d8b-95e1-5a438ef93522_gdc_realn_rehead.bam	Sequencing Reads	Aligned Reads	TCGA-COAD	TCGA-A6-5661	TCGA-A6-5661-01B	Primary Tumor	0	0	0	0	0	0	0	0	0	0	0	0	0	0	0	0	0	0	0	0	0	0	0	0	0	0	0	0	0	0	0	0	0	0	0	0	0	0	0	0	0
820c5f76-ee21-48fb-9964-544a4f048f46	e0bb69be-e9d2-491d-87fa-dec9cb70c368	820c5f76-ee21-48fb-9964-544a4f048f46_gdc_realn_rehead.bam	Sequencing Reads	Aligned Reads	TCGA-COAD	TCGA-A6-5659	TCGA-A6-5659-01A	Primary Tumor	1	0	0	0	1	0	0	0	0	0	0	0	0	0	0	0	0	0	0	0	0	0	0	0	0	0	0	0	0	0	0	0	0	0	0	0	0	0	0	0	0
fde795aa-ac9f-4f34-a31b-1a7e65ea2061	e95629a8-68b5-4c43-b3c0-93a88be2e9c0	fde795aa-ac9f-4f34-a31b-1a7e65ea2061_gdc_realn_rehead.bam	Sequencing Reads	Aligned Reads	TCGA-COAD	TCGA-AA-3531	TCGA-AA-3531-01A	Primary Tumor	1	0	1	0	0	0	0	0	0	0	0	0	0	0	0	0	0	0	0	0	0	0	0	0	0	0	0	0	0	0	0	0	0	0	0	0	0	0	0	0	0
3bdd152e-361c-4fda-966e-22c8ee7923c9	8a15a700-3831-4c50-aad0-b2354c90389b	3bdd152e-361c-4fda-966e-22c8ee7923c9_gdc_realn_rehead.bam	Sequencing Reads	Aligned Reads	TCGA-COAD	TCGA-AA-3860	TCGA-AA-3860-01A	Primary Tumor	1	0	0	0	1	0	0	0	0	0	0	0	0	0	0	0	0	0	0	0	0	0	0	0	0	0	0	0	0	0	0	0	0	0	0	0	0	0	0	0	0
37360ffa-7634-4e12-87e1-cd1b50b2b0e3	818274b6-5103-4689-9d71-7dbff7ea62d6	37360ffa-7634-4e12-87e1-cd1b50b2b0e3_gdc_realn_rehead.bam	Sequencing Reads	Aligned Reads	TCGA-COAD	TCGA-A6-2686	TCGA-A6-2686-11A	Solid Tissue Normal	1	0	0	0	0	0	0	0	0	0	0	0	0	0	0	0	0	0	0	0	0	0	0	1	0	0	0	0	0	0	0	0	0	0	0	0	0	0	0	0	0
9b7b7ec6-27ce-4248-bb90-e779d82417c1	29c6bd2a-d4db-40db-9249-bb2b7f24c7bf	9b7b7ec6-27ce-4248-bb90-e779d82417c1_gdc_realn_rehead.bam	Sequencing Reads	Aligned Reads	TCGA-COAD	TCGA-AA-3713	TCGA-AA-3713-01A	Primary Tumor	1	0	0	0	0	1	1	0	0	0	0	1	0	0	0	0	0	0	0	0	0	0	1	0	1	1	0	0	0	0	0	0	0	0	0	0	0	0	0	0	0
1a18bf52-fb2e-473f-951d-feb0f0f0ce9a	721242c3-c8d6-4468-9721-007bf0198717	1a18bf52-fb2e-473f-951d-feb0f0f0ce9a_gdc_realn_rehead.bam	Sequencing Reads	Aligned Reads	TCGA-COAD	TCGA-AA-A01X	TCGA-AA-A01X-01A	Primary Tumor	0	0	0	0	0	0	0	0	0	0	0	0	0	0	0	0	0	0	0	0	0	0	0	0	0	0	0	0	0	0	0	0	0	0	0	0	0	0	0	0	0
24d28246-0877-4b28-ab40-f1a12335db15	78607a48-54ab-45d3-8b3f-3b001de54b32	24d28246-0877-4b28-ab40-f1a12335db15_gdc_realn_rehead.bam	Sequencing Reads	Aligned Reads	TCGA-COAD	TCGA-AA-3821	TCGA-AA-3821-01A	Primary Tumor	1	0	1	0	0	0	0	0	0	1	0	0	0	0	0	1	0	0	0	0	0	0	0	0	0	0	1	0	0	0	0	0	0	0	0	0	0	0	0	0	0
1138b906-a556-42fa-94c2-8c5d585ae20d	ed8648be-08e5-4fb5-a769-13d9da265bd6	1138b906-a556-42fa-94c2-8c5d585ae20d_gdc_realn_rehead.bam	Sequencing Reads	Aligned Reads	TCGA-COAD	TCGA-D5-5541	TCGA-D5-5541-01A	Primary Tumor	0	0	0	0	0	1	0	0	0	0	1	0	0	0	0	0	0	0	0	0	0	0	0	0	0	0	0	0	0	0	0	0	0	0	0	0	0	0	0	0	0
b033283d-1c5b-4ef6-8b4b-b367efec2680	9a27ecb6-4d6b-4b5f-ac24-7da3b67b55cd	b033283d-1c5b-4ef6-8b4b-b367efec2680_gdc_realn_rehead.bam	Sequencing Reads	Aligned Reads	TCGA-COAD	TCGA-AA-3837	TCGA-AA-3837-01A	Primary Tumor	0	0	0	0	0	0	0	0	0	0	0	0	0	0	0	0	0	0	0	0	0	0	0	0	0	0	0	0	0	0	0	0	0	0	0	0	0	0	0	0	0
f5240a4a-21a7-4c49-9e77-34dac20ea35d	b5e81d7c-13d2-47d2-ade8-16a9d9f52f54	f5240a4a-21a7-4c49-9e77-34dac20ea35d_gdc_realn_rehead.bam	Sequencing Reads	Aligned Reads	TCGA-COAD	TCGA-AZ-6601	TCGA-AZ-6601-01A	Primary Tumor	0	0	0	0	1	0	0	1	0	0	0	0	0	0	0	0	0	0	0	0	0	0	0	0	1	0	0	0	0	0	1	0	0	0	0	0	0	0	0	0	0
9c0aec1c-5689-4411-8a70-f98e2791ee97	37cda416-f14e-43d4-8679-00d39e6a8ed4	9c0aec1c-5689-4411-8a70-f98e2791ee97_gdc_realn_rehead.bam	Sequencing Reads	Aligned Reads	TCGA-COAD	TCGA-AA-3549	TCGA-AA-3549-01A	Primary Tumor	1	0	0	0	0	0	0	0	0	0	0	0	0	0	0	0	0	0	0	0	0	0	0	0	0	0	0	0	0	0	0	0	0	1	0	0	0	0	0	0	0
f846cd96-7f2b-475d-9303-9bc143dee24a	58bc1f92-80bf-4b09-b489-984cd0144548	f846cd96-7f2b-475d-9303-9bc143dee24a_gdc_realn_rehead.bam	Sequencing Reads	Aligned Reads	TCGA-COAD	TCGA-AD-6964	TCGA-AD-6964-01A	Primary Tumor	1	0	1	0	0	0	0	0	0	0	0	0	0	0	0	0	0	0	0	0	0	0	0	0	0	0	0	0	0	0	0	0	0	0	0	0	0	0	0	0	0
739ec68d-08dd-43d9-998b-bfc6384c2414	5fad126e-b104-4f4f-bc15-096241e8721b	739ec68d-08dd-43d9-998b-bfc6384c2414_gdc_realn_rehead.bam	Sequencing Reads	Aligned Reads	TCGA-COAD	TCGA-AA-A017	TCGA-AA-A017-01A	Primary Tumor	0	0	0	0	0	0	0	0	0	0	0	0	0	0	0	0	0	0	0	0	0	0	0	0	0	0	0	0	0	0	0	0	0	0	0	0	0	0	0	0	0
4a0b9aed-3e7c-4b5a-a123-8e0703094345	3e0ae536-e178-433b-95b8-a52e14c17f14	4a0b9aed-3e7c-4b5a-a123-8e0703094345_gdc_realn_rehead.bam	Sequencing Reads	Aligned Reads	TCGA-COAD	TCGA-A6-2675	TCGA-A6-2675-11A	Solid Tissue Normal	0	0	0	0	0	0	0	0	0	0	0	0	1	0	0	0	0	0	0	0	0	0	0	0	0	0	0	0	0	0	0	0	0	0	0	0	0	0	0	0	0
a3cd07f0-0f56-4773-b041-03b4be252d08	b7e78979-c177-427d-a627-b5f241f36232	a3cd07f0-0f56-4773-b041-03b4be252d08_gdc_realn_rehead.bam	Sequencing Reads	Aligned Reads	TCGA-COAD	TCGA-A6-2677	TCGA-A6-2677-01B	Primary Tumor	0	0	0	1	0	0	0	0	0	0	0	0	0	0	1	1	0	0	0	0	0	0	0	0	0	0	0	0	1	0	0	1	0	0	0	0	0	0	0	0	0
dc1a5a73-8b0a-42d3-bbc8-30e02b776c30	1df0459c-d0e9-4608-b8a0-f2f132dd6b6b	dc1a5a73-8b0a-42d3-bbc8-30e02b776c30_gdc_realn_rehead.bam	Sequencing Reads	Aligned Reads	TCGA-COAD	TCGA-AA-A01T	TCGA-AA-A01T-01A	Primary Tumor	1	0	0	0	1	0	0	0	0	1	0	0	0	0	0	0	0	0	0	0	0	0	0	0	0	0	0	0	0	0	0	0	0	0	0	0	0	0	0	0	0
b2dc6d70-d497-4f82-ac83-71f729cfec0f	c4db8ffc-021f-4805-aa88-86f5c8d0e03b	b2dc6d70-d497-4f82-ac83-71f729cfec0f_gdc_realn_rehead.bam	Sequencing Reads	Aligned Reads	TCGA-COAD	TCGA-CM-6164	TCGA-CM-6164-01A	Primary Tumor	1	0	1	0	0	0	0	0	0	0	0	0	0	0	0	0	0	0	0	0	1	0	0	0	0	0	0	0	0	0	0	0	0	0	0	0	0	0	0	0	0
e6892eaa-782c-4564-99d0-b5066fdc1ee3	235f8fb6-d408-4560-92f6-5a6eca723f12	e6892eaa-782c-4564-99d0-b5066fdc1ee3_gdc_realn_rehead.bam	Sequencing Reads	Aligned Reads	TCGA-COAD	TCGA-AA-A01P	TCGA-AA-A01P-01A	Primary Tumor	0	0	1	0	0	0	0	0	0	0	0	0	0	0	1	0	0	0	0	0	0	0	0	0	0	0	0	0	1	0	0	0	0	0	0	0	0	0	0	0	0
73531238-e3a1-4717-bd34-4c768760c189	fae8df44-cea4-4b8b-9a0a-be7cb1af84c7	73531238-e3a1-4717-bd34-4c768760c189_gdc_realn_rehead.bam	Sequencing Reads	Aligned Reads	TCGA-COAD	TCGA-CM-6169	TCGA-CM-6169-01A	Primary Tumor	0	0	0	0	0	0	0	0	0	0	0	0	0	0	0	0	0	0	0	1	0	0	0	0	0	0	0	0	0	0	1	0	0	0	0	0	0	0	0	0	0
39341815-01f6-4afe-9c49-1b09002366a9	9d21e645-34a1-49ea-8fa0-51aff9d1ec7f	39341815-01f6-4afe-9c49-1b09002366a9_gdc_realn_rehead.bam	Sequencing Reads	Aligned Reads	TCGA-COAD	TCGA-A6-6781	TCGA-A6-6781-01B	Primary Tumor	0	0	0	0	0	0	0	0	0	0	0	0	0	0	0	0	0	0	0	0	0	0	0	0	0	0	0	0	0	0	0	0	0	0	0	0	0	0	0	0	0
4498ea05-5ae0-47f8-bb99-76f80f7b9ee1	69cfc3dd-a9cc-4f7f-8c8c-f1992c7c1473	4498ea05-5ae0-47f8-bb99-76f80f7b9ee1_gdc_realn_rehead.bam	Sequencing Reads	Aligned Reads	TCGA-COAD	TCGA-G4-6625	TCGA-G4-6625-01A	Primary Tumor	0	0	1	0	1	0	0	0	0	0	0	0	1	0	0	0	0	0	0	0	0	0	0	0	0	0	0	0	0	0	0	0	0	0	0	0	0	0	0	0	0
9e79af22-063c-4f44-a353-3066a096e9c8	01581d3a-8427-41db-82c2-a7dd880a3937	9e79af22-063c-4f44-a353-3066a096e9c8_gdc_realn_rehead.bam	Sequencing Reads	Aligned Reads	TCGA-COAD	TCGA-F4-6461	TCGA-F4-6461-01A	Primary Tumor	1	0	0	0	1	0	0	0	0	0	1	0	0	0	0	0	0	0	0	0	0	0	0	0	0	0	0	0	0	0	0	0	0	0	0	0	0	0	0	0	0
80be4fad-a258-4cef-87f4-870ee8b1663c	413235cd-4b6c-4f4b-82c1-39ff3a1bcaa5	80be4fad-a258-4cef-87f4-870ee8b1663c_gdc_realn_rehead.bam	Sequencing Reads	Aligned Reads	TCGA-COAD	TCGA-AA-3555	TCGA-AA-3555-01A	Primary Tumor	0	0	0	0	0	1	0	0	0	0	0	0	0	0	0	0	0	0	0	0	0	0	0	0	0	0	0	0	0	0	0	0	0	0	0	0	0	0	1	0	0
e2bcc744-592a-42e2-8690-876d0664a25a	a48881ba-f048-4060-b1f9-6debf1ee69d3	e2bcc744-592a-42e2-8690-876d0664a25a_gdc_realn_rehead.bam	Sequencing Reads	Aligned Reads	TCGA-COAD	TCGA-G4-6297	TCGA-G4-6297-01A	Primary Tumor	0	0	1	0	0	0	0	0	0	0	1	0	0	0	0	1	0	0	0	0	1	0	0	0	0	0	0	1	0	0	0	0	0	0	0	0	0	0	0	0	0
458a3321-b0e6-4ad9-ac15-c66d4273ac1c	f6997426-b4d8-438a-b6df-00f9b5894cbd	458a3321-b0e6-4ad9-ac15-c66d4273ac1c_gdc_realn_rehead.bam	Sequencing Reads	Aligned Reads	TCGA-COAD	TCGA-A6-2683	TCGA-A6-2683-11A	Solid Tissue Normal	0	0	0	0	0	0	0	0	0	0	0	0	0	0	0	0	0	0	0	0	0	0	0	0	0	0	0	0	0	0	0	0	0	0	0	0	0	0	0	0	0
39c52a1e-5729-4a97-8aa4-afb25beeb14f	6be318a8-5b6a-4387-83e5-e04150bd4f99	39c52a1e-5729-4a97-8aa4-afb25beeb14f_gdc_realn_rehead.bam	Sequencing Reads	Aligned Reads	TCGA-COAD	TCGA-AA-3973	TCGA-AA-3973-01A	Primary Tumor	0	0	1	0	0	1	0	0	0	1	0	0	0	0	0	0	0	0	0	0	0	1	0	0	0	0	0	0	0	0	0	0	0	0	0	0	0	0	0	0	0
7281baa3-e1a5-459d-a508-ff2ab1067849	f723afa6-6de7-4cf3-bd9a-2253a97bdda8	7281baa3-e1a5-459d-a508-ff2ab1067849_gdc_realn_rehead.bam	Sequencing Reads	Aligned Reads	TCGA-COAD	TCGA-AA-3524	TCGA-AA-3524-01A	Primary Tumor	1	0	0	0	0	0	0	0	0	0	0	0	0	0	0	1	0	0	0	0	0	0	0	0	0	0	0	0	0	0	0	0	0	0	0	0	0	0	0	0	0
25db88d4-3854-4965-866f-68d6ef7afc4e	2b5f10a8-0fe7-449a-ac38-468cf32c5704	25db88d4-3854-4965-866f-68d6ef7afc4e_gdc_realn_rehead.bam	Sequencing Reads	Aligned Reads	TCGA-COAD	TCGA-D5-6536	TCGA-D5-6536-01A	Primary Tumor	0	0	1	0	0	0	0	0	0	1	1	0	0	0	0	0	0	0	0	0	0	0	0	0	0	0	0	0	0	0	0	0	0	0	0	0	0	0	0	0	0
e43b8bda-e477-4618-9172-4516433db76f	1c491437-900d-4a9b-88d0-7668ee41f052	e43b8bda-e477-4618-9172-4516433db76f_gdc_realn_rehead.bam	Sequencing Reads	Aligned Reads	TCGA-COAD	TCGA-G4-6322	TCGA-G4-6322-01A	Primary Tumor	1	0	0	0	0	0	0	0	0	0	0	0	0	0	0	0	0	0	1	0	0	0	0	0	1	0	0	0	0	0	0	0	0	0	0	0	0	0	0	0	0
ac00f7e8-e02b-4f6b-88c6-c8981b68203f	39872d10-2ed3-45ac-8412-2df00cf99439	ac00f7e8-e02b-4f6b-88c6-c8981b68203f_gdc_realn_rehead.bam	Sequencing Reads	Aligned Reads	TCGA-COAD	TCGA-AA-3872	TCGA-AA-3872-01A	Primary Tumor	0	0	0	0	1	0	0	0	0	0	1	0	0	0	0	0	0	0	0	1	0	0	0	0	0	0	0	0	0	0	0	0	0	0	0	0	0	0	0	0	0
2d204887-0353-458c-85af-6e735c6e83db	558806f7-1484-4436-8743-1575110e2a2f	2d204887-0353-458c-85af-6e735c6e83db_gdc_realn_rehead.bam	Sequencing Reads	Aligned Reads	TCGA-COAD	TCGA-AY-6386	TCGA-AY-6386-01A	Primary Tumor	0	0	1	0	0	0	0	0	0	0	0	0	0	1	1	0	0	0	0	0	1	0	0	1	0	0	1	0	0	0	0	0	0	0	0	0	0	0	0	0	1
88af4276-749a-4928-81e8-2361b2da1324	42c5c88c-1abd-456b-be8c-612219c1439f	88af4276-749a-4928-81e8-2361b2da1324_gdc_realn_rehead.bam	Sequencing Reads	Aligned Reads	TCGA-COAD	TCGA-AA-3660	TCGA-AA-3660-01A	Primary Tumor	1	0	1	0	0	0	0	0	0	0	0	0	0	0	0	0	0	0	0	0	0	0	0	0	0	0	0	0	0	0	0	0	0	0	0	0	0	0	0	0	0
0e5ecc29-26d1-481f-a156-e2cc2bf13e4a	812c9187-283b-4b14-9144-7a81fc0f01f3	0e5ecc29-26d1-481f-a156-e2cc2bf13e4a_gdc_realn_rehead.bam	Sequencing Reads	Aligned Reads	TCGA-COAD	TCGA-CA-6715	TCGA-CA-6715-01A	Primary Tumor	0	0	1	1	0	0	0	0	0	0	0	0	0	0	0	0	0	0	0	0	0	0	0	0	0	0	0	0	0	0	0	0	0	0	0	0	0	0	0	0	0
8127208d-6aac-46de-a96a-ad3879d8fa42	f61b9cd4-288e-4ab9-8ce9-61691cebbf47	8127208d-6aac-46de-a96a-ad3879d8fa42_gdc_realn_rehead.bam	Sequencing Reads	Aligned Reads	TCGA-COAD	TCGA-A6-2682	TCGA-A6-2682-11A	Solid Tissue Normal	0	0	1	0	0	0	0	0	0	0	0	0	0	0	0	0	0	0	0	0	0	0	0	0	0	0	0	0	0	0	0	0	0	0	0	0	1	0	0	0	0
300ac9b4-f371-468b-851d-22d0f6208749	a67971a0-8e79-4d59-a001-8c168b4fcf0f	300ac9b4-f371-468b-851d-22d0f6208749_gdc_realn_rehead.bam	Sequencing Reads	Aligned Reads	TCGA-COAD	TCGA-AA-A00Z	TCGA-AA-A00Z-01A	Primary Tumor	0	0	1	0	1	0	0	0	0	0	0	0	0	0	0	0	0	0	0	0	0	0	0	0	0	0	0	1	0	0	0	0	1	0	0	0	0	0	1	0	0
e117297f-a9d3-44de-b1df-37b2aaae04ec	e7d0b71b-a95e-4f35-ba52-77d9d6332309	e117297f-a9d3-44de-b1df-37b2aaae04ec_gdc_realn_rehead.bam	Sequencing Reads	Aligned Reads	TCGA-COAD	TCGA-A6-4105	TCGA-A6-4105-01A	Primary Tumor	0	0	0	1	1	0	0	0	0	0	0	0	0	0	0	1	0	0	0	0	0	0	0	0	0	0	0	0	0	0	0	0	0	0	0	0	0	0	0	0	0
efda0381-de0f-437d-b6ab-0c25cc76c8d7	d74cd87c-6889-4bea-aae2-6aca8878a630	efda0381-de0f-437d-b6ab-0c25cc76c8d7_gdc_realn_rehead.bam	Sequencing Reads	Aligned Reads	TCGA-COAD	TCGA-AA-A00Q	TCGA-AA-A00Q-01A	Primary Tumor	0	0	1	0	0	0	0	0	0	0	0	0	0	0	0	0	0	0	0	0	0	0	0	0	0	0	0	0	0	0	0	0	0	0	0	0	0	0	0	0	0
affd4d9c-b79b-4017-a29c-6e56a2f07130	9e3d7dde-04e2-4511-9b8d-ac29400d88a5	affd4d9c-b79b-4017-a29c-6e56a2f07130_gdc_realn_rehead.bam	Sequencing Reads	Aligned Reads	TCGA-COAD	TCGA-CK-6747	TCGA-CK-6747-01A	Primary Tumor	0	0	0	0	0	1	0	0	0	0	0	0	0	0	0	0	1	0	0	0	0	0	0	0	0	0	0	0	0	0	0	0	0	0	0	0	0	0	1	0	0
76be9430-f21a-4bd3-b51a-8dc0ebf63892	118faacf-869d-4d8a-8981-39b655f088da	76be9430-f21a-4bd3-b51a-8dc0ebf63892_gdc_realn_rehead.bam	Sequencing Reads	Aligned Reads	TCGA-COAD	TCGA-G4-6317	TCGA-G4-6317-01A	Primary Tumor	0	0	0	1	0	0	0	0	0	0	1	0	0	0	0	0	0	0	0	0	0	0	0	0	0	0	0	0	0	0	0	0	0	0	0	0	0	0	0	0	0
ceb662b3-7da9-4858-baa3-552f43ce8ba1	86a2d12d-990f-4637-b4d4-b2e12687be0b	ceb662b3-7da9-4858-baa3-552f43ce8ba1_gdc_realn_rehead.bam	Sequencing Reads	Aligned Reads	TCGA-COAD	TCGA-AA-3956	TCGA-AA-3956-01A	Primary Tumor	0	0	0	1	0	0	0	0	0	0	0	0	0	0	0	0	0	0	0	0	1	0	0	0	0	0	0	0	0	0	0	0	0	0	0	0	0	0	0	0	0
42badaac-df77-4606-8c64-951880ba2b76	af1c2e70-da31-4d53-a651-e3d55df5797a	42badaac-df77-4606-8c64-951880ba2b76_gdc_realn_rehead.bam	Sequencing Reads	Aligned Reads	TCGA-COAD	TCGA-AA-3858	TCGA-AA-3858-01A	Primary Tumor	0	0	0	0	0	0	0	0	0	0	0	0	0	0	0	0	0	0	0	0	1	0	0	0	0	0	1	0	0	0	0	1	0	0	0	0	0	0	0	0	0
efca7bef-a58f-4c9c-8cb2-eb5b6820b328	c979a1db-6612-49a1-b3f5-881241caec5d	efca7bef-a58f-4c9c-8cb2-eb5b6820b328_gdc_realn_rehead.bam	Sequencing Reads	Aligned Reads	TCGA-COAD	TCGA-AZ-4614	TCGA-AZ-4614-01A	Primary Tumor	0	0	0	0	0	0	0	0	0	0	1	0	0	0	0	0	0	0	0	0	1	0	0	0	0	0	0	0	0	0	0	0	0	0	0	0	0	0	0	0	0
23588b86-b516-4667-bf43-a4e206642e67	aa2824d6-d9fb-4ce9-83d7-acf21cbbb35d	23588b86-b516-4667-bf43-a4e206642e67_gdc_realn_rehead.bam	Sequencing Reads	Aligned Reads	TCGA-COAD	TCGA-CM-4750	TCGA-CM-4750-01A	Primary Tumor	1	0	1	1	0	0	0	0	0	0	1	0	1	0	0	0	0	0	0	0	0	0	0	0	0	0	0	0	0	0	0	0	0	0	0	0	0	0	0	0	0
24e9c9aa-47a4-4038-89a5-1e0fcb3de7b7	4764761e-61a5-4c07-8b2e-1ee57c256c72	24e9c9aa-47a4-4038-89a5-1e0fcb3de7b7_gdc_realn_rehead.bam	Sequencing Reads	Aligned Reads	TCGA-COAD	TCGA-AA-3681	TCGA-AA-3681-01A	Primary Tumor	0	0	0	0	0	0	0	0	0	0	0	0	0	0	0	0	0	0	0	0	0	0	0	0	0	0	0	1	0	0	0	0	0	0	0	0	0	0	0	0	0
0fdca1ac-479b-4689-a6f9-1745d337d468	3c611acf-a120-4dd1-b213-dd9b938d2ab4	0fdca1ac-479b-4689-a6f9-1745d337d468_gdc_realn_rehead.bam	Sequencing Reads	Aligned Reads	TCGA-COAD	TCGA-DM-A1D8	TCGA-DM-A1D8-01A	Primary Tumor	0	0	0	1	1	0	0	0	0	0	0	0	0	0	0	0	0	0	0	0	0	0	0	0	0	0	0	0	0	0	0	0	0	0	0	0	0	0	0	0	0
640de8eb-ede4-4306-b478-cd99461dcd8b	57f3e647-cb7b-4ec0-99ec-fe5f0ff4049d	640de8eb-ede4-4306-b478-cd99461dcd8b_gdc_realn_rehead.bam	Sequencing Reads	Aligned Reads	TCGA-COAD	TCGA-AZ-4616	TCGA-AZ-4616-01A	Primary Tumor	1	1	0	0	0	1	1	1	0	0	0	0	0	0	1	1	1	0	0	0	0	0	0	0	0	0	0	1	1	0	0	0	0	0	0	0	0	0	0	0	0
2c318013-ec52-45c6-a6f1-ea2dd13e7d96	29373132-a54d-416d-9915-8af204d06645	2c318013-ec52-45c6-a6f1-ea2dd13e7d96_gdc_realn_rehead.bam	Sequencing Reads	Aligned Reads	TCGA-COAD	TCGA-AA-3495	TCGA-AA-3495-01A	Primary Tumor	0	0	0	1	0	0	0	0	0	0	0	0	0	0	0	0	0	0	0	0	0	0	0	0	0	0	0	0	0	0	1	0	0	0	0	0	0	0	0	0	0
ba652979-876d-474d-8473-7da79eb82115	12161cf4-f5a9-42ec-b4a3-6ffab9f12820	ba652979-876d-474d-8473-7da79eb82115_gdc_realn_rehead.bam	Sequencing Reads	Aligned Reads	TCGA-COAD	TCGA-D5-6531	TCGA-D5-6531-01A	Primary Tumor	0	0	0	0	1	0	0	0	0	1	0	0	1	0	0	1	0	0	0	0	1	0	0	0	0	0	0	1	0	0	0	0	0	0	0	0	0	0	0	0	0
3c79881d-ab26-4c89-953a-e57049a26b9c	d7005e5f-cb41-4fa3-ad14-baab9419a7d2	3c79881d-ab26-4c89-953a-e57049a26b9c_gdc_realn_rehead.bam	Sequencing Reads	Aligned Reads	TCGA-COAD	TCGA-CK-5916	TCGA-CK-5916-01A	Primary Tumor	0	0	1	0	0	0	0	0	0	0	0	0	0	0	0	1	0	1	0	0	0	0	0	0	0	0	0	0	0	0	0	0	0	0	0	0	0	1	0	0	0
c7778798-1e41-4001-bac5-2ae20c05aeaa	1e0b394c-c713-4563-851d-ff06d3b21648	c7778798-1e41-4001-bac5-2ae20c05aeaa_gdc_realn_rehead.bam	Sequencing Reads	Aligned Reads	TCGA-COAD	TCGA-CK-4948	TCGA-CK-4948-01B	Primary Tumor	0	0	0	0	0	1	0	0	0	0	0	0	1	0	0	0	0	0	0	0	0	0	1	0	0	0	0	0	1	0	0	0	0	0	0	0	0	1	0	0	0
2526798c-41ef-4d79-839e-b48e8dc773e0	63b15e9e-b233-472a-978b-f35a7486d8b5	2526798c-41ef-4d79-839e-b48e8dc773e0_gdc_realn_rehead.bam	Sequencing Reads	Aligned Reads	TCGA-KIRP	TCGA-BQ-5888	TCGA-BQ-5888-01A	Primary Tumor	0	0	0	0	0	0	1	0	0	1	0	0	0	0	0	0	0	0	0	0	0	0	0	0	0	0	0	0	0	0	0	0	0	0	0	0	0	0	0	0	0
4ecaa2a4-2962-4a34-8b3f-520544eab4cd	497c3fb2-1015-423a-b4f1-89627ce41ef0	4ecaa2a4-2962-4a34-8b3f-520544eab4cd_gdc_realn_rehead.bam	Sequencing Reads	Aligned Reads	TCGA-KIRP	TCGA-PJ-A5Z9	TCGA-PJ-A5Z9-01A	Primary Tumor	0	0	1	1	0	1	0	0	0	0	0	0	0	0	0	0	0	0	0	0	0	0	0	0	0	0	0	0	0	0	0	0	0	0	0	0	0	0	0	0	0
815152af-2d73-445e-a37e-b99e61aa174e	dfbf5fae-9601-4e84-8561-71f2d49f8520	815152af-2d73-445e-a37e-b99e61aa174e_gdc_realn_rehead.bam	Sequencing Reads	Aligned Reads	TCGA-COAD	TCGA-AA-3494	TCGA-AA-3494-01A	Primary Tumor	1	0	0	0	0	0	0	0	0	0	0	1	0	0	0	0	0	0	0	0	0	0	0	0	0	0	0	0	0	0	0	0	0	0	0	0	0	0	0	0	0
c32e959a-dd17-4912-96eb-d34671709236	31b2515c-5d2a-478d-bc2d-9fc139ec2520	c32e959a-dd17-4912-96eb-d34671709236_gdc_realn_rehead.bam	Sequencing Reads	Aligned Reads	TCGA-COAD	TCGA-DM-A1HB	TCGA-DM-A1HB-01A	Primary Tumor	0	0	0	0	0	1	0	0	0	1	0	0	0	0	0	0	0	0	0	0	0	0	0	0	0	0	0	0	0	0	0	0	0	0	0	0	0	0	0	0	0
b42bb990-c016-4ce5-a0b6-e830950cb0e1	aad6d873-b35a-4543-b058-4bf55fc25431	b42bb990-c016-4ce5-a0b6-e830950cb0e1_gdc_realn_rehead.bam	Sequencing Reads	Aligned Reads	TCGA-COAD	TCGA-AA-A01S	TCGA-AA-A01S-01A	Primary Tumor	0	0	0	1	0	0	0	0	0	0	0	0	0	0	0	0	0	0	0	0	0	0	0	0	0	0	0	0	0	0	0	1	0	0	0	0	0	0	0	0	0
8d2c2504-3e2e-43eb-ac59-d52d1552f001	e0475ca9-c08a-46b6-ac58-28c034afadfe	8d2c2504-3e2e-43eb-ac59-d52d1552f001_gdc_realn_rehead.bam	Sequencing Reads	Aligned Reads	TCGA-COAD	TCGA-CM-6167	TCGA-CM-6167-01A	Primary Tumor	0	0	0	0	1	0	0	0	0	0	0	1	0	0	0	0	0	0	0	0	0	0	0	0	0	0	0	0	0	0	0	0	0	0	0	0	0	0	0	0	0
c513f9b0-764d-4db0-a163-9d2b28111957	0188bc58-2deb-4978-98c3-3028d6fa61f8	c513f9b0-764d-4db0-a163-9d2b28111957_gdc_realn_rehead.bam	Sequencing Reads	Aligned Reads	TCGA-COAD	TCGA-AZ-6599	TCGA-AZ-6599-01A	Primary Tumor	0	0	0	0	0	0	0	0	0	0	0	0	1	0	0	0	0	0	0	0	0	0	0	0	1	0	0	0	0	0	0	0	0	0	0	0	0	0	0	1	0
36f3c945-3cfe-4e6f-b066-9f17407fbf25	611afd21-d36c-4bcd-8de1-45d63c1d449d	36f3c945-3cfe-4e6f-b066-9f17407fbf25_gdc_realn_rehead.bam	Sequencing Reads	Aligned Reads	TCGA-COAD	TCGA-AA-3489	TCGA-AA-3489-01A	Primary Tumor	1	0	0	0	0	1	0	0	0	0	0	0	0	0	0	0	0	1	0	0	0	0	0	0	0	0	0	0	0	0	0	0	0	0	0	0	0	0	0	0	0
b6ae6275-da9e-426c-891d-0d6a7b715d31	d9c22b90-0792-4d33-a55a-64366814db98	b6ae6275-da9e-426c-891d-0d6a7b715d31_gdc_realn_rehead.bam	Sequencing Reads	Aligned Reads	TCGA-COAD	TCGA-AA-A01C	TCGA-AA-A01C-01A	Primary Tumor	0	0	0	0	1	0	0	0	0	0	0	0	0	0	0	0	0	0	0	1	0	0	0	0	0	0	0	0	0	0	0	0	0	0	0	0	0	0	0	0	0
f68f332d-7d4d-4ba4-9137-34e7427c640f	8468a033-502f-4085-a7f4-de4c1922b2fa	f68f332d-7d4d-4ba4-9137-34e7427c640f_gdc_realn_rehead.bam	Sequencing Reads	Aligned Reads	TCGA-COAD	TCGA-AZ-6598	TCGA-AZ-6598-01A	Primary Tumor	0	0	1	0	0	0	0	0	0	0	1	0	0	0	1	1	0	0	0	0	0	0	1	0	1	1	0	0	0	0	0	0	0	0	0	0	0	1	0	0	0
46322c2e-a3d7-46cf-8107-6dec35a66689	fde66458-b58b-40e6-89cc-97970b566b85	46322c2e-a3d7-46cf-8107-6dec35a66689_gdc_realn_rehead.bam	Sequencing Reads	Aligned Reads	TCGA-COAD	TCGA-A6-5665	TCGA-A6-5665-11A	Solid Tissue Normal	0	0	0	0	1	0	0	0	0	0	0	0	0	0	0	0	0	0	0	0	0	0	0	0	0	0	0	0	0	0	0	0	0	0	0	0	0	0	0	0	0
54d43e88-005d-4d17-84e6-0d0f615e53c7	3a104c46-79d0-4f37-b136-4a0ac9060772	54d43e88-005d-4d17-84e6-0d0f615e53c7_gdc_realn_rehead.bam	Sequencing Reads	Aligned Reads	TCGA-COAD	TCGA-AZ-4684	TCGA-AZ-4684-01A	Primary Tumor	0	0	0	0	0	0	0	0	0	0	0	0	0	0	0	0	0	0	0	0	0	0	0	1	0	0	0	0	1	0	0	0	0	0	0	1	0	0	0	0	0
297a2982-fef1-42ef-96c6-cffbae41d8ea	4e706ba6-a674-464b-b07e-7eea37f12cde	297a2982-fef1-42ef-96c6-cffbae41d8ea_gdc_realn_rehead.bam	Sequencing Reads	Aligned Reads	TCGA-COAD	TCGA-AA-3941	TCGA-AA-3941-01A	Primary Tumor	0	0	0	0	0	0	0	0	0	0	1	0	0	0	0	0	0	0	0	1	0	0	0	0	0	0	0	0	0	0	0	0	0	0	0	0	0	0	0	0	0
2002d934-5e52-4141-bd09-46d8d7f69985	ce31bbc8-ea0b-4952-a44a-0ad861d83c69	2002d934-5e52-4141-bd09-46d8d7f69985_gdc_realn_rehead.bam	Sequencing Reads	Aligned Reads	TCGA-COAD	TCGA-AY-4070	TCGA-AY-4070-01A	Primary Tumor	0	0	1	1	0	0	0	0	0	0	0	0	0	0	0	0	0	0	0	1	0	0	0	0	0	0	0	0	0	0	0	0	0	0	0	0	0	0	0	0	0
44bd4ae2-fcfa-46d6-a849-20968bfa89ee	c4eab08a-4001-49fa-a818-3484ac8ba56d	44bd4ae2-fcfa-46d6-a849-20968bfa89ee_gdc_realn_rehead.bam	Sequencing Reads	Aligned Reads	TCGA-COAD	TCGA-AA-A00N	TCGA-AA-A00N-01A	Primary Tumor	0	0	0	0	0	0	0	0	0	0	1	0	0	0	0	0	0	0	0	1	0	0	1	0	0	0	0	0	0	0	0	0	0	0	0	0	0	0	0	0	0
6133f5f4-89d8-4b70-a939-70d1de6b49be	858a4019-e63f-4be8-9646-25596057e244	6133f5f4-89d8-4b70-a939-70d1de6b49be_gdc_realn_rehead.bam	Sequencing Reads	Aligned Reads	TCGA-KIRP	TCGA-Q2-A5QZ	TCGA-Q2-A5QZ-01A	Primary Tumor	1	0	1	0	0	0	0	0	0	0	0	0	0	0	0	0	0	0	0	0	0	0	0	0	0	0	0	0	0	0	0	0	0	0	0	0	0	0	0	0	0
94c8ee2d-2d0b-4a45-9d37-87e4433cc713	f9297d7f-6c77-437a-a4ec-4a82041904cf	94c8ee2d-2d0b-4a45-9d37-87e4433cc713_gdc_realn_rehead.bam	Sequencing Reads	Aligned Reads	TCGA-KIRP	TCGA-BQ-5880	TCGA-BQ-5880-01A	Primary Tumor	1	0	1	0	0	0	0	0	0	0	0	0	0	0	0	0	0	0	0	0	0	0	0	0	0	0	0	0	0	0	0	0	0	0	0	0	0	0	0	0	0
e8718a5d-071b-4f00-86da-de1a563d4854	a3d3206d-d773-4f83-9f13-2ad118c274e1	e8718a5d-071b-4f00-86da-de1a563d4854_gdc_realn_rehead.bam	Sequencing Reads	Aligned Reads	TCGA-KIRP	TCGA-DW-7834	TCGA-DW-7834-01A	Primary Tumor	1	0	0	0	0	1	0	0	0	0	0	0	0	0	0	0	0	0	0	0	0	0	0	0	0	0	0	0	0	0	0	0	0	0	0	0	0	0	0	0	0
93fbb9be-593f-49d1-95d6-a2098738b303	f917d620-341c-484f-848f-32dd798db8da	93fbb9be-593f-49d1-95d6-a2098738b303_gdc_realn_rehead.bam	Sequencing Reads	Aligned Reads	TCGA-KIRP	TCGA-IA-A83S	TCGA-IA-A83S-01A	Primary Tumor	0	0	0	1	0	0	0	0	0	0	0	0	0	0	0	0	0	0	1	0	0	0	0	0	0	0	0	0	0	0	0	0	0	0	0	0	0	0	0	0	0
92add14a-0bc6-4a6c-8b4c-01a5c9f7b4d7	f636dc44-b4b7-4472-98e3-f48f5c6f4835	92add14a-0bc6-4a6c-8b4c-01a5c9f7b4d7_gdc_realn_rehead.bam	Sequencing Reads	Aligned Reads	TCGA-KIRP	TCGA-EV-5902	TCGA-EV-5902-01A	Primary Tumor	0	0	0	1	0	0	0	0	0	0	0	0	0	0	0	0	0	0	0	0	0	0	0	0	0	0	0	0	0	0	0	0	0	0	0	0	0	0	0	0	0
9f23263f-abda-427c-a611-6b9568372eb6	086c2c5f-f2fd-404f-9a44-73bc197d77c4	9f23263f-abda-427c-a611-6b9568372eb6_gdc_realn_rehead.bam	Sequencing Reads	Aligned Reads	TCGA-KIRP	TCGA-GL-7773	TCGA-GL-7773-01A	Primary Tumor	0	0	1	0	0	1	1	0	0	0	0	0	0	0	0	0	0	0	0	0	0	0	0	0	0	0	0	0	0	0	0	0	0	0	0	0	0	0	0	0	0
06f724d5-b067-4f23-81b2-4c68cd172da7	d64a78ab-ed6a-4576-8b78-c776638d3083	06f724d5-b067-4f23-81b2-4c68cd172da7_gdc_realn_rehead.bam	Sequencing Reads	Aligned Reads	TCGA-KIRP	TCGA-BQ-5893	TCGA-BQ-5893-01A	Primary Tumor	0	0	1	0	0	0	0	0	0	0	0	0	0	0	0	0	0	0	0	0	0	0	0	0	0	0	0	0	0	0	0	0	0	0	0	0	0	0	0	0	0
598a6d58-515e-468e-900f-81b7b46825e7	616ebe3b-cfb3-410e-9dda-9b16ebdb93c6	598a6d58-515e-468e-900f-81b7b46825e7_gdc_realn_rehead.bam	Sequencing Reads	Aligned Reads	TCGA-KIRP	TCGA-BQ-5879	TCGA-BQ-5879-11A	Solid Tissue Normal	0	1	0	0	1	1	1	0	0	0	0	0	0	0	0	0	0	0	0	0	0	0	0	0	0	0	0	0	0	0	0	0	0	0	0	0	0	0	0	0	0
770c899b-a2a7-40ac-b68d-001bb4af26c1	eccb23b4-05bf-40f6-9257-db6d393e93f6	770c899b-a2a7-40ac-b68d-001bb4af26c1_gdc_realn_rehead.bam	Sequencing Reads	Aligned Reads	TCGA-KIRP	TCGA-SX-A7SN	TCGA-SX-A7SN-01A	Primary Tumor	0	0	1	1	0	1	0	0	0	0	0	0	0	0	0	0	0	0	0	0	0	0	0	0	0	0	0	0	0	0	0	0	0	0	0	0	0	0	0	0	0
08dc8b5c-aea4-49a8-ace0-ef9aba514bb3	be0f9f37-4d09-4598-85fa-30d877d41cae	08dc8b5c-aea4-49a8-ace0-ef9aba514bb3_gdc_realn_rehead.bam	Sequencing Reads	Aligned Reads	TCGA-KIRP	TCGA-B3-A6W5	TCGA-B3-A6W5-01A	Primary Tumor	0	0	0	0	0	1	0	0	0	0	0	0	0	0	0	0	0	0	0	0	0	0	0	0	0	0	0	0	0	0	0	0	0	0	0	0	1	0	0	0	0
e0af3dc0-f02a-4ed0-9266-297aa08f9d28	8b9eb46d-4fe0-440f-8d26-632f75f1d716	e0af3dc0-f02a-4ed0-9266-297aa08f9d28_gdc_realn_rehead.bam	Sequencing Reads	Aligned Reads	TCGA-KIRP	TCGA-B3-3925	TCGA-B3-3925-01A	Primary Tumor	0	0	0	1	0	1	0	0	0	0	0	0	1	0	0	0	0	0	0	0	0	0	0	0	0	0	0	0	0	0	0	0	0	0	0	0	0	0	0	0	0
8cf3a0b9-d7e8-413a-8a43-403163d71ea6	341cac8b-0bf3-4cfb-a1d2-0d3d39d27cfe	8cf3a0b9-d7e8-413a-8a43-403163d71ea6_gdc_realn_rehead.bam	Sequencing Reads	Aligned Reads	TCGA-KIRP	TCGA-P4-A5E6	TCGA-P4-A5E6-01A	Primary Tumor	0	0	0	1	0	0	0	0	0	0	0	0	0	0	0	0	0	0	0	0	0	0	0	0	0	0	0	0	0	0	0	0	0	0	0	0	0	0	0	0	0
a58cd3b2-3b69-4677-87f3-82b256bbcc48	35a91a34-6c73-429e-b1f2-5196a3f231f1	a58cd3b2-3b69-4677-87f3-82b256bbcc48_gdc_realn_rehead.bam	Sequencing Reads	Aligned Reads	TCGA-KIRP	TCGA-2Z-A9J7	TCGA-2Z-A9J7-01A	Primary Tumor	0	0	1	1	1	0	0	0	0	0	0	0	0	0	0	0	0	0	0	0	0	0	0	0	0	0	0	0	0	0	0	0	0	0	0	0	0	0	0	0	0
9eb3b20d-9f82-472f-b03d-4b7bd7454a44	d0838628-25c9-4261-9472-5d01f526ec1b	9eb3b20d-9f82-472f-b03d-4b7bd7454a44_gdc_realn_rehead.bam	Sequencing Reads	Aligned Reads	TCGA-KIRP	TCGA-Y8-A896	TCGA-Y8-A896-01A	Primary Tumor	0	0	1	0	0	0	0	0	0	0	0	0	0	0	0	0	0	1	0	0	0	0	0	0	0	0	0	0	0	0	0	0	0	0	0	0	0	0	0	0	0
8f9cc223-a840-4c54-a7c8-8e4f92660c3c	912e2991-3f3c-4014-a407-cca36cead7c7	8f9cc223-a840-4c54-a7c8-8e4f92660c3c_gdc_realn_rehead.bam	Sequencing Reads	Aligned Reads	TCGA-KIRP	TCGA-B9-7268	TCGA-B9-7268-01A	Primary Tumor	1	0	0	1	0	0	0	0	0	0	0	0	0	0	0	0	0	0	0	0	0	0	0	0	0	0	0	0	0	0	0	0	0	0	0	0	0	0	0	0	0
6964d1cf-b7c3-4990-9eaf-b8db98c1b869	acf8186a-66a5-4bea-8542-bc564cb73163	6964d1cf-b7c3-4990-9eaf-b8db98c1b869_gdc_realn_rehead.bam	Sequencing Reads	Aligned Reads	TCGA-KIRP	TCGA-GL-7966	TCGA-GL-7966-11A	Solid Tissue Normal	1	0	1	1	0	0	0	0	0	0	0	0	0	0	0	0	0	0	0	0	0	0	0	0	0	0	0	0	0	0	0	0	0	0	0	0	0	0	0	0	0
ba51cb4f-904d-4a29-bc0b-9f135d16eba3	6b1aaf7f-91d9-4da0-9c6d-59ad2c43032b	ba51cb4f-904d-4a29-bc0b-9f135d16eba3_gdc_realn_rehead.bam	Sequencing Reads	Aligned Reads	TCGA-KIRP	TCGA-Y8-A8S1	TCGA-Y8-A8S1-01A	Primary Tumor	0	0	1	0	0	0	0	0	0	0	0	0	0	0	0	0	0	0	0	0	0	0	0	0	0	0	0	0	0	0	0	0	0	0	0	0	0	0	0	0	0
309d91b7-cad1-4a45-92fe-25f936a90d52	cd66ccb0-0430-41e4-a8e6-25ea1fb60b57	309d91b7-cad1-4a45-92fe-25f936a90d52_gdc_realn_rehead.bam	Sequencing Reads	Aligned Reads	TCGA-KIRP	TCGA-HE-A5NF	TCGA-HE-A5NF-01A	Primary Tumor	0	0	0	1	0	0	0	0	0	0	1	0	0	0	0	0	0	0	0	0	0	0	0	0	0	0	0	0	0	0	0	0	0	0	0	0	0	0	0	0	0
23bbf7d2-e511-4f7f-bbfa-9a80c03b060f	164e9f2a-c06f-444c-a27c-07585e0da7a7	23bbf7d2-e511-4f7f-bbfa-9a80c03b060f_gdc_realn_rehead.bam	Sequencing Reads	Aligned Reads	TCGA-KIRP	TCGA-2Z-A9JQ	TCGA-2Z-A9JQ-01A	Primary Tumor	0	0	1	1	0	0	0	0	0	0	0	0	1	0	0	0	0	0	0	0	0	0	0	0	0	0	0	0	0	0	0	0	0	0	0	0	0	0	0	0	0
226b5699-3d4f-4752-a41d-e07848061ee8	8fbace5c-1b58-482c-b7c5-a5df5e658368	226b5699-3d4f-4752-a41d-e07848061ee8_gdc_realn_rehead.bam	Sequencing Reads	Aligned Reads	TCGA-KIRP	TCGA-O9-A75Z	TCGA-O9-A75Z-01A	Primary Tumor	0	0	1	1	0	0	0	0	0	0	0	0	0	0	0	0	0	0	0	0	0	0	0	0	0	0	0	0	0	0	0	0	0	0	0	0	0	0	0	0	0
2ea25052-d2c4-4384-895a-92d2d04e7223	f6e056ae-74fd-4d9c-8aad-f9c392627c53	2ea25052-d2c4-4384-895a-92d2d04e7223_gdc_realn_rehead.bam	Sequencing Reads	Aligned Reads	TCGA-KIRP	TCGA-SX-A71S	TCGA-SX-A71S-01A	Primary Tumor	0	0	1	0	0	1	0	0	0	0	0	0	0	0	0	0	0	0	0	0	0	0	0	0	0	0	0	0	0	0	0	0	0	0	0	0	0	0	0	0	0
17c23261-3f14-4274-a24f-544c511c8fd8	ab75ac58-fa6b-4a30-9610-2bfd14edff8e	17c23261-3f14-4274-a24f-544c511c8fd8_gdc_realn_rehead.bam	Sequencing Reads	Aligned Reads	TCGA-KIRP	TCGA-UZ-A9PP	TCGA-UZ-A9PP-01A	Primary Tumor	1	0	1	0	0	0	0	0	0	0	0	0	0	0	0	0	0	0	0	0	0	0	0	0	0	0	0	0	0	0	0	0	0	0	0	0	0	0	0	0	0
f6554166-e9bf-4d87-b886-438b12dc9673	15591b9f-a501-4d61-abe5-f0c273dc7708	f6554166-e9bf-4d87-b886-438b12dc9673_gdc_realn_rehead.bam	Sequencing Reads	Aligned Reads	TCGA-KIRP	TCGA-A4-8311	TCGA-A4-8311-01A	Primary Tumor	0	0	0	1	0	1	1	0	0	0	0	0	0	0	0	0	0	0	0	0	0	0	0	0	0	0	0	0	0	0	0	0	0	0	0	0	0	0	0	0	0
3ff8b55c-2a64-4647-ade1-47a968e2a669	203e41bb-77dd-44ad-969f-0c4fb62229f2	3ff8b55c-2a64-4647-ade1-47a968e2a669_gdc_realn_rehead.bam	Sequencing Reads	Aligned Reads	TCGA-KIRP	TCGA-BQ-5877	TCGA-BQ-5877-11A	Solid Tissue Normal	0	0	1	0	1	0	0	0	0	1	1	0	0	0	0	0	0	0	0	0	0	0	0	0	0	0	0	0	0	0	0	0	0	0	0	0	0	0	0	0	0
061a231b-db8b-42bb-b3f1-514c05092871	d4f3d366-a79e-4fec-83a6-7af64ec6c484	061a231b-db8b-42bb-b3f1-514c05092871_gdc_realn_rehead.bam	Sequencing Reads	Aligned Reads	TCGA-KIRP	TCGA-UZ-A9PS	TCGA-UZ-A9PS-01A	Primary Tumor	0	0	0	1	0	0	0	0	0	0	0	1	0	0	0	0	0	0	0	0	0	0	0	0	0	0	0	0	0	0	0	0	0	0	0	0	0	0	0	0	0
6a24d6d3-120f-4346-bb8a-41f58462a8af	7cfb6222-c889-4d8d-9a88-52c3854862ac	6a24d6d3-120f-4346-bb8a-41f58462a8af_gdc_realn_rehead.bam	Sequencing Reads	Aligned Reads	TCGA-KIRP	TCGA-BQ-5884	TCGA-BQ-5884-01A	Primary Tumor	0	0	1	1	0	0	0	0	0	0	0	0	0	0	0	0	0	0	0	0	0	0	0	0	0	0	0	0	0	0	0	0	0	0	0	0	0	0	0	0	0
502014c2-d7cf-4f8a-b19a-2cb73ea6a22e	148fdf38-7a0d-49e9-9e72-254f638a4d74	502014c2-d7cf-4f8a-b19a-2cb73ea6a22e_gdc_realn_rehead.bam	Sequencing Reads	Aligned Reads	TCGA-KIRP	TCGA-BQ-7060	TCGA-BQ-7060-01A	Primary Tumor	1	0	1	0	0	0	0	0	0	0	0	0	0	0	0	0	0	0	0	0	0	0	0	0	0	0	0	0	0	0	0	0	0	0	0	0	0	0	0	0	0
ff7ca0c1-016e-43bf-9412-3fec8f62d99e	eaf41c15-3474-4332-a297-449856ffa312	ff7ca0c1-016e-43bf-9412-3fec8f62d99e_gdc_realn_rehead.bam	Sequencing Reads	Aligned Reads	TCGA-KIRP	TCGA-B9-5156	TCGA-B9-5156-01A	Primary Tumor	1	0	0	0	0	1	0	0	0	0	0	0	0	0	0	0	0	0	0	0	0	0	0	0	0	0	0	0	0	0	0	0	0	0	0	0	0	0	0	0	0
7c86026b-3c6b-42a0-afbd-b72e50eb1f8f	7aca8361-8340-4173-a1e4-81682f4b5656	7c86026b-3c6b-42a0-afbd-b72e50eb1f8f_gdc_realn_rehead.bam	Sequencing Reads	Aligned Reads	TCGA-KIRP	TCGA-HE-A5NL	TCGA-HE-A5NL-01A	Primary Tumor	0	0	1	0	1	1	0	0	0	0	0	0	0	0	0	0	0	0	0	0	0	0	0	0	0	0	0	0	0	0	0	0	0	0	0	0	0	0	0	0	0
7843a709-307b-4543-a55f-8ee2a5102571	954d9e04-357c-4b06-8e3c-56623c3b3a3d	7843a709-307b-4543-a55f-8ee2a5102571_gdc_realn_rehead.bam	Sequencing Reads	Aligned Reads	TCGA-KIRP	TCGA-AT-A5NU	TCGA-AT-A5NU-01A	Primary Tumor	1	1	0	0	0	0	0	0	0	0	0	0	0	0	0	0	0	0	0	0	0	0	0	0	0	0	0	0	0	0	0	0	0	0	0	0	0	0	0	0	0
b28628da-2364-4c1d-9788-0aaa7af3d644	b2a1571e-6dbb-49eb-aeab-2cb15f786246	b28628da-2364-4c1d-9788-0aaa7af3d644_gdc_realn_rehead.bam	Sequencing Reads	Aligned Reads	TCGA-KIRP	TCGA-G7-6790	TCGA-G7-6790-01A	Primary Tumor	1	0	0	1	0	0	0	0	0	0	0	0	0	0	0	0	0	0	0	0	0	0	0	0	0	0	0	0	0	0	0	0	0	0	0	0	0	0	0	0	0
9e6f799b-6fe3-4ed0-9ab0-c2ce828a493f	2437eaf2-0b4b-45f0-a7fd-27b6b6d5ef38	9e6f799b-6fe3-4ed0-9ab0-c2ce828a493f_gdc_realn_rehead.bam	Sequencing Reads	Aligned Reads	TCGA-KIRP	TCGA-BQ-5876	TCGA-BQ-5876-01A	Primary Tumor	0	0	0	0	0	0	0	0	0	0	0	0	0	0	0	0	0	0	0	0	0	0	0	0	0	0	0	0	0	0	0	0	0	0	0	0	0	0	0	0	0
b46bc00b-26b2-4f9d-90ab-13dc9004eb06	a64592af-b2e6-4113-9611-e3d7e27c9e72	b46bc00b-26b2-4f9d-90ab-13dc9004eb06_gdc_realn_rehead.bam	Sequencing Reads	Aligned Reads	TCGA-KIRP	TCGA-BQ-5885	TCGA-BQ-5885-01A	Primary Tumor	0	0	0	1	0	0	0	0	0	0	0	0	0	0	0	0	0	1	0	0	0	0	0	0	0	0	0	0	0	0	0	0	0	0	0	0	0	0	0	0	0
02866a6b-567f-49e4-8d31-3750977f9f88	8a14c32f-89d8-4d22-9894-0a68d87586cd	02866a6b-567f-49e4-8d31-3750977f9f88_gdc_realn_rehead.bam	Sequencing Reads	Aligned Reads	TCGA-KIRP	TCGA-5P-A9K3	TCGA-5P-A9K3-01A	Primary Tumor	0	0	0	0	0	0	0	0	1	0	0	0	1	0	0	0	0	0	0	0	0	0	0	0	0	0	0	0	0	0	0	0	0	0	0	0	0	0	0	0	0
69318311-55e2-4ba3-a046-97801a9cf7d6	e1df25de-29f4-44ad-a7ee-5faf9a9e1c17	69318311-55e2-4ba3-a046-97801a9cf7d6_gdc_realn_rehead.bam	Sequencing Reads	Aligned Reads	TCGA-KIRP	TCGA-GL-A9DD	TCGA-GL-A9DD-01A	Primary Tumor	0	0	1	0	0	0	0	0	0	0	0	0	0	0	0	0	0	0	0	0	0	0	0	0	0	0	0	0	0	0	0	0	0	0	0	0	0	0	0	0	0
b13e1ae1-2ad9-43a8-8322-6a4bc76759f0	babf9e61-de65-45ee-a0a8-a84217037b1c	b13e1ae1-2ad9-43a8-8322-6a4bc76759f0_gdc_realn_rehead.bam	Sequencing Reads	Aligned Reads	TCGA-KIRP	TCGA-BQ-7046	TCGA-BQ-7046-01A	Primary Tumor	1	0	1	0	0	0	0	0	0	0	0	0	0	0	0	0	0	0	0	0	0	0	0	0	0	0	0	0	0	0	0	0	0	0	0	0	0	0	0	0	0
209fd738-ffe3-4c1b-94b2-13ed84031906	ae1377ef-3242-48bc-86f1-1502748b6612	209fd738-ffe3-4c1b-94b2-13ed84031906_gdc_realn_rehead.bam	Sequencing Reads	Aligned Reads	TCGA-KIRP	TCGA-2Z-A9JN	TCGA-2Z-A9JN-01A	Primary Tumor	1	0	0	0	0	0	0	0	0	0	0	0	0	0	0	0	0	0	0	0	0	0	0	0	0	0	0	0	0	0	0	0	0	0	0	0	0	0	0	0	0
232b8a92-33e5-40c8-aba7-219e782d9d99	4ac3ae49-2254-4d9e-b605-fd28af5fb19e	232b8a92-33e5-40c8-aba7-219e782d9d99_gdc_realn_rehead.bam	Sequencing Reads	Aligned Reads	TCGA-KIRP	TCGA-SX-A7SM	TCGA-SX-A7SM-01A	Primary Tumor	1	1	1	0	0	0	0	1	0	0	0	0	0	0	0	0	0	0	0	0	0	0	0	0	0	0	0	0	0	0	0	0	0	0	0	0	0	0	0	0	0
cc9636b2-72b8-43bb-9625-d450ffc23172	3ce7aeb8-4bf9-41f9-8181-1ccadbae0127	cc9636b2-72b8-43bb-9625-d450ffc23172_gdc_realn_rehead.bam	Sequencing Reads	Aligned Reads	TCGA-KIRP	TCGA-4A-A93W	TCGA-4A-A93W-01A	Primary Tumor	0	0	1	0	0	0	0	0	0	0	0	0	1	0	0	0	0	0	0	0	0	0	0	0	0	0	0	0	0	0	0	0	0	0	0	0	0	0	0	0	0
30da1203-cb76-4d31-a773-1416204f368e	7d81695d-ba96-4635-8fc9-3d270e7410eb	30da1203-cb76-4d31-a773-1416204f368e_gdc_realn_rehead.bam	Sequencing Reads	Aligned Reads	TCGA-KIRP	TCGA-2Z-A9JG	TCGA-2Z-A9JG-01A	Primary Tumor	0	0	0	0	1	0	0	0	0	0	0	0	0	0	0	0	0	0	0	0	0	0	0	0	0	0	0	0	0	0	0	0	0	0	0	0	0	0	0	0	0
e2121e06-a7e3-4479-9413-da2060ba84e7	44630407-9ce4-4763-99b5-cb0cd70a9cac	e2121e06-a7e3-4479-9413-da2060ba84e7_gdc_realn_rehead.bam	Sequencing Reads	Aligned Reads	TCGA-KIRP	TCGA-B3-3926	TCGA-B3-3926-01A	Primary Tumor	1	0	0	1	0	0	0	0	0	0	0	0	0	0	0	0	0	0	0	0	0	0	0	0	0	0	0	0	0	0	0	0	0	0	0	0	0	0	0	0	0
550571d6-3b15-4858-85a8-d876feb7dc01	e19d9faa-d8d1-46e0-ae78-7fa80ff9058f	550571d6-3b15-4858-85a8-d876feb7dc01_gdc_realn_rehead.bam	Sequencing Reads	Aligned Reads	TCGA-KIRP	TCGA-A4-A7UZ	TCGA-A4-A7UZ-01A	Primary Tumor	0	0	1	0	0	1	0	0	0	0	0	0	0	0	0	0	0	0	0	0	0	0	0	0	0	0	0	0	0	0	0	0	0	0	0	0	0	0	0	0	0
26e22825-1ffb-4c0c-8950-69835c9ac5b1	a7c69e37-6048-4cb3-aee3-9734c26c2412	26e22825-1ffb-4c0c-8950-69835c9ac5b1_gdc_realn_rehead.bam	Sequencing Reads	Aligned Reads	TCGA-KIRP	TCGA-SX-A71U	TCGA-SX-A71U-01A	Primary Tumor	1	1	0	0	0	0	0	0	0	0	0	0	1	0	0	0	0	0	1	0	0	0	0	0	0	0	0	0	0	0	0	0	0	0	0	0	0	0	0	0	0
a97b3370-bb34-400d-8288-b538666e478c	92d4b215-a644-425f-99fd-1afc27974c6b	a97b3370-bb34-400d-8288-b538666e478c_gdc_realn_rehead.bam	Sequencing Reads	Aligned Reads	TCGA-KIRP	TCGA-IA-A40U	TCGA-IA-A40U-01A	Primary Tumor	1	0	0	1	0	0	0	0	0	0	0	0	0	0	0	0	0	0	0	0	0	0	0	0	0	0	0	0	0	0	0	0	0	0	0	0	0	0	0	0	0
4cbcc738-fe26-42e1-bb47-66f28aaa3e4e	366ac978-ca36-4c7f-84e3-b12653d93fae	4cbcc738-fe26-42e1-bb47-66f28aaa3e4e_gdc_realn_rehead.bam	Sequencing Reads	Aligned Reads	TCGA-KIRP	TCGA-SX-A7SS	TCGA-SX-A7SS-01A	Primary Tumor	0	0	0	0	0	1	0	0	0	0	0	0	1	0	0	0	0	0	0	0	0	0	0	0	0	0	0	0	0	0	0	0	0	0	0	0	0	0	0	0	0
83fa9a19-2b8f-4431-891f-81e4746cd19b	f9e51011-1926-4b24-9f8f-2c485f4c3c6d	83fa9a19-2b8f-4431-891f-81e4746cd19b_gdc_realn_rehead.bam	Sequencing Reads	Aligned Reads	TCGA-KIRP	TCGA-5P-A9KA	TCGA-5P-A9KA-01A	Primary Tumor	0	0	0	1	0	1	0	0	0	0	0	0	0	0	0	0	0	0	0	0	0	0	0	0	0	0	0	0	0	0	0	0	0	0	0	0	0	0	0	0	0
8ce0c0f7-35db-4a0f-8305-bf2dd9ab12a1	67ecd67e-df18-4fc1-9fa2-1654e7657e7b	8ce0c0f7-35db-4a0f-8305-bf2dd9ab12a1_gdc_realn_rehead.bam	Sequencing Reads	Aligned Reads	TCGA-KIRP	TCGA-A4-A5XZ	TCGA-A4-A5XZ-01A	Primary Tumor	0	0	1	0	0	0	0	0	0	0	0	0	0	0	0	0	0	0	0	0	0	0	0	0	0	0	0	0	0	0	0	0	0	0	0	0	0	0	0	0	0
c2db5b80-2abb-4c46-bd4d-35427ec42fdb	83bdd421-20ec-4497-af92-dafad8232da4	c2db5b80-2abb-4c46-bd4d-35427ec42fdb_gdc_realn_rehead.bam	Sequencing Reads	Aligned Reads	TCGA-KIRP	TCGA-UZ-A9PZ	TCGA-UZ-A9PZ-01A	Primary Tumor	0	0	0	0	0	0	0	0	0	0	0	0	0	0	0	0	0	0	1	0	0	0	0	0	0	0	0	0	0	0	0	0	0	0	0	0	0	0	0	0	0
7d5bcbf7-37d2-4b21-b508-feddbf3df7f9	ae01660b-3c98-4ca0-9d81-8131eba20f80	7d5bcbf7-37d2-4b21-b508-feddbf3df7f9_gdc_realn_rehead.bam	Sequencing Reads	Aligned Reads	TCGA-KIRP	TCGA-KV-A6GE	TCGA-KV-A6GE-01A	Primary Tumor	0	0	0	1	0	1	0	0	0	0	0	1	0	0	0	0	0	0	0	0	0	0	0	0	0	0	0	0	0	0	0	0	0	0	0	0	0	0	0	0	0
a90bca93-d97e-4af6-8c0a-269b0cf8f9df	2f24a43c-8bde-42d7-8700-886868d1ee13	a90bca93-d97e-4af6-8c0a-269b0cf8f9df_gdc_realn_rehead.bam	Sequencing Reads	Aligned Reads	TCGA-KIRP	TCGA-GL-A59R	TCGA-GL-A59R-11A	Solid Tissue Normal	1	0	0	0	0	0	1	0	0	0	0	0	0	0	0	0	0	0	0	0	0	0	0	0	0	0	0	0	0	0	0	0	0	0	0	0	0	0	0	0	0
e249a532-0887-4b87-b856-62cb0f6e9565	8b4fe62c-f5ec-4bd0-aa76-90f8e4669f93	e249a532-0887-4b87-b856-62cb0f6e9565_gdc_realn_rehead.bam	Sequencing Reads	Aligned Reads	TCGA-KIRP	TCGA-5P-A9K4	TCGA-5P-A9K4-01A	Primary Tumor	0	0	1	0	0	1	0	0	0	0	1	0	0	0	0	0	0	0	0	0	0	0	0	1	0	0	0	0	0	0	0	0	0	0	0	0	0	0	0	0	0
30e7b8e9-bee5-4f15-8513-7932ecb8a1a4	155cef50-f8a4-4c3f-a792-c47fb320f69e	30e7b8e9-bee5-4f15-8513-7932ecb8a1a4_gdc_realn_rehead.bam	Sequencing Reads	Aligned Reads	TCGA-KIRP	TCGA-SX-A71V	TCGA-SX-A71V-01A	Primary Tumor	0	0	0	1	0	0	0	0	0	1	0	0	0	0	0	0	0	0	0	0	0	0	0	0	0	0	0	0	0	0	0	0	0	0	0	0	0	0	0	0	0
6d632f98-589f-4da2-869b-6751c636fba8	df600c56-359d-4151-b2ee-fe1e62dc4da8	6d632f98-589f-4da2-869b-6751c636fba8_gdc_realn_rehead.bam	Sequencing Reads	Aligned Reads	TCGA-KIRP	TCGA-G7-A4TM	TCGA-G7-A4TM-01A	Primary Tumor	0	1	0	1	0	0	0	0	0	0	0	0	0	0	0	0	0	0	0	0	0	0	0	0	0	0	0	0	0	0	0	0	0	0	0	0	0	0	0	0	0
43319642-6842-4c4a-8b53-1ca10b8a4d38	70ce5cb3-3337-4195-b88f-60e25a89db08	43319642-6842-4c4a-8b53-1ca10b8a4d38_gdc_realn_rehead.bam	Sequencing Reads	Aligned Reads	TCGA-KIRP	TCGA-P4-AAVK	TCGA-P4-AAVK-01A	Primary Tumor	1	1	0	0	0	0	0	0	0	0	0	0	0	0	0	0	0	0	0	0	0	0	0	0	0	0	0	0	0	0	0	0	0	0	0	0	0	0	0	0	0
96a0d57a-7b3d-4658-83a8-eb245417579b	d12cbdc2-12e9-458b-aa80-f9c2637a010f	96a0d57a-7b3d-4658-83a8-eb245417579b_gdc_realn_rehead.bam	Sequencing Reads	Aligned Reads	TCGA-KIRP	TCGA-A4-A6HP	TCGA-A4-A6HP-01A	Primary Tumor	0	0	0	1	0	0	0	0	0	1	0	0	0	0	0	0	0	0	0	0	0	0	0	0	0	0	0	0	0	0	0	0	0	0	0	0	0	0	0	0	0
7987b976-7311-42fa-9e93-9e6292a584d9	c28dc7fc-f43e-482d-b403-7c1830f49841	7987b976-7311-42fa-9e93-9e6292a584d9_gdc_realn_rehead.bam	Sequencing Reads	Aligned Reads	TCGA-HNSC	TCGA-CN-A49C	TCGA-CN-A49C-01A	Primary Tumor	1	0	0	0	0	0	0	0	0	0	0	0	0	0	0	0	0	0	0	0	0	0	0	0	0	0	0	0	0	0	0	0	0	0	0	0	0	0	0	0	0
c505620a-d40e-499e-8e32-4d624a0fc070	147ad1a3-b7c5-4cb2-9387-a7f63860e06a	c505620a-d40e-499e-8e32-4d624a0fc070_gdc_realn_rehead.bam	Sequencing Reads	Aligned Reads	TCGA-HNSC	TCGA-CQ-6218	TCGA-CQ-6218-01A	Primary Tumor	0	0	0	1	1	0	0	0	0	0	0	0	0	1	0	0	0	0	0	0	1	0	0	0	0	0	0	0	0	0	0	0	0	0	0	0	0	0	0	0	0
7ea2198b-3f9e-4d46-944d-f4dd493e75fb	91441468-d6f3-45ec-93ac-efa38fad4b73	7ea2198b-3f9e-4d46-944d-f4dd493e75fb_gdc_realn_rehead.bam	Sequencing Reads	Aligned Reads	TCGA-HNSC	TCGA-CN-6024	TCGA-CN-6024-01A	Primary Tumor	0	0	0	1	0	1	0	0	0	0	0	0	0	1	1	1	0	0	0	1	0	0	0	0	0	0	1	1	0	1	0	0	0	1	0	1	0	0	0	0	0
0f94fb62-4b24-4293-956f-b52e8d334c34	3034a69a-4640-4ea0-bfb9-1976b15c7b17	0f94fb62-4b24-4293-956f-b52e8d334c34_gdc_realn_rehead.bam	Sequencing Reads	Aligned Reads	TCGA-HNSC	TCGA-CR-6482	TCGA-CR-6482-01A	Primary Tumor	0	0	0	0	1	0	0	0	0	0	0	0	0	0	0	0	0	0	0	0	0	0	0	0	0	0	0	0	0	0	0	0	0	0	0	0	0	0	0	0	0
30498d4c-927d-4d8d-86ba-27086e3b7908	48de63b5-5159-4bea-ba6f-3986742fbcd4	30498d4c-927d-4d8d-86ba-27086e3b7908_gdc_realn_rehead.bam	Sequencing Reads	Aligned Reads	TCGA-HNSC	TCGA-CV-7424	TCGA-CV-7424-11A	Solid Tissue Normal	0	0	0	0	0	0	0	0	0	0	0	0	1	1	0	1	0	0	0	0	0	0	0	0	1	0	0	0	0	0	0	0	0	0	0	0	0	0	0	0	0
d9361138-2179-4c25-a750-6aab27f41e69	733d2949-f41b-4060-90cd-65784f73100a	d9361138-2179-4c25-a750-6aab27f41e69_gdc_realn_rehead.bam	Sequencing Reads	Aligned Reads	TCGA-HNSC	TCGA-CN-4725	TCGA-CN-4725-01A	Primary Tumor	0	1	0	0	0	1	1	0	0	0	0	0	1	1	0	0	0	0	0	0	1	0	0	0	0	1	0	0	0	0	0	0	0	1	0	0	0	0	0	0	0
22ae4707-cb93-44ae-a65c-1b31143faeab	4b08e55f-f14c-4851-a7f8-452cdd11eae7	22ae4707-cb93-44ae-a65c-1b31143faeab_gdc_realn_rehead.bam	Sequencing Reads	Aligned Reads	TCGA-HNSC	TCGA-UF-A7JF	TCGA-UF-A7JF-01A	Primary Tumor	0	0	0	0	0	0	0	0	0	0	0	0	0	0	0	0	0	0	0	0	0	0	0	0	0	0	0	0	0	0	0	0	0	0	0	0	0	0	0	0	0
68816841-f13b-4e98-b151-7359b124b0ec	9146a67a-c84d-45ee-a201-1f099cc84ccf	68816841-f13b-4e98-b151-7359b124b0ec_gdc_realn_rehead.bam	Sequencing Reads	Aligned Reads	TCGA-HNSC	TCGA-F7-A50I	TCGA-F7-A50I-01A	Primary Tumor	1	0	0	0	0	0	0	0	0	0	1	0	0	1	0	0	1	0	0	0	0	0	0	0	0	0	0	0	0	0	0	0	0	0	0	0	0	0	0	0	0
0c8edf2d-7975-4a72-b082-887d593a315c	decb6a0a-3428-4265-9051-1ff8fca4d71c	0c8edf2d-7975-4a72-b082-887d593a315c_gdc_realn_rehead.bam	Sequencing Reads	Aligned Reads	TCGA-HNSC	TCGA-BA-4075	TCGA-BA-4075-01A	Primary Tumor	1	1	0	0	0	0	0	0	0	0	0	0	0	1	1	0	0	0	0	0	0	0	0	0	0	0	0	0	0	0	0	0	0	0	0	0	0	0	0	0	0
f723c834-aa9b-479e-8997-f2ff67996f12	e81130aa-14b7-44ca-9313-de728211a395	f723c834-aa9b-479e-8997-f2ff67996f12_gdc_realn_rehead.bam	Sequencing Reads	Aligned Reads	TCGA-HNSC	TCGA-P3-A6T3	TCGA-P3-A6T3-01A	Primary Tumor	1	0	0	1	1	0	0	0	0	0	0	0	0	0	1	0	0	0	0	0	0	0	0	1	0	0	0	0	0	1	0	0	0	0	0	0	0	0	0	0	0
31da43ba-a51c-41d0-a609-30ba6d1e1bc0	054da23c-6354-4e91-9223-03250412abf7	31da43ba-a51c-41d0-a609-30ba6d1e1bc0_gdc_realn_rehead.bam	Sequencing Reads	Aligned Reads	TCGA-HNSC	TCGA-CQ-5323	TCGA-CQ-5323-01A	Primary Tumor	0	0	0	1	1	0	0	1	1	0	0	0	0	1	0	0	0	0	0	0	0	0	0	0	0	0	0	0	0	0	0	0	0	0	0	0	0	0	0	0	1
c80b9dab-48c9-4d01-9f1e-360ead19b2b6	c9194be7-1d42-46f2-b83b-e66d2613c9c8	c80b9dab-48c9-4d01-9f1e-360ead19b2b6_gdc_realn_rehead.bam	Sequencing Reads	Aligned Reads	TCGA-HNSC	TCGA-BB-8596	TCGA-BB-8596-01A	Primary Tumor	0	0	0	0	0	1	0	0	0	0	0	0	0	0	0	0	0	0	0	0	0	0	0	0	0	0	0	0	0	0	0	0	0	0	0	0	0	0	0	0	0
5d3e3497-fcbd-4583-908e-0a9e2b4292ac	1d369d96-e3af-48a1-b7c8-3862902a5749	5d3e3497-fcbd-4583-908e-0a9e2b4292ac_gdc_realn_rehead.bam	Sequencing Reads	Aligned Reads	TCGA-HNSC	TCGA-T3-A92M	TCGA-T3-A92M-01A	Primary Tumor	0	1	0	0	1	0	1	1	0	0	0	0	0	0	0	0	0	1	0	0	0	0	0	0	0	0	0	0	0	0	0	0	0	0	0	0	0	0	0	0	0
22c8f1b7-358e-451a-bc71-08e7fc79caab	73198ec5-011b-4d68-8693-3ea0e9d865c0	22c8f1b7-358e-451a-bc71-08e7fc79caab_gdc_realn_rehead.bam	Sequencing Reads	Aligned Reads	TCGA-HNSC	TCGA-CV-6959	TCGA-CV-6959-01A	Primary Tumor	1	0	0	0	0	0	0	0	0	0	0	0	0	1	0	0	1	0	0	0	0	0	0	0	0	0	0	0	0	0	0	0	0	0	0	0	0	0	0	0	0
4eb275a4-851e-43bf-9ca6-bfb60e75cd60	77bfaaee-12b1-4b4c-871b-53558d316c4d	4eb275a4-851e-43bf-9ca6-bfb60e75cd60_gdc_realn_rehead.bam	Sequencing Reads	Aligned Reads	TCGA-HNSC	TCGA-BA-4074	TCGA-BA-4074-01A	Primary Tumor	0	0	0	0	0	0	0	0	0	0	0	0	0	0	0	0	0	0	0	0	0	0	0	0	0	0	0	0	0	0	0	0	0	0	0	0	0	0	0	0	0
8b6fc1f7-2e3b-4a1c-8044-0e413ecad8fc	54477084-8ba3-4b16-8ee9-4d71f5f366df	8b6fc1f7-2e3b-4a1c-8044-0e413ecad8fc_gdc_realn_rehead.bam	Sequencing Reads	Aligned Reads	TCGA-HNSC	TCGA-CN-A641	TCGA-CN-A641-01A	Primary Tumor	1	1	0	0	0	0	0	1	0	0	0	0	0	1	0	1	0	0	0	0	0	0	0	0	0	1	0	0	0	0	0	0	0	0	0	0	0	1	0	0	0
ea10d169-3a0f-46bb-adba-1a859a6c8f40	05080dbb-0d8b-48fa-bc47-6b9b2456ae00	ea10d169-3a0f-46bb-adba-1a859a6c8f40_gdc_realn_rehead.bam	Sequencing Reads	Aligned Reads	TCGA-HNSC	TCGA-CR-7401	TCGA-CR-7401-01A	Primary Tumor	0	0	1	0	0	1	0	0	0	0	0	0	0	1	0	0	0	0	0	0	1	0	0	1	0	0	0	0	0	0	0	0	0	0	0	0	0	0	0	0	0
0d383c12-fde4-4e24-a3ab-818c4183e0d7	d7f94132-7d2a-41af-b507-b59844a0f9ba	0d383c12-fde4-4e24-a3ab-818c4183e0d7_gdc_realn_rehead.bam	Sequencing Reads	Aligned Reads	TCGA-HNSC	TCGA-CV-5978	TCGA-CV-5978-01A	Primary Tumor	0	0	0	0	0	0	0	0	0	0	0	0	0	1	0	0	0	0	0	0	0	0	0	0	0	0	0	0	0	0	0	0	0	0	0	0	0	0	1	0	0
e72fca32-1dbb-4db7-8f0a-a6ec2750964d	e5ea43f2-ef38-4666-b359-566a0983cb16	e72fca32-1dbb-4db7-8f0a-a6ec2750964d_gdc_realn_rehead.bam	Sequencing Reads	Aligned Reads	TCGA-HNSC	TCGA-CV-7440	TCGA-CV-7440-11A	Solid Tissue Normal	0	0	1	0	1	0	0	1	0	0	1	0	0	0	0	0	0	0	0	0	0	0	0	0	1	0	0	0	0	0	0	0	0	0	0	0	0	0	0	0	0
6960f884-8e8c-43fc-95c4-9ad2ed26c786	70fdfe42-0448-4eaf-8b64-fdd0a975924e	6960f884-8e8c-43fc-95c4-9ad2ed26c786_gdc_realn_rehead.bam	Sequencing Reads	Aligned Reads	TCGA-HNSC	TCGA-HD-A6HZ	TCGA-HD-A6HZ-11A	Solid Tissue Normal	0	0	0	0	0	0	0	0	0	0	0	0	0	0	0	0	0	0	0	0	0	0	0	0	0	0	0	0	0	0	0	0	0	0	0	0	0	0	0	0	0
c7c12dca-70bc-46b9-be57-35407f83fd61	e303687c-fc6f-42a6-8311-192499876fc5	c7c12dca-70bc-46b9-be57-35407f83fd61_gdc_realn_rehead.bam	Sequencing Reads	Aligned Reads	TCGA-KIRP	TCGA-BQ-5878	TCGA-BQ-5878-11A	Solid Tissue Normal	0	0	0	0	0	0	0	0	0	0	0	0	0	0	0	0	0	0	0	0	0	0	0	0	0	0	0	0	0	0	0	0	0	0	0	0	0	0	0	0	0
7918e231-6654-4d84-a365-aad96bf44c04	c862e157-3c01-4d91-a765-641ce41e4ac7	7918e231-6654-4d84-a365-aad96bf44c04_gdc_realn_rehead.bam	Sequencing Reads	Aligned Reads	TCGA-KIRP	TCGA-A4-8098	TCGA-A4-8098-01A	Primary Tumor	0	0	1	0	0	0	0	0	0	0	0	0	0	0	1	0	0	0	0	0	0	0	0	0	0	0	0	0	0	0	0	0	0	0	0	0	0	0	0	0	0
9a772a52-ddfc-403d-9924-89f4b1487c3e	0f76f15d-e910-4d01-80c0-54f2ad0cda36	9a772a52-ddfc-403d-9924-89f4b1487c3e_gdc_realn_rehead.bam	Sequencing Reads	Aligned Reads	TCGA-KIRP	TCGA-Y8-A895	TCGA-Y8-A895-01A	Primary Tumor	0	1	0	1	0	1	0	0	0	0	0	0	0	0	0	0	0	0	0	0	0	0	0	0	0	0	0	0	0	0	0	0	0	0	0	0	0	0	0	0	0
105248a5-eb2a-4336-b76c-cb759f45e45b	c2300e1a-6d26-4a96-b13d-5207631740c4	105248a5-eb2a-4336-b76c-cb759f45e45b_gdc_realn_rehead.bam	Sequencing Reads	Aligned Reads	TCGA-KIRP	TCGA-2K-A9WE	TCGA-2K-A9WE-01A	Primary Tumor	0	0	1	1	0	0	0	0	0	0	0	0	0	0	0	0	0	0	0	0	0	0	0	0	0	0	0	0	0	0	0	0	0	0	0	0	0	0	0	0	0
82220410-8954-4589-984c-8f5db76c235c	5189918f-7015-41f0-a5c6-2d7ddba2fa1e	82220410-8954-4589-984c-8f5db76c235c_gdc_realn_rehead.bam	Sequencing Reads	Aligned Reads	TCGA-KIRP	TCGA-IA-A83V	TCGA-IA-A83V-01A	Primary Tumor	0	1	1	0	1	0	0	0	0	0	0	0	0	0	0	0	0	0	0	0	0	0	0	0	0	0	0	0	0	0	0	0	0	0	0	0	0	0	0	0	0
da8ab327-d8f9-4805-a0d7-b25f108dcbb0	2d90c293-ec10-4182-ba84-df05ae04186b	da8ab327-d8f9-4805-a0d7-b25f108dcbb0_gdc_realn_rehead.bam	Sequencing Reads	Aligned Reads	TCGA-KIRP	TCGA-UZ-A9PR	TCGA-UZ-A9PR-01A	Primary Tumor	1	0	0	0	0	0	0	0	0	0	1	0	0	0	0	0	0	1	0	0	0	0	0	0	0	0	0	0	0	0	0	0	0	0	0	0	0	0	0	0	0
44bd908e-c082-4877-ba18-13a153d3f642	8e8e17f7-27e6-4b10-bb4d-cf7b9ab6c261	44bd908e-c082-4877-ba18-13a153d3f642_gdc_realn_rehead.bam	Sequencing Reads	Aligned Reads	TCGA-KIRP	TCGA-A4-A4ZT	TCGA-A4-A4ZT-01A	Primary Tumor	0	0	1	1	0	0	0	0	0	0	0	0	0	0	0	0	0	0	0	0	0	0	0	0	0	0	0	0	0	0	0	0	0	0	0	0	1	0	0	0	0
353e66d3-8e4a-4d07-a52d-98704deaa395	6fd94230-8493-4245-9699-74b93878326a	353e66d3-8e4a-4d07-a52d-98704deaa395_gdc_realn_rehead.bam	Sequencing Reads	Aligned Reads	TCGA-KIRP	TCGA-GL-6846	TCGA-GL-6846-01A	Primary Tumor	1	0	1	0	0	0	0	0	0	0	0	0	0	0	0	0	0	0	0	0	0	0	0	0	0	0	0	0	0	0	0	0	0	0	0	0	0	0	0	0	0
2e89b2ec-868b-4b46-991f-4f1003f31507	e1ae56aa-ceac-4ff6-b382-583f0fa7e36c	2e89b2ec-868b-4b46-991f-4f1003f31507_gdc_realn_rehead.bam	Sequencing Reads	Aligned Reads	TCGA-KIRP	TCGA-UZ-A9PX	TCGA-UZ-A9PX-01A	Primary Tumor	0	1	1	0	0	0	0	0	0	0	0	0	0	0	0	0	0	0	1	0	0	1	0	0	0	0	0	0	0	0	0	0	0	0	0	0	0	0	0	0	0
ec51ec4a-c3ce-4542-8fac-e84b2f823782	ef58d7ba-efbd-494a-a509-a23466fb1c72	ec51ec4a-c3ce-4542-8fac-e84b2f823782_gdc_realn_rehead.bam	Sequencing Reads	Aligned Reads	TCGA-KIRP	TCGA-B9-A8YI	TCGA-B9-A8YI-01A	Primary Tumor	1	0	1	0	0	1	0	0	0	0	0	0	0	0	0	0	0	0	0	0	0	0	0	0	0	0	0	0	0	0	0	0	0	0	0	0	0	0	0	0	0
e13b5361-7142-4319-a06f-6d7f78ee4a4a	540da670-9ba1-4d37-9345-7debbc54d810	e13b5361-7142-4319-a06f-6d7f78ee4a4a_gdc_realn_rehead.bam	Sequencing Reads	Aligned Reads	TCGA-KIRP	TCGA-UZ-A9PV	TCGA-UZ-A9PV-01A	Primary Tumor	0	1	1	1	0	1	0	1	0	1	0	0	0	0	0	0	0	0	0	0	0	0	0	0	0	0	0	0	0	0	0	1	0	0	0	0	0	0	0	0	0
0829731b-f023-42c6-b8c6-b1996ae730ea	939537d0-58c3-4656-a8d4-4b530aaddfd4	0829731b-f023-42c6-b8c6-b1996ae730ea_gdc_realn_rehead.bam	Sequencing Reads	Aligned Reads	TCGA-KIRP	TCGA-GL-A59R	TCGA-GL-A59R-01A	Primary Tumor	0	0	0	1	0	0	0	0	0	0	0	0	1	0	0	0	0	0	0	0	0	0	0	0	0	0	0	0	0	0	0	0	0	0	0	0	0	0	0	0	0
8d3139f1-b394-4c2f-9e11-b6da3798fe86	b0e173b2-d589-4a55-92fb-b896503c5aa4	8d3139f1-b394-4c2f-9e11-b6da3798fe86_gdc_realn_rehead.bam	Sequencing Reads	Aligned Reads	TCGA-KIRP	TCGA-2Z-A9JL	TCGA-2Z-A9JL-01A	Primary Tumor	0	0	0	0	0	0	0	0	0	0	0	0	0	0	0	0	0	1	0	0	0	0	0	0	0	0	0	0	0	0	0	0	0	0	0	0	0	0	0	0	0
e01c5cd6-3a2d-4676-b05b-d96bbf7f2229	d9e8fe36-f1a1-4458-bcbb-0a9b8f88bf11	e01c5cd6-3a2d-4676-b05b-d96bbf7f2229_gdc_realn_rehead.bam	Sequencing Reads	Aligned Reads	TCGA-KIRP	TCGA-5P-A9JU	TCGA-5P-A9JU-01A	Primary Tumor	0	0	1	0	0	1	0	0	0	0	0	0	0	0	0	0	0	0	0	0	0	0	0	0	0	0	0	0	0	0	0	0	0	0	0	0	1	0	0	0	0
87d9d6f4-4268-40ab-ba19-4bc930db4950	3bc6ee04-2caa-4ce4-bcf1-d0ee8aa5b906	87d9d6f4-4268-40ab-ba19-4bc930db4950_gdc_realn_rehead.bam	Sequencing Reads	Aligned Reads	TCGA-KIRP	TCGA-F9-A4JJ	TCGA-F9-A4JJ-01A	Primary Tumor	1	0	1	0	0	0	0	0	0	0	0	0	0	0	0	0	0	0	0	0	0	0	0	0	0	0	0	0	0	0	0	0	0	0	0	0	0	0	0	0	0
6d81772e-2ac3-4104-b880-51c92882f611	ff72c9d7-f9fc-47d8-8502-8a5c61847d35	6d81772e-2ac3-4104-b880-51c92882f611_gdc_realn_rehead.bam	Sequencing Reads	Aligned Reads	TCGA-KIRP	TCGA-F9-A97G	TCGA-F9-A97G-01A	Primary Tumor	0	0	0	0	1	0	0	0	0	0	0	0	0	0	0	0	0	0	1	0	0	0	0	0	0	0	0	0	0	0	0	0	0	0	0	0	0	0	0	0	0
94ecf6e9-8215-4fcf-81f4-e1311fe0ab5a	e84cea02-27f4-47f1-a95e-5df6408ccfbe	94ecf6e9-8215-4fcf-81f4-e1311fe0ab5a_gdc_realn_rehead.bam	Sequencing Reads	Aligned Reads	TCGA-KIRP	TCGA-B9-4617	TCGA-B9-4617-01A	Primary Tumor	1	0	0	0	0	1	0	0	0	0	0	0	0	0	0	0	0	0	0	0	0	0	0	0	0	0	0	0	0	0	0	0	0	0	0	0	0	0	0	0	0
2b4a36c6-6c12-4725-86cb-a4ab3168303d	40fed816-9219-4a92-8c48-d0f8a5145ca3	2b4a36c6-6c12-4725-86cb-a4ab3168303d_gdc_realn_rehead.bam	Sequencing Reads	Aligned Reads	TCGA-KIRP	TCGA-UZ-A9Q0	TCGA-UZ-A9Q0-01A	Primary Tumor	0	0	1	0	0	0	0	0	0	0	0	0	0	0	0	0	0	0	0	0	0	0	0	0	0	0	0	0	0	0	0	0	0	0	0	0	0	0	0	0	0
e7dcaf3d-24c1-4bb9-b8de-7069135fbbea	9b98e2ed-821d-4a61-b34b-112443d7f563	e7dcaf3d-24c1-4bb9-b8de-7069135fbbea_gdc_realn_rehead.bam	Sequencing Reads	Aligned Reads	TCGA-KIRP	TCGA-BQ-5890	TCGA-BQ-5890-11A	Solid Tissue Normal	0	0	1	0	0	1	0	0	0	1	0	0	0	0	0	0	0	0	0	0	0	0	0	0	0	0	0	0	0	0	0	0	0	0	0	0	0	0	0	0	0
6a160562-32c8-41d7-b339-b1d2af7cd89c	d7578b54-9745-4594-8235-4add66fe05bf	6a160562-32c8-41d7-b339-b1d2af7cd89c_gdc_realn_rehead.bam	Sequencing Reads	Aligned Reads	TCGA-KIRP	TCGA-2Z-A9JK	TCGA-2Z-A9JK-01A	Primary Tumor	1	0	0	1	0	0	0	0	0	1	0	0	0	0	0	0	0	0	0	0	0	0	0	0	0	0	0	0	0	0	0	1	0	0	0	0	0	0	0	0	0
c2ee68d0-8f95-4e41-bb27-5d9f93942113	60c8c183-2042-4843-822a-ea2be4360062	c2ee68d0-8f95-4e41-bb27-5d9f93942113_gdc_realn_rehead.bam	Sequencing Reads	Aligned Reads	TCGA-KIRP	TCGA-HE-A5NJ	TCGA-HE-A5NJ-01A	Primary Tumor	1	0	0	0	0	1	0	0	0	0	0	0	0	0	0	0	0	1	0	0	0	0	0	0	0	0	0	0	0	0	0	0	0	0	0	0	0	0	0	0	0
10cbb09e-dc89-4afd-bcb7-6d0409dd0567	3316d3d7-02a2-450f-89e4-6b309d2d6eed	10cbb09e-dc89-4afd-bcb7-6d0409dd0567_gdc_realn_rehead.bam	Sequencing Reads	Aligned Reads	TCGA-KIRP	TCGA-IA-A83T	TCGA-IA-A83T-01A	Primary Tumor	0	0	0	0	0	0	0	0	0	0	0	0	0	0	0	0	0	0	0	0	0	0	0	0	0	0	0	0	0	0	0	0	0	0	0	0	0	0	0	0	0
1e532ef5-1b0f-494b-8f0f-455a077cbc16	103b8c6f-91a3-4104-8184-52c2044edda1	1e532ef5-1b0f-494b-8f0f-455a077cbc16_gdc_realn_rehead.bam	Sequencing Reads	Aligned Reads	TCGA-KIRP	TCGA-BQ-7044	TCGA-BQ-7044-01A	Primary Tumor	1	0	0	1	0	0	0	0	0	0	0	0	0	0	0	0	0	0	0	0	0	0	0	0	0	0	0	0	0	0	0	0	0	0	0	0	0	0	0	0	0
18ca9705-1a7c-4a3b-b22d-050b71a936ba	c57f3c01-f79a-4027-a401-ad8e1f43c3a4	18ca9705-1a7c-4a3b-b22d-050b71a936ba_gdc_realn_rehead.bam	Sequencing Reads	Aligned Reads	TCGA-KIRP	TCGA-P4-A5ED	TCGA-P4-A5ED-01A	Primary Tumor	1	0	0	0	0	0	0	0	0	1	0	0	0	0	0	0	0	0	0	0	0	0	0	0	0	0	0	0	0	0	0	0	0	0	0	0	0	0	0	0	0
6789650a-d287-406a-a0b2-1c7c103bc4ad	ae4b4d51-c1c3-430c-88b0-70347cfa1c71	6789650a-d287-406a-a0b2-1c7c103bc4ad_gdc_realn_rehead.bam	Sequencing Reads	Aligned Reads	TCGA-KIRP	TCGA-DZ-6131	TCGA-DZ-6131-11A	Solid Tissue Normal	0	0	1	0	0	1	0	0	0	0	0	0	1	0	0	0	0	0	0	0	0	0	0	0	0	0	0	0	0	0	0	0	0	0	0	0	0	0	0	0	0
be9e7705-1503-41e6-826d-33a2f684f931	4aa9a38c-17c8-4d9a-9331-55c51a6a4018	be9e7705-1503-41e6-826d-33a2f684f931_gdc_realn_rehead.bam	Sequencing Reads	Aligned Reads	TCGA-KIRP	TCGA-DW-7840	TCGA-DW-7840-01A	Primary Tumor	0	0	0	0	0	0	0	0	0	0	1	0	0	0	0	0	0	0	0	0	0	0	0	0	0	0	0	0	0	0	0	0	0	0	0	0	0	0	0	0	0
2ffe18a3-e0c7-4046-8d41-134f30400738	c8a6dddd-50d9-40e6-936f-5e3fe552de96	2ffe18a3-e0c7-4046-8d41-134f30400738_gdc_realn_rehead.bam	Sequencing Reads	Aligned Reads	TCGA-KIRP	TCGA-5P-A9KC	TCGA-5P-A9KC-01A	Primary Tumor	0	1	1	0	0	0	0	0	0	0	0	0	0	0	0	0	0	0	0	0	0	0	0	0	0	0	0	0	0	0	0	0	0	0	0	0	0	0	0	0	0
4d0ec333-ea3d-40f8-a4ee-6cec8bc8093c	7586b590-c6cf-4fcf-8547-922088d1c236	4d0ec333-ea3d-40f8-a4ee-6cec8bc8093c_gdc_realn_rehead.bam	Sequencing Reads	Aligned Reads	TCGA-KIRP	TCGA-KV-A74V	TCGA-KV-A74V-01A	Primary Tumor	0	1	0	0	0	0	0	0	0	0	0	0	0	0	0	0	0	1	0	0	0	0	0	0	0	0	0	0	0	0	0	0	0	0	0	0	0	0	0	0	0
8ce983e0-4c57-4e9f-8a13-657f9326e4cb	7e6a3747-7d49-4c89-b709-ba2fafad908e	8ce983e0-4c57-4e9f-8a13-657f9326e4cb_gdc_realn_rehead.bam	Sequencing Reads	Aligned Reads	TCGA-KIRP	TCGA-A4-7288	TCGA-A4-7288-01A	Primary Tumor	1	0	0	1	0	0	0	0	0	0	0	0	0	0	0	0	0	0	0	0	0	0	0	0	0	0	0	0	0	0	0	0	0	0	0	0	0	0	0	0	0
ebf8c642-00ec-46b2-ad2e-3c7e098f4b23	4fded001-22b0-4528-81db-dba2249ad065	ebf8c642-00ec-46b2-ad2e-3c7e098f4b23_gdc_realn_rehead.bam	Sequencing Reads	Aligned Reads	TCGA-KIRP	TCGA-DW-7842	TCGA-DW-7842-01A	Primary Tumor	1	0	1	0	0	1	0	0	0	0	1	0	0	0	0	0	0	0	0	0	0	0	0	0	0	0	0	0	0	0	0	0	0	0	0	0	0	0	0	0	0
79d8dbbe-42b0-48a2-821a-9629fde87d67	dac65355-4e1a-43b8-9f5c-2e002234b159	79d8dbbe-42b0-48a2-821a-9629fde87d67_gdc_realn_rehead.bam	Sequencing Reads	Aligned Reads	TCGA-KIRP	TCGA-DZ-6134	TCGA-DZ-6134-01A	Primary Tumor	0	0	0	1	0	0	0	0	0	0	0	0	0	0	0	0	0	0	0	0	0	1	0	0	0	0	0	0	0	0	0	0	0	0	0	0	0	0	0	0	0
0522e2dd-2c18-477b-97c8-37d95a53c9c5	1fbbec2a-fa7a-450f-8fc7-2e626a579f26	0522e2dd-2c18-477b-97c8-37d95a53c9c5_gdc_realn_rehead.bam	Sequencing Reads	Aligned Reads	TCGA-KIRP	TCGA-5P-A9K0	TCGA-5P-A9K0-01A	Primary Tumor	1	0	1	0	1	0	0	0	0	0	0	0	0	0	0	0	0	0	0	0	0	0	0	0	0	0	0	0	0	0	0	0	0	0	0	0	0	0	0	0	0
3e1ed874-0a3a-4904-8627-0b3c6c8c5e97	091b9af1-ea47-4cdc-9212-b5d75f47a549	3e1ed874-0a3a-4904-8627-0b3c6c8c5e97_gdc_realn_rehead.bam	Sequencing Reads	Aligned Reads	TCGA-COAD	TCGA-CM-6168	TCGA-CM-6168-01A	Primary Tumor	1	0	0	0	0	0	0	0	0	0	0	0	0	0	1	1	0	0	0	0	1	0	0	0	0	1	0	0	0	0	1	0	0	0	0	0	0	0	0	1	0
bbbc6be9-0d92-47fb-b1fa-946915b6e533	1ba88783-3486-4ecc-98a5-1a99eaccd77c	bbbc6be9-0d92-47fb-b1fa-946915b6e533_gdc_realn_rehead.bam	Sequencing Reads	Aligned Reads	TCGA-COAD	TCGA-A6-A5ZU	TCGA-A6-A5ZU-01A	Primary Tumor	0	0	0	0	0	0	0	0	0	0	1	0	0	0	0	1	0	0	0	0	0	0	0	0	0	0	0	0	0	0	0	0	0	0	0	0	0	0	0	0	0
4fd94c9f-9821-430c-8ffe-956863b32894	d6d4ea90-7a3b-4e33-803c-ea67f9b70d39	4fd94c9f-9821-430c-8ffe-956863b32894_gdc_realn_rehead.bam	Sequencing Reads	Aligned Reads	TCGA-COAD	TCGA-F4-6806	TCGA-F4-6806-01A	Primary Tumor	0	0	0	0	0	0	0	0	0	0	1	0	0	0	0	0	0	0	0	0	0	0	0	0	0	0	0	0	0	0	0	0	0	0	0	0	0	0	0	0	0
97212bb8-7a9d-47bb-abc7-e465df276363	4e73fb48-52dd-4be1-acc2-e42ed80a6a7a	97212bb8-7a9d-47bb-abc7-e465df276363_gdc_realn_rehead.bam	Sequencing Reads	Aligned Reads	TCGA-COAD	TCGA-AZ-6606	TCGA-AZ-6606-01A	Primary Tumor	1	1	1	0	0	0	0	0	0	0	0	0	1	1	0	0	0	0	0	0	1	0	1	0	1	0	0	0	0	0	0	0	0	1	0	0	0	0	1	0	0
8601a663-8bae-4542-be7c-d84b20374594	06921a3a-5c30-4fb0-8ed0-347f51af459d	8601a663-8bae-4542-be7c-d84b20374594_gdc_realn_rehead.bam	Sequencing Reads	Aligned Reads	TCGA-COAD	TCGA-4T-AA8H	TCGA-4T-AA8H-01A	Primary Tumor	0	0	0	0	0	0	0	0	0	0	0	0	0	0	0	1	0	0	0	0	1	0	0	0	0	0	0	0	0	0	0	0	0	1	0	0	1	0	0	0	0
3d78361e-8916-4880-8211-05d2e357e296	fef3e110-f837-4d6d-9937-17db17417017	3d78361e-8916-4880-8211-05d2e357e296_gdc_realn_rehead.bam	Sequencing Reads	Aligned Reads	TCGA-COAD	TCGA-AA-3979	TCGA-AA-3979-01A	Primary Tumor	0	0	0	0	0	0	1	0	0	0	0	0	0	0	1	1	0	0	0	0	0	0	0	0	0	1	0	1	0	0	0	0	0	1	0	0	0	0	1	0	0
64c59a63-7ca2-4a65-8fe2-097df99ff161	1a94f63b-3832-4150-8951-e907d36a1d19	64c59a63-7ca2-4a65-8fe2-097df99ff161_gdc_realn_rehead.bam	Sequencing Reads	Aligned Reads	TCGA-COAD	TCGA-NH-A8F8	TCGA-NH-A8F8-01A	Primary Tumor	1	0	1	0	0	1	0	0	0	0	0	0	0	0	0	0	0	0	0	0	0	0	0	0	0	0	0	0	0	0	0	0	0	0	0	0	0	0	0	0	0
4b6b7ab3-46e9-488b-b487-25925eb69927	4b440453-3a8d-4c8a-a83c-e44cbd6db6f4	4b6b7ab3-46e9-488b-b487-25925eb69927_gdc_realn_rehead.bam	Sequencing Reads	Aligned Reads	TCGA-COAD	TCGA-CA-6716	TCGA-CA-6716-01A	Primary Tumor	1	0	0	1	0	0	0	0	0	0	0	0	0	0	0	0	0	0	0	0	0	0	0	0	0	0	0	0	0	0	0	0	0	0	0	0	0	0	0	0	0
de611a6f-e548-4c94-b3bc-ada70bf453d9	5db91964-ded0-4fa0-abf6-815d8d18d1a6	de611a6f-e548-4c94-b3bc-ada70bf453d9_gdc_realn_rehead.bam	Sequencing Reads	Aligned Reads	TCGA-COAD	TCGA-A6-6141	TCGA-A6-6141-01A	Primary Tumor	1	0	0	0	0	1	0	0	0	0	0	0	0	1	0	1	0	0	0	0	1	0	0	0	0	0	0	0	0	0	0	0	0	0	0	0	0	0	0	0	0
554d14cb-6d27-4a77-9ecf-3986ac0c3386	32f245e6-08bf-4133-97aa-a2a38fb3f0f9	554d14cb-6d27-4a77-9ecf-3986ac0c3386_gdc_realn_rehead.bam	Sequencing Reads	Aligned Reads	TCGA-COAD	TCGA-SS-A7HO	TCGA-SS-A7HO-01A	Primary Tumor	0	0	0	0	0	1	0	0	0	1	0	0	0	0	0	0	0	0	0	0	0	0	0	0	0	0	0	0	0	0	0	0	0	0	0	0	0	0	0	0	0
41767d00-92d0-4170-9a44-5269f52da24d	32306d12-f10b-4558-9c7f-043c3ae1e3aa	41767d00-92d0-4170-9a44-5269f52da24d_gdc_realn_rehead.bam	Sequencing Reads	Aligned Reads	TCGA-COAD	TCGA-CM-4744	TCGA-CM-4744-01A	Primary Tumor	1	1	0	0	0	0	0	0	0	0	0	0	0	0	1	0	0	0	0	0	0	0	0	0	0	0	0	0	0	0	0	0	0	0	0	0	0	0	0	1	0
e703baa5-7a27-40a5-a212-316217a372b0	b80f2f67-842c-4b6d-9b8c-936c6f03ac96	e703baa5-7a27-40a5-a212-316217a372b0_gdc_realn_rehead.bam	Sequencing Reads	Aligned Reads	TCGA-COAD	TCGA-5M-AAT6	TCGA-5M-AAT6-01A	Primary Tumor	0	0	0	1	0	0	0	1	0	0	0	0	0	1	1	1	0	0	0	0	0	0	1	1	0	1	0	0	0	0	0	0	0	1	0	0	0	0	0	0	0
803b820c-e7b7-46d7-9667-394b5e31176a	619f0e76-92e5-4a03-a4c9-a12abee4bbdc	803b820c-e7b7-46d7-9667-394b5e31176a_gdc_realn_rehead.bam	Sequencing Reads	Aligned Reads	TCGA-COAD	TCGA-NH-A50U	TCGA-NH-A50U-01A	Primary Tumor	0	0	0	0	0	1	0	0	0	0	0	0	1	0	0	0	0	0	0	0	0	0	0	0	0	0	0	0	0	0	0	0	0	0	0	0	0	0	0	0	0
ce8ecc27-c380-4a2e-b6dc-6b263763a88a	06ed2ad9-5fbb-4401-8d1e-ed2d3814d7eb	ce8ecc27-c380-4a2e-b6dc-6b263763a88a_gdc_realn_rehead.bam	Sequencing Reads	Aligned Reads	TCGA-COAD	TCGA-AA-A024	TCGA-AA-A024-01A	Primary Tumor	0	0	1	0	0	0	0	0	0	1	0	0	0	0	0	0	0	0	0	0	0	0	0	0	0	0	0	0	0	0	0	0	0	0	0	0	0	0	0	0	0
1731196b-c2cc-48c7-b935-bcd984a9dfa1	acca3d70-03ef-40da-84dc-07fccb019e7e	1731196b-c2cc-48c7-b935-bcd984a9dfa1_gdc_realn_rehead.bam	Sequencing Reads	Aligned Reads	TCGA-COAD	TCGA-AA-3530	TCGA-AA-3530-01A	Primary Tumor	1	0	0	1	0	0	0	0	0	0	0	0	0	0	0	0	0	0	0	0	1	0	0	0	0	0	0	0	0	0	1	0	0	0	0	0	0	0	0	0	0
7632cc5b-45d4-4b71-b653-e2780b3fca81	90832632-cf57-463b-9d08-c76975066f56	7632cc5b-45d4-4b71-b653-e2780b3fca81_gdc_realn_rehead.bam	Sequencing Reads	Aligned Reads	TCGA-COAD	TCGA-A6-2677	TCGA-A6-2677-01A	Primary Tumor	0	0	1	0	0	0	0	0	0	0	0	0	0	0	0	0	0	1	0	0	0	0	0	0	0	0	0	0	0	0	0	0	0	0	0	0	0	0	0	0	0
e40f02ef-3de7-405d-892a-56a5eb0f845b	f224fdff-35a7-414e-a75c-b0024c328742	e40f02ef-3de7-405d-892a-56a5eb0f845b_gdc_realn_rehead.bam	Sequencing Reads	Aligned Reads	TCGA-COAD	TCGA-AA-A01F	TCGA-AA-A01F-01A	Primary Tumor	1	0	0	1	0	0	0	0	0	1	0	0	0	0	0	1	0	0	0	0	0	1	0	0	0	0	0	0	0	0	0	0	0	0	0	0	0	0	0	0	0
c8d9fd10-226a-42e8-83fc-e0121899685d	b4b665cc-4090-4116-972b-49815987923f	c8d9fd10-226a-42e8-83fc-e0121899685d_gdc_realn_rehead.bam	Sequencing Reads	Aligned Reads	TCGA-COAD	TCGA-D5-6898	TCGA-D5-6898-01A	Primary Tumor	0	0	0	1	0	1	0	0	0	0	0	0	0	0	0	1	0	1	0	1	0	0	0	0	0	0	0	0	0	0	0	0	0	0	0	0	0	0	0	1	0
e5520c53-1e44-4374-9ff5-68c93c9ed7b4	babb54ab-021f-4265-bb2b-2b81b3db4421	e5520c53-1e44-4374-9ff5-68c93c9ed7b4_gdc_realn_rehead.bam	Sequencing Reads	Aligned Reads	TCGA-COAD	TCGA-DM-A0X9	TCGA-DM-A0X9-01A	Primary Tumor	0	0	1	0	0	0	0	0	0	0	1	0	0	0	0	1	0	0	0	0	0	0	0	0	0	0	0	0	0	0	0	0	0	0	0	0	0	0	0	0	0
235f640a-f07d-4856-b3fd-02fc98b9fc35	1bd24aac-6813-42d2-9f98-232f18e39a75	235f640a-f07d-4856-b3fd-02fc98b9fc35_gdc_realn_rehead.bam	Sequencing Reads	Aligned Reads	TCGA-COAD	TCGA-AA-3697	TCGA-AA-3697-11A	Solid Tissue Normal	1	0	0	0	0	0	0	0	0	0	0	0	0	0	0	0	0	1	0	0	0	0	0	0	0	0	0	0	0	0	0	0	0	0	0	0	0	0	0	0	0
5cfd418f-86fc-4c9a-a4cd-86c288fff30a	85ab069a-51ec-42ed-8e01-3f41791dc3b1	5cfd418f-86fc-4c9a-a4cd-86c288fff30a_gdc_realn_rehead.bam	Sequencing Reads	Aligned Reads	TCGA-COAD	TCGA-A6-5665	TCGA-A6-5665-01B	Primary Tumor	1	0	0	0	0	0	0	0	0	0	0	0	0	0	1	0	0	0	0	0	0	1	0	0	0	0	0	0	1	0	1	0	0	0	0	0	0	0	0	0	0
b0f130c5-37ba-4ee0-8ddc-3992f593f1d9	0bb6ebea-c350-481b-8001-e1205479f3c0	b0f130c5-37ba-4ee0-8ddc-3992f593f1d9_gdc_realn_rehead.bam	Sequencing Reads	Aligned Reads	TCGA-COAD	TCGA-AD-6901	TCGA-AD-6901-01A	Primary Tumor	1	0	0	1	0	0	0	0	0	0	0	0	1	0	0	0	0	0	0	0	0	0	0	0	0	0	0	0	0	0	0	0	0	0	0	0	0	0	0	0	0
9c14c924-9f40-4996-a8ef-b32a343c48d5	c77b629b-ae40-450e-8154-f4fc0b6bb6e3	9c14c924-9f40-4996-a8ef-b32a343c48d5_gdc_realn_rehead.bam	Sequencing Reads	Aligned Reads	TCGA-COAD	TCGA-AA-3511	TCGA-AA-3511-11A	Solid Tissue Normal	0	0	0	0	0	1	0	0	0	0	1	0	0	0	0	0	0	1	0	0	0	0	0	0	0	0	0	0	0	0	0	0	0	0	0	0	0	0	0	0	0
476be423-178a-47f6-bf36-1afadc005037	662a73d1-ef4d-482d-b427-7dfbca525571	476be423-178a-47f6-bf36-1afadc005037_gdc_realn_rehead.bam	Sequencing Reads	Aligned Reads	TCGA-COAD	TCGA-A6-2679	TCGA-A6-2679-11A	Solid Tissue Normal	0	0	0	0	0	0	0	0	0	0	0	0	0	0	0	0	0	0	0	0	0	0	0	0	0	0	0	0	0	0	0	0	0	0	0	0	0	0	0	0	0
4540e858-8651-47e1-a4df-b8f6ac03ae4e	7b0908c3-8bca-49ff-b157-5de397f8b0bd	4540e858-8651-47e1-a4df-b8f6ac03ae4e_gdc_realn_rehead.bam	Sequencing Reads	Aligned Reads	TCGA-COAD	TCGA-AA-A00O	TCGA-AA-A00O-01A	Primary Tumor	0	0	1	0	0	0	0	0	0	1	0	0	0	0	1	0	0	0	0	0	0	0	1	0	0	0	0	0	0	0	0	1	0	0	0	0	0	0	0	0	0
b32db811-46f0-46da-9c33-2de2839d4179	32ba9767-5581-4bfb-a504-07b2df818e10	b32db811-46f0-46da-9c33-2de2839d4179_gdc_realn_rehead.bam	Sequencing Reads	Aligned Reads	TCGA-COAD	TCGA-A6-6649	TCGA-A6-6649-01A	Primary Tumor	0	0	1	0	0	0	0	0	0	0	1	0	0	0	0	0	0	1	0	0	0	0	0	0	1	0	0	0	0	0	0	0	0	0	0	0	0	0	0	0	0
eee7be29-975a-44ed-b10b-2e8e9e49f370	95c3c16e-9110-441a-b2dd-186e2fb5fb04	eee7be29-975a-44ed-b10b-2e8e9e49f370_gdc_realn_rehead.bam	Sequencing Reads	Aligned Reads	TCGA-COAD	TCGA-A6-4107	TCGA-A6-4107-01A	Primary Tumor	1	0	0	0	0	0	0	0	0	0	0	0	0	0	0	0	0	0	0	0	0	0	0	0	0	0	0	0	0	0	0	0	0	0	0	0	0	0	0	0	0
7c71c062-49f9-4613-9253-dbfe9353502d	6491c24d-93a1-42e4-8317-4999aaa264b8	7c71c062-49f9-4613-9253-dbfe9353502d_gdc_realn_rehead.bam	Sequencing Reads	Aligned Reads	TCGA-COAD	TCGA-A6-2682	TCGA-A6-2682-01A	Primary Tumor	0	0	0	0	0	0	0	0	0	0	0	0	1	0	0	0	0	0	0	0	0	0	0	0	0	0	0	0	0	0	0	0	0	0	0	0	0	0	0	0	0
f36523d9-4c81-41ad-8e57-1be8f26c2845	9d537202-d436-48de-8ee8-2d417576705f	f36523d9-4c81-41ad-8e57-1be8f26c2845_gdc_realn_rehead.bam	Sequencing Reads	Aligned Reads	TCGA-COAD	TCGA-A6-2674	TCGA-A6-2674-01A	Primary Tumor	0	0	0	1	0	0	0	0	0	0	0	0	0	0	0	0	0	0	0	0	0	0	0	1	0	0	0	0	0	0	0	1	0	0	0	0	0	0	0	0	0
b12e6a01-20a9-418e-94e5-c9ff15c24bbe	4c02520f-4d63-4903-9606-2537019dc1d7	b12e6a01-20a9-418e-94e5-c9ff15c24bbe_gdc_realn_rehead.bam	Sequencing Reads	Aligned Reads	TCGA-COAD	TCGA-AZ-4615	TCGA-AZ-4615-01A	Primary Tumor	0	0	0	0	0	0	0	0	0	0	0	0	0	0	0	0	0	0	0	0	0	1	1	0	0	0	0	0	0	1	0	0	0	0	0	1	0	0	0	0	0
e1c69f79-6cd2-4a7a-a71a-cf1815e4d036	b06ba18a-887c-4e44-bb1f-3e7e33ec0e3a	e1c69f79-6cd2-4a7a-a71a-cf1815e4d036_gdc_realn_rehead.bam	Sequencing Reads	Aligned Reads	TCGA-COAD	TCGA-G4-6310	TCGA-G4-6310-01A	Primary Tumor	0	0	0	0	0	0	0	0	0	0	0	0	0	0	0	0	0	0	0	0	0	0	0	0	0	0	0	0	0	0	0	0	0	0	0	0	0	0	0	0	0
678b82f0-66bc-44b0-8cec-de47cd747df8	4de88051-0d80-419d-ae7d-89dcce5f6baa	678b82f0-66bc-44b0-8cec-de47cd747df8_gdc_realn_rehead.bam	Sequencing Reads	Aligned Reads	TCGA-COAD	TCGA-D5-6931	TCGA-D5-6931-01A	Primary Tumor	0	0	0	1	0	0	0	0	0	1	0	0	0	1	1	1	0	0	0	0	0	0	0	0	0	0	0	0	0	0	0	0	0	0	0	0	0	0	0	0	0
2cf8e25a-a1be-47e3-8b6e-ee877b7452ca	51932ec0-8c19-4c51-89ee-445e9a84c913	2cf8e25a-a1be-47e3-8b6e-ee877b7452ca_gdc_realn_rehead.bam	Sequencing Reads	Aligned Reads	TCGA-COAD	TCGA-A6-2679	TCGA-A6-2679-01A	Primary Tumor	0	0	0	0	0	0	0	0	0	0	0	0	0	0	0	0	0	0	0	0	0	0	0	0	0	0	0	0	0	0	0	0	0	0	0	0	0	0	0	0	0
4d4da0e4-c3cf-4fc8-9399-f40e4591eeca	73715275-7798-4bfa-b916-d52642b8d83d	4d4da0e4-c3cf-4fc8-9399-f40e4591eeca_gdc_realn_rehead.bam	Sequencing Reads	Aligned Reads	TCGA-COAD	TCGA-CM-6171	TCGA-CM-6171-01A	Primary Tumor	1	0	0	0	0	1	0	0	0	0	0	0	0	0	0	0	0	0	0	0	0	0	0	0	0	0	0	0	0	0	0	0	0	0	0	0	0	0	0	0	0
17525a8e-224d-46cf-8e3d-7daa21d56816	3c6c8465-a13d-4dbe-bf55-92dd423f9f8f	17525a8e-224d-46cf-8e3d-7daa21d56816_gdc_realn_rehead.bam	Sequencing Reads	Aligned Reads	TCGA-COAD	TCGA-D5-5539	TCGA-D5-5539-01A	Primary Tumor	0	0	1	0	1	1	0	0	0	0	0	0	1	0	0	1	0	0	0	1	0	0	0	0	0	0	0	0	0	0	0	0	0	0	0	0	0	0	0	0	0
d3c67dd1-e47d-4990-a903-e9be05fda924	060ece5e-6a9f-4146-869f-153e5ef7dbcd	d3c67dd1-e47d-4990-a903-e9be05fda924_gdc_realn_rehead.bam	Sequencing Reads	Aligned Reads	TCGA-COAD	TCGA-AZ-4315	TCGA-AZ-4315-01A	Primary Tumor	0	0	1	0	0	1	0	0	0	0	0	0	0	0	1	1	0	0	0	0	0	0	0	0	0	0	0	1	0	0	0	0	0	0	1	0	0	0	0	0	0
3e9874db-c4be-4d31-81aa-c05e82d891bd	69fffc3d-f1af-450f-a1a9-979111aee040	3e9874db-c4be-4d31-81aa-c05e82d891bd_gdc_realn_rehead.bam	Sequencing Reads	Aligned Reads	TCGA-COAD	TCGA-A6-2685	TCGA-A6-2685-01A	Primary Tumor	1	0	0	1	0	0	0	0	0	0	0	0	0	0	0	0	0	0	0	1	0	0	0	0	0	0	0	0	0	0	0	0	0	0	0	0	0	0	0	0	0
fea116e8-9bd5-42bd-8bc6-cc1cc1a4fc21	397f6726-1b1a-43c8-a021-6764588728f9	fea116e8-9bd5-42bd-8bc6-cc1cc1a4fc21_gdc_realn_rehead.bam	Sequencing Reads	Aligned Reads	TCGA-COAD	TCGA-AA-3692	TCGA-AA-3692-01A	Primary Tumor	0	0	1	0	1	0	0	0	0	0	0	0	0	0	0	0	0	0	0	0	0	1	0	0	0	0	0	1	0	0	0	1	1	0	0	0	0	0	0	0	0
7f5863d1-95ef-43a9-8b76-dd6928a02765	5fb32663-921c-4e35-a3d2-a7f7ae7c0d9f	7f5863d1-95ef-43a9-8b76-dd6928a02765_gdc_realn_rehead.bam	Sequencing Reads	Aligned Reads	TCGA-COAD	TCGA-AD-5900	TCGA-AD-5900-01A	Primary Tumor	1	0	1	0	0	0	0	0	0	0	0	0	1	0	0	1	0	0	0	0	0	0	0	0	1	0	0	0	0	0	0	0	0	0	0	0	0	0	0	0	0
8b70a023-e72c-49ea-bbd0-1d1eef6fd632	2973bfcb-7c87-431d-adb0-4990436cb3ca	8b70a023-e72c-49ea-bbd0-1d1eef6fd632_gdc_realn_rehead.bam	Sequencing Reads	Aligned Reads	TCGA-COAD	TCGA-CK-4951	TCGA-CK-4951-01A	Primary Tumor	0	0	0	1	0	1	0	0	0	1	0	0	0	0	0	1	0	0	0	1	0	0	0	0	0	0	0	0	0	1	0	0	0	0	0	0	0	0	0	0	0
f855087f-3205-4317-810e-3c600f1c1c6d	3c0e5d60-4dd9-437b-834f-536208a0fb1d	f855087f-3205-4317-810e-3c600f1c1c6d_gdc_realn_rehead.bam	Sequencing Reads	Aligned Reads	TCGA-COAD	TCGA-AA-3984	TCGA-AA-3984-01A	Primary Tumor	0	0	0	0	0	0	1	0	0	0	0	0	0	0	0	0	0	0	0	0	0	0	0	0	0	0	0	0	0	0	0	1	0	0	0	0	0	0	0	0	0
58f9d0db-07ba-4b16-8cef-6ac4c452a6d5	25b9e5c8-514c-48d9-be40-a5644b7b99f9	58f9d0db-07ba-4b16-8cef-6ac4c452a6d5_gdc_realn_rehead.bam	Sequencing Reads	Aligned Reads	TCGA-COAD	TCGA-AA-3952	TCGA-AA-3952-01A	Primary Tumor	0	0	1	0	0	0	0	0	0	0	0	0	0	0	0	0	0	0	0	0	0	0	1	0	0	1	0	0	0	0	0	1	0	1	0	0	0	0	0	0	0
ea7672df-461e-41e3-b7f9-d0f49589e0ad	7118e5f9-0eac-4a54-be8d-982e4d405164	ea7672df-461e-41e3-b7f9-d0f49589e0ad_gdc_realn_rehead.bam	Sequencing Reads	Aligned Reads	TCGA-COAD	TCGA-A6-3810	TCGA-A6-3810-01B	Primary Tumor	1	0	0	0	0	0	0	0	0	0	0	0	1	0	1	0	0	0	0	0	0	0	0	0	0	0	0	0	0	0	1	0	0	0	0	0	0	0	0	0	0
a440ef09-474c-41eb-934e-0ee06efd826c	a6a8865c-75c3-4107-8391-41ac287fd126	a440ef09-474c-41eb-934e-0ee06efd826c_gdc_realn_rehead.bam	Sequencing Reads	Aligned Reads	TCGA-COAD	TCGA-A6-6653	TCGA-A6-6653-01A	Primary Tumor	1	0	0	0	0	0	0	0	0	0	0	0	0	0	0	0	0	0	0	0	0	0	0	0	0	0	0	0	0	0	0	0	0	0	0	0	0	0	0	0	0
529b637a-3e33-480a-aa0c-c02588870158	e4702c44-6404-47e4-8681-9c4fdb578cf7	529b637a-3e33-480a-aa0c-c02588870158_gdc_realn_rehead.bam	Sequencing Reads	Aligned Reads	TCGA-COAD	TCGA-CM-5863	TCGA-CM-5863-01A	Primary Tumor	0	0	1	0	1	0	1	0	0	0	0	0	1	0	0	1	0	0	0	1	0	0	0	0	1	0	1	0	0	0	0	0	1	0	0	0	0	0	0	1	0
0f42b443-7b26-4577-98fc-cb0c18a67a66	b509051b-8742-434c-83e0-96f4d67ca801	0f42b443-7b26-4577-98fc-cb0c18a67a66_gdc_realn_rehead.bam	Sequencing Reads	Aligned Reads	TCGA-COAD	TCGA-AA-3869	TCGA-AA-3869-01A	Primary Tumor	1	0	1	0	0	0	1	0	0	1	0	0	0	0	0	0	0	0	0	0	0	0	0	0	0	0	0	0	0	0	0	0	0	0	0	0	0	1	0	1	0
c2821ba4-820f-4492-9604-e5099074cdd8	ab18806e-9ac9-4b39-a5a8-7137dd7042b7	c2821ba4-820f-4492-9604-e5099074cdd8_gdc_realn_rehead.bam	Sequencing Reads	Aligned Reads	TCGA-COAD	TCGA-G4-6317	TCGA-G4-6317-02A	Recurrent Tumor	0	0	0	0	0	0	0	0	0	0	1	0	0	0	0	1	0	0	0	0	0	0	0	0	0	0	0	0	0	0	0	0	0	0	0	0	0	0	0	0	0
7548c444-00a4-43ee-a18b-bddaf6e46b53	86b72e80-9135-4951-b5b3-1e10bccc7412	7548c444-00a4-43ee-a18b-bddaf6e46b53_gdc_realn_rehead.bam	Sequencing Reads	Aligned Reads	TCGA-COAD	TCGA-D5-7000	TCGA-D5-7000-01A	Primary Tumor	0	0	0	0	0	0	0	0	0	0	0	0	1	0	0	1	0	0	0	0	0	1	0	0	1	0	0	0	0	0	0	0	0	0	0	0	0	0	0	1	0
a9355c06-b964-4edb-a555-610c7e20ed92	75cf302b-e2eb-4334-a78e-806f6a889bfa	a9355c06-b964-4edb-a555-610c7e20ed92_gdc_realn_rehead.bam	Sequencing Reads	Aligned Reads	TCGA-COAD	TCGA-A6-5657	TCGA-A6-5657-01A	Primary Tumor	0	0	0	1	0	1	0	0	0	1	0	0	0	0	0	1	0	0	0	1	1	0	1	0	0	0	0	0	0	0	0	0	1	0	0	0	0	0	0	0	0
ded06a68-f015-441b-b8f8-f05dad0e16ab	45a06d41-9be1-486f-a2a4-c33ce4a6328a	ded06a68-f015-441b-b8f8-f05dad0e16ab_gdc_realn_rehead.bam	Sequencing Reads	Aligned Reads	TCGA-COAD	TCGA-CM-5864	TCGA-CM-5864-01A	Primary Tumor	0	0	0	0	0	0	0	0	0	0	0	0	0	0	0	0	0	0	0	0	0	0	0	0	0	0	0	0	0	0	0	0	0	0	0	0	0	0	0	0	0
b8fad70a-f968-424e-a211-56185a20ad3c	90abad6a-d6cd-47eb-bc0f-c5fb83d9b768	b8fad70a-f968-424e-a211-56185a20ad3c_gdc_realn_rehead.bam	Sequencing Reads	Aligned Reads	TCGA-COAD	TCGA-F4-6459	TCGA-F4-6459-01A	Primary Tumor	1	0	0	1	0	1	0	0	0	0	0	0	0	1	0	0	0	0	0	0	0	0	0	1	0	0	0	0	0	0	0	0	0	0	0	0	0	0	0	0	0
c86ce289-ae34-496a-8857-24daad38dcd9	da61c732-293d-41aa-821c-caba4b248276	c86ce289-ae34-496a-8857-24daad38dcd9_gdc_realn_rehead.bam	Sequencing Reads	Aligned Reads	TCGA-COAD	TCGA-A6-5662	TCGA-A6-5662-01A	Primary Tumor	0	0	0	1	0	0	0	0	0	0	0	0	0	0	0	1	0	0	0	0	0	0	0	0	0	0	0	0	0	0	0	0	0	0	0	0	0	0	0	0	0
c42d2224-bc6c-4649-a6a9-4b76ba1bfb8d	3172233b-064c-49e7-81e4-e1fa38556c59	c42d2224-bc6c-4649-a6a9-4b76ba1bfb8d_gdc_realn_rehead.bam	Sequencing Reads	Aligned Reads	TCGA-COAD	TCGA-AA-3986	TCGA-AA-3986-01A	Primary Tumor	0	0	0	1	0	0	0	0	0	0	0	0	0	0	0	0	0	0	1	0	0	0	0	0	0	0	0	0	0	0	0	0	1	0	0	0	1	0	0	0	0
b13aec04-b858-4ba1-94d4-f4ba597d2d9f	deefeb05-9e7d-4373-94cc-ddd06dab12fc	b13aec04-b858-4ba1-94d4-f4ba597d2d9f_gdc_realn_rehead.bam	Sequencing Reads	Aligned Reads	TCGA-COAD	TCGA-F4-6463	TCGA-F4-6463-01A	Primary Tumor	1	0	0	0	0	0	0	0	0	0	0	0	0	0	0	0	0	0	0	0	0	0	0	0	0	0	0	0	0	0	0	0	0	0	0	0	0	0	0	0	0
fa7042a5-2c3c-4311-abe1-8275f5ee4e6f	8e3f0481-0e27-48aa-a178-9c17c78c05d1	fa7042a5-2c3c-4311-abe1-8275f5ee4e6f_gdc_realn_rehead.bam	Sequencing Reads	Aligned Reads	TCGA-COAD	TCGA-AA-3518	TCGA-AA-3518-11A	Solid Tissue Normal	0	0	0	0	0	0	0	0	0	0	0	0	0	0	0	0	0	0	0	0	0	0	0	0	0	0	0	0	0	0	0	0	0	0	0	0	0	0	0	0	0
74e2063f-55d3-4131-9d75-a7e5bb5de6b1	1ec4cf4e-ef14-4554-b3a7-a28ab51a9610	74e2063f-55d3-4131-9d75-a7e5bb5de6b1_gdc_realn_rehead.bam	Sequencing Reads	Aligned Reads	TCGA-COAD	TCGA-CM-4747	TCGA-CM-4747-01A	Primary Tumor	1	0	1	0	0	1	0	0	0	0	0	0	0	0	0	0	0	0	0	0	0	0	0	0	0	0	0	0	0	0	0	0	0	0	0	0	0	0	0	0	0
823bd826-336b-455b-beaa-cb5f6b0ede65	1322abdc-d1c1-456e-8715-b3050f4615a8	823bd826-336b-455b-beaa-cb5f6b0ede65_gdc_realn_rehead.bam	Sequencing Reads	Aligned Reads	TCGA-COAD	TCGA-CM-6161	TCGA-CM-6161-01A	Primary Tumor	1	0	0	0	0	0	0	0	0	0	0	0	0	0	0	0	0	0	0	0	0	0	0	0	0	0	0	0	0	0	0	0	0	0	0	0	0	0	0	0	0
6e9445e0-abda-4c08-8d2c-004338ce2317	1bedf783-74c2-40f6-9ea4-7911899fcb9e	6e9445e0-abda-4c08-8d2c-004338ce2317_gdc_realn_rehead.bam	Sequencing Reads	Aligned Reads	TCGA-COAD	TCGA-G4-6311	TCGA-G4-6311-01A	Primary Tumor	1	0	0	0	1	0	0	0	0	0	0	0	0	0	0	0	0	0	0	0	0	0	0	0	0	0	0	0	0	0	0	0	0	0	0	1	0	0	0	0	0
9e194ea8-2642-4ee2-9e24-8fb56d611e0a	7adde6fc-7b62-4f26-b327-d225b429823a	9e194ea8-2642-4ee2-9e24-8fb56d611e0a_gdc_realn_rehead.bam	Sequencing Reads	Aligned Reads	TCGA-COAD	TCGA-AA-3514	TCGA-AA-3514-11A	Solid Tissue Normal	1	0	0	0	0	0	0	0	0	0	0	0	0	0	0	0	0	0	0	0	0	0	0	0	0	0	0	0	0	0	0	0	0	0	0	0	0	0	0	0	0
02c2adb6-93a2-44c3-a2c3-cbbc80fc2668	f6e347c7-3d92-4ec3-be7d-806509944b68	02c2adb6-93a2-44c3-a2c3-cbbc80fc2668_gdc_realn_rehead.bam	Sequencing Reads	Aligned Reads	TCGA-COAD	TCGA-F4-6856	TCGA-F4-6856-01A	Primary Tumor	0	0	0	0	0	1	0	0	0	0	0	0	0	0	0	1	0	0	0	0	0	0	0	0	0	0	0	0	0	0	0	0	0	0	0	0	0	0	0	0	0
5b04672f-a7cd-4aa8-8695-764b4de01195	141298b3-1533-4e08-8e2c-2bd583ab630e	5b04672f-a7cd-4aa8-8695-764b4de01195_gdc_realn_rehead.bam	Sequencing Reads	Aligned Reads	TCGA-COAD	TCGA-AA-3522	TCGA-AA-3522-11A	Solid Tissue Normal	0	0	0	0	0	1	0	0	0	0	0	0	0	0	0	0	0	0	0	0	0	0	0	0	0	0	0	0	0	0	0	0	0	0	0	0	0	1	0	0	0
3bcc9178-5387-4aaa-94f5-79d559f4feb6	94a4faf1-30d0-41f0-a9c3-40932c0d157d	3bcc9178-5387-4aaa-94f5-79d559f4feb6_gdc_realn_rehead.bam	Sequencing Reads	Aligned Reads	TCGA-COAD	TCGA-CM-5344	TCGA-CM-5344-01A	Primary Tumor	0	0	0	0	0	1	0	0	0	0	0	0	0	0	1	1	1	0	0	0	1	0	0	0	0	1	0	0	0	0	0	0	0	0	0	0	0	0	0	0	0
246e92b0-4fad-4b67-bbd1-22a6cec0ccde	950770cf-887a-48d3-836a-93aa74fda7db	246e92b0-4fad-4b67-bbd1-22a6cec0ccde_gdc_realn_rehead.bam	Sequencing Reads	Aligned Reads	TCGA-COAD	TCGA-AA-A02H	TCGA-AA-A02H-01A	Primary Tumor	0	0	0	0	1	0	0	0	0	0	0	0	0	0	0	0	0	0	0	0	0	0	0	0	0	0	0	0	0	0	0	0	0	0	0	0	0	0	0	0	0
ce3e8367-6155-43b2-aa82-d5a96e8cc569	d350e93b-146a-4c0b-8143-cfcb8bd6c5b6	ce3e8367-6155-43b2-aa82-d5a96e8cc569_gdc_realn_rehead.bam	Sequencing Reads	Aligned Reads	TCGA-COAD	TCGA-AZ-5403	TCGA-AZ-5403-01A	Primary Tumor	0	0	1	0	0	0	0	0	0	0	0	0	0	0	0	0	0	0	0	0	0	0	0	0	0	0	0	0	0	0	0	0	0	0	0	0	1	0	0	0	0
2f69498e-a2da-4730-8dcd-d3913f489177	89f88fef-691c-49e9-bade-63a6c137d3b4	2f69498e-a2da-4730-8dcd-d3913f489177_gdc_realn_rehead.bam	Sequencing Reads	Aligned Reads	TCGA-COAD	TCGA-A6-5666	TCGA-A6-5666-01A	Primary Tumor	0	0	1	0	0	1	0	0	0	0	0	0	0	0	0	0	0	0	0	0	0	0	0	0	0	0	0	0	0	0	0	0	0	0	0	0	0	0	0	0	0
d3e07db3-ba7a-4b7b-8390-2b9d32794341	a4d598d7-896b-495c-9e6b-fef43193f9e8	d3e07db3-ba7a-4b7b-8390-2b9d32794341_gdc_realn_rehead.bam	Sequencing Reads	Aligned Reads	TCGA-COAD	TCGA-AA-3517	TCGA-AA-3517-11A	Solid Tissue Normal	0	0	1	0	0	1	0	0	0	0	0	0	0	0	0	0	0	0	0	0	0	0	0	0	0	0	0	0	0	0	0	0	0	0	0	0	0	0	0	0	0
5b1d600e-7a46-4d44-b301-2e65e9ff4b4c	92735dc5-87a3-4387-b8ca-dc354957d51e	5b1d600e-7a46-4d44-b301-2e65e9ff4b4c_gdc_realn_rehead.bam	Sequencing Reads	Aligned Reads	TCGA-COAD	TCGA-CA-6719	TCGA-CA-6719-01A	Primary Tumor	1	1	0	0	0	0	0	0	0	0	1	0	0	0	0	1	0	0	0	1	0	0	0	0	0	1	0	0	0	0	0	0	0	0	0	0	0	0	0	0	0
2f09429a-4b43-4109-9afe-51c952c58d45	632c26c0-149a-40e7-b2a6-8d131c43adbe	2f09429a-4b43-4109-9afe-51c952c58d45_gdc_realn_rehead.bam	Sequencing Reads	Aligned Reads	TCGA-COAD	TCGA-G4-6295	TCGA-G4-6295-01A	Primary Tumor	1	0	0	0	0	0	0	1	0	0	0	0	0	0	0	1	0	0	0	0	0	0	0	0	0	0	0	0	0	0	0	0	0	0	0	0	0	0	0	0	0
d6ab00a5-f1a2-4ac6-b1c3-af2dec6c70a0	c8ca5a21-07d0-4641-b115-89f3472f7bca	d6ab00a5-f1a2-4ac6-b1c3-af2dec6c70a0_gdc_realn_rehead.bam	Sequencing Reads	Aligned Reads	TCGA-COAD	TCGA-AD-A5EJ	TCGA-AD-A5EJ-01A	Primary Tumor	0	1	0	0	0	0	0	0	0	0	0	0	1	0	0	1	0	1	0	0	0	0	0	0	1	0	0	0	0	0	0	0	0	0	0	0	0	0	0	0	0
d586a078-9f10-4868-a30c-22d96c1693da	34df9d7b-935c-4298-bee1-cd2d03cd7950	d586a078-9f10-4868-a30c-22d96c1693da_gdc_realn_rehead.bam	Sequencing Reads	Aligned Reads	TCGA-COAD	TCGA-AA-3713	TCGA-AA-3713-11A	Solid Tissue Normal	0	0	0	0	0	0	0	0	0	0	0	0	0	0	0	0	0	0	0	0	0	0	0	0	0	0	0	0	0	0	0	0	0	0	0	0	0	0	0	0	0
a89d3061-b526-4f5b-9c22-08be5c607c88	02a8255e-16f0-4ed5-9d6b-276a8d1beb6a	a89d3061-b526-4f5b-9c22-08be5c607c88_gdc_realn_rehead.bam	Sequencing Reads	Aligned Reads	TCGA-COAD	TCGA-AZ-4313	TCGA-AZ-4313-01A	Primary Tumor	0	0	1	0	0	0	0	0	0	0	0	1	0	0	0	0	0	0	0	0	1	0	0	0	0	0	0	0	0	0	0	0	0	0	0	0	0	0	0	0	0
4fc3df78-d758-4926-b501-0edbf5e7ddb7	891d4b89-492a-4fdf-aadb-92e5f3eb2175	4fc3df78-d758-4926-b501-0edbf5e7ddb7_gdc_realn_rehead.bam	Sequencing Reads	Aligned Reads	TCGA-COAD	TCGA-A6-5662	TCGA-A6-5662-11A	Solid Tissue Normal	0	0	0	0	0	0	0	0	0	0	0	0	0	0	0	0	0	0	0	0	0	0	0	0	0	0	0	0	0	0	0	0	0	0	0	0	0	0	0	0	0
e4dfc040-1ada-48ae-b229-397bc3f8d2a9	62f3e7ca-2abb-4c4f-ac49-b9e01f2be728	e4dfc040-1ada-48ae-b229-397bc3f8d2a9_gdc_realn_rehead.bam	Sequencing Reads	Aligned Reads	TCGA-COAD	TCGA-DM-A28M	TCGA-DM-A28M-01A	Primary Tumor	1	0	0	0	0	0	0	0	0	0	0	0	0	0	0	0	0	0	0	0	0	0	0	0	0	0	0	0	0	0	0	0	0	0	0	0	0	0	0	0	0
5ebc4edb-8e53-4857-be22-b101da6d72ba	d17056a1-8558-4585-92cb-f967d832459e	5ebc4edb-8e53-4857-be22-b101da6d72ba_gdc_realn_rehead.bam	Sequencing Reads	Aligned Reads	TCGA-COAD	TCGA-AA-A01Z	TCGA-AA-A01Z-01A	Primary Tumor	1	0	0	0	0	0	0	0	0	0	0	0	0	0	0	0	0	0	0	0	0	0	0	0	0	0	0	0	0	0	0	0	0	0	0	0	0	0	0	0	0
1d8d94b7-8f59-49ad-8a2c-23daecb57bc8	efc3d63e-21af-4cdd-8315-cf04fee407b3	1d8d94b7-8f59-49ad-8a2c-23daecb57bc8_gdc_realn_rehead.bam	Sequencing Reads	Aligned Reads	TCGA-COAD	TCGA-D5-6929	TCGA-D5-6929-01A	Primary Tumor	1	0	0	0	1	0	0	0	0	0	0	0	0	0	0	0	0	0	0	0	0	0	0	0	0	0	0	0	0	0	0	0	0	0	0	0	0	0	0	0	0
5851e9d7-e69e-465f-a5ec-1d244bad1371	c5babf4a-8473-4ebc-bdf4-9e4f5a13a902	5851e9d7-e69e-465f-a5ec-1d244bad1371_gdc_realn_rehead.bam	Sequencing Reads	Aligned Reads	TCGA-COAD	TCGA-DM-A288	TCGA-DM-A288-01A	Primary Tumor	0	0	0	0	0	1	0	0	0	0	0	0	0	0	0	0	0	0	0	0	0	0	0	0	0	0	0	0	0	0	0	0	0	0	0	0	0	0	0	0	0
b51d6a59-0b4a-4863-8762-090031d36469	ec1f97e1-e296-42ff-bd83-c98e3d64a217	b51d6a59-0b4a-4863-8762-090031d36469_gdc_realn_rehead.bam	Sequencing Reads	Aligned Reads	TCGA-COAD	TCGA-DM-A28K	TCGA-DM-A28K-01A	Primary Tumor	0	0	1	0	1	1	0	0	0	0	0	0	0	0	0	1	0	0	0	0	1	0	1	0	0	0	0	0	0	0	0	0	0	0	0	0	0	0	0	0	0
18ec9d2e-706c-4384-9fed-d44c1b8d745d	c6871908-4dc7-4044-b3bf-dcb3dfcbd6c6	18ec9d2e-706c-4384-9fed-d44c1b8d745d_gdc_realn_rehead.bam	Sequencing Reads	Aligned Reads	TCGA-COAD	TCGA-F4-6808	TCGA-F4-6808-01A	Primary Tumor	0	0	0	0	0	1	0	0	0	0	0	0	1	0	0	0	0	0	0	0	0	0	0	0	0	0	0	0	0	0	0	0	0	0	0	0	1	0	0	0	0
2fa46723-da52-4bab-bd0a-ad3e7a4a2882	fda49a14-df20-4ff9-b355-d0baf50a260a	2fa46723-da52-4bab-bd0a-ad3e7a4a2882_gdc_realn_rehead.bam	Sequencing Reads	Aligned Reads	TCGA-COAD	TCGA-A6-6140	TCGA-A6-6140-01A	Primary Tumor	0	0	1	1	0	0	0	0	0	0	0	0	0	0	0	1	0	0	0	0	0	0	0	0	0	0	0	0	0	0	0	0	0	0	0	0	0	0	0	0	0
62864847-3c65-4511-8c22-55cb627753c6	6dd62715-02e0-4539-ac02-4937d31b33d1	62864847-3c65-4511-8c22-55cb627753c6_gdc_realn_rehead.bam	Sequencing Reads	Aligned Reads	TCGA-COAD	TCGA-AA-3971	TCGA-AA-3971-01A	Primary Tumor	1	0	0	1	0	1	0	0	0	0	0	0	0	0	0	0	0	0	0	0	0	0	0	0	0	0	0	0	0	0	0	0	0	0	1	0	1	0	0	0	0
04b12361-1571-430c-a1ab-be63cfff0d7f	7ceeade2-41f1-47df-9347-f7b79f2efc00	04b12361-1571-430c-a1ab-be63cfff0d7f_gdc_realn_rehead.bam	Sequencing Reads	Aligned Reads	TCGA-COAD	TCGA-A6-5656	TCGA-A6-5656-01A	Primary Tumor	0	0	0	1	0	0	0	0	0	0	1	0	0	0	0	0	0	0	0	0	0	0	0	0	0	0	0	0	0	0	0	0	0	0	0	0	0	0	0	0	0
b78d33fe-2797-4acc-8bbc-9c90ae21efd2	7060c025-76f7-4df6-9c33-cc4033522905	b78d33fe-2797-4acc-8bbc-9c90ae21efd2_gdc_realn_rehead.bam	Sequencing Reads	Aligned Reads	TCGA-COAD	TCGA-AA-3949	TCGA-AA-3949-01A	Primary Tumor	0	0	1	0	0	1	0	0	0	0	0	0	0	0	0	1	0	0	0	0	0	0	0	0	0	0	0	0	0	0	0	0	0	0	0	0	0	0	0	0	0
06fa9bfd-61a2-464b-ac7a-cdedd46ea1b4	3b5a5448-4ba7-494f-9bc0-2ad266020e89	06fa9bfd-61a2-464b-ac7a-cdedd46ea1b4_gdc_realn_rehead.bam	Sequencing Reads	Aligned Reads	TCGA-COAD	TCGA-DM-A1DB	TCGA-DM-A1DB-01A	Primary Tumor	0	0	0	1	0	0	0	0	0	0	0	0	1	0	0	0	0	0	0	0	0	0	0	0	0	0	0	0	1	0	0	0	0	0	0	0	0	0	0	0	0
b38996db-a1ba-4964-8a2e-f357e74c7b4e	e7850bdc-382d-4156-98f0-210b419bf69c	b38996db-a1ba-4964-8a2e-f357e74c7b4e_gdc_realn_rehead.bam	Sequencing Reads	Aligned Reads	TCGA-COAD	TCGA-AA-3520	TCGA-AA-3520-11A	Solid Tissue Normal	0	0	0	0	0	1	0	0	0	0	0	0	0	0	0	0	0	0	0	0	0	0	0	0	0	0	0	0	0	0	0	0	0	0	0	0	0	0	0	0	0
599d85dd-13bb-4b57-818a-6cf30baa28f6	663dbacb-27d2-4f8f-9704-e0e1115df17a	599d85dd-13bb-4b57-818a-6cf30baa28f6_gdc_realn_rehead.bam	Sequencing Reads	Aligned Reads	TCGA-COAD	TCGA-G4-6309	TCGA-G4-6309-01A	Primary Tumor	0	0	0	0	0	1	0	0	0	0	0	0	0	0	0	0	0	0	0	0	0	0	0	0	0	0	0	0	0	0	0	0	0	0	0	0	0	0	0	0	0
dd099d2c-9b66-435c-99ad-a2dc96cb5ae7	dc378fa0-3b2b-46aa-afc7-a285352e174b	dd099d2c-9b66-435c-99ad-a2dc96cb5ae7_gdc_realn_rehead.bam	Sequencing Reads	Aligned Reads	TCGA-COAD	TCGA-G4-6302	TCGA-G4-6302-01A	Primary Tumor	0	0	0	1	0	1	0	0	0	0	1	0	0	0	0	1	0	0	0	1	0	0	0	0	1	0	0	0	0	0	0	0	0	0	0	0	0	0	0	0	0
1500d29e-2d78-4f74-ac2f-028808b642f4	a4299481-edf7-4286-892c-d6d4a35e061d	1500d29e-2d78-4f74-ac2f-028808b642f4_gdc_realn_rehead.bam	Sequencing Reads	Aligned Reads	TCGA-COAD	TCGA-AA-3712	TCGA-AA-3712-01A	Primary Tumor	1	0	0	1	0	0	0	0	0	1	0	0	0	0	0	0	0	0	0	0	0	0	0	0	0	0	0	0	0	0	0	0	0	0	0	0	0	0	0	0	0
0d52bbb6-caec-4d5b-bea6-9b5670c3790f	0ef08b70-4b13-4a13-9b6f-f96cda68bd01	0d52bbb6-caec-4d5b-bea6-9b5670c3790f_gdc_realn_rehead.bam	Sequencing Reads	Aligned Reads	TCGA-COAD	TCGA-CK-5913	TCGA-CK-5913-01A	Primary Tumor	0	0	0	0	1	0	0	0	0	0	0	0	0	0	1	1	0	0	0	0	0	0	1	0	0	0	0	0	0	0	1	0	0	0	0	0	0	0	0	0	0
2c98827f-3716-4123-8cb8-11c638a6ef5f	47d0bf3d-3df9-4ed4-9905-20c297d71a80	2c98827f-3716-4123-8cb8-11c638a6ef5f_gdc_realn_rehead.bam	Sequencing Reads	Aligned Reads	TCGA-COAD	TCGA-AZ-4323	TCGA-AZ-4323-01A	Primary Tumor	1	0	0	0	0	0	0	0	0	0	1	0	1	0	0	0	0	0	0	0	0	0	0	0	0	0	0	0	0	0	0	0	0	0	0	0	0	0	0	0	0
660b2b5f-6a88-46f8-8b46-0194225cde97	ef99b87e-4d27-4689-be93-6a55f20ca577	660b2b5f-6a88-46f8-8b46-0194225cde97_gdc_realn_rehead.bam	Sequencing Reads	Aligned Reads	TCGA-COAD	TCGA-5M-AAT4	TCGA-5M-AAT4-01A	Primary Tumor	0	0	1	0	0	0	0	0	0	0	0	0	0	0	0	1	0	0	0	0	0	0	1	0	0	0	0	0	0	0	0	0	0	0	0	0	1	0	0	0	0
ffbb127b-a94d-4344-86d9-4c179e405968	c0717ac8-496c-4603-908b-71964e1bc9b3	ffbb127b-a94d-4344-86d9-4c179e405968_gdc_realn_rehead.bam	Sequencing Reads	Aligned Reads	TCGA-COAD	TCGA-D5-6920	TCGA-D5-6920-01A	Primary Tumor	1	0	0	0	0	0	0	0	0	0	0	0	0	0	0	0	0	0	0	0	0	0	0	0	0	0	0	0	0	0	0	0	0	0	0	0	0	0	0	0	0
b8b34b4e-295a-438c-a62f-26924db1431b	594bcc55-4605-4369-889a-50940c93cd29	b8b34b4e-295a-438c-a62f-26924db1431b_gdc_realn_rehead.bam	Sequencing Reads	Aligned Reads	TCGA-COAD	TCGA-AA-3980	TCGA-AA-3980-01A	Primary Tumor	0	0	0	0	1	0	0	0	0	0	0	0	0	1	0	0	0	0	0	0	0	0	0	0	0	0	1	0	0	0	0	1	0	1	0	0	0	0	0	0	0
36d1fa07-3f78-4ed5-b00f-f8b6847aaab5	ab2b39dc-ae9d-4ce0-a25d-f3be0dea1251	36d1fa07-3f78-4ed5-b00f-f8b6847aaab5_gdc_realn_rehead.bam	Sequencing Reads	Aligned Reads	TCGA-COAD	TCGA-T9-A92H	TCGA-T9-A92H-01A	Primary Tumor	1	0	1	0	0	0	0	0	0	0	0	0	0	1	1	1	0	1	0	0	0	0	0	1	0	0	0	0	0	0	0	0	0	0	0	0	0	0	0	1	0
44454480-4c41-4356-b356-6661c34416d1	fe161edb-6bb6-431d-a683-868ed0ed6c59	44454480-4c41-4356-b356-6661c34416d1_gdc_realn_rehead.bam	Sequencing Reads	Aligned Reads	TCGA-COAD	TCGA-QG-A5YX	TCGA-QG-A5YX-01A	Primary Tumor	0	0	1	0	0	1	0	0	0	0	0	0	0	0	0	1	0	0	0	1	1	0	1	0	0	1	0	0	0	0	0	0	0	1	0	0	0	1	0	0	0
3e446a4a-31a4-44fd-aff8-9c82d08f9d8c	e3c93620-749c-44e4-a92a-0760c29e905e	3e446a4a-31a4-44fd-aff8-9c82d08f9d8c_gdc_realn_rehead.bam	Sequencing Reads	Aligned Reads	TCGA-COAD	TCGA-D5-6530	TCGA-D5-6530-01A	Primary Tumor	0	0	0	0	0	1	1	0	0	0	0	0	1	0	0	0	0	0	0	0	0	0	0	0	1	0	0	0	0	0	0	0	0	0	0	0	0	0	0	0	0
156dac05-7330-44be-8492-4f66f97b6d7c	a70e9c48-e879-406c-89fe-d951f93416db	156dac05-7330-44be-8492-4f66f97b6d7c_gdc_realn_rehead.bam	Sequencing Reads	Aligned Reads	TCGA-COAD	TCGA-NH-A5IV	TCGA-NH-A5IV-01A	Primary Tumor	1	0	1	0	0	0	0	0	0	1	0	0	0	0	0	1	0	0	0	1	0	0	0	0	1	0	0	0	0	0	0	0	0	0	0	0	0	1	0	0	0
f1d08dbd-489c-44f9-b508-2a6ccdcd10f1	4f70e838-3eba-4bb0-809e-4f1dcb85f1c6	f1d08dbd-489c-44f9-b508-2a6ccdcd10f1_gdc_realn_rehead.bam	Sequencing Reads	Aligned Reads	TCGA-COAD	TCGA-AA-3867	TCGA-AA-3867-01A	Primary Tumor	0	0	0	0	0	0	0	0	0	0	0	0	0	0	0	0	0	0	0	1	0	0	0	1	0	0	0	0	0	0	0	0	0	1	1	0	0	0	0	0	0
3ea4eb1b-812d-414d-bbc1-3051b89b0b45	8828647d-29ac-4ef0-9085-96846c5f1731	3ea4eb1b-812d-414d-bbc1-3051b89b0b45_gdc_realn_rehead.bam	Sequencing Reads	Aligned Reads	TCGA-COAD	TCGA-AZ-6605	TCGA-AZ-6605-11A	Solid Tissue Normal	0	0	0	0	0	0	0	0	0	0	0	0	0	0	0	0	0	0	0	0	0	0	0	0	0	0	0	0	0	0	0	0	0	0	0	0	0	0	0	0	0
566e7603-8b68-4d8a-b4a9-b25f4e9e37a3	b22d685f-f23b-4f9e-802e-9615d6ed5484	566e7603-8b68-4d8a-b4a9-b25f4e9e37a3_gdc_realn_rehead.bam	Sequencing Reads	Aligned Reads	TCGA-COAD	TCGA-AZ-6600	TCGA-AZ-6600-01A	Primary Tumor	0	0	1	1	0	0	0	0	0	0	0	0	1	0	0	0	1	0	0	0	0	0	0	0	1	0	0	0	0	0	0	0	0	0	0	0	0	0	1	0	0
9faf6bbc-eb74-4dd9-9f03-18516e658133	d5e613f0-c95b-421c-95a3-c59bdda5d673	9faf6bbc-eb74-4dd9-9f03-18516e658133_gdc_realn_rehead.bam	Sequencing Reads	Aligned Reads	TCGA-COAD	TCGA-AA-3856	TCGA-AA-3856-01A	Primary Tumor	0	0	1	0	0	0	0	0	0	0	0	0	1	0	0	1	0	0	0	0	0	0	0	0	0	0	0	0	0	0	0	1	0	0	0	0	0	0	0	0	0
755054ab-da9c-4071-ad16-9664bf53b66e	8f96ba31-383a-4457-a85f-9bd680ece6d7	755054ab-da9c-4071-ad16-9664bf53b66e_gdc_realn_rehead.bam	Sequencing Reads	Aligned Reads	TCGA-COAD	TCGA-AA-3527	TCGA-AA-3527-01A	Primary Tumor	0	0	0	0	0	0	0	0	0	0	0	0	0	0	0	0	0	0	0	1	0	0	0	0	0	0	0	0	1	0	0	0	0	0	0	0	0	0	0	0	0
7f89b77a-72c8-4eb6-9cf2-b23ec7984d73	ee631538-5004-4d37-b089-61458c3d638e	7f89b77a-72c8-4eb6-9cf2-b23ec7984d73_gdc_realn_rehead.bam	Sequencing Reads	Aligned Reads	TCGA-COAD	TCGA-AZ-6600	TCGA-AZ-6600-11A	Solid Tissue Normal	1	0	0	1	0	0	0	0	0	0	0	0	0	0	0	0	0	0	0	0	0	0	0	0	0	0	0	0	0	0	0	0	0	0	0	0	0	0	0	0	0
8270b339-ba5d-4f09-82d1-1f8a9bd8c8ae	75f0afaf-860e-4484-9f8f-86a9bba55605	8270b339-ba5d-4f09-82d1-1f8a9bd8c8ae_gdc_realn_rehead.bam	Sequencing Reads	Aligned Reads	TCGA-COAD	TCGA-CK-4947	TCGA-CK-4947-01B	Primary Tumor	0	0	1	0	0	0	0	0	0	0	0	0	0	0	0	0	0	0	0	0	0	0	0	0	0	0	0	0	0	0	0	0	0	0	0	0	0	0	0	0	0
f146a1ff-e22d-4090-8937-5d679ee89272	5dc04169-23ac-47cd-9010-76f28f1ab0f8	f146a1ff-e22d-4090-8937-5d679ee89272_gdc_realn_rehead.bam	Sequencing Reads	Aligned Reads	TCGA-COAD	TCGA-CM-4743	TCGA-CM-4743-01A	Primary Tumor	0	0	1	0	0	1	0	0	0	0	0	0	0	0	0	1	0	0	0	0	0	0	0	0	0	1	1	0	1	0	0	0	0	0	0	0	0	0	0	0	1
da201cd5-b5cd-448d-bcaf-6ce39c70c342	ae301731-c502-4533-84d7-3e223265441d	da201cd5-b5cd-448d-bcaf-6ce39c70c342_gdc_realn_rehead.bam	Sequencing Reads	Aligned Reads	TCGA-COAD	TCGA-CM-5860	TCGA-CM-5860-01A	Primary Tumor	0	0	0	0	0	1	0	0	0	0	0	0	0	0	0	0	0	0	0	0	0	0	0	0	0	0	0	0	0	0	0	0	0	0	0	0	0	0	0	0	0
b3c55e06-9a8e-498a-9d44-00193fb78be4	01da19af-770d-4bab-a441-b1edbeec06c0	b3c55e06-9a8e-498a-9d44-00193fb78be4_gdc_realn_rehead.bam	Sequencing Reads	Aligned Reads	TCGA-COAD	TCGA-G4-6299	TCGA-G4-6299-01A	Primary Tumor	1	0	0	0	0	1	0	0	0	1	0	0	0	1	1	0	0	0	0	1	0	0	0	0	0	1	1	0	0	0	0	0	0	0	0	0	0	0	0	1	0
8803f3d8-d78e-405b-a6d0-cb79bbaea62b	3a49ebbf-43e9-4bd7-8c59-c3ba4cc9832b	8803f3d8-d78e-405b-a6d0-cb79bbaea62b_gdc_realn_rehead.bam	Sequencing Reads	Aligned Reads	TCGA-COAD	TCGA-DM-A28A	TCGA-DM-A28A-01A	Primary Tumor	1	0	0	0	0	1	0	0	0	0	0	0	0	0	0	0	0	0	0	0	0	0	0	0	0	0	0	0	0	0	0	0	0	0	0	0	0	0	0	0	0
6ac75a85-45ce-46b6-9291-87139a25f13b	b7c4c2a7-78f9-40e5-817d-33ebee30bb72	6ac75a85-45ce-46b6-9291-87139a25f13b_gdc_realn_rehead.bam	Sequencing Reads	Aligned Reads	TCGA-COAD	TCGA-A6-3809	TCGA-A6-3809-01A	Primary Tumor	1	0	0	0	0	0	0	0	0	0	0	0	0	0	0	0	0	0	0	0	0	0	0	0	0	0	0	0	0	0	0	0	0	0	0	0	0	0	0	0	0
d9c13cd3-73c0-4c6d-bb27-23a7e44ccbc5	24dc3d9d-9011-4752-bf86-7308f89fd27d	d9c13cd3-73c0-4c6d-bb27-23a7e44ccbc5_gdc_realn_rehead.bam	Sequencing Reads	Aligned Reads	TCGA-COAD	TCGA-AA-3511	TCGA-AA-3511-01A	Primary Tumor	0	0	1	0	0	1	0	0	0	0	1	0	0	0	0	0	0	0	0	0	0	0	0	0	0	0	0	0	0	0	0	0	0	0	0	0	0	0	0	0	0
e1db5452-12aa-41eb-9eba-dc47a3d02050	7219d9a8-634e-471b-82dd-9316b7b28ff2	e1db5452-12aa-41eb-9eba-dc47a3d02050_gdc_realn_rehead.bam	Sequencing Reads	Aligned Reads	TCGA-COAD	TCGA-AA-3489	TCGA-AA-3489-11A	Solid Tissue Normal	1	0	0	0	1	0	0	0	0	0	0	0	0	0	0	0	0	0	1	0	0	0	0	0	0	0	0	0	0	0	0	0	0	0	0	0	0	0	0	0	0
51ef66d8-6601-4802-b759-60dbe50f25b6	6856cf72-f5cb-430c-b353-7c3ea8a3bfce	51ef66d8-6601-4802-b759-60dbe50f25b6_gdc_realn_rehead.bam	Sequencing Reads	Aligned Reads	TCGA-COAD	TCGA-A6-6650	TCGA-A6-6650-01A	Primary Tumor	0	0	0	0	0	0	0	0	0	0	0	0	0	0	0	0	0	1	1	0	0	1	0	0	0	0	0	0	0	0	0	0	0	0	0	0	0	0	0	0	0
2d411ec9-b6e5-4a69-a90e-1104aba8dfee	7a41895f-dbf3-4924-8152-2d9543238dd9	2d411ec9-b6e5-4a69-a90e-1104aba8dfee_gdc_realn_rehead.bam	Sequencing Reads	Aligned Reads	TCGA-COAD	TCGA-AA-3532	TCGA-AA-3532-01A	Primary Tumor	0	0	0	0	0	1	0	0	0	0	0	1	0	0	1	0	0	0	0	0	0	0	0	0	0	0	0	0	0	0	0	1	1	1	0	0	0	0	0	0	0
59cd4694-4001-483b-9a30-33a166943bd1	f54f934c-181b-4ab7-9837-99c6d6d21875	59cd4694-4001-483b-9a30-33a166943bd1_gdc_realn_rehead.bam	Sequencing Reads	Aligned Reads	TCGA-COAD	TCGA-AA-3662	TCGA-AA-3662-11A	Solid Tissue Normal	0	0	0	0	0	0	0	0	0	1	0	0	0	0	0	0	0	0	0	0	0	0	0	0	0	0	0	0	0	0	0	0	0	0	0	0	0	0	0	0	0
61eed598-1d0d-4463-acf1-20ba6c0b8d00	52864b61-728b-451a-a4f9-f922ca6234c2	61eed598-1d0d-4463-acf1-20ba6c0b8d00_gdc_realn_rehead.bam	Sequencing Reads	Aligned Reads	TCGA-COAD	TCGA-A6-2684	TCGA-A6-2684-01A	Primary Tumor	0	0	0	0	1	0	1	0	0	0	0	0	0	0	0	0	0	0	0	0	0	0	0	0	0	0	0	0	0	0	0	0	0	0	0	0	0	0	0	0	0
e61b548c-61a1-4d60-8e7c-9b1afbe0aafa	9d8f2b87-a61d-44db-b3e8-39a3d66e6e16	e61b548c-61a1-4d60-8e7c-9b1afbe0aafa_gdc_realn_rehead.bam	Sequencing Reads	Aligned Reads	TCGA-COAD	TCGA-AA-3520	TCGA-AA-3520-01A	Primary Tumor	1	0	1	1	0	0	0	0	0	0	0	0	0	0	0	0	0	0	0	0	0	0	0	0	0	0	0	0	0	0	0	0	0	0	0	0	0	0	0	0	0
a90c4872-ddfb-49b1-b0c4-04889f032aa3	d797d295-bd32-4463-9633-9d6be8690328	a90c4872-ddfb-49b1-b0c4-04889f032aa3_gdc_realn_rehead.bam	Sequencing Reads	Aligned Reads	TCGA-COAD	TCGA-AA-3527	TCGA-AA-3527-11A	Solid Tissue Normal	0	0	1	0	0	0	0	0	0	0	0	0	0	0	0	0	0	0	0	0	0	0	0	0	0	0	0	0	0	0	0	0	0	0	0	0	0	0	0	0	0
332be173-7b2c-47a2-9891-baffae68cf48	191d5b7b-5be5-401d-af1f-4bc858e92dbb	332be173-7b2c-47a2-9891-baffae68cf48_gdc_realn_rehead.bam	Sequencing Reads	Aligned Reads	TCGA-COAD	TCGA-AA-3819	TCGA-AA-3819-01A	Primary Tumor	0	0	0	0	0	0	0	0	0	0	0	0	0	0	0	0	0	1	0	0	0	0	0	0	0	0	0	0	0	0	0	0	0	0	0	0	0	0	0	0	0
25dbcfce-08a7-4c68-aeb4-2f2fdd1c20a6	19046d4a-ba58-4e49-a393-3dd7256cba58	25dbcfce-08a7-4c68-aeb4-2f2fdd1c20a6_gdc_realn_rehead.bam	Sequencing Reads	Aligned Reads	TCGA-COAD	TCGA-QL-A97D	TCGA-QL-A97D-01A	Primary Tumor	0	0	1	0	1	0	1	0	0	0	0	1	0	0	1	0	0	0	0	0	0	0	0	0	0	0	0	0	0	0	0	0	0	0	0	0	0	0	0	0	0
75e5aa99-02cb-4bfb-b780-21d3f63ec21d	0bb0f930-00cd-4797-add9-62108946422b	75e5aa99-02cb-4bfb-b780-21d3f63ec21d_gdc_realn_rehead.bam	Sequencing Reads	Aligned Reads	TCGA-COAD	TCGA-AA-3814	TCGA-AA-3814-01A	Primary Tumor	0	0	0	0	1	1	0	0	0	0	0	0	0	0	0	0	0	0	0	0	0	0	0	0	0	0	0	0	0	0	0	0	0	0	0	0	0	0	0	0	0
81fac8d9-65ad-4cf8-adef-df09862c729c	958a5e6e-92b2-41a7-8ed4-3c464869120c	81fac8d9-65ad-4cf8-adef-df09862c729c_gdc_realn_rehead.bam	Sequencing Reads	Aligned Reads	TCGA-COAD	TCGA-AA-3930	TCGA-AA-3930-01A	Primary Tumor	0	0	1	0	1	0	0	0	0	0	0	0	0	0	0	0	0	0	0	0	0	0	0	0	0	0	0	0	1	0	0	1	0	1	0	0	0	0	0	0	0
9a3d72dd-43c9-4809-a3f2-c0b39c6041d6	4e08a7fa-ec31-4a9b-932c-1dc3dde5e22f	9a3d72dd-43c9-4809-a3f2-c0b39c6041d6_gdc_realn_rehead.bam	Sequencing Reads	Aligned Reads	TCGA-COAD	TCGA-AA-3875	TCGA-AA-3875-01A	Primary Tumor	1	0	0	0	0	0	0	0	0	0	0	0	0	0	0	0	0	0	0	0	0	0	0	0	0	0	0	0	0	0	0	0	0	0	0	0	0	0	0	0	0
e687dbcf-0b33-42d6-8de2-bda53328e5cb	0e48efbd-a7e9-4580-8ee1-5b5b4ae38a55	e687dbcf-0b33-42d6-8de2-bda53328e5cb_gdc_realn_rehead.bam	Sequencing Reads	Aligned Reads	TCGA-COAD	TCGA-D5-5540	TCGA-D5-5540-01A	Primary Tumor	1	0	0	0	0	0	0	0	0	0	1	0	0	0	0	0	0	0	0	0	0	0	0	0	0	0	0	0	0	0	0	0	0	0	0	0	0	0	0	0	0
5877036d-d27b-4f11-95a6-57fb44affd66	a1a5218d-7aef-4fbe-b32b-811c82b5a9d7	5877036d-d27b-4f11-95a6-57fb44affd66_gdc_realn_rehead.bam	Sequencing Reads	Aligned Reads	TCGA-COAD	TCGA-CA-5796	TCGA-CA-5796-01A	Primary Tumor	0	0	0	0	0	0	0	0	0	0	0	0	0	0	0	0	0	0	0	0	0	0	0	0	1	0	0	0	0	0	0	0	0	0	0	0	0	0	0	0	0
de78c570-4979-45d7-a649-c4d915f8f1aa	1de5a7b3-400c-42a2-bdc5-b548f0c3d911	de78c570-4979-45d7-a649-c4d915f8f1aa_gdc_realn_rehead.bam	Sequencing Reads	Aligned Reads	TCGA-COAD	TCGA-AA-A01V	TCGA-AA-A01V-01A	Primary Tumor	0	0	1	0	0	0	0	0	0	0	0	1	0	0	0	0	0	0	0	0	0	0	0	0	0	0	0	0	0	0	0	0	0	0	0	0	0	0	0	0	0
7ae4b178-6c99-4280-a779-e6d52ae4d03d	3943514e-52e0-45f0-9af7-935c795c4661	7ae4b178-6c99-4280-a779-e6d52ae4d03d_gdc_realn_rehead.bam	Sequencing Reads	Aligned Reads	TCGA-COAD	TCGA-AA-3811	TCGA-AA-3811-01A	Primary Tumor	1	0	1	0	0	0	1	0	0	0	0	0	0	0	0	0	0	0	0	0	0	0	0	0	0	0	0	1	0	0	0	0	0	0	0	0	0	0	0	0	0
69099f69-3dc9-4230-a815-76d8de553386	781a98aa-f273-4997-8bd6-b5819b6590bd	69099f69-3dc9-4230-a815-76d8de553386_gdc_realn_rehead.bam	Sequencing Reads	Aligned Reads	TCGA-COAD	TCGA-RU-A8FL	TCGA-RU-A8FL-01A	Primary Tumor	0	0	0	1	0	0	0	0	0	0	0	0	1	0	0	0	0	0	0	0	0	0	0	0	0	0	0	0	0	0	1	0	0	0	0	0	0	0	0	0	0
843bf597-82e3-4247-b450-a743ec32b212	c3c419d6-c94c-49d5-a9d1-bba4a508beb5	843bf597-82e3-4247-b450-a743ec32b212_gdc_realn_rehead.bam	Sequencing Reads	Aligned Reads	TCGA-COAD	TCGA-AA-A03J	TCGA-AA-A03J-01A	Primary Tumor	0	0	0	1	0	0	0	0	0	0	0	0	0	0	0	0	0	0	0	0	0	0	0	0	0	0	0	0	0	0	0	0	0	0	0	0	0	0	0	0	0
904b84a0-aeea-41d0-ab15-78f3080c2265	57807383-64d6-4e2b-8a95-f4d7ceaff4c1	904b84a0-aeea-41d0-ab15-78f3080c2265_gdc_realn_rehead.bam	Sequencing Reads	Aligned Reads	TCGA-COAD	TCGA-A6-6648	TCGA-A6-6648-01A	Primary Tumor	0	0	0	0	1	1	0	0	0	1	0	0	0	0	0	1	1	0	0	0	0	1	0	0	0	0	0	0	0	0	0	0	0	0	0	0	0	0	1	0	0
95c33211-384d-485c-9f4e-0c2efe9830d7	350edcf5-8891-4e39-af05-950f03742fb7	95c33211-384d-485c-9f4e-0c2efe9830d7_gdc_realn_rehead.bam	Sequencing Reads	Aligned Reads	TCGA-COAD	TCGA-AA-3955	TCGA-AA-3955-01A	Primary Tumor	0	0	0	0	0	0	0	0	0	0	0	0	1	0	0	1	0	0	0	0	0	0	0	0	0	0	0	0	0	0	0	0	0	0	0	0	0	0	0	0	0
70428abf-dcfe-414b-89a5-19cc8319e624	bc9268ed-46e3-4d54-bf2a-d43bfbd362cb	70428abf-dcfe-414b-89a5-19cc8319e624_gdc_realn_rehead.bam	Sequencing Reads	Aligned Reads	TCGA-COAD	TCGA-AA-3680	TCGA-AA-3680-01A	Primary Tumor	0	0	0	0	0	0	0	0	0	0	0	0	0	0	0	1	0	0	0	1	0	0	0	0	0	0	0	1	0	0	0	0	0	0	0	0	0	0	0	0	0
653eb6a1-1b71-4f79-a3e8-37ae5e8e87ef	a1ab4754-d1bb-4327-8df3-f1ff73846e7d	653eb6a1-1b71-4f79-a3e8-37ae5e8e87ef_gdc_realn_rehead.bam	Sequencing Reads	Aligned Reads	TCGA-COAD	TCGA-AY-6197	TCGA-AY-6197-01A	Primary Tumor	0	0	0	0	0	1	1	0	0	0	1	0	0	0	0	0	0	0	0	0	0	0	0	0	1	0	0	0	0	0	0	0	0	0	0	0	0	0	0	0	0
b93b323f-d786-49db-a64b-387bb3e81fbf	5e499070-849e-412b-af32-b3c4ad4aa38b	b93b323f-d786-49db-a64b-387bb3e81fbf_gdc_realn_rehead.bam	Sequencing Reads	Aligned Reads	TCGA-COAD	TCGA-AA-3542	TCGA-AA-3542-01A	Primary Tumor	0	0	0	0	0	0	0	0	0	0	0	0	0	0	0	0	0	0	0	0	0	0	0	0	0	0	0	0	0	0	0	0	0	0	0	0	0	0	0	0	0
493eb9ea-5309-4e5e-9324-82dc5af2cc89	061b61c4-5f4b-4c1c-95a4-0c757e04f506	493eb9ea-5309-4e5e-9324-82dc5af2cc89_gdc_realn_rehead.bam	Sequencing Reads	Aligned Reads	TCGA-COAD	TCGA-A6-5664	TCGA-A6-5664-01A	Primary Tumor	0	1	0	0	0	1	0	0	0	0	0	0	0	0	0	0	0	0	0	0	0	0	0	0	0	0	0	0	0	0	0	0	0	0	0	0	0	0	0	0	0
755e789a-d0ee-4d63-800f-ea0e62d3b0a1	98213442-a5dd-41a9-9518-993584977b5d	755e789a-d0ee-4d63-800f-ea0e62d3b0a1_gdc_realn_rehead.bam	Sequencing Reads	Aligned Reads	TCGA-COAD	TCGA-D5-6529	TCGA-D5-6529-01A	Primary Tumor	1	0	0	0	0	1	0	0	0	0	0	0	0	0	0	0	0	0	0	0	1	0	0	0	0	0	0	0	0	0	0	0	0	0	0	0	0	0	0	0	0
4cd95d89-65d7-4285-b02d-8ea9db0d7227	95017234-5c63-4027-967b-d8071719b490	4cd95d89-65d7-4285-b02d-8ea9db0d7227_gdc_realn_rehead.bam	Sequencing Reads	Aligned Reads	TCGA-COAD	TCGA-A6-6781	TCGA-A6-6781-01A	Primary Tumor	1	0	0	1	0	0	0	0	0	0	0	0	0	0	0	0	0	0	0	0	0	0	0	0	1	0	0	0	0	0	0	0	0	0	0	0	0	0	0	0	0
0abb0596-d1f7-404c-b09d-1cd2e2c9096f	ae1581e5-446c-4537-8c94-4f2df8f46308	0abb0596-d1f7-404c-b09d-1cd2e2c9096f_gdc_realn_rehead.bam	Sequencing Reads	Aligned Reads	TCGA-COAD	TCGA-AA-3994	TCGA-AA-3994-01A	Primary Tumor	0	0	0	0	1	0	0	0	0	0	0	0	0	0	0	1	0	0	1	1	0	0	1	0	0	0	0	0	0	0	0	0	0	0	0	0	0	0	0	0	0
568be427-8003-4aa7-a0d9-5c1d5aa31da4	b9db52ca-bb44-4715-85a7-d31472e48611	568be427-8003-4aa7-a0d9-5c1d5aa31da4_gdc_realn_rehead.bam	Sequencing Reads	Aligned Reads	TCGA-COAD	TCGA-AY-A69D	TCGA-AY-A69D-01A	Primary Tumor	0	0	1	0	0	0	0	0	0	0	0	0	0	0	0	0	0	0	0	0	0	0	0	0	0	0	0	0	0	0	0	0	0	0	0	0	0	0	0	0	0
732ca4a1-61cc-48d2-8417-27ba7189496c	777140e2-8110-407d-b44f-358e407d3ad3	732ca4a1-61cc-48d2-8417-27ba7189496c_gdc_realn_rehead.bam	Sequencing Reads	Aligned Reads	TCGA-COAD	TCGA-AA-3521	TCGA-AA-3521-01A	Primary Tumor	0	0	1	0	0	0	0	0	0	0	0	0	0	0	0	0	0	0	0	0	0	0	0	0	0	0	0	0	0	0	0	0	0	0	0	0	0	0	0	0	0
163f5d7d-c4ca-47c9-bbe9-907b327718d7	c3fc0f68-24cc-42bd-80ee-2baac39b3fae	163f5d7d-c4ca-47c9-bbe9-907b327718d7_gdc_realn_rehead.bam	Sequencing Reads	Aligned Reads	TCGA-COAD	TCGA-AD-A5EK	TCGA-AD-A5EK-01A	Primary Tumor	0	0	1	1	0	1	0	0	0	0	1	1	0	0	0	0	0	0	0	0	0	0	0	0	0	0	0	0	0	0	0	0	0	0	0	0	0	0	0	0	0
f36571b4-f963-49ba-a6d1-203438b8c303	bf18b4eb-ff17-4632-a0ca-9a1c0f002156	f36571b4-f963-49ba-a6d1-203438b8c303_gdc_realn_rehead.bam	Sequencing Reads	Aligned Reads	TCGA-COAD	TCGA-AA-3496	TCGA-AA-3496-01A	Primary Tumor	0	0	0	0	1	1	0	0	0	0	0	0	0	0	0	0	1	0	0	0	0	1	0	0	0	0	0	1	0	0	0	0	0	0	0	0	0	1	0	0	0
5ef172da-d39f-4f80-89a9-10f656a441ba	017e4572-bbde-4e44-9de2-22e7d2573603	5ef172da-d39f-4f80-89a9-10f656a441ba_gdc_realn_rehead.bam	Sequencing Reads	Aligned Reads	TCGA-COAD	TCGA-G4-6315	TCGA-G4-6315-01A	Primary Tumor	1	0	0	0	0	1	0	0	0	0	1	0	0	0	0	0	0	0	0	0	0	0	0	0	0	0	0	0	0	0	0	0	0	0	0	0	0	0	0	0	0
5b49dd79-a663-45bb-b56b-8b4b00b68191	e330bdf9-611c-4036-8dee-a471c984396c	5b49dd79-a663-45bb-b56b-8b4b00b68191_gdc_realn_rehead.bam	Sequencing Reads	Aligned Reads	TCGA-COAD	TCGA-AA-3506	TCGA-AA-3506-01A	Primary Tumor	1	0	0	1	0	0	0	0	0	0	0	0	0	0	0	0	0	0	0	0	0	0	0	0	0	0	0	0	0	0	0	0	0	0	0	0	0	0	0	0	0
40cefd82-e052-4739-a195-b6d594dcb8ef	afb3c381-bf54-453f-ae30-b0c1fc0e55fc	40cefd82-e052-4739-a195-b6d594dcb8ef_gdc_realn_rehead.bam	Sequencing Reads	Aligned Reads	TCGA-COAD	TCGA-A6-2680	TCGA-A6-2680-11A	Solid Tissue Normal	0	0	0	0	0	0	1	0	0	0	0	0	0	0	0	0	0	0	0	0	0	0	0	0	0	0	0	0	0	0	0	0	0	0	0	0	0	0	0	0	0
afa1e1ca-52b1-44ac-8503-ca8b7e3c049b	f0894c89-ad5e-4e0e-8289-0a0dcc5e5d28	afa1e1ca-52b1-44ac-8503-ca8b7e3c049b_gdc_realn_rehead.bam	Sequencing Reads	Aligned Reads	TCGA-COAD	TCGA-AA-3852	TCGA-AA-3852-01A	Primary Tumor	0	0	1	0	0	0	0	0	0	0	0	0	0	0	1	0	0	0	0	0	0	0	0	0	0	0	0	0	0	0	0	0	1	0	0	1	0	0	0	0	0
79da1cd2-e9c9-49f0-9d8a-1b630d7f0700	a36dda91-00aa-4779-bf35-fc0a69a90c21	79da1cd2-e9c9-49f0-9d8a-1b630d7f0700_gdc_realn_rehead.bam	Sequencing Reads	Aligned Reads	TCGA-COAD	TCGA-AA-3554	TCGA-AA-3554-01A	Primary Tumor	0	0	1	0	0	0	0	0	0	0	0	0	0	0	0	0	0	0	0	0	0	0	0	0	0	0	0	0	0	0	0	0	0	0	0	0	0	0	0	0	0
5a80595a-5f08-4b25-95ba-81fa7c5ec0b5	2dbd9557-f3e2-4384-b54c-be1e02009b50	5a80595a-5f08-4b25-95ba-81fa7c5ec0b5_gdc_realn_rehead.bam	Sequencing Reads	Aligned Reads	TCGA-COAD	TCGA-AA-3492	TCGA-AA-3492-01A	Primary Tumor	0	0	0	0	1	1	1	0	0	0	0	0	0	0	0	1	0	0	0	0	0	0	0	0	0	0	0	0	0	0	0	0	0	0	0	0	0	0	0	0	0
5e356f9c-4ba4-4026-acbf-ffba6878c7f7	34a3a402-11f0-462c-a5fc-4ec58921a05f	5e356f9c-4ba4-4026-acbf-ffba6878c7f7_gdc_realn_rehead.bam	Sequencing Reads	Aligned Reads	TCGA-COAD	TCGA-AA-3966	TCGA-AA-3966-01A	Primary Tumor	0	0	1	0	0	1	1	0	0	0	0	0	0	0	0	0	0	0	0	0	0	0	0	0	0	0	0	0	0	0	0	0	0	1	0	0	0	0	0	0	0
4a66297d-be58-496a-9044-0922025828bf	176aeb29-de28-45a4-b5ea-9912b20fa80e	4a66297d-be58-496a-9044-0922025828bf_gdc_realn_rehead.bam	Sequencing Reads	Aligned Reads	TCGA-COAD	TCGA-D5-6928	TCGA-D5-6928-01A	Primary Tumor	0	0	0	1	0	1	0	0	0	0	1	0	0	0	0	1	0	0	0	0	0	0	0	0	0	0	0	0	0	0	0	0	0	0	0	0	0	0	0	0	0
6772eb46-c76e-4698-899e-a4112daf2049	aafcafb3-e20e-4fec-8741-7517554db974	6772eb46-c76e-4698-899e-a4112daf2049_gdc_realn_rehead.bam	Sequencing Reads	Aligned Reads	TCGA-COAD	TCGA-AA-3854	TCGA-AA-3854-01A	Primary Tumor	1	0	1	0	0	0	0	0	0	0	0	0	0	0	0	1	0	0	0	0	0	0	0	0	0	0	0	0	0	0	0	0	0	0	0	0	0	0	0	0	0
bb639b5d-0bcb-4582-92a5-6d195033f987	8da4a13f-950c-4e03-a216-1e88e1591f2b	bb639b5d-0bcb-4582-92a5-6d195033f987_gdc_realn_rehead.bam	Sequencing Reads	Aligned Reads	TCGA-COAD	TCGA-NH-A6GC	TCGA-NH-A6GC-01A	Primary Tumor	1	0	0	0	0	1	0	0	0	0	0	0	0	0	0	1	0	0	0	0	0	0	0	0	1	0	0	0	0	0	0	0	0	0	0	0	0	0	0	0	0
843f21cd-958a-4dc0-b68e-b6a17a633cc2	60b762e2-d8e2-4f1c-a005-65a221e035b4	843f21cd-958a-4dc0-b68e-b6a17a633cc2_gdc_realn_rehead.bam	Sequencing Reads	Aligned Reads	TCGA-COAD	TCGA-A6-2685	TCGA-A6-2685-11A	Solid Tissue Normal	0	0	1	0	0	1	0	1	0	0	0	0	0	0	0	0	0	0	0	0	0	0	0	0	0	0	0	0	0	0	0	0	0	0	1	0	0	0	0	0	0
91a8edc1-8986-4c8f-85b6-33f12d5843e7	b92432a8-a44d-4fd6-af1c-a08f5772b73d	91a8edc1-8986-4c8f-85b6-33f12d5843e7_gdc_realn_rehead.bam	Sequencing Reads	Aligned Reads	TCGA-COAD	TCGA-AA-3534	TCGA-AA-3534-11A	Solid Tissue Normal	0	0	0	0	0	1	0	0	0	0	0	0	0	0	0	0	0	0	0	0	0	0	0	0	0	0	0	0	0	0	0	0	0	0	0	0	0	0	0	0	0
0dce4b3b-e323-42b0-af84-1b9ac229f530	8fd05050-1405-4248-96ea-d2c350c5ceb6	0dce4b3b-e323-42b0-af84-1b9ac229f530_gdc_realn_rehead.bam	Sequencing Reads	Aligned Reads	TCGA-COAD	TCGA-D5-6926	TCGA-D5-6926-01A	Primary Tumor	0	0	1	0	0	0	0	0	0	0	0	0	0	0	0	0	0	0	0	0	0	0	0	0	0	0	0	0	0	0	0	0	0	0	0	0	0	0	0	0	0
448e052e-b327-426d-b7e5-45268e372da7	d48bf8d4-090b-4646-9645-e00939d2c998	448e052e-b327-426d-b7e5-45268e372da7_gdc_realn_rehead.bam	Sequencing Reads	Aligned Reads	TCGA-COAD	TCGA-AU-3779	TCGA-AU-3779-01A	Primary Tumor	0	0	0	1	0	0	0	0	0	0	0	0	0	0	0	0	0	0	0	0	0	0	0	0	0	1	0	0	0	0	0	0	0	0	0	0	0	0	0	0	0
b805155f-28ab-4d66-b83d-01ed7f79a347	040e1058-9e1d-4b27-a481-4db1a75e0266	b805155f-28ab-4d66-b83d-01ed7f79a347_gdc_realn_rehead.bam	Sequencing Reads	Aligned Reads	TCGA-COAD	TCGA-G4-6586	TCGA-G4-6586-01A	Primary Tumor	1	0	0	0	0	1	0	0	0	0	0	0	0	1	0	1	0	0	0	0	1	0	0	0	0	0	0	0	0	0	0	0	0	0	0	0	0	0	0	0	0
8ffeec30-05c3-475a-8de6-0efb61ce494d	9081de60-839a-4e20-8702-02909e90cc71	8ffeec30-05c3-475a-8de6-0efb61ce494d_gdc_realn_rehead.bam	Sequencing Reads	Aligned Reads	TCGA-COAD	TCGA-AA-3516	TCGA-AA-3516-11A	Solid Tissue Normal	0	0	0	0	0	0	0	0	0	0	0	0	0	0	0	0	0	0	0	0	0	0	0	0	0	0	0	0	0	0	0	0	0	0	1	0	0	0	0	0	0
646dcaac-9a67-465a-ad4f-a6dcb51f2534	a2a38aac-ed6f-4547-a791-9b7a1947787d	646dcaac-9a67-465a-ad4f-a6dcb51f2534_gdc_realn_rehead.bam	Sequencing Reads	Aligned Reads	TCGA-COAD	TCGA-AA-3968	TCGA-AA-3968-01A	Primary Tumor	1	0	0	0	0	0	0	0	0	1	0	0	0	0	1	1	0	0	0	0	0	0	0	0	0	0	0	0	0	0	0	0	0	0	0	0	1	0	0	0	0
a53cbf8b-4de1-4868-9a14-4c9aad33a5b6	6e48118d-8114-4539-b349-e37d356f5cb8	a53cbf8b-4de1-4868-9a14-4c9aad33a5b6_gdc_realn_rehead.bam	Sequencing Reads	Aligned Reads	TCGA-COAD	TCGA-AA-3833	TCGA-AA-3833-01A	Primary Tumor	1	0	1	1	0	0	0	0	0	0	0	0	0	0	1	1	0	0	0	0	0	0	0	0	0	0	0	0	0	0	0	0	0	0	0	0	0	1	0	0	0
ead9d457-0438-45fd-9488-49c45990364b	340dee79-7f93-4b4e-9137-98eeaa113f78	ead9d457-0438-45fd-9488-49c45990364b_gdc_realn_rehead.bam	Sequencing Reads	Aligned Reads	TCGA-COAD	TCGA-AA-3989	TCGA-AA-3989-01A	Primary Tumor	0	0	0	0	0	0	0	0	0	1	0	0	0	0	0	0	0	0	0	0	0	0	0	0	0	0	0	0	0	0	0	0	0	0	0	0	0	0	0	0	0
d6c83995-fdc9-473b-8fc7-395dfb362ea9	79ed6902-f99f-48e5-8458-7792e8a3ebe2	d6c83995-fdc9-473b-8fc7-395dfb362ea9_gdc_realn_rehead.bam	Sequencing Reads	Aligned Reads	TCGA-COAD	TCGA-AA-3538	TCGA-AA-3538-01A	Primary Tumor	1	0	0	0	1	0	0	0	0	0	0	0	1	0	0	1	0	0	0	0	0	0	0	0	0	0	0	0	0	0	0	0	0	0	0	0	1	0	0	0	0
ab236896-80dd-455a-9150-47ba3aaa2f6b	7c60cbcb-5511-48ee-9fb2-82d679ca972c	ab236896-80dd-455a-9150-47ba3aaa2f6b_gdc_realn_rehead.bam	Sequencing Reads	Aligned Reads	TCGA-COAD	TCGA-A6-3809	TCGA-A6-3809-01A	Primary Tumor	0	0	0	0	0	0	1	0	0	0	0	0	1	0	0	0	0	0	0	0	0	0	0	0	0	0	0	0	0	0	0	0	0	0	1	0	0	0	0	0	0
8fcff146-0291-499a-a774-efeb38847874	2c4e832a-7fe0-40d6-95fc-910a409f15ce	8fcff146-0291-499a-a774-efeb38847874_gdc_realn_rehead.bam	Sequencing Reads	Aligned Reads	TCGA-COAD	TCGA-AA-3666	TCGA-AA-3666-01A	Primary Tumor	0	0	1	1	1	0	1	0	0	0	0	0	0	0	0	0	0	0	0	0	0	0	0	0	0	0	0	0	0	0	0	0	0	0	0	0	0	0	0	0	0
49c3275b-0567-45e9-8b6a-48bebfad6fc0	e6e56025-3cb4-4a72-b97b-8750a320fc3f	49c3275b-0567-45e9-8b6a-48bebfad6fc0_gdc_realn_rehead.bam	Sequencing Reads	Aligned Reads	TCGA-COAD	TCGA-CA-5797	TCGA-CA-5797-01A	Primary Tumor	1	0	1	0	0	1	0	0	0	0	0	0	0	0	0	0	0	0	0	0	0	0	0	0	0	0	0	0	0	0	0	0	0	0	0	0	0	0	0	0	0
95725919-79dd-4c24-9124-695c39396c87	ab2ba7fb-1368-4116-9e09-554427468de1	95725919-79dd-4c24-9124-695c39396c87_gdc_realn_rehead.bam	Sequencing Reads	Aligned Reads	TCGA-COAD	TCGA-AA-3696	TCGA-AA-3696-01A	Primary Tumor	0	0	0	0	0	0	0	0	0	0	0	0	0	0	0	0	0	0	0	0	0	0	0	0	0	0	0	0	0	0	0	0	0	0	0	0	0	0	0	0	0
9bf0fe2c-b221-485b-b6d5-1f5b94ff7dda	6e1add3f-e334-413f-a32c-3302f80db15f	9bf0fe2c-b221-485b-b6d5-1f5b94ff7dda_gdc_realn_rehead.bam	Sequencing Reads	Aligned Reads	TCGA-COAD	TCGA-AA-3655	TCGA-AA-3655-11A	Solid Tissue Normal	1	0	0	1	0	0	0	0	0	0	0	0	0	0	0	0	0	0	0	0	0	0	0	0	0	0	0	0	0	0	0	0	0	0	0	0	0	0	0	0	0
6dc941a9-6e07-43f4-9d69-2255c98378da	eba4bb88-f729-4cc5-81fd-ed3d2926a241	6dc941a9-6e07-43f4-9d69-2255c98378da_gdc_realn_rehead.bam	Sequencing Reads	Aligned Reads	TCGA-COAD	TCGA-AA-3664	TCGA-AA-3664-01A	Primary Tumor	1	0	0	0	0	0	1	0	0	0	0	0	0	0	1	0	0	0	0	0	0	0	0	0	0	0	0	1	0	0	0	0	0	0	0	0	0	0	1	0	0
b2219050-1940-43b9-8d06-0ac768451462	f5717a08-e47e-49d0-9581-e1d17b38b84c	b2219050-1940-43b9-8d06-0ac768451462_gdc_realn_rehead.bam	Sequencing Reads	Aligned Reads	TCGA-COAD	TCGA-A6-A566	TCGA-A6-A566-01A	Primary Tumor	1	0	0	0	0	0	0	0	0	0	0	0	0	0	0	0	0	0	0	0	0	0	0	0	0	0	0	0	0	0	0	0	0	0	1	0	0	0	0	0	0
9c2ac06a-c8d9-48b5-a6ad-2c2559956dea	669255d3-ba9b-4a2b-ac63-65a6b7f33ce7	9c2ac06a-c8d9-48b5-a6ad-2c2559956dea_gdc_realn_rehead.bam	Sequencing Reads	Aligned Reads	TCGA-COAD	TCGA-A6-6650	TCGA-A6-6650-01B	Primary Tumor	1	0	0	1	0	0	0	0	0	0	0	0	0	0	0	0	0	0	0	0	0	0	0	0	0	0	0	0	0	0	0	0	0	0	0	0	0	0	0	0	0
e6a311f1-6a1e-487f-85c2-9835bb4db08a	e1d4a9a8-68d3-4bf0-b9e9-ade8488483d8	e6a311f1-6a1e-487f-85c2-9835bb4db08a_gdc_realn_rehead.bam	Sequencing Reads	Aligned Reads	TCGA-COAD	TCGA-A6-3810	TCGA-A6-3810-01A	Primary Tumor	0	0	0	0	0	0	0	0	0	0	0	0	0	0	0	1	0	0	0	0	0	0	0	0	0	0	0	0	0	0	0	0	0	0	0	0	0	0	0	0	0
d1805b95-0554-478b-b3d0-e78bdeb5fb1f	6efee329-7f5c-4075-a656-a1f3a700a509	d1805b95-0554-478b-b3d0-e78bdeb5fb1f_gdc_realn_rehead.bam	Sequencing Reads	Aligned Reads	TCGA-COAD	TCGA-F4-6460	TCGA-F4-6460-01A	Primary Tumor	1	0	0	1	1	0	0	0	0	0	0	0	0	0	0	0	0	0	0	0	0	0	0	0	0	0	0	0	0	0	0	0	0	0	0	0	0	0	0	0	0
51d4f41f-0f21-4014-b1c7-526fd1b7be5f	477a253c-b036-4aa9-97f7-cd9e6941b6d0	51d4f41f-0f21-4014-b1c7-526fd1b7be5f_gdc_realn_rehead.bam	Sequencing Reads	Aligned Reads	TCGA-KIRC	TCGA-CZ-5461	TCGA-CZ-5461-01A	Primary Tumor	0	0	0	1	1	0	0	0	0	0	0	0	0	0	0	0	0	0	0	0	0	0	0	0	0	0	0	0	0	0	0	0	0	0	0	0	0	0	0	0	0
2ae2d614-dd6b-4b68-9a5f-da549d2ae9a7	6288ede5-8ff2-4283-8ea6-56a783bcd96d	2ae2d614-dd6b-4b68-9a5f-da549d2ae9a7_gdc_realn_rehead.bam	Sequencing Reads	Aligned Reads	TCGA-KIRC	TCGA-CW-5589	TCGA-CW-5589-01A	Primary Tumor	0	0	1	0	0	0	0	0	0	0	0	0	0	0	0	0	0	0	0	0	0	0	0	0	0	0	0	0	0	0	0	0	0	0	0	0	0	0	0	0	0
c2f1a5d4-c68a-4e60-8576-2121a503ef7b	029475c1-7115-45fe-985c-f96857ad78af	c2f1a5d4-c68a-4e60-8576-2121a503ef7b_gdc_realn_rehead.bam	Sequencing Reads	Aligned Reads	TCGA-KIRC	TCGA-BP-5195	TCGA-BP-5195-01A	Primary Tumor	0	0	1	0	0	0	0	0	0	0	0	0	0	0	0	0	0	0	0	0	0	0	0	0	0	0	0	0	0	0	0	0	0	0	0	0	0	0	0	0	0
eec5a601-5af8-421f-a4f0-c56c4aafd957	ea99fa21-e7aa-47b9-917c-4055fb714430	eec5a601-5af8-421f-a4f0-c56c4aafd957_gdc_realn_rehead.bam	Sequencing Reads	Aligned Reads	TCGA-KIRC	TCGA-B0-5709	TCGA-B0-5709-11A	Solid Tissue Normal	0	1	0	1	0	0	0	0	0	0	0	0	0	0	0	0	0	0	0	0	0	0	0	0	0	0	0	0	0	0	0	0	0	0	0	0	0	0	0	0	0
f6f83603-98aa-45dd-bc4e-414c3fa83104	1f8852bd-4652-4936-902a-f50e0541c103	f6f83603-98aa-45dd-bc4e-414c3fa83104_gdc_realn_rehead.bam	Sequencing Reads	Aligned Reads	TCGA-KIRC	TCGA-BP-4334	TCGA-BP-4334-01A	Primary Tumor	1	1	0	0	0	0	0	1	0	0	0	0	0	0	0	0	0	0	0	0	0	0	0	0	0	0	0	0	0	0	0	0	0	0	0	0	0	0	0	0	0
9d42cafd-884a-488c-ba80-4e9da9d9ee4c	dbee66ef-c785-4f45-b0b2-91b594420867	9d42cafd-884a-488c-ba80-4e9da9d9ee4c_gdc_realn_rehead.bam	Sequencing Reads	Aligned Reads	TCGA-KIRC	TCGA-CZ-5985	TCGA-CZ-5985-11A	Solid Tissue Normal	0	0	0	0	0	0	0	0	0	0	1	0	0	0	0	0	0	0	0	0	0	0	0	0	0	0	0	0	0	0	0	0	0	0	0	0	0	0	0	0	0
10f3b40c-0159-431c-8a0e-04e2a29e8ae9	8d8b8df0-726a-4a38-9b7d-404ee17af122	10f3b40c-0159-431c-8a0e-04e2a29e8ae9_gdc_realn_rehead.bam	Sequencing Reads	Aligned Reads	TCGA-KIRC	TCGA-A3-A6NL	TCGA-A3-A6NL-01A	Primary Tumor	0	0	1	0	0	0	0	0	0	0	0	0	0	0	0	0	0	0	0	0	0	0	0	0	0	0	0	0	0	0	0	0	0	0	0	0	0	0	0	0	0
81c17f02-fef3-4861-9307-7810fb11361d	912920ad-9bb8-47f0-b5a0-3a99948489a6	81c17f02-fef3-4861-9307-7810fb11361d_gdc_realn_rehead.bam	Sequencing Reads	Aligned Reads	TCGA-KIRC	TCGA-B0-5705	TCGA-B0-5705-11A	Solid Tissue Normal	0	0	1	0	0	0	0	0	0	0	0	0	0	0	0	0	0	0	0	0	0	0	0	0	0	0	0	0	0	0	0	0	0	0	0	0	0	0	0	0	0
24ae6005-cc58-4545-a5c6-7d3e6f15e823	912a88d7-76e5-47ff-a17e-f172f028f0a2	24ae6005-cc58-4545-a5c6-7d3e6f15e823_gdc_realn_rehead.bam	Sequencing Reads	Aligned Reads	TCGA-KIRC	TCGA-BP-4962	TCGA-BP-4962-01A	Primary Tumor	1	0	1	0	0	0	0	0	0	0	1	0	0	0	0	0	0	0	0	0	0	0	0	0	0	0	0	0	0	0	0	0	0	0	0	0	0	0	0	0	0
4fd4aa90-0c13-44f3-9dc2-17b60feac4c4	25f11863-5e06-4b05-841e-ef4e8e1ad0a1	4fd4aa90-0c13-44f3-9dc2-17b60feac4c4_gdc_realn_rehead.bam	Sequencing Reads	Aligned Reads	TCGA-KIRC	TCGA-CW-6090	TCGA-CW-6090-11A	Solid Tissue Normal	0	0	1	0	0	1	0	0	0	0	0	0	0	0	0	0	0	0	0	0	0	0	0	0	0	0	0	0	0	0	0	0	0	0	0	0	0	0	0	0	0
5ce4d50b-eb66-43ce-a801-d7a788ebaaa1	a7dfd5a2-455d-41c2-a40d-e2d8c4343f9e	5ce4d50b-eb66-43ce-a801-d7a788ebaaa1_gdc_realn_rehead.bam	Sequencing Reads	Aligned Reads	TCGA-KIRC	TCGA-BP-4169	TCGA-BP-4169-01A	Primary Tumor	1	1	0	0	0	0	0	0	0	0	0	0	0	0	0	0	0	0	0	0	0	0	0	0	0	0	0	0	0	0	0	0	0	0	0	0	0	0	0	0	0
e824c773-6f7e-443f-91c2-e2f56cb56be9	4ed306cf-76ad-4f00-90b8-ae156717ae09	e824c773-6f7e-443f-91c2-e2f56cb56be9_gdc_realn_rehead.bam	Sequencing Reads	Aligned Reads	TCGA-KIRC	TCGA-B8-A54K	TCGA-B8-A54K-01A	Primary Tumor	0	0	0	0	0	0	0	0	0	1	0	0	1	0	0	0	0	0	0	0	0	0	0	0	0	0	0	0	0	0	0	0	0	0	0	0	0	0	0	0	0
c5f90bbc-9746-4902-bf94-c07c7f867731	1623ae44-5522-433b-8d60-ac2cd4b14ea8	c5f90bbc-9746-4902-bf94-c07c7f867731_gdc_realn_rehead.bam	Sequencing Reads	Aligned Reads	TCGA-KIRC	TCGA-CZ-5988	TCGA-CZ-5988-01A	Primary Tumor	0	1	0	1	0	0	0	0	0	0	0	0	0	0	0	0	0	0	0	0	0	0	0	0	0	0	0	0	0	0	0	0	0	0	0	0	0	0	0	0	0
4c89e090-b613-4b6c-a6cc-a6f206e64bc0	45aeeac8-8095-46f3-9cc7-1f0caef4504f	4c89e090-b613-4b6c-a6cc-a6f206e64bc0_gdc_realn_rehead.bam	Sequencing Reads	Aligned Reads	TCGA-KIRC	TCGA-BP-5178	TCGA-BP-5178-01A	Primary Tumor	0	0	0	0	0	0	0	0	0	0	0	0	0	0	0	0	0	0	0	0	0	0	0	0	0	0	0	0	0	0	0	0	0	0	0	0	0	0	0	0	0
be175a13-1a2b-45b7-8741-522f53c6bbfc	066de438-a2ba-4c66-8950-8f40376ac684	be175a13-1a2b-45b7-8741-522f53c6bbfc_gdc_realn_rehead.bam	Sequencing Reads	Aligned Reads	TCGA-KIRC	TCGA-CW-6088	TCGA-CW-6088-01A	Primary Tumor	0	0	0	0	0	0	0	0	0	0	0	0	0	0	0	0	0	0	0	0	0	0	0	0	0	0	0	0	0	0	0	0	0	0	0	0	0	0	0	0	0
83dc3f30-d7e9-4d0f-9e09-346eb8714ee8	19bb682d-470b-4741-9fc7-ec48dad34dab	83dc3f30-d7e9-4d0f-9e09-346eb8714ee8_gdc_realn_rehead.bam	Sequencing Reads	Aligned Reads	TCGA-KIRC	TCGA-CZ-5984	TCGA-CZ-5984-01A	Primary Tumor	1	0	0	0	0	0	0	1	0	0	0	0	0	0	0	0	0	0	0	0	0	0	0	0	0	0	0	0	0	0	0	0	0	0	0	0	0	0	0	0	0
ad4a0ef2-52c7-4b5e-b843-ce756aed1210	07aedac2-b685-4e3e-90da-426e4cf14292	ad4a0ef2-52c7-4b5e-b843-ce756aed1210_gdc_realn_rehead.bam	Sequencing Reads	Aligned Reads	TCGA-KIRC	TCGA-B8-4143	TCGA-B8-4143-01A	Primary Tumor	0	0	1	0	1	1	0	0	0	1	0	0	0	0	0	0	0	0	0	0	0	1	0	0	0	0	0	0	0	0	0	0	0	0	0	0	0	0	0	0	0
4a4d144a-bdd7-4ca5-8cb9-7b6eca2750a4	a21e1f08-2f85-4004-9abb-a56930006033	4a4d144a-bdd7-4ca5-8cb9-7b6eca2750a4_gdc_realn_rehead.bam	Sequencing Reads	Aligned Reads	TCGA-KIRC	TCGA-A3-A8CQ	TCGA-A3-A8CQ-01A	Primary Tumor	0	0	0	1	1	1	0	0	0	0	0	0	0	0	0	0	0	0	0	0	0	0	0	0	0	0	0	0	0	0	0	0	0	0	0	0	0	0	0	0	0
a10c6e8c-d962-4e25-a878-ff77f12f3c66	6d9ceb0e-8929-440b-af2b-bc119897e0f3	a10c6e8c-d962-4e25-a878-ff77f12f3c66_gdc_realn_rehead.bam	Sequencing Reads	Aligned Reads	TCGA-KIRC	TCGA-BP-5168	TCGA-BP-5168-01A	Primary Tumor	0	1	0	1	0	0	0	0	0	0	0	0	0	0	0	0	0	0	0	0	0	0	0	0	0	0	0	0	0	0	0	0	0	0	0	0	1	0	0	0	0
0ef69c0e-a052-4edb-97d4-e587d9eb809b	e1252b56-9a8f-4f26-b3f1-e5411fff6fbf	0ef69c0e-a052-4edb-97d4-e587d9eb809b_gdc_realn_rehead.bam	Sequencing Reads	Aligned Reads	TCGA-KIRC	TCGA-A3-3362	TCGA-A3-3362-01A	Primary Tumor	1	0	0	0	0	0	0	0	0	0	0	0	0	0	0	0	0	0	0	0	0	0	0	0	0	0	0	0	0	0	0	0	0	0	0	0	0	0	0	0	0
6fa5b535-484c-40a6-895a-e7ddc6e569f3	67b4b154-f662-4c24-91fc-697f31b72fc5	6fa5b535-484c-40a6-895a-e7ddc6e569f3_gdc_realn_rehead.bam	Sequencing Reads	Aligned Reads	TCGA-KIRC	TCGA-A3-3324	TCGA-A3-3324-01A	Primary Tumor	0	0	0	1	0	1	0	0	0	1	0	0	0	0	0	0	0	0	0	0	0	0	0	0	0	0	0	0	0	0	0	0	0	0	0	0	0	0	0	0	0
0e2b432f-353c-4b73-9341-055789c8dcc2	260a4825-24df-43f7-b95b-b61b9b583444	0e2b432f-353c-4b73-9341-055789c8dcc2_gdc_realn_rehead.bam	Sequencing Reads	Aligned Reads	TCGA-KIRC	TCGA-CZ-5453	TCGA-CZ-5453-01A	Primary Tumor	1	1	1	0	0	0	0	0	0	0	0	0	0	0	0	0	0	0	0	0	0	0	0	0	0	0	0	0	0	0	0	0	0	0	0	0	0	0	0	0	0
c9f98686-5a43-40ef-b37a-81270bcdb664	9291c668-1029-47f3-a615-07f13493d035	c9f98686-5a43-40ef-b37a-81270bcdb664_gdc_realn_rehead.bam	Sequencing Reads	Aligned Reads	TCGA-KIRC	TCGA-CJ-4903	TCGA-CJ-4903-01A	Primary Tumor	1	1	1	0	0	0	0	0	0	0	0	0	0	0	0	0	0	0	1	0	0	0	0	0	0	0	0	0	0	0	0	0	0	0	0	0	1	0	0	0	0
7f03932f-a472-4888-8bf3-f222899bf277	22bbd8b9-2782-4e07-93a8-80118fb0be29	7f03932f-a472-4888-8bf3-f222899bf277_gdc_realn_rehead.bam	Sequencing Reads	Aligned Reads	TCGA-KIRC	TCGA-CJ-5676	TCGA-CJ-5676-11A	Solid Tissue Normal	1	0	0	1	0	0	0	0	0	0	1	0	0	0	0	0	0	0	0	0	0	0	0	0	0	0	0	0	0	0	0	0	0	0	0	0	0	0	0	0	0
ffdfc9e4-0c17-4308-9b68-c9f57e817171	71a1f263-b200-47a2-834e-cf46272331e8	ffdfc9e4-0c17-4308-9b68-c9f57e817171_gdc_realn_rehead.bam	Sequencing Reads	Aligned Reads	TCGA-KIRC	TCGA-B2-5633	TCGA-B2-5633-01A	Primary Tumor	1	0	0	1	0	0	0	0	0	0	0	0	0	0	0	0	0	0	0	0	0	0	0	0	0	0	0	0	0	0	0	0	0	0	0	0	1	0	0	0	0
7f97346f-a705-4410-9459-95b28d8bf06b	27536f4b-c387-41ed-8a5f-c6022068e57b	7f97346f-a705-4410-9459-95b28d8bf06b_gdc_realn_rehead.bam	Sequencing Reads	Aligned Reads	TCGA-KIRC	TCGA-B0-4697	TCGA-B0-4697-01A	Primary Tumor	0	0	1	0	0	0	0	0	0	0	0	0	0	0	0	0	0	0	0	0	0	0	0	0	0	0	0	0	0	0	0	0	0	0	0	0	0	0	0	0	0
82e72a31-315f-41d3-9cf6-e3a03fbfef3c	1bd36b75-60e6-4df5-a79b-fb5ff4b415d9	82e72a31-315f-41d3-9cf6-e3a03fbfef3c_gdc_realn_rehead.bam	Sequencing Reads	Aligned Reads	TCGA-KIRC	TCGA-G6-A5PC	TCGA-G6-A5PC-01A	Primary Tumor	0	1	1	0	0	0	0	0	0	0	0	0	0	0	0	0	0	0	0	0	0	0	0	0	0	0	0	0	0	0	0	0	0	0	0	0	0	0	0	0	0
b3133f85-8bd1-4ada-af53-dbe76f48196c	96b33cc7-985a-4500-a74c-935e0ae623ef	b3133f85-8bd1-4ada-af53-dbe76f48196c_gdc_realn_rehead.bam	Sequencing Reads	Aligned Reads	TCGA-KIRC	TCGA-BP-4340	TCGA-BP-4340-01A	Primary Tumor	0	0	0	0	0	0	0	0	0	0	0	0	1	0	0	0	0	0	1	0	0	1	0	0	0	0	0	0	0	0	0	0	0	0	0	0	0	0	0	0	0
2fd8c138-6ece-404c-9968-84ee6554a313	f9f009c4-15f3-4071-97c4-41ccc726c534	2fd8c138-6ece-404c-9968-84ee6554a313_gdc_realn_rehead.bam	Sequencing Reads	Aligned Reads	TCGA-KIRC	TCGA-CJ-5681	TCGA-CJ-5681-01A	Primary Tumor	0	1	0	0	0	0	0	0	0	0	0	0	0	0	0	0	0	0	0	0	0	0	0	0	0	0	0	0	0	0	0	0	0	0	0	0	0	0	0	0	0
a0c86032-e9ea-4801-baad-1dddc8ea075d	a103859b-83b7-49a4-b310-879010a05c91	a0c86032-e9ea-4801-baad-1dddc8ea075d_gdc_realn_rehead.bam	Sequencing Reads	Aligned Reads	TCGA-KIRC	TCGA-CJ-6033	TCGA-CJ-6033-11A	Solid Tissue Normal	0	0	1	1	0	0	0	0	0	0	1	0	0	0	0	0	0	0	0	0	0	0	0	0	0	0	0	0	0	0	0	0	0	0	0	0	0	0	0	0	0
7f237720-32d5-40a6-9497-c27e096a7b52	813f1a6d-2fc0-499f-9b6f-15466b3c5515	7f237720-32d5-40a6-9497-c27e096a7b52_gdc_realn_rehead.bam	Sequencing Reads	Aligned Reads	TCGA-KIRC	TCGA-B2-4098	TCGA-B2-4098-01A	Primary Tumor	0	0	0	0	0	0	0	0	0	0	0	1	0	0	0	0	0	0	0	0	0	0	0	0	0	0	0	0	0	0	0	0	0	0	0	0	0	0	0	0	0
b42c8cbe-5326-475b-a338-da963de91fc1	f5fad415-e738-4dee-a013-ea37173ebfd5	b42c8cbe-5326-475b-a338-da963de91fc1_gdc_realn_rehead.bam	Sequencing Reads	Aligned Reads	TCGA-KIRC	TCGA-CW-5583	TCGA-CW-5583-01A	Primary Tumor	0	0	1	0	0	0	1	0	0	0	0	0	0	0	0	0	0	0	0	0	0	0	0	0	0	0	0	0	0	0	0	0	0	0	0	0	0	0	0	0	0
ea94593c-7cde-402c-bb8d-088de3cf76e0	463146e1-6945-4b81-9807-e8adf74b491f	ea94593c-7cde-402c-bb8d-088de3cf76e0_gdc_realn_rehead.bam	Sequencing Reads	Aligned Reads	TCGA-KIRC	TCGA-BP-4999	TCGA-BP-4999-01A	Primary Tumor	0	0	0	0	0	0	0	0	1	0	0	0	0	0	0	0	0	0	0	0	0	0	0	0	0	0	0	0	0	0	0	0	0	0	0	0	0	0	0	0	0
7b4c3815-0be4-4c2d-9e03-ed8af883e798	56cccd48-cab2-44c7-af07-c1af367baa4c	7b4c3815-0be4-4c2d-9e03-ed8af883e798_gdc_realn_rehead.bam	Sequencing Reads	Aligned Reads	TCGA-KIRC	TCGA-B0-5094	TCGA-B0-5094-01A	Primary Tumor	1	0	0	0	0	0	0	0	0	0	0	0	0	0	0	0	0	0	0	0	0	0	0	0	0	0	0	0	0	0	0	0	0	0	0	0	0	0	0	0	0
49c44d4c-6857-4e02-8104-c6c0ecdce81b	bdbd1acf-71fd-4127-b37c-f9be77b90508	49c44d4c-6857-4e02-8104-c6c0ecdce81b_gdc_realn_rehead.bam	Sequencing Reads	Aligned Reads	TCGA-KIRC	TCGA-CJ-6027	TCGA-CJ-6027-01A	Primary Tumor	0	0	0	0	0	0	1	0	0	0	0	0	0	0	0	0	0	0	0	0	0	0	0	0	0	0	0	0	0	0	0	0	0	0	0	0	0	0	0	0	0
d4a08607-5dac-4810-b5f7-f5944bdc0c04	42968e86-b5cd-4f2e-99e0-1f98d97fcee2	d4a08607-5dac-4810-b5f7-f5944bdc0c04_gdc_realn_rehead.bam	Sequencing Reads	Aligned Reads	TCGA-KIRC	TCGA-CJ-4873	TCGA-CJ-4873-01A	Primary Tumor	0	0	0	0	0	0	0	0	0	0	1	0	0	0	0	0	0	0	0	0	0	0	0	0	0	0	0	0	0	0	0	0	0	0	0	0	0	0	0	0	0
64ff3154-3d76-4e3e-83b0-75d5bdc0e01d	0322e00f-c1bd-45de-91f4-79140d960c87	64ff3154-3d76-4e3e-83b0-75d5bdc0e01d_gdc_realn_rehead.bam	Sequencing Reads	Aligned Reads	TCGA-KIRC	TCGA-CJ-5677	TCGA-CJ-5677-01A	Primary Tumor	0	0	0	0	0	0	0	0	0	0	0	0	0	0	0	0	0	0	0	0	0	0	0	0	0	0	0	0	0	0	0	0	0	0	0	0	0	0	0	0	0
f5ed935c-5676-42ae-8510-2c6b625ba64d	cb0d5196-2e0d-4d13-8cca-e922465d0fd7	f5ed935c-5676-42ae-8510-2c6b625ba64d_gdc_realn_rehead.bam	Sequencing Reads	Aligned Reads	TCGA-KIRC	TCGA-B8-A54J	TCGA-B8-A54J-01A	Primary Tumor	0	1	1	0	0	1	0	0	0	0	1	0	0	0	0	0	0	0	0	0	0	0	0	0	0	0	0	0	0	0	0	0	0	0	0	0	0	0	0	0	0
a0bd53a8-44e3-4bda-a2e5-ddd93ca67dc8	798d3b35-fac2-40e8-ad70-62bb41a013c6	a0bd53a8-44e3-4bda-a2e5-ddd93ca67dc8_gdc_realn_rehead.bam	Sequencing Reads	Aligned Reads	TCGA-KIRC	TCGA-B0-4817	TCGA-B0-4817-01A	Primary Tumor	1	0	0	1	0	0	0	0	0	1	0	0	0	0	0	0	0	0	0	0	0	0	0	0	0	0	0	0	0	0	0	0	0	0	0	0	0	0	0	0	0
d5989af8-909b-4a0c-8889-a8fcd62e3106	6dad9e34-1838-4e43-a253-d54cc1bbc23f	d5989af8-909b-4a0c-8889-a8fcd62e3106_gdc_realn_rehead.bam	Sequencing Reads	Aligned Reads	TCGA-KIRC	TCGA-CJ-6031	TCGA-CJ-6031-01A	Primary Tumor	0	1	1	0	0	0	0	0	0	0	1	0	0	0	0	0	0	0	0	0	0	0	0	0	0	0	0	0	0	0	0	0	0	0	0	0	0	0	0	0	0
7d93f368-5f84-4a89-9001-9fc3969415d0	98a01e14-907d-4671-8a41-f79be6a16e11	7d93f368-5f84-4a89-9001-9fc3969415d0_gdc_realn_rehead.bam	Sequencing Reads	Aligned Reads	TCGA-KIRC	TCGA-AK-3425	TCGA-AK-3425-01A	Primary Tumor	0	0	0	0	0	0	0	0	0	0	0	0	0	0	0	0	0	0	0	0	0	0	0	0	0	0	0	0	0	0	0	0	0	0	0	0	0	0	0	0	0
276c0552-797d-4610-8d7b-b9889b4b52f4	ad1f1a07-6c69-4087-a39a-b4d6c07886a9	276c0552-797d-4610-8d7b-b9889b4b52f4_gdc_realn_rehead.bam	Sequencing Reads	Aligned Reads	TCGA-KIRC	TCGA-A3-3382	TCGA-A3-3382-01A	Primary Tumor	1	0	0	0	1	1	1	0	0	0	0	0	0	0	0	0	0	0	0	0	0	0	0	0	0	0	0	0	0	0	0	0	0	0	0	0	0	0	0	0	0
b256832b-dfd9-46e7-b4d4-bdedae6bb3b2	0ea21cd7-e564-426f-a633-beac75931c54	b256832b-dfd9-46e7-b4d4-bdedae6bb3b2_gdc_realn_rehead.bam	Sequencing Reads	Aligned Reads	TCGA-KIRC	TCGA-CZ-5982	TCGA-CZ-5982-11A	Solid Tissue Normal	1	0	0	1	1	0	0	0	0	0	0	0	0	0	0	0	0	0	0	0	0	0	0	0	0	0	0	0	0	0	0	0	0	0	0	0	0	0	0	0	0
26a1880a-a6e1-48a6-9d06-7e0558c88d7c	52225bab-10ea-45f9-8234-6cacdccd0980	26a1880a-a6e1-48a6-9d06-7e0558c88d7c_gdc_realn_rehead.bam	Sequencing Reads	Aligned Reads	TCGA-KIRC	TCGA-BP-4173	TCGA-BP-4173-01A	Primary Tumor	0	0	0	0	0	1	1	0	0	1	0	0	0	0	0	0	0	0	0	0	0	0	0	0	0	0	0	0	0	0	0	0	0	0	0	0	1	0	0	0	0
9aa5248e-6e60-440d-bc7e-47afc639e72b	7f37aacd-d295-4c80-bce5-a26cb0666cf3	9aa5248e-6e60-440d-bc7e-47afc639e72b_gdc_realn_rehead.bam	Sequencing Reads	Aligned Reads	TCGA-KIRC	TCGA-B0-5690	TCGA-B0-5690-11A	Solid Tissue Normal	0	1	0	0	1	0	0	0	0	0	1	0	0	0	0	0	0	0	1	0	0	0	0	0	0	0	0	0	0	0	0	0	0	0	0	0	0	0	0	0	0
b20daefd-28ab-466b-985a-1dbba2adcb1d	990d79f5-d962-4431-bdaf-55d1ee7f64a9	b20daefd-28ab-466b-985a-1dbba2adcb1d_gdc_realn_rehead.bam	Sequencing Reads	Aligned Reads	TCGA-KIRC	TCGA-B2-5636	TCGA-B2-5636-01A	Primary Tumor	0	0	1	0	0	0	0	0	1	0	0	0	0	0	0	0	0	0	1	0	0	0	0	0	0	0	0	0	0	0	0	0	0	0	0	0	0	0	0	0	0
d01f1a29-49c5-45eb-a589-41dbf508f92d	3e5a6219-9215-4ef7-999c-1ea18b1db701	d01f1a29-49c5-45eb-a589-41dbf508f92d_gdc_realn_rehead.bam	Sequencing Reads	Aligned Reads	TCGA-KIRC	TCGA-BP-4327	TCGA-BP-4327-01A	Primary Tumor	0	1	0	1	0	0	0	1	1	0	0	0	0	0	0	0	0	0	0	0	0	0	0	0	0	0	0	0	0	0	0	0	0	0	0	0	0	0	0	0	0
3b61c256-387d-4bb8-866e-68a5c0173654	3dcf1d30-a8bb-4884-a6ed-4cc017daee2c	3b61c256-387d-4bb8-866e-68a5c0173654_gdc_realn_rehead.bam	Sequencing Reads	Aligned Reads	TCGA-KIRC	TCGA-B2-3923	TCGA-B2-3923-01A	Primary Tumor	1	0	0	0	0	0	0	0	0	0	0	0	0	0	0	0	0	0	0	0	0	0	0	0	0	0	0	0	0	0	0	0	0	0	0	0	0	0	0	0	0
22ecba67-bfa6-4be0-bf92-fae52ce7d4c1	0f325f5c-0255-46e4-83f0-520f61909a90	22ecba67-bfa6-4be0-bf92-fae52ce7d4c1_gdc_realn_rehead.bam	Sequencing Reads	Aligned Reads	TCGA-KIRC	TCGA-B0-4691	TCGA-B0-4691-01A	Primary Tumor	0	0	0	0	0	0	0	0	1	0	0	0	0	0	0	0	0	0	0	0	0	0	0	0	0	0	0	0	0	0	0	0	0	0	0	0	0	0	0	0	0
9028d5e4-882a-40b8-a16f-6b5865d2df78	67b53212-1045-42ad-973b-6c886c4292e2	9028d5e4-882a-40b8-a16f-6b5865d2df78_gdc_realn_rehead.bam	Sequencing Reads	Aligned Reads	TCGA-KIRC	TCGA-B8-5550	TCGA-B8-5550-01A	Primary Tumor	0	0	1	0	0	0	0	0	0	0	0	0	0	0	0	0	0	0	0	0	0	0	0	0	0	0	0	0	0	0	0	0	0	0	0	0	0	0	0	0	0
450b2028-0e46-4ce6-b99f-7fb1f52e542a	b451bde5-c863-48cd-8165-83546061842e	450b2028-0e46-4ce6-b99f-7fb1f52e542a_gdc_realn_rehead.bam	Sequencing Reads	Aligned Reads	TCGA-KIRC	TCGA-AK-3431	TCGA-AK-3431-01A	Primary Tumor	0	0	0	0	0	0	0	0	0	0	0	0	0	0	0	0	0	0	0	0	0	0	0	0	0	0	0	0	0	0	0	0	0	0	0	0	0	0	0	0	0
8acc39b1-a8cb-4999-ad1d-d52ba486b1f2	53134388-55cd-41b4-8631-9c72947906e8	8acc39b1-a8cb-4999-ad1d-d52ba486b1f2_gdc_realn_rehead.bam	Sequencing Reads	Aligned Reads	TCGA-KIRC	TCGA-CJ-4871	TCGA-CJ-4871-01A	Primary Tumor	0	0	1	1	0	0	0	0	0	0	0	0	0	0	0	0	0	0	0	0	0	0	0	0	0	0	0	0	0	0	0	0	0	0	0	0	0	0	0	0	0
47403f84-60f7-40d0-97d0-e8eaf2f179fe	8bd8ee77-eaad-499b-a422-bf4239976747	47403f84-60f7-40d0-97d0-e8eaf2f179fe_gdc_realn_rehead.bam	Sequencing Reads	Aligned Reads	TCGA-KIRC	TCGA-CZ-4863	TCGA-CZ-4863-01A	Primary Tumor	0	1	0	0	1	0	0	0	0	0	0	0	0	0	0	0	0	0	0	0	0	0	0	0	0	0	0	0	0	0	0	0	0	0	0	0	0	0	0	0	0
04fa8936-25aa-432f-a718-338770dc6acc	68f4b3f3-1a8b-4d23-8381-a505573bbd4e	04fa8936-25aa-432f-a718-338770dc6acc_gdc_realn_rehead.bam	Sequencing Reads	Aligned Reads	TCGA-KIRC	TCGA-BP-4998	TCGA-BP-4998-01A	Primary Tumor	0	0	1	0	0	0	0	0	0	0	0	0	0	0	0	0	0	0	0	0	0	0	0	0	0	0	0	0	0	0	0	0	0	0	0	0	0	0	0	0	0
37abecef-91c8-46ff-9dcc-70ff2904f66d	3fce14df-7224-4182-acd2-ff27a21335f6	37abecef-91c8-46ff-9dcc-70ff2904f66d_gdc_realn_rehead.bam	Sequencing Reads	Aligned Reads	TCGA-KIRC	TCGA-B2-5633	TCGA-B2-5633-01B	Primary Tumor	0	0	1	0	0	0	0	0	0	0	0	0	0	0	0	0	0	0	0	0	0	0	0	0	0	0	0	0	0	0	0	0	0	0	0	0	0	0	0	0	0
6f53aa26-bd65-48d8-a8ef-4e4e21bd20ae	c88210a9-902e-4c63-80b0-94d77a8fc8c0	6f53aa26-bd65-48d8-a8ef-4e4e21bd20ae_gdc_realn_rehead.bam	Sequencing Reads	Aligned Reads	TCGA-KIRC	TCGA-CZ-4854	TCGA-CZ-4854-01A	Primary Tumor	0	0	0	0	0	0	0	0	0	0	0	0	0	0	0	0	0	0	0	0	0	1	0	0	0	0	0	0	0	0	0	0	0	0	0	0	0	0	0	0	0
4c71a15b-95a6-4c0b-bf8c-cebf1ae1519e	acac642e-212a-49b6-a64a-e3bd69ac105f	4c71a15b-95a6-4c0b-bf8c-cebf1ae1519e_gdc_realn_rehead.bam	Sequencing Reads	Aligned Reads	TCGA-KIRC	TCGA-CJ-5671	TCGA-CJ-5671-01A	Primary Tumor	0	0	0	0	0	0	0	0	0	0	0	0	0	0	0	0	0	0	0	0	0	0	0	0	0	0	0	0	0	0	0	0	0	0	0	0	0	0	0	0	0
034c80ff-d75b-40ae-bc9a-999b4347e520	55ac2d51-19a3-4172-a434-eb108a556677	034c80ff-d75b-40ae-bc9a-999b4347e520_gdc_realn_rehead.bam	Sequencing Reads	Aligned Reads	TCGA-KIRC	TCGA-B0-4827	TCGA-B0-4827-01A	Primary Tumor	0	0	0	1	0	0	0	0	0	0	0	0	0	0	0	0	0	0	0	0	0	0	0	0	0	0	0	0	0	0	0	0	0	0	0	0	0	0	0	0	0
9e01d9ab-5a61-46e5-a610-a51fa538b951	53f77338-d5eb-491a-ae1b-e80d7217aac6	9e01d9ab-5a61-46e5-a610-a51fa538b951_gdc_realn_rehead.bam	Sequencing Reads	Aligned Reads	TCGA-KIRC	TCGA-AK-3460	TCGA-AK-3460-01A	Primary Tumor	0	1	1	0	0	0	0	0	0	0	0	0	0	0	0	0	0	0	0	0	0	0	0	0	0	0	0	0	0	0	0	0	0	0	0	0	0	0	0	0	0
7336eaf8-7ace-439f-a2e1-4167c836919e	3e9a747b-16f3-4a45-b63b-73ea9b6620fe	7336eaf8-7ace-439f-a2e1-4167c836919e_gdc_realn_rehead.bam	Sequencing Reads	Aligned Reads	TCGA-KIRC	TCGA-CJ-4643	TCGA-CJ-4643-01A	Primary Tumor	1	1	0	0	0	0	0	0	0	0	0	0	0	0	0	0	0	0	0	0	0	0	0	0	0	0	0	0	0	0	0	0	0	0	0	0	0	0	0	0	0
c8e5dfe5-6d32-4bcf-bd4f-5dd39abee350	10c8040d-b314-455a-a59a-8a2c9f148416	c8e5dfe5-6d32-4bcf-bd4f-5dd39abee350_gdc_realn_rehead.bam	Sequencing Reads	Aligned Reads	TCGA-KIRC	TCGA-B0-5095	TCGA-B0-5095-01A	Primary Tumor	1	0	0	1	0	0	0	0	0	0	0	0	0	0	0	0	0	0	0	0	0	0	0	0	0	0	0	0	0	0	0	0	0	0	0	0	0	0	0	0	0
ba1f536d-19b4-4753-b51b-e6ba1be753a6	9365e48a-32db-4619-8744-679944fca8df	ba1f536d-19b4-4753-b51b-e6ba1be753a6_gdc_realn_rehead.bam	Sequencing Reads	Aligned Reads	TCGA-KIRC	TCGA-AK-3465	TCGA-AK-3465-01A	Primary Tumor	1	1	1	0	0	0	0	0	0	0	0	0	0	0	0	0	0	0	1	0	0	0	0	0	0	0	0	0	0	0	0	0	0	0	0	0	0	0	0	0	0
8dcf23be-f7e5-4b1f-9973-5710d0262972	b731b767-adf1-4594-bd18-bcddff77ef89	8dcf23be-f7e5-4b1f-9973-5710d0262972_gdc_realn_rehead.bam	Sequencing Reads	Aligned Reads	TCGA-KIRC	TCGA-CJ-4912	TCGA-CJ-4912-01A	Primary Tumor	0	0	0	0	0	1	0	0	0	1	0	0	0	0	0	0	1	0	0	0	0	0	0	0	0	0	0	0	0	0	0	0	0	0	0	0	0	0	0	0	0
bc70a20d-35c8-475a-981b-ce7d8a1e6de9	9a370d32-e48e-4a30-9455-5e85fcb06e5b	bc70a20d-35c8-475a-981b-ce7d8a1e6de9_gdc_realn_rehead.bam	Sequencing Reads	Aligned Reads	TCGA-KIRC	TCGA-B0-5701	TCGA-B0-5701-01A	Primary Tumor	0	0	0	1	0	0	0	0	0	0	0	0	0	0	0	0	0	0	0	0	0	0	0	0	0	0	0	0	0	0	0	0	0	0	0	0	0	0	0	0	0
1bf1906d-505f-46f3-9636-4fdd2414093d	80f503a3-90bc-4d8d-8732-df61c87a0f9d	1bf1906d-505f-46f3-9636-4fdd2414093d_gdc_realn_rehead.bam	Sequencing Reads	Aligned Reads	TCGA-KIRC	TCGA-B0-4694	TCGA-B0-4694-01A	Primary Tumor	0	0	1	1	0	1	0	0	0	0	0	0	0	0	0	0	0	0	0	0	0	0	0	0	0	0	0	0	0	0	0	0	0	0	0	0	0	0	0	0	0
ed0a65c2-4b4d-4aaa-b95e-5fc66b15807c	018f6cc2-b8ba-4abf-826f-4cc2f7243412	ed0a65c2-4b4d-4aaa-b95e-5fc66b15807c_gdc_realn_rehead.bam	Sequencing Reads	Aligned Reads	TCGA-KIRC	TCGA-B8-5159	TCGA-B8-5159-01A	Primary Tumor	0	1	0	0	0	0	0	0	0	0	0	0	0	0	0	0	0	0	0	0	0	0	0	0	0	0	0	0	0	0	0	0	0	0	0	0	0	0	0	0	0
2361ce87-6c08-4c90-a2d1-2046b274faef	c7ede939-6dae-47f2-ac5b-8a2b0d592fa2	2361ce87-6c08-4c90-a2d1-2046b274faef_gdc_realn_rehead.bam	Sequencing Reads	Aligned Reads	TCGA-KIRC	TCGA-B0-4815	TCGA-B0-4815-01A	Primary Tumor	0	1	0	0	0	0	0	0	1	0	0	0	0	0	0	0	0	0	0	0	0	0	0	0	0	0	0	0	0	0	0	0	0	0	0	0	0	0	0	0	0
86e7256c-a144-4549-9cfa-535164326ba9	e7658401-3510-404a-bd06-a6ad83848c11	86e7256c-a144-4549-9cfa-535164326ba9_gdc_realn_rehead.bam	Sequencing Reads	Aligned Reads	TCGA-KIRC	TCGA-CZ-5987	TCGA-CZ-5987-01A	Primary Tumor	1	0	0	0	1	1	0	0	0	0	0	0	0	0	0	0	0	0	0	0	0	0	0	0	0	0	0	0	0	0	0	0	0	0	0	0	0	0	0	0	0
2a3d7da4-268c-412e-8a0a-8fbadfa59417	1150aaab-6d69-4ac1-8fb0-4bf4ba8b6b8b	2a3d7da4-268c-412e-8a0a-8fbadfa59417_gdc_realn_rehead.bam	Sequencing Reads	Aligned Reads	TCGA-KIRC	TCGA-EU-5905	TCGA-EU-5905-01A	Primary Tumor	0	0	1	1	0	0	0	0	0	0	0	0	0	0	0	0	0	0	0	0	0	0	0	0	0	0	0	0	0	0	0	0	0	0	0	0	0	0	0	0	0
29da9d01-c01b-44ea-bc5d-faac4306987b	60fc1f14-5d4e-4be5-ba22-40023c40213b	29da9d01-c01b-44ea-bc5d-faac4306987b_gdc_realn_rehead.bam	Sequencing Reads	Aligned Reads	TCGA-KIRC	TCGA-CJ-6030	TCGA-CJ-6030-01A	Primary Tumor	0	0	0	0	0	0	0	0	0	0	0	0	0	0	0	0	0	0	0	0	0	0	0	0	0	0	0	0	0	0	0	0	0	0	0	0	0	0	0	0	0
d01b62bd-75d6-4cb7-adc7-04f00dd946d0	56c316a6-850d-4d39-946e-5652cda73335	d01b62bd-75d6-4cb7-adc7-04f00dd946d0_gdc_realn_rehead.bam	Sequencing Reads	Aligned Reads	TCGA-KIRC	TCGA-BP-4349	TCGA-BP-4349-01A	Primary Tumor	0	0	0	1	0	1	0	0	0	0	0	0	0	0	0	0	0	0	0	0	0	0	0	0	0	0	0	0	0	0	0	0	0	0	0	0	0	0	0	0	0
90ee1f43-86cf-41a8-b749-a8298255c795	fd7ff8d3-5a2e-471a-8681-64aa1443d319	90ee1f43-86cf-41a8-b749-a8298255c795_gdc_realn_rehead.bam	Sequencing Reads	Aligned Reads	TCGA-KIRC	TCGA-CZ-5462	TCGA-CZ-5462-11A	Solid Tissue Normal	1	0	1	0	0	1	0	0	0	0	0	0	0	0	0	0	0	0	0	0	0	0	0	0	0	0	0	0	0	0	0	0	0	0	0	0	0	0	0	0	0
40887a1c-9035-4bdd-98f6-8ede8c000916	cb2a4d4d-a29a-43f4-a260-9c2abd5b6231	40887a1c-9035-4bdd-98f6-8ede8c000916_gdc_realn_rehead.bam	Sequencing Reads	Aligned Reads	TCGA-KIRC	TCGA-CZ-5989	TCGA-CZ-5989-11A	Solid Tissue Normal	0	1	1	0	0	1	0	0	0	0	0	0	0	0	0	0	0	0	0	0	0	0	0	0	0	0	0	0	0	0	0	0	0	0	0	0	0	0	0	0	0
7590adc7-b3a0-44e0-a9c1-eb3c10d775aa	e3656439-4c1d-4911-9231-47d4f17275cd	7590adc7-b3a0-44e0-a9c1-eb3c10d775aa_gdc_realn_rehead.bam	Sequencing Reads	Aligned Reads	TCGA-KIRC	TCGA-BP-4177	TCGA-BP-4177-01A	Primary Tumor	0	1	1	1	0	0	1	0	0	0	1	0	0	0	0	0	1	0	0	0	0	0	0	0	0	0	0	0	0	0	0	0	0	0	0	0	0	0	0	0	0
7a44be9a-e5f7-44f6-a257-c25e49739dce	c3edb9e0-7b3d-4d01-af6a-bb6fb854554b	7a44be9a-e5f7-44f6-a257-c25e49739dce_gdc_realn_rehead.bam	Sequencing Reads	Aligned Reads	TCGA-KIRC	TCGA-BP-4795	TCGA-BP-4795-01A	Primary Tumor	1	1	0	1	0	0	0	1	0	0	0	0	0	0	0	0	0	0	0	0	0	0	0	0	0	0	0	0	0	0	0	0	0	0	0	0	0	0	0	0	0
d4fbd2e0-c618-4ab2-bca4-9ab06e6513f8	c04edf14-1ab0-4b0f-a28b-4294641b6121	d4fbd2e0-c618-4ab2-bca4-9ab06e6513f8_gdc_realn_rehead.bam	Sequencing Reads	Aligned Reads	TCGA-KIRC	TCGA-CJ-5675	TCGA-CJ-5675-01A	Primary Tumor	0	0	0	0	0	0	0	0	0	0	0	0	0	0	0	0	0	0	0	0	0	0	0	0	0	0	0	0	0	0	0	0	0	0	0	0	0	0	0	0	0
0e3d0ad3-84d5-43dd-84ff-d170a8ca41ef	402a019a-6f30-4000-b432-4ce15266f9c4	0e3d0ad3-84d5-43dd-84ff-d170a8ca41ef_gdc_realn_rehead.bam	Sequencing Reads	Aligned Reads	TCGA-KIRC	TCGA-BP-5194	TCGA-BP-5194-01A	Primary Tumor	0	0	1	0	0	0	0	0	0	0	0	0	0	0	0	0	0	0	0	0	0	0	0	0	0	0	0	0	0	0	0	0	0	0	0	0	1	0	0	0	0
1fd990b0-339b-4a0e-97b5-5a643451af6b	ee9dddb6-17f7-4659-a21c-14e8f5858746	1fd990b0-339b-4a0e-97b5-5a643451af6b_gdc_realn_rehead.bam	Sequencing Reads	Aligned Reads	TCGA-KIRC	TCGA-CZ-5451	TCGA-CZ-5451-11A	Solid Tissue Normal	0	0	1	1	0	0	0	0	0	0	0	0	0	0	0	0	0	0	0	0	0	0	0	0	0	0	0	0	0	0	0	0	0	0	0	0	0	0	0	0	0
6a8bc801-38eb-4a36-a041-325045a236ca	02b8bc07-b070-4b42-afab-3dcfc7aa1ab6	6a8bc801-38eb-4a36-a041-325045a236ca_gdc_realn_rehead.bam	Sequencing Reads	Aligned Reads	TCGA-KIRC	TCGA-B0-5096	TCGA-B0-5096-01A	Primary Tumor	1	0	0	0	0	0	0	0	0	1	1	0	0	0	0	0	0	0	0	0	0	0	0	0	0	0	0	0	0	0	0	0	0	0	0	0	0	0	0	0	0
42917be5-24ef-490c-8245-8ad9babd44c0	1090ddac-db40-46f0-87a3-dd33d89fa3e0	42917be5-24ef-490c-8245-8ad9babd44c0_gdc_realn_rehead.bam	Sequencing Reads	Aligned Reads	TCGA-KIRC	TCGA-B0-4816	TCGA-B0-4816-01A	Primary Tumor	0	1	0	0	0	0	0	0	0	0	0	1	0	0	0	0	0	1	0	0	0	0	0	0	0	0	0	0	0	0	0	0	0	0	0	0	0	0	0	0	0
fcae502d-542e-4e45-837b-b7ce57c8fb25	993de198-91ad-43ba-b913-78f873c9afe2	fcae502d-542e-4e45-837b-b7ce57c8fb25_gdc_realn_rehead.bam	Sequencing Reads	Aligned Reads	TCGA-KIRC	TCGA-CW-6093	TCGA-CW-6093-01A	Primary Tumor	0	0	0	0	0	0	0	0	0	0	1	0	0	0	0	0	0	0	0	0	0	0	0	0	0	0	0	0	0	0	0	0	0	0	0	0	0	0	0	0	0
15e35199-1904-403f-89ab-f6d29974caa4	b183e95a-cc96-49dc-9c59-e252fcf6e692	15e35199-1904-403f-89ab-f6d29974caa4_gdc_realn_rehead.bam	Sequencing Reads	Aligned Reads	TCGA-KIRC	TCGA-A3-3313	TCGA-A3-3313-01A	Primary Tumor	0	1	0	1	0	0	0	0	0	0	0	0	0	0	0	0	0	0	0	0	0	0	0	0	0	0	0	0	0	0	0	0	0	0	0	0	0	0	0	0	0
4eb2e67d-9fc8-4abb-b8cc-67e8fceb0bcb	464d164a-9f6c-4134-b30b-10d0c1e9265a	4eb2e67d-9fc8-4abb-b8cc-67e8fceb0bcb_gdc_realn_rehead.bam	Sequencing Reads	Aligned Reads	TCGA-KIRC	TCGA-BP-4332	TCGA-BP-4332-01A	Primary Tumor	0	0	0	0	0	0	1	1	0	0	0	0	0	0	0	0	0	0	0	0	0	0	0	0	0	0	0	0	0	0	0	0	0	0	0	0	0	0	0	0	0
7424d44e-6b1d-48b0-b361-dd6eaa5a86b3	5848b195-3f4c-4892-89e1-a6703f09f2c5	7424d44e-6b1d-48b0-b361-dd6eaa5a86b3_gdc_realn_rehead.bam	Sequencing Reads	Aligned Reads	TCGA-KIRC	TCGA-B0-5709	TCGA-B0-5709-01A	Primary Tumor	0	1	1	0	0	0	0	0	0	0	0	0	0	0	0	0	0	0	0	0	0	0	0	0	0	0	0	0	0	0	0	0	0	0	0	0	0	0	0	0	0
89b8e7f2-d25a-41ce-96f0-6a0f5778e6bc	6b3d79ba-1f65-4984-ae6c-5663c796432a	89b8e7f2-d25a-41ce-96f0-6a0f5778e6bc_gdc_realn_rehead.bam	Sequencing Reads	Aligned Reads	TCGA-KIRC	TCGA-CZ-5984	TCGA-CZ-5984-11A	Solid Tissue Normal	0	0	0	1	0	0	0	1	1	0	0	0	0	0	0	0	0	0	0	0	0	0	0	0	0	0	0	0	0	0	0	0	0	0	0	0	0	0	0	0	0
886d5f65-825c-4ae3-9c9c-3eb00762a62a	77f8156d-70df-4e37-8315-096c2701e06b	886d5f65-825c-4ae3-9c9c-3eb00762a62a_gdc_realn_rehead.bam	Sequencing Reads	Aligned Reads	TCGA-KIRC	TCGA-AK-3458	TCGA-AK-3458-01A	Primary Tumor	1	0	0	0	0	0	0	0	0	0	1	0	0	0	0	0	0	0	0	0	0	0	0	0	0	0	0	0	0	0	0	0	0	0	0	0	0	0	0	0	0
25d65acc-5836-4e3d-babd-53f43ebde0fb	41f51515-4194-4375-ac0b-ded182f6d3e8	25d65acc-5836-4e3d-babd-53f43ebde0fb_gdc_realn_rehead.bam	Sequencing Reads	Aligned Reads	TCGA-KIRC	TCGA-CJ-4640	TCGA-CJ-4640-01A	Primary Tumor	1	1	1	0	1	0	0	1	0	0	0	0	0	0	0	0	0	0	0	0	0	0	0	0	0	0	0	0	0	0	0	0	0	0	0	0	0	0	0	0	0
d2515500-4be2-4473-8f73-645287e1578b	313922d1-693b-474f-a43c-51d07dd826fc	d2515500-4be2-4473-8f73-645287e1578b_gdc_realn_rehead.bam	Sequencing Reads	Aligned Reads	TCGA-KIRC	TCGA-B0-4843	TCGA-B0-4843-01A	Primary Tumor	1	0	1	0	0	0	0	0	0	0	0	0	1	0	0	0	0	1	0	0	0	0	0	0	0	0	0	0	0	0	0	0	0	0	0	0	0	0	0	0	0
307d34e5-4e20-4fcd-b5dc-81e675c98f57	0ca109b6-b1ab-47dd-8db4-2839bced7a6d	307d34e5-4e20-4fcd-b5dc-81e675c98f57_gdc_realn_rehead.bam	Sequencing Reads	Aligned Reads	TCGA-KIRC	TCGA-BP-5189	TCGA-BP-5189-01A	Primary Tumor	1	0	0	0	0	0	0	0	0	1	0	0	0	0	0	0	0	0	0	0	0	1	0	0	0	0	0	0	0	0	0	0	0	0	0	0	0	0	0	0	0
9380be3b-3345-4d0c-95bc-b5f29953bea5	cc63bc1d-a569-4278-b92f-693878af9f8e	9380be3b-3345-4d0c-95bc-b5f29953bea5_gdc_realn_rehead.bam	Sequencing Reads	Aligned Reads	TCGA-KIRC	TCGA-AK-3429	TCGA-AK-3429-01A	Primary Tumor	0	0	0	1	0	0	0	0	0	0	0	0	0	0	0	0	0	0	0	0	0	0	0	0	0	0	0	0	0	0	0	0	0	0	0	0	0	0	0	0	0
3f684e89-a2c5-469f-8271-32312440cce3	8a583b00-5833-44d5-9e44-412e374ffebb	3f684e89-a2c5-469f-8271-32312440cce3_gdc_realn_rehead.bam	Sequencing Reads	Aligned Reads	TCGA-KIRC	TCGA-B0-5703	TCGA-B0-5703-11A	Solid Tissue Normal	0	0	0	0	0	0	0	0	0	0	0	0	0	0	0	0	0	0	0	0	0	0	0	0	0	0	0	0	0	0	0	0	0	0	0	0	0	0	0	0	0
cb570026-b62d-417d-81d8-7abea83265f7	a94ceaa8-44cf-43c9-bf42-ef50856aada2	cb570026-b62d-417d-81d8-7abea83265f7_gdc_realn_rehead.bam	Sequencing Reads	Aligned Reads	TCGA-KIRC	TCGA-BP-4774	TCGA-BP-4774-01A	Primary Tumor	1	0	0	0	0	0	0	0	0	0	0	0	0	0	0	0	0	0	0	0	0	0	0	0	0	0	0	0	0	0	0	0	0	0	0	0	0	0	0	0	0
bfb41835-0dd5-4d1d-aaa9-e28dce4801cf	aad4ab2a-1bdc-48bf-b159-a51eb3615cac	bfb41835-0dd5-4d1d-aaa9-e28dce4801cf_gdc_realn_rehead.bam	Sequencing Reads	Aligned Reads	TCGA-KIRC	TCGA-BP-4971	TCGA-BP-4971-01A	Primary Tumor	0	0	1	0	0	0	0	0	0	1	0	0	0	0	0	0	0	0	0	0	0	0	0	0	0	0	0	0	0	0	0	0	0	0	0	0	0	0	0	0	0
bd087e8d-c7f1-4d9e-92f5-6826f18fcbfb	336cebb5-05b3-4601-8375-5f3f04e9fa6c	bd087e8d-c7f1-4d9e-92f5-6826f18fcbfb_gdc_realn_rehead.bam	Sequencing Reads	Aligned Reads	TCGA-KIRC	TCGA-B8-5549	TCGA-B8-5549-11A	Solid Tissue Normal	0	0	1	0	0	0	0	0	0	1	0	1	0	0	0	0	0	0	0	0	0	0	0	0	0	0	0	0	0	0	0	0	0	0	0	0	0	0	0	0	0
5b2bf696-028d-463f-a190-f3b04e196b6b	5d9b797d-c3ec-443d-8312-42a5981b9b3b	5b2bf696-028d-463f-a190-f3b04e196b6b_gdc_realn_rehead.bam	Sequencing Reads	Aligned Reads	TCGA-KIRC	TCGA-BP-4355	TCGA-BP-4355-01A	Primary Tumor	0	1	1	1	0	0	0	0	0	0	0	0	0	0	0	0	0	0	0	0	0	0	0	0	0	0	0	0	0	0	0	0	0	0	0	0	0	0	0	0	0
532dfea9-1d52-4a1a-a1ea-5cf78fb06a37	b5ed83e2-e549-43d7-a31b-d987ff836486	532dfea9-1d52-4a1a-a1ea-5cf78fb06a37_gdc_realn_rehead.bam	Sequencing Reads	Aligned Reads	TCGA-KIRC	TCGA-A3-A8OW	TCGA-A3-A8OW-01A	Primary Tumor	0	0	1	0	0	1	0	0	0	0	0	0	0	0	0	0	0	0	0	0	0	0	0	0	0	0	0	0	0	0	0	0	0	0	0	0	0	0	0	0	0
7c34b624-5546-4c3a-8886-5913cfc30f02	72f9dec5-5045-4cce-8814-2b5aa39f988a	7c34b624-5546-4c3a-8886-5913cfc30f02_gdc_realn_rehead.bam	Sequencing Reads	Aligned Reads	TCGA-KIRC	TCGA-A3-3349	TCGA-A3-3349-01A	Primary Tumor	1	0	0	0	0	1	0	0	0	0	0	0	1	0	0	0	0	0	0	0	0	0	0	0	0	0	0	0	0	0	0	0	0	0	0	0	0	0	0	0	0
deba2c86-76e7-4880-9259-195108704dbc	ecc902d0-524b-4a8a-a288-892bb754014d	deba2c86-76e7-4880-9259-195108704dbc_gdc_realn_rehead.bam	Sequencing Reads	Aligned Reads	TCGA-KIRC	TCGA-BP-4331	TCGA-BP-4331-01A	Primary Tumor	0	1	0	1	1	0	0	0	0	0	0	0	0	0	0	0	0	0	0	0	0	0	0	0	0	0	0	0	0	0	0	0	0	0	0	0	0	0	0	0	0
a9786ac4-d9b7-4fde-8cd8-11fd37c4c45e	75b428e6-b897-450b-8080-398f69dcbae9	a9786ac4-d9b7-4fde-8cd8-11fd37c4c45e_gdc_realn_rehead.bam	Sequencing Reads	Aligned Reads	TCGA-KIRC	TCGA-B0-5097	TCGA-B0-5097-01A	Primary Tumor	0	0	0	1	0	1	0	0	0	0	0	0	0	0	0	0	0	0	0	0	0	0	0	0	0	0	0	0	0	0	0	0	0	0	0	0	0	0	0	0	0
920e295e-93eb-4790-aabd-177b51ee9fb3	7fc0fb04-c957-4df6-b97a-ea2a6530d974	920e295e-93eb-4790-aabd-177b51ee9fb3_gdc_realn_rehead.bam	Sequencing Reads	Aligned Reads	TCGA-KIRC	TCGA-CZ-4858	TCGA-CZ-4858-01A	Primary Tumor	0	0	1	1	0	0	1	0	0	0	0	0	0	0	0	0	0	0	0	0	0	0	0	0	0	0	0	0	0	0	0	0	0	0	0	0	0	0	0	0	0
af8d5dc2-d607-43fe-b05a-ace5f78d6d3f	f3776dd4-c3f5-4485-ad76-ecdba0c0004c	af8d5dc2-d607-43fe-b05a-ace5f78d6d3f_gdc_realn_rehead.bam	Sequencing Reads	Aligned Reads	TCGA-KIRC	TCGA-CZ-5986	TCGA-CZ-5986-11A	Solid Tissue Normal	0	0	1	1	0	0	0	0	0	0	0	0	0	0	0	0	0	0	0	0	0	0	0	0	0	0	0	0	0	0	0	0	0	0	0	0	0	0	0	0	0
10b4265e-ed23-4206-a031-092c520e8de8	2efcf32e-9d39-4c37-bcd2-9492f1b15e6b	10b4265e-ed23-4206-a031-092c520e8de8_gdc_realn_rehead.bam	Sequencing Reads	Aligned Reads	TCGA-KIRC	TCGA-A3-3352	TCGA-A3-3352-01A	Primary Tumor	0	1	0	0	0	0	0	0	1	0	0	0	0	0	0	0	0	0	0	0	0	1	0	0	0	0	0	0	0	0	0	0	0	0	0	0	0	0	0	0	0
1e0a1aa7-3150-4956-884c-034cdd6c1d42	22db24a6-6cf0-4d4f-b1f7-719caa71de4e	1e0a1aa7-3150-4956-884c-034cdd6c1d42_gdc_realn_rehead.bam	Sequencing Reads	Aligned Reads	TCGA-KIRC	TCGA-A3-3372	TCGA-A3-3372-01A	Primary Tumor	0	0	0	1	0	0	0	0	0	0	0	0	1	0	0	0	0	1	0	0	0	0	0	0	0	0	0	0	0	0	0	0	0	0	0	0	0	0	0	0	0
e581f500-c4ea-41f4-b7f7-4dc4d7e8fae9	1f7a4903-6ef9-4b11-8416-2f9e3c4aa152	e581f500-c4ea-41f4-b7f7-4dc4d7e8fae9_gdc_realn_rehead.bam	Sequencing Reads	Aligned Reads	TCGA-KIRC	TCGA-BP-5201	TCGA-BP-5201-01A	Primary Tumor	0	1	0	0	0	0	0	0	0	0	0	0	0	0	0	0	0	0	0	0	0	0	0	0	0	0	0	0	0	0	0	0	0	0	0	0	0	0	0	0	0
291bddd3-1751-419b-99ca-d2c39f5c4bac	13355a12-ce16-4e52-93b7-17c0c29270d0	291bddd3-1751-419b-99ca-d2c39f5c4bac_gdc_realn_rehead.bam	Sequencing Reads	Aligned Reads	TCGA-KIRC	TCGA-B0-5115	TCGA-B0-5115-01A	Primary Tumor	1	1	1	0	0	0	0	0	0	1	0	0	0	0	0	0	0	0	0	0	0	0	0	0	0	0	0	0	0	0	0	0	0	0	0	0	0	0	0	0	0
170d6409-f0b3-4c29-b74e-2677f2802963	9e65e876-7706-49d8-b2a0-93640fd069a2	170d6409-f0b3-4c29-b74e-2677f2802963_gdc_realn_rehead.bam	Sequencing Reads	Aligned Reads	TCGA-KIRC	TCGA-CJ-5679	TCGA-CJ-5679-11A	Solid Tissue Normal	1	0	1	0	0	1	0	0	0	0	0	0	0	0	0	0	0	0	0	0	0	0	0	0	0	0	0	0	0	0	0	0	0	0	0	0	0	0	0	0	0
b6a16ff5-c1eb-4225-b014-1c68d85841c5	b9293ace-9f56-4862-a7ba-a14d20457e16	b6a16ff5-c1eb-4225-b014-1c68d85841c5_gdc_realn_rehead.bam	Sequencing Reads	Aligned Reads	TCGA-KIRC	TCGA-B0-4696	TCGA-B0-4696-01A	Primary Tumor	1	0	0	0	0	0	0	0	1	0	0	0	0	0	0	0	0	0	0	0	0	0	0	0	0	0	0	0	0	0	0	0	0	0	0	0	0	0	0	0	0
f7098557-67b1-4473-bfb2-5393e2cd1a69	d8fced7a-7f5a-408d-98e5-6617b0e341e9	f7098557-67b1-4473-bfb2-5393e2cd1a69_gdc_realn_rehead.bam	Sequencing Reads	Aligned Reads	TCGA-KIRC	TCGA-A3-3311	TCGA-A3-3311-01A	Primary Tumor	1	0	1	0	0	0	0	0	0	0	0	0	0	0	0	0	0	0	0	0	0	0	0	0	0	0	0	0	0	0	0	0	0	0	0	0	0	0	0	0	0
1490f4a9-39ff-4e03-88a6-cfd4aa73c5f5	22a639d7-f3cf-4a09-b52b-825cb9c30548	1490f4a9-39ff-4e03-88a6-cfd4aa73c5f5_gdc_realn_rehead.bam	Sequencing Reads	Aligned Reads	TCGA-KIRC	TCGA-BP-4775	TCGA-BP-4775-01A	Primary Tumor	0	0	0	0	0	0	0	0	0	0	0	0	0	0	0	0	0	0	0	0	0	1	0	0	0	0	0	0	0	0	0	0	0	0	0	0	0	0	0	0	0
45c101ca-e0a4-4115-ad08-93defefdf1a7	a2ad7348-fce7-4d22-9f05-f0287c33b3c3	45c101ca-e0a4-4115-ad08-93defefdf1a7_gdc_realn_rehead.bam	Sequencing Reads	Aligned Reads	TCGA-KIRC	TCGA-B0-5100	TCGA-B0-5100-01A	Primary Tumor	1	0	0	1	0	0	0	0	0	0	0	0	0	0	0	0	0	0	0	0	0	0	0	0	0	0	0	0	0	0	0	0	0	0	0	0	0	0	0	0	0
4ca4bb7a-a3e6-45d9-b256-0b1615685b3a	5eee11a2-19f5-43de-afed-101942b1437d	4ca4bb7a-a3e6-45d9-b256-0b1615685b3a_gdc_realn_rehead.bam	Sequencing Reads	Aligned Reads	TCGA-KIRC	TCGA-CJ-4886	TCGA-CJ-4886-01A	Primary Tumor	0	1	0	0	0	1	0	0	0	0	1	0	0	0	0	0	0	0	0	0	0	0	0	0	0	0	0	0	0	0	0	0	0	0	0	0	0	0	0	0	0
e64e37f5-2cc5-493c-9ebb-e25d818b33e1	d71f2b8e-0776-4199-88e3-40beadb5fc73	e64e37f5-2cc5-493c-9ebb-e25d818b33e1_gdc_realn_rehead.bam	Sequencing Reads	Aligned Reads	TCGA-KIRC	TCGA-B0-5697	TCGA-B0-5697-01A	Primary Tumor	1	0	0	0	0	1	0	0	0	1	0	0	0	0	0	0	0	0	0	0	0	0	0	0	0	0	0	0	0	0	0	0	0	0	0	0	0	0	0	0	0
04ff537d-5773-4f78-98fd-3dd681c9385f	21b007e4-5d67-4fca-87c9-a4dceb457feb	04ff537d-5773-4f78-98fd-3dd681c9385f_gdc_realn_rehead.bam	Sequencing Reads	Aligned Reads	TCGA-KIRC	TCGA-BP-4777	TCGA-BP-4777-01A	Primary Tumor	1	1	0	0	0	0	0	0	0	1	0	0	0	0	0	0	0	0	0	0	0	0	0	0	0	0	0	0	0	0	0	0	0	0	0	0	0	0	0	0	0
9468b34a-4e75-4577-9de0-918f1c690607	575bc7d9-25d5-4c6f-bebf-b1ca61dabc56	9468b34a-4e75-4577-9de0-918f1c690607_gdc_realn_rehead.bam	Sequencing Reads	Aligned Reads	TCGA-KIRC	TCGA-A3-3331	TCGA-A3-3331-01A	Primary Tumor	1	0	0	0	0	0	0	0	0	0	1	0	1	0	0	0	0	0	0	0	0	0	0	0	0	0	0	0	0	0	0	0	0	0	0	0	0	0	0	0	0
31627b56-a6ea-48ce-942b-162943a5e197	3cdc61ff-fc36-4d93-97fd-6be35f1e37cf	31627b56-a6ea-48ce-942b-162943a5e197_gdc_realn_rehead.bam	Sequencing Reads	Aligned Reads	TCGA-KIRC	TCGA-B0-5697	TCGA-B0-5697-11A	Solid Tissue Normal	0	0	0	0	0	0	0	0	0	0	0	0	0	0	0	0	0	0	0	0	0	0	0	0	0	0	0	0	0	0	0	0	0	0	0	0	0	0	0	0	0
db379eaf-b302-4c0f-a607-e704be2304e3	7ba9a308-9aca-4f2e-9d31-54b6a28dc989	db379eaf-b302-4c0f-a607-e704be2304e3_gdc_realn_rehead.bam	Sequencing Reads	Aligned Reads	TCGA-KIRC	TCGA-B0-4828	TCGA-B0-4828-01A	Primary Tumor	0	0	0	1	0	0	0	0	0	0	0	0	0	0	0	0	0	0	0	0	0	1	0	0	0	0	0	0	0	0	0	0	0	0	0	0	0	0	0	0	0
cd47075c-cf87-488d-814e-bbcfe75c2d28	7193ae75-63cd-4b1f-bda8-f9a5451a528b	cd47075c-cf87-488d-814e-bbcfe75c2d28_gdc_realn_rehead.bam	Sequencing Reads	Aligned Reads	TCGA-KIRC	TCGA-BP-4973	TCGA-BP-4973-01A	Primary Tumor	1	1	1	0	0	0	1	0	1	0	0	0	0	0	0	0	0	0	0	0	0	0	0	0	0	0	0	0	0	0	0	0	0	0	0	0	0	0	0	0	0
7d7e1e2d-950d-424b-88ba-718d6a90c102	694dadde-1b8a-4e3c-a617-9c17d8672d50	7d7e1e2d-950d-424b-88ba-718d6a90c102_gdc_realn_rehead.bam	Sequencing Reads	Aligned Reads	TCGA-KIRC	TCGA-CJ-6033	TCGA-CJ-6033-01A	Primary Tumor	0	1	1	0	1	0	0	0	1	0	0	0	0	0	0	0	0	0	0	0	0	0	0	0	0	0	0	0	0	0	0	0	0	0	0	0	0	0	0	0	0
1173dcce-a6e6-4c36-828e-ac654ae59bee	fa49b20d-57bd-48c9-b47e-8517066fafdf	1173dcce-a6e6-4c36-828e-ac654ae59bee_gdc_realn_rehead.bam	Sequencing Reads	Aligned Reads	TCGA-KIRC	TCGA-A3-A8OV	TCGA-A3-A8OV-01A	Primary Tumor	1	1	0	0	1	0	0	0	0	0	0	0	0	0	0	0	0	0	0	0	0	0	0	0	0	0	0	0	0	0	0	0	0	0	0	0	0	0	0	0	0
0bee308d-d2a6-4767-908e-12b34b4b3269	75f96a72-0734-423a-8e66-89eb7b2d032d	0bee308d-d2a6-4767-908e-12b34b4b3269_gdc_realn_rehead.bam	Sequencing Reads	Aligned Reads	TCGA-KIRC	TCGA-BP-5199	TCGA-BP-5199-01A	Primary Tumor	0	0	1	0	0	1	0	0	0	0	0	0	0	0	0	0	0	0	0	0	0	0	0	0	0	0	0	0	0	0	0	0	0	0	0	0	0	0	0	0	0
0db52d2e-6116-406f-8bf4-b7cc9ebda7de	b1ae5b87-018d-4787-afbf-b96af95b33f7	0db52d2e-6116-406f-8bf4-b7cc9ebda7de_gdc_realn_rehead.bam	Sequencing Reads	Aligned Reads	TCGA-KIRC	TCGA-A3-3320	TCGA-A3-3320-01A	Primary Tumor	1	0	0	0	1	1	1	0	0	0	0	0	0	0	0	0	0	0	0	0	0	1	0	0	0	0	0	0	0	0	0	0	0	0	0	0	0	0	0	0	0
386aea45-0f05-43fb-90a7-e0bd8f7d3a0e	7ec21f18-0b9b-4321-8b4e-1726c3bb215c	386aea45-0f05-43fb-90a7-e0bd8f7d3a0e_gdc_realn_rehead.bam	Sequencing Reads	Aligned Reads	TCGA-KIRC	TCGA-BP-4965	TCGA-BP-4965-01A	Primary Tumor	0	0	1	0	0	1	0	1	0	0	1	0	0	0	0	0	0	0	0	0	0	0	0	0	0	0	0	0	0	0	0	0	0	0	0	0	0	0	0	0	0
5380da58-8d23-4e30-adec-b3cd818e06f6	70fc405b-55e6-4df2-b18e-0a167c6a489f	5380da58-8d23-4e30-adec-b3cd818e06f6_gdc_realn_rehead.bam	Sequencing Reads	Aligned Reads	TCGA-KIRC	TCGA-A3-3319	TCGA-A3-3319-01A	Primary Tumor	0	0	1	0	0	1	1	0	0	0	0	0	0	0	0	0	0	0	0	0	0	0	0	0	0	0	0	0	0	0	0	0	0	0	1	0	0	0	0	0	0
5e37c003-67db-41db-b733-bea398d3952c	1c3bd745-b6ba-4cd7-b31d-664fe04d042b	5e37c003-67db-41db-b733-bea398d3952c_gdc_realn_rehead.bam	Sequencing Reads	Aligned Reads	TCGA-KIRC	TCGA-GK-A6C7	TCGA-GK-A6C7-01A	Primary Tumor	0	0	0	0	0	0	0	0	0	0	0	0	0	0	0	0	0	0	0	0	0	1	0	0	0	0	0	0	0	0	0	0	0	0	0	0	0	0	0	0	0
5bf96423-b500-4bc6-808a-78bfe64b5a88	f92926a1-a317-479e-a75e-d97e2c3316f1	5bf96423-b500-4bc6-808a-78bfe64b5a88_gdc_realn_rehead.bam	Sequencing Reads	Aligned Reads	TCGA-KIRC	TCGA-A3-3306	TCGA-A3-3306-01A	Primary Tumor	1	0	0	0	0	0	0	0	1	0	0	0	0	0	0	0	0	0	0	0	0	0	0	0	0	0	0	0	0	0	0	0	0	0	0	0	0	0	0	0	0
aa3f19f8-f21b-435d-82a1-49da3f6c6701	964fdd4c-cee8-4a38-bb6d-32edb5b7ef6c	aa3f19f8-f21b-435d-82a1-49da3f6c6701_gdc_realn_rehead.bam	Sequencing Reads	Aligned Reads	TCGA-KIRC	TCGA-B0-5088	TCGA-B0-5088-01A	Primary Tumor	0	0	1	1	0	0	0	0	0	0	0	0	0	0	0	0	0	0	0	0	0	1	0	0	0	0	0	0	0	0	0	0	0	0	0	0	0	0	0	0	0
78da1bf5-9939-4f89-97d3-040a58dbeafe	5646302a-5f1c-4425-a619-7cd295679236	78da1bf5-9939-4f89-97d3-040a58dbeafe_gdc_realn_rehead.bam	Sequencing Reads	Aligned Reads	TCGA-KIRC	TCGA-B0-5690	TCGA-B0-5690-01A	Primary Tumor	0	0	0	0	0	0	0	0	0	0	0	0	0	0	0	0	0	0	0	0	0	0	0	0	0	0	0	0	0	0	0	0	0	0	0	0	0	0	0	0	0
3277f4c4-0ea6-4876-bf4a-cae3a3887e06	5cfdfd60-bdd9-4818-a581-d844bcedc02f	3277f4c4-0ea6-4876-bf4a-cae3a3887e06_gdc_realn_rehead.bam	Sequencing Reads	Aligned Reads	TCGA-KIRC	TCGA-AK-3440	TCGA-AK-3440-01A	Primary Tumor	0	1	0	0	0	0	0	0	1	0	0	0	0	0	0	0	0	0	0	0	0	0	0	0	0	0	0	0	0	0	0	0	0	0	0	0	0	0	0	0	0
e8afab35-f06d-4c3a-adcf-c60290bc9c17	4920ae01-20e3-4c03-8aa5-eefef41a8844	e8afab35-f06d-4c3a-adcf-c60290bc9c17_gdc_realn_rehead.bam	Sequencing Reads	Aligned Reads	TCGA-KIRC	TCGA-B0-5077	TCGA-B0-5077-01A	Primary Tumor	0	1	0	1	0	0	0	1	0	0	0	0	0	0	0	0	0	0	0	0	0	0	0	0	0	0	0	0	0	0	0	0	0	0	0	0	0	0	0	0	0
4f89ddbd-1206-4d78-8870-b67ac6096c86	166cf391-eff0-404e-8dd3-d22694204d7f	4f89ddbd-1206-4d78-8870-b67ac6096c86_gdc_realn_rehead.bam	Sequencing Reads	Aligned Reads	TCGA-KIRC	TCGA-CJ-6028	TCGA-CJ-6028-01A	Primary Tumor	0	0	0	0	0	0	0	0	0	0	0	0	0	0	0	0	0	0	0	0	0	0	0	0	0	0	0	0	0	0	0	0	0	0	0	0	0	0	0	0	0
48022b7c-352a-4459-84cf-4e7aab1b3f3f	8c4116d3-38e5-4f03-a458-93db8e3e80e9	48022b7c-352a-4459-84cf-4e7aab1b3f3f_gdc_realn_rehead.bam	Sequencing Reads	Aligned Reads	TCGA-KIRC	TCGA-CZ-5465	TCGA-CZ-5465-01A	Primary Tumor	0	1	0	0	0	0	0	0	1	0	0	0	0	0	0	0	0	0	0	0	0	0	0	0	0	0	0	0	0	0	0	0	0	0	0	0	0	0	0	0	0
d3f995e9-782d-4938-be23-cab391f290d3	f4f1148d-7003-4185-8d8a-25ba9c49523b	d3f995e9-782d-4938-be23-cab391f290d3_gdc_realn_rehead.bam	Sequencing Reads	Aligned Reads	TCGA-KIRC	TCGA-BP-4982	TCGA-BP-4982-01A	Primary Tumor	0	0	0	1	0	0	0	1	0	0	0	0	0	0	0	0	0	0	0	0	0	1	0	0	0	0	0	0	0	0	0	0	0	0	0	0	0	0	0	0	0
ae06a0a4-b5e4-4576-84fb-206d15ed3a9d	22ae8ad8-e116-4f29-a2c8-e66f113f9c4f	ae06a0a4-b5e4-4576-84fb-206d15ed3a9d_gdc_realn_rehead.bam	Sequencing Reads	Aligned Reads	TCGA-KIRC	TCGA-BP-4762	TCGA-BP-4762-01A	Primary Tumor	0	1	1	0	0	1	0	0	0	0	0	0	0	0	0	0	0	0	0	0	0	0	0	0	0	0	0	0	0	0	0	0	0	0	0	0	0	0	0	0	0
4cca5834-624e-4830-840f-63094f3a5e60	15f01921-7095-4170-8b46-72774f9e17f8	4cca5834-624e-4830-840f-63094f3a5e60_gdc_realn_rehead.bam	Sequencing Reads	Aligned Reads	TCGA-KIRC	TCGA-EU-5904	TCGA-EU-5904-01A	Primary Tumor	0	0	1	1	0	1	0	0	0	0	1	0	0	0	0	0	0	0	0	0	0	0	0	0	0	0	0	0	0	0	0	0	0	0	0	0	0	0	0	0	0
bf4bbbab-a63d-4581-8503-94b0c364478c	df4c6931-4706-4546-a380-bd0562501c21	bf4bbbab-a63d-4581-8503-94b0c364478c_gdc_realn_rehead.bam	Sequencing Reads	Aligned Reads	TCGA-KIRC	TCGA-BP-4335	TCGA-BP-4335-01A	Primary Tumor	1	0	0	1	0	0	0	0	0	0	0	0	0	0	0	0	0	0	0	0	0	1	0	0	0	0	0	0	0	0	0	0	0	0	0	0	1	0	0	0	0
7313a17c-4ef0-4c0c-aeb5-7e83e1e22cd8	c1b2bc6c-8548-426d-b1a9-e478203f8731	7313a17c-4ef0-4c0c-aeb5-7e83e1e22cd8_gdc_realn_rehead.bam	Sequencing Reads	Aligned Reads	TCGA-KIRC	TCGA-CJ-4641	TCGA-CJ-4641-01A	Primary Tumor	1	0	0	0	0	1	0	0	0	0	0	1	0	0	0	0	0	0	0	0	0	0	0	0	0	0	0	0	0	0	0	0	0	0	0	0	0	0	0	0	0
dac5ceac-58cb-4a12-92a0-abf913a66ae0	8edc09a1-0787-432b-8147-36db5ce863c4	dac5ceac-58cb-4a12-92a0-abf913a66ae0_gdc_realn_rehead.bam	Sequencing Reads	Aligned Reads	TCGA-KIRC	TCGA-CZ-4859	TCGA-CZ-4859-01A	Primary Tumor	0	1	0	1	0	0	0	0	0	0	0	0	0	0	0	0	0	0	0	0	0	0	0	0	0	0	0	0	0	0	0	0	0	0	0	0	0	0	0	0	0
891d0ab4-c81f-433c-8df3-1295e43bf3e0	718cdaec-e7bc-489b-af28-784379443460	891d0ab4-c81f-433c-8df3-1295e43bf3e0_gdc_realn_rehead.bam	Sequencing Reads	Aligned Reads	TCGA-KIRC	TCGA-B0-5699	TCGA-B0-5699-11A	Solid Tissue Normal	0	0	1	0	0	0	0	0	0	0	0	0	0	0	0	0	0	0	0	0	0	0	0	0	0	0	0	0	0	0	0	0	0	0	0	0	0	0	0	0	0
74d9ee84-cb0b-4443-9722-4f7ef8af431f	88b5fd7c-e1f2-4e5c-b41c-a29ac4dae044	74d9ee84-cb0b-4443-9722-4f7ef8af431f_gdc_realn_rehead.bam	Sequencing Reads	Aligned Reads	TCGA-KIRC	TCGA-BP-4798	TCGA-BP-4798-01A	Primary Tumor	1	1	0	0	1	0	0	1	0	0	1	0	0	0	0	0	0	0	0	0	0	0	0	0	0	0	0	0	0	0	0	0	0	0	0	0	0	0	0	0	0
91561aa0-f85f-4704-92bb-d5ca676ff50d	e107a86a-a28a-403f-82a0-a5b1df70aa8f	91561aa0-f85f-4704-92bb-d5ca676ff50d_gdc_realn_rehead.bam	Sequencing Reads	Aligned Reads	TCGA-KIRC	TCGA-B0-4703	TCGA-B0-4703-01A	Primary Tumor	1	1	0	0	0	0	1	1	0	0	0	0	0	0	0	0	0	1	0	0	0	0	0	0	0	0	0	0	0	0	0	0	0	0	0	0	0	0	0	0	0
b1d06570-fb18-4afb-ab84-7f20cd3fd302	75c877a9-da9e-4d8b-9fca-df1ad50cab8a	b1d06570-fb18-4afb-ab84-7f20cd3fd302_gdc_realn_rehead.bam	Sequencing Reads	Aligned Reads	TCGA-KIRC	TCGA-BP-4346	TCGA-BP-4346-01A	Primary Tumor	1	0	0	0	0	0	1	0	0	0	0	0	0	0	0	0	0	0	0	0	0	1	0	0	0	0	0	0	0	0	0	0	0	0	0	0	0	0	0	0	0
fde82af2-c567-4402-a3ae-bfe97c717db3	1582a522-2b69-4d40-b58c-b750f91990bd	fde82af2-c567-4402-a3ae-bfe97c717db3_gdc_realn_rehead.bam	Sequencing Reads	Aligned Reads	TCGA-KIRC	TCGA-CW-5581	TCGA-CW-5581-11A	Solid Tissue Normal	1	1	0	0	0	0	0	0	1	0	0	0	0	0	0	0	0	0	0	0	0	0	0	0	0	0	0	0	0	0	0	0	0	0	0	0	0	0	0	0	0
e0c0db7b-6100-4983-811e-815778c06d04	28458a8a-233c-459d-8e9c-f6976dc72c70	e0c0db7b-6100-4983-811e-815778c06d04_gdc_realn_rehead.bam	Sequencing Reads	Aligned Reads	TCGA-KIRC	TCGA-BP-5004	TCGA-BP-5004-01A	Primary Tumor	0	0	0	1	0	1	0	0	0	0	0	0	0	0	0	0	0	0	0	0	0	0	0	0	0	0	0	0	0	0	0	0	0	0	0	0	0	0	0	0	0
a4862e82-d87e-4a3b-99d0-6961b0f71f2c	e7541eb1-5096-419c-b4e3-d45f8b6c88f0	a4862e82-d87e-4a3b-99d0-6961b0f71f2c_gdc_realn_rehead.bam	Sequencing Reads	Aligned Reads	TCGA-KIRC	TCGA-BP-4770	TCGA-BP-4770-01A	Primary Tumor	0	0	0	0	0	0	0	0	0	0	0	0	1	0	0	0	0	0	0	0	0	0	0	0	0	0	0	0	0	0	0	0	0	0	0	0	0	0	0	0	0
38bdcdae-4a5c-4524-a0b1-4b4fdac5c713	5c78f83c-e5a5-4537-a39e-9d4cd79aa0a1	38bdcdae-4a5c-4524-a0b1-4b4fdac5c713_gdc_realn_rehead.bam	Sequencing Reads	Aligned Reads	TCGA-KIRC	TCGA-BP-4803	TCGA-BP-4803-01A	Primary Tumor	0	0	1	0	0	0	0	0	0	0	0	0	1	0	0	0	0	0	0	0	0	0	0	0	0	0	0	0	0	0	0	0	0	0	0	0	0	0	0	0	0
8f493a4a-3b2a-4ef5-b270-fb6088f8bbcc	837ea3ae-10c4-4ee5-8817-a593f109b84a	8f493a4a-3b2a-4ef5-b270-fb6088f8bbcc_gdc_realn_rehead.bam	Sequencing Reads	Aligned Reads	TCGA-KIRC	TCGA-CW-6087	TCGA-CW-6087-01A	Primary Tumor	1	1	0	0	0	1	1	1	0	0	0	0	0	0	0	0	0	0	0	0	0	0	0	0	0	0	0	0	0	0	0	0	0	0	0	0	0	0	0	0	0
26bc50c4-1789-408c-b8b2-037f08dee4e4	5b66544d-08ce-4baa-a05a-41da9da7b045	26bc50c4-1789-408c-b8b2-037f08dee4e4_gdc_realn_rehead.bam	Sequencing Reads	Aligned Reads	TCGA-KIRC	TCGA-CJ-4634	TCGA-CJ-4634-01A	Primary Tumor	1	1	1	1	0	0	0	0	0	0	0	0	0	0	0	0	0	0	0	0	0	1	0	0	0	0	0	0	0	0	0	0	0	0	0	0	0	0	0	0	0
8a9d2c19-de7d-49a1-a5f3-8536a0633ad6	a69b6417-5edf-4418-89b3-3c08cedddebd	8a9d2c19-de7d-49a1-a5f3-8536a0633ad6_gdc_realn_rehead.bam	Sequencing Reads	Aligned Reads	TCGA-KIRC	TCGA-BP-4784	TCGA-BP-4784-01A	Primary Tumor	0	0	1	0	0	0	0	0	0	0	0	0	0	0	0	0	0	0	0	0	0	0	0	0	0	0	0	0	0	0	0	0	0	0	0	0	0	0	0	0	0
cda6a29c-e69f-4b49-b7ae-d3b8a2bfff3e	16f3c691-7652-4068-a2ec-f5b6ba219687	cda6a29c-e69f-4b49-b7ae-d3b8a2bfff3e_gdc_realn_rehead.bam	Sequencing Reads	Aligned Reads	TCGA-KIRC	TCGA-BP-5169	TCGA-BP-5169-01A	Primary Tumor	0	0	0	0	0	0	0	0	0	0	0	0	0	0	0	0	0	0	0	0	0	0	0	0	0	0	0	0	0	0	0	0	0	0	0	0	0	0	0	0	0
90e33f1d-be8b-4ba8-ae94-7c5937d567e4	6eb61efa-b12f-4cb1-a10d-c2ae281468d1	90e33f1d-be8b-4ba8-ae94-7c5937d567e4_gdc_realn_rehead.bam	Sequencing Reads	Aligned Reads	TCGA-KIRC	TCGA-BP-4801	TCGA-BP-4801-01A	Primary Tumor	0	0	0	0	0	1	0	0	0	0	0	0	0	0	0	0	0	0	0	0	0	0	0	0	0	0	0	0	0	0	0	0	0	0	0	0	0	0	0	0	0
ed1bdc9d-7503-43e7-9bed-b024abc89ff4	b7c3f4ef-6069-476c-a023-dc68d42a9112	ed1bdc9d-7503-43e7-9bed-b024abc89ff4_gdc_realn_rehead.bam	Sequencing Reads	Aligned Reads	TCGA-KIRC	TCGA-B0-4718	TCGA-B0-4718-01A	Primary Tumor	1	0	0	0	0	0	0	0	0	0	0	1	0	0	0	0	0	0	0	0	0	0	0	0	0	0	0	0	0	0	0	0	0	0	0	0	0	0	0	0	0
fa13e216-f0f3-4d9f-a3cc-77d22f8abdb0	cd2ce540-68f5-4aac-82e8-58ef124c4e1f	fa13e216-f0f3-4d9f-a3cc-77d22f8abdb0_gdc_realn_rehead.bam	Sequencing Reads	Aligned Reads	TCGA-KIRC	TCGA-B0-5713	TCGA-B0-5713-01A	Primary Tumor	1	1	1	0	0	0	0	1	0	0	0	0	1	0	0	0	0	0	0	0	0	0	0	0	0	0	0	0	0	0	0	0	0	0	0	0	0	0	0	0	0
959df651-e814-4dcf-8833-0827a2a6219f	0707b1c8-ad4c-4d3d-a9df-99fd3defe9dc	959df651-e814-4dcf-8833-0827a2a6219f_gdc_realn_rehead.bam	Sequencing Reads	Aligned Reads	TCGA-KIRC	TCGA-BP-4345	TCGA-BP-4345-01A	Primary Tumor	1	1	0	0	0	0	0	0	0	0	0	0	0	0	0	0	0	0	0	0	0	1	0	0	0	0	0	0	0	0	0	0	0	0	0	0	0	0	0	0	0
adec9c2a-8672-4642-9d06-9cd7b28d466e	f48f663d-559c-4f5b-8ac3-e49bf5c85390	adec9c2a-8672-4642-9d06-9cd7b28d466e_gdc_realn_rehead.bam	Sequencing Reads	Aligned Reads	TCGA-KIRC	TCGA-A3-3363	TCGA-A3-3363-01A	Primary Tumor	0	0	0	0	0	0	0	0	0	0	0	0	0	0	0	0	0	0	0	0	0	0	0	0	0	0	0	0	0	0	0	0	0	0	0	0	1	0	0	0	0
aa41b68c-092d-4383-adca-84d8489b8472	36fb0987-422f-45b1-b4fa-2e747af8a6e0	aa41b68c-092d-4383-adca-84d8489b8472_gdc_realn_rehead.bam	Sequencing Reads	Aligned Reads	TCGA-HNSC	TCGA-HD-A6I0	TCGA-HD-A6I0-11A	Solid Tissue Normal	1	0	0	0	0	0	0	0	0	0	0	0	0	0	0	0	0	0	0	0	0	0	0	0	0	0	0	0	0	0	0	0	0	0	0	0	0	0	0	0	0
c8ac7ef4-9443-4f3f-89c4-7a469f3bf7c9	5dd857d1-ed13-45c4-ae1c-cf35e55f94e7	c8ac7ef4-9443-4f3f-89c4-7a469f3bf7c9_gdc_realn_rehead.bam	Sequencing Reads	Aligned Reads	TCGA-HNSC	TCGA-HD-A4C1	TCGA-HD-A4C1-01A	Primary Tumor	1	1	1	0	0	0	0	0	0	0	0	0	0	1	1	0	0	0	0	0	1	0	1	0	0	0	0	1	0	0	0	0	1	0	0	1	0	0	0	0	0
fae1231e-6c20-45fa-a2f3-c90230dded8f	d41d7868-d49e-4ef5-87a6-d66961e93036	fae1231e-6c20-45fa-a2f3-c90230dded8f_gdc_realn_rehead.bam	Sequencing Reads	Aligned Reads	TCGA-HNSC	TCGA-D6-6824	TCGA-D6-6824-01A	Primary Tumor	0	1	1	0	0	0	0	0	0	0	0	0	0	0	0	0	0	0	0	0	0	0	0	0	1	0	0	0	0	0	0	0	0	0	0	0	0	0	0	0	0
9f117244-e387-4f40-80db-8c1ba84adc3b	47ba1f67-87bf-4805-aa44-03e0de173601	9f117244-e387-4f40-80db-8c1ba84adc3b_gdc_realn_rehead.bam	Sequencing Reads	Aligned Reads	TCGA-HNSC	TCGA-CV-6939	TCGA-CV-6939-01A	Primary Tumor	0	1	1	1	0	0	0	0	0	0	0	0	0	0	0	0	0	0	0	0	0	0	0	0	0	0	0	0	0	0	0	0	0	0	0	0	0	0	0	0	0
1a103fb0-4ec9-432a-b8d1-c9dc8e1adcdb	d3da7eac-38cf-43b0-bfca-8d21f4be7555	1a103fb0-4ec9-432a-b8d1-c9dc8e1adcdb_gdc_realn_rehead.bam	Sequencing Reads	Aligned Reads	TCGA-HNSC	TCGA-CQ-6221	TCGA-CQ-6221-01A	Primary Tumor	0	1	0	0	0	0	0	1	0	0	0	0	0	0	0	0	0	0	0	0	0	0	0	0	0	0	0	0	0	0	0	0	0	0	0	0	0	0	0	0	0
6fdbd981-ef96-4b0d-8453-9097cc6b5071	4e7e03e6-58c5-4c19-ad79-8474a43159f8	6fdbd981-ef96-4b0d-8453-9097cc6b5071_gdc_realn_rehead.bam	Sequencing Reads	Aligned Reads	TCGA-HNSC	TCGA-CV-6934	TCGA-CV-6934-01A	Primary Tumor	1	1	0	1	1	0	0	0	0	0	0	0	0	1	0	1	1	0	0	0	0	0	1	0	0	0	0	0	0	1	0	0	0	1	0	0	0	0	0	1	1
3c7a33b3-b088-412d-b0f7-6288743e866a	114e21a6-5094-4cdd-8808-c8a305b0a82c	3c7a33b3-b088-412d-b0f7-6288743e866a_gdc_realn_rehead.bam	Sequencing Reads	Aligned Reads	TCGA-HNSC	TCGA-BA-7269	TCGA-BA-7269-01A	Primary Tumor	0	0	0	1	0	0	1	1	0	0	0	0	0	0	0	0	0	0	0	0	0	0	0	0	0	0	0	0	0	0	0	0	0	0	0	0	0	0	0	0	0
11259e65-3578-461e-9ee8-739f9ba92381	91217bde-62fe-4cc1-b6bd-7da7920a85c7	11259e65-3578-461e-9ee8-739f9ba92381_gdc_realn_rehead.bam	Sequencing Reads	Aligned Reads	TCGA-HNSC	TCGA-BB-4225	TCGA-BB-4225-01A	Primary Tumor	0	0	0	1	0	0	0	0	0	0	0	0	0	0	0	0	0	0	0	0	0	0	0	0	0	0	0	0	0	0	0	0	0	0	0	0	0	0	0	0	0
01ed6ec0-a56d-4d61-883f-635a14236708	d1ce1f38-ef87-4375-8ef6-7509e02baaa0	01ed6ec0-a56d-4d61-883f-635a14236708_gdc_realn_rehead.bam	Sequencing Reads	Aligned Reads	TCGA-HNSC	TCGA-CN-6994	TCGA-CN-6994-01A	Primary Tumor	0	1	0	0	0	1	0	1	0	0	0	0	0	0	0	1	0	0	0	0	0	0	0	0	0	0	0	0	0	0	0	0	0	0	0	0	0	0	0	0	0
08a57393-0cc7-4c21-9dfc-9c4df1199eb1	11f012cc-8e5a-4dfa-a60c-a34b9ac511f5	08a57393-0cc7-4c21-9dfc-9c4df1199eb1_gdc_realn_rehead.bam	Sequencing Reads	Aligned Reads	TCGA-HNSC	TCGA-CV-6953	TCGA-CV-6953-01A	Primary Tumor	0	0	0	0	0	0	0	0	0	0	0	0	0	0	0	0	0	0	0	0	0	0	0	0	0	0	0	0	0	0	0	0	0	0	0	0	0	0	0	0	0
339c2264-03cd-46f5-a82f-277808438db2	e083b7c7-4753-4014-8405-37c507c0cddc	339c2264-03cd-46f5-a82f-277808438db2_gdc_realn_rehead.bam	Sequencing Reads	Aligned Reads	TCGA-HNSC	TCGA-CR-7402	TCGA-CR-7402-01A	Primary Tumor	1	0	0	0	0	0	1	0	0	0	0	0	0	0	0	0	0	0	0	0	0	0	0	0	0	0	0	0	0	0	0	0	0	0	0	0	0	1	0	0	0
a92f760f-2e0f-46c8-afd2-cb6fb38030aa	dff3796f-b860-4470-a565-25c2a7baa5fb	a92f760f-2e0f-46c8-afd2-cb6fb38030aa_gdc_realn_rehead.bam	Sequencing Reads	Aligned Reads	TCGA-HNSC	TCGA-IQ-A6SG	TCGA-IQ-A6SG-01A	Primary Tumor	0	0	0	0	1	0	0	1	0	0	0	1	0	1	0	0	0	0	0	0	1	0	0	0	0	0	0	0	0	0	0	0	1	0	0	0	0	0	0	0	0
2db9855a-4d82-435c-9400-a9188886e319	b9f9cbc8-1dd8-400d-94be-cb636a210193	2db9855a-4d82-435c-9400-a9188886e319_gdc_realn_rehead.bam	Sequencing Reads	Aligned Reads	TCGA-HNSC	TCGA-CV-6955	TCGA-CV-6955-01A	Primary Tumor	1	0	0	0	1	0	0	0	0	0	0	0	0	0	0	0	0	0	0	0	0	0	0	0	0	0	0	0	0	0	0	0	0	0	0	0	0	0	0	0	0
4cd8ab9e-c91c-4bd1-a7a3-203d87ce502f	24b5bd33-dda7-423b-85ff-d7ae0a504565	4cd8ab9e-c91c-4bd1-a7a3-203d87ce502f_gdc_realn_rehead.bam	Sequencing Reads	Aligned Reads	TCGA-HNSC	TCGA-CQ-6228	TCGA-CQ-6228-01A	Primary Tumor	0	1	1	0	0	1	0	0	0	0	0	1	0	1	0	1	1	0	0	0	0	0	1	0	1	0	0	0	0	0	1	0	0	0	0	0	0	0	0	0	0
967bbb8b-b819-4039-a96e-07c6f4ea194e	5db03558-1d6f-499b-af85-8faf095df033	967bbb8b-b819-4039-a96e-07c6f4ea194e_gdc_realn_rehead.bam	Sequencing Reads	Aligned Reads	TCGA-HNSC	TCGA-CQ-5326	TCGA-CQ-5326-01A	Primary Tumor	0	1	0	0	0	0	0	0	0	0	1	0	0	0	1	0	1	0	0	0	1	0	1	0	0	0	0	0	0	0	0	0	0	0	1	0	0	0	0	0	0
42b8d5fd-f5fb-4bf2-b431-d177bbf494ec	d2af51dc-984c-41b5-b6a8-495026632acc	42b8d5fd-f5fb-4bf2-b431-d177bbf494ec_gdc_realn_rehead.bam	Sequencing Reads	Aligned Reads	TCGA-HNSC	TCGA-CR-7394	TCGA-CR-7394-01A	Primary Tumor	0	0	0	0	1	1	0	0	0	0	0	0	0	1	0	0	1	0	0	0	0	0	0	0	0	0	0	0	0	0	0	0	0	0	0	0	0	0	0	0	0
8a57d3e7-429d-4cbd-ae47-012a0482153b	3b3b9dff-936d-4ca8-8a7f-659a447919de	8a57d3e7-429d-4cbd-ae47-012a0482153b_gdc_realn_rehead.bam	Sequencing Reads	Aligned Reads	TCGA-HNSC	TCGA-CR-7397	TCGA-CR-7397-01A	Primary Tumor	0	1	0	0	0	0	0	0	0	0	0	0	0	0	0	0	0	0	1	0	0	0	0	0	0	0	0	0	0	0	0	0	0	0	0	0	0	0	0	0	0
2ef729a3-ef44-4e8f-ad03-539e86a30862	eb068595-b56a-4bff-a6fd-0027caa5c44b	2ef729a3-ef44-4e8f-ad03-539e86a30862_gdc_realn_rehead.bam	Sequencing Reads	Aligned Reads	TCGA-HNSC	TCGA-CV-6956	TCGA-CV-6956-01A	Primary Tumor	0	0	0	0	0	0	0	0	0	0	0	0	0	0	0	0	0	0	0	0	0	0	0	0	0	0	0	0	0	0	0	0	0	0	0	0	0	0	0	0	0
bd4c117a-76bf-42ba-9e87-bb415de60878	2a7110ad-2f2b-49d9-8d10-946b2a206726	bd4c117a-76bf-42ba-9e87-bb415de60878_gdc_realn_rehead.bam	Sequencing Reads	Aligned Reads	TCGA-HNSC	TCGA-CX-7085	TCGA-CX-7085-01A	Primary Tumor	1	1	0	0	1	1	0	1	0	0	0	0	0	1	1	0	0	0	0	0	1	0	0	0	0	1	0	0	0	0	0	0	0	0	0	0	0	0	0	0	0
dc0906b0-2f07-4c8e-af57-8f33eb555eed	2a20eabe-d225-4723-97ae-ba057774e2c1	dc0906b0-2f07-4c8e-af57-8f33eb555eed_gdc_realn_rehead.bam	Sequencing Reads	Aligned Reads	TCGA-HNSC	TCGA-CR-7389	TCGA-CR-7389-01A	Primary Tumor	1	0	1	0	0	0	0	0	0	0	0	0	0	0	0	0	1	0	0	0	0	0	0	0	0	0	1	1	0	0	0	0	0	0	0	0	0	0	1	0	1
7d6d46af-04c3-4c2f-b441-380a0303c267	40180f9e-3533-435e-8519-28079a0e0522	7d6d46af-04c3-4c2f-b441-380a0303c267_gdc_realn_rehead.bam	Sequencing Reads	Aligned Reads	TCGA-HNSC	TCGA-CV-5431	TCGA-CV-5431-01A	Primary Tumor	1	0	0	0	0	0	0	1	0	0	0	0	0	1	0	0	0	0	0	0	0	0	0	1	0	0	0	0	0	0	0	0	1	0	0	0	0	0	0	0	0
d9c758f3-efb8-4f76-bfa5-7a983820f45c	f3b3d0de-dda2-4e55-8f94-fe0336df8db5	d9c758f3-efb8-4f76-bfa5-7a983820f45c_gdc_realn_rehead.bam	Sequencing Reads	Aligned Reads	TCGA-HNSC	TCGA-CV-A6K2	TCGA-CV-A6K2-01A	Primary Tumor	0	1	0	0	0	1	0	1	0	0	0	0	0	0	0	0	0	1	0	0	0	0	0	0	0	0	0	0	1	0	0	0	0	0	0	1	0	0	0	0	0
e0ca0bfa-cb6d-4906-823e-3a2fec830196	484d346c-7286-44f9-b721-f355232ebe26	e0ca0bfa-cb6d-4906-823e-3a2fec830196_gdc_realn_rehead.bam	Sequencing Reads	Aligned Reads	TCGA-HNSC	TCGA-QK-A8Z7	TCGA-QK-A8Z7-01A	Primary Tumor	0	1	0	1	0	1	0	1	1	0	0	0	0	0	0	1	0	0	0	0	0	0	1	0	0	0	0	1	0	0	0	0	0	0	0	0	0	0	0	0	0
6d3cc48b-fc61-49f2-a632-feec70f350c0	5b655b5e-5c55-45b1-94a1-b7282bf27785	6d3cc48b-fc61-49f2-a632-feec70f350c0_gdc_realn_rehead.bam	Sequencing Reads	Aligned Reads	TCGA-HNSC	TCGA-IQ-A61I	TCGA-IQ-A61I-01A	Primary Tumor	0	0	0	0	0	0	0	0	0	0	0	0	0	0	0	0	0	0	1	0	0	0	0	0	0	0	0	0	0	0	0	0	0	0	0	0	0	0	0	0	0
22accdff-207d-44d1-a5bf-ce8919a19947	8909af62-13d9-4c55-99e0-fd0f685e52e9	22accdff-207d-44d1-a5bf-ce8919a19947_gdc_realn_rehead.bam	Sequencing Reads	Aligned Reads	TCGA-HNSC	TCGA-CQ-6219	TCGA-CQ-6219-01A	Primary Tumor	0	0	0	0	0	1	1	0	0	0	0	0	0	1	0	0	0	0	0	0	0	0	0	0	0	0	0	0	0	0	0	0	1	0	0	0	0	0	0	0	0
33098d4a-c424-4d7a-ba13-3c5c50d9d6ac	98fdc192-ad6d-4a92-8827-fa2ea8c61615	33098d4a-c424-4d7a-ba13-3c5c50d9d6ac_gdc_realn_rehead.bam	Sequencing Reads	Aligned Reads	TCGA-HNSC	TCGA-CV-5977	TCGA-CV-5977-01A	Primary Tumor	1	0	1	0	0	0	0	0	0	0	1	0	0	0	0	0	1	0	0	0	0	0	0	1	0	1	0	0	0	0	0	0	0	0	0	0	0	0	0	0	0
fff91e88-4b9b-445a-85e2-e6304713dcb4	abaa151f-592f-4555-8284-5b09f2a91e3e	fff91e88-4b9b-445a-85e2-e6304713dcb4_gdc_realn_rehead.bam	Sequencing Reads	Aligned Reads	TCGA-HNSC	TCGA-CV-6936	TCGA-CV-6936-01A	Primary Tumor	0	1	0	0	0	1	1	0	0	0	0	0	0	0	0	0	0	0	0	0	0	0	0	0	0	0	0	0	0	0	0	0	0	0	0	0	0	0	0	0	0
adfe3a3e-ebb6-4fae-b20c-47926d2f4aab	58980cf8-0412-4b67-9c35-c20624bea75f	adfe3a3e-ebb6-4fae-b20c-47926d2f4aab_gdc_realn_rehead.bam	Sequencing Reads	Aligned Reads	TCGA-HNSC	TCGA-CR-6488	TCGA-CR-6488-01A	Primary Tumor	0	1	0	0	0	0	0	1	0	0	0	0	0	1	1	0	1	0	0	0	0	0	0	0	0	0	1	0	0	0	0	0	0	1	0	0	0	0	0	0	0
05dd76e9-f988-4cca-b9f0-8da0dd9f7d54	eec655f8-3d55-4552-93df-8f42a14a4aed	05dd76e9-f988-4cca-b9f0-8da0dd9f7d54_gdc_realn_rehead.bam	Sequencing Reads	Aligned Reads	TCGA-HNSC	TCGA-CV-7104	TCGA-CV-7104-01A	Primary Tumor	0	0	1	0	0	0	0	1	1	0	0	0	0	0	0	0	0	0	0	0	0	0	0	0	0	0	0	0	0	0	0	0	0	0	0	0	0	0	0	0	0
3b1c197e-0fa2-4012-8d39-51eb3ed09b1d	a00e68b3-3a70-4336-8a32-1c09bdbd7b39	3b1c197e-0fa2-4012-8d39-51eb3ed09b1d_gdc_realn_rehead.bam	Sequencing Reads	Aligned Reads	TCGA-HNSC	TCGA-CV-7411	TCGA-CV-7411-01A	Primary Tumor	0	0	1	0	0	0	0	0	0	0	0	0	0	0	0	0	0	0	0	0	0	0	0	0	0	0	0	0	0	0	0	0	0	0	0	0	0	0	0	0	1
1908e8aa-b1b1-4aaa-bc43-4d50e79c7527	33ae4a18-29fb-4a8f-9378-7850f9a64bce	1908e8aa-b1b1-4aaa-bc43-4d50e79c7527_gdc_realn_rehead.bam	Sequencing Reads	Aligned Reads	TCGA-HNSC	TCGA-CV-7245	TCGA-CV-7245-11A	Solid Tissue Normal	0	1	0	0	0	0	0	0	0	0	0	0	0	0	0	0	0	0	0	0	0	0	0	0	0	0	0	0	0	0	0	0	0	0	0	0	0	0	0	0	0
8cb2ecda-3e72-4d27-9324-39ef212e7699	c162fa94-90ff-44d5-a913-ce92ca545535	8cb2ecda-3e72-4d27-9324-39ef212e7699_gdc_realn_rehead.bam	Sequencing Reads	Aligned Reads	TCGA-HNSC	TCGA-CV-7418	TCGA-CV-7418-01A	Primary Tumor	0	1	0	1	0	0	0	0	0	0	0	0	0	1	1	0	0	0	0	1	1	0	1	0	0	1	1	0	0	0	0	0	0	0	0	0	0	0	0	0	1
ac7ec523-8561-439d-9201-0235ae69627d	0634c74c-9554-4526-835d-63fbcb4302d8	ac7ec523-8561-439d-9201-0235ae69627d_gdc_realn_rehead.bam	Sequencing Reads	Aligned Reads	TCGA-HNSC	TCGA-IQ-7631	TCGA-IQ-7631-01A	Primary Tumor	1	1	1	0	0	0	0	0	1	0	0	0	0	0	0	0	0	0	0	0	0	0	0	0	0	0	0	0	0	0	0	0	0	1	0	0	0	0	0	0	0
a8753a62-7725-45f5-b2af-7777b250fb11	f692defc-8f27-4b9c-a3a3-a19bbba16ba7	a8753a62-7725-45f5-b2af-7777b250fb11_gdc_realn_rehead.bam	Sequencing Reads	Aligned Reads	TCGA-HNSC	TCGA-UF-A7JT	TCGA-UF-A7JT-01A	Primary Tumor	1	0	0	0	0	0	0	0	0	0	0	0	0	0	0	1	0	0	0	1	0	0	1	0	0	1	0	1	0	0	1	0	0	0	0	0	0	0	0	0	0
f8c0658d-526b-4828-9020-aadc4882fbdf	d2b37f53-15cb-4ead-a48a-144f03992996	f8c0658d-526b-4828-9020-aadc4882fbdf_gdc_realn_rehead.bam	Sequencing Reads	Aligned Reads	TCGA-HNSC	TCGA-UF-A71A	TCGA-UF-A71A-01A	Primary Tumor	0	1	0	0	0	0	0	0	0	0	0	0	0	0	0	0	0	0	0	0	0	0	0	0	0	0	0	0	0	0	0	0	0	0	0	0	0	0	0	0	0
abe0c0f4-2c87-4f6e-a397-7e7a6567afa5	f40c9236-05b6-47dd-9f40-f78dae8a1b8c	abe0c0f4-2c87-4f6e-a397-7e7a6567afa5_gdc_realn_rehead.bam	Sequencing Reads	Aligned Reads	TCGA-HNSC	TCGA-CV-A460	TCGA-CV-A460-01A	Primary Tumor	1	1	0	0	0	0	0	0	0	0	0	0	0	0	0	0	0	0	0	0	0	0	0	0	0	0	0	0	0	0	0	0	0	0	0	0	0	0	0	0	0
ed9d2535-8d6b-4915-bd6e-2bf970757093	4d781b9f-c699-4fae-9f3f-59359190ae18	ed9d2535-8d6b-4915-bd6e-2bf970757093_gdc_realn_rehead.bam	Sequencing Reads	Aligned Reads	TCGA-HNSC	TCGA-CV-6959	TCGA-CV-6959-11A	Solid Tissue Normal	1	1	0	0	0	0	0	0	0	0	1	0	1	0	0	0	0	0	0	0	0	0	0	0	0	0	0	0	0	0	0	0	0	0	0	0	0	0	0	0	0
cbd98bda-d67b-4d3c-976a-2044c62358e2	a664b48e-e4ee-4c94-b19b-2b3771256176	cbd98bda-d67b-4d3c-976a-2044c62358e2_gdc_realn_rehead.bam	Sequencing Reads	Aligned Reads	TCGA-HNSC	TCGA-CV-7252	TCGA-CV-7252-01A	Primary Tumor	0	1	0	0	1	0	1	0	0	0	0	0	0	1	0	0	1	0	0	0	0	0	0	0	0	0	0	0	0	1	1	0	0	1	0	1	0	0	1	0	0
cfa43d5f-d504-451f-958d-4259b0b9db50	a035db56-3e36-4287-ad25-3f39a7558d95	cfa43d5f-d504-451f-958d-4259b0b9db50_gdc_realn_rehead.bam	Sequencing Reads	Aligned Reads	TCGA-HNSC	TCGA-CR-5248	TCGA-CR-5248-01A	Primary Tumor	1	0	1	0	0	0	0	0	0	0	0	0	0	0	0	0	0	0	0	0	1	0	0	0	0	0	0	0	0	0	0	0	0	0	0	0	0	0	0	0	0
482f33c4-6321-4a6d-a120-a322f450b599	3f563860-9ff4-4686-9a50-d2370486b18b	482f33c4-6321-4a6d-a120-a322f450b599_gdc_realn_rehead.bam	Sequencing Reads	Aligned Reads	TCGA-HNSC	TCGA-CV-6961	TCGA-CV-6961-01A	Primary Tumor	0	0	0	0	0	0	0	0	0	0	1	0	0	0	0	0	1	0	0	0	0	0	1	0	0	0	0	0	0	0	0	0	1	1	0	1	0	0	0	0	0
a928d507-a44c-47c4-9c52-29b6b346fae7	a5a798fe-9aa0-460a-8d60-558a8ce01550	a928d507-a44c-47c4-9c52-29b6b346fae7_gdc_realn_rehead.bam	Sequencing Reads	Aligned Reads	TCGA-HNSC	TCGA-BA-5151	TCGA-BA-5151-01A	Primary Tumor	1	0	1	0	0	0	0	0	0	0	0	0	0	1	0	0	0	0	0	0	1	0	1	0	0	0	0	0	0	0	0	0	0	0	0	0	0	0	0	0	0
d61d1033-fbf2-4334-9ce6-085957670ba6	cd86c1b0-fa8c-4319-9ac6-d8ac5b8de9e4	d61d1033-fbf2-4334-9ce6-085957670ba6_gdc_realn_rehead.bam	Sequencing Reads	Aligned Reads	TCGA-HNSC	TCGA-CQ-A4CA	TCGA-CQ-A4CA-01A	Primary Tumor	0	1	0	0	1	0	0	0	1	0	0	0	0	0	0	0	0	0	0	0	1	0	0	0	0	0	0	0	0	0	0	0	0	0	0	0	0	0	0	0	0
e9cbf83e-0af3-4e0e-92b6-12676c05ddaa	8c79b4b6-4992-4fe9-bce7-21283b0ebbc1	e9cbf83e-0af3-4e0e-92b6-12676c05ddaa_gdc_realn_rehead.bam	Sequencing Reads	Aligned Reads	TCGA-HNSC	TCGA-BA-A6DA	TCGA-BA-A6DA-01A	Primary Tumor	0	0	0	0	0	0	0	0	0	0	0	0	0	0	0	0	0	0	0	0	0	0	0	0	0	0	0	0	0	0	0	0	0	0	0	0	0	0	0	0	0
1e449844-5a1a-41b9-a033-9dd165218e2a	cb292627-a442-4e84-9953-1010e0ea70d9	1e449844-5a1a-41b9-a033-9dd165218e2a_gdc_realn_rehead.bam	Sequencing Reads	Aligned Reads	TCGA-HNSC	TCGA-D6-8568	TCGA-D6-8568-01A	Primary Tumor	0	1	0	0	1	0	0	1	0	0	0	0	0	0	1	0	0	0	0	0	0	0	0	0	0	0	0	0	0	0	0	0	0	0	0	0	0	0	0	0	0
5ee428a0-0793-4b41-85d1-57d9d504f6ff	99b81e16-3a4a-44bb-92c2-0e158f23d036	5ee428a0-0793-4b41-85d1-57d9d504f6ff_gdc_realn_rehead.bam	Sequencing Reads	Aligned Reads	TCGA-HNSC	TCGA-P3-A6T8	TCGA-P3-A6T8-01A	Primary Tumor	0	0	0	0	0	0	0	0	0	0	0	0	0	0	0	0	0	0	0	0	0	0	0	0	0	0	0	0	0	0	0	0	0	0	0	0	0	0	0	0	0
7629f4f3-3c62-4a81-bbf5-40828f6161a6	c08dcb2e-7016-4712-8087-d8015df3bc95	7629f4f3-3c62-4a81-bbf5-40828f6161a6_gdc_realn_rehead.bam	Sequencing Reads	Aligned Reads	TCGA-HNSC	TCGA-CV-A465	TCGA-CV-A465-01A	Primary Tumor	0	0	0	1	0	0	0	0	0	0	0	0	0	0	0	0	1	0	0	0	0	0	0	0	0	0	0	0	0	0	0	0	0	0	0	1	0	0	0	0	0
cb836b69-fb67-4400-b45f-1b0d2a62556e	0717434e-10b8-472b-9211-7671ebd1fe64	cb836b69-fb67-4400-b45f-1b0d2a62556e_gdc_realn_rehead.bam	Sequencing Reads	Aligned Reads	TCGA-HNSC	TCGA-HD-8224	TCGA-HD-8224-01A	Primary Tumor	0	1	0	0	0	0	0	1	0	0	0	0	0	0	0	0	0	0	0	0	0	0	0	0	0	0	0	0	0	0	0	0	0	0	0	0	0	0	0	0	0
c3983501-1d90-427f-ba13-61123a7f73f5	8c0538a8-fcf5-4606-96eb-538e95c6df9a	c3983501-1d90-427f-ba13-61123a7f73f5_gdc_realn_rehead.bam	Sequencing Reads	Aligned Reads	TCGA-HNSC	TCGA-CV-7248	TCGA-CV-7248-01A	Primary Tumor	0	0	1	1	0	0	0	0	0	1	0	0	0	1	0	1	1	0	0	0	1	0	1	0	0	0	1	0	0	0	1	0	0	1	0	0	0	0	0	0	0
f1f6cb1c-57c4-4333-9798-3ca7c474be9d	b1f6cda0-cccd-48b8-9f9c-d761ae4aa79d	f1f6cb1c-57c4-4333-9798-3ca7c474be9d_gdc_realn_rehead.bam	Sequencing Reads	Aligned Reads	TCGA-HNSC	TCGA-CQ-6227	TCGA-CQ-6227-01A	Primary Tumor	0	0	0	0	0	0	0	0	0	0	0	0	1	1	0	0	1	0	0	1	1	0	0	0	0	0	1	0	0	0	0	0	1	0	1	0	0	0	0	0	0
bbff9cbc-3d54-4fef-8e4e-5a360d5b2ea7	f6533364-c1f3-4204-90c0-649d30fd4924	bbff9cbc-3d54-4fef-8e4e-5a360d5b2ea7_gdc_realn_rehead.bam	Sequencing Reads	Aligned Reads	TCGA-HNSC	TCGA-CR-6487	TCGA-CR-6487-01A	Primary Tumor	1	0	1	0	0	0	0	0	0	0	0	0	0	1	0	0	0	0	0	0	0	0	0	0	0	0	0	0	0	0	0	0	0	0	0	0	0	0	1	0	0
ca0f7486-f045-4a0e-8a9e-ca6db82ba59f	c3a421af-e022-45fa-b5b9-96a5f80de0df	ca0f7486-f045-4a0e-8a9e-ca6db82ba59f_gdc_realn_rehead.bam	Sequencing Reads	Aligned Reads	TCGA-HNSC	TCGA-CQ-5331	TCGA-CQ-5331-01A	Primary Tumor	0	1	1	1	0	0	1	0	0	0	0	0	1	1	0	0	0	0	0	0	0	0	0	0	0	0	0	0	0	0	0	0	0	0	0	0	0	0	0	0	0
cf2036ae-e3fa-4354-bac3-8b96fb9c234b	dedaa2d7-9600-4474-a5de-4170157506bd	cf2036ae-e3fa-4354-bac3-8b96fb9c234b_gdc_realn_rehead.bam	Sequencing Reads	Aligned Reads	TCGA-HNSC	TCGA-CN-5366	TCGA-CN-5366-01A	Primary Tumor	1	1	0	0	0	0	0	0	1	0	0	0	0	1	0	0	0	0	0	0	0	0	0	0	0	0	0	0	0	0	0	0	0	0	0	0	0	0	1	0	0
eef6c454-e40f-4a72-95ad-e9ff5501adca	ea89e009-d18a-4875-80e6-45feb8764516	eef6c454-e40f-4a72-95ad-e9ff5501adca_gdc_realn_rehead.bam	Sequencing Reads	Aligned Reads	TCGA-HNSC	TCGA-CV-7097	TCGA-CV-7097-01A	Primary Tumor	1	0	0	0	1	0	0	1	0	0	0	0	0	1	0	0	0	0	0	0	0	0	0	0	0	0	0	0	0	0	0	0	0	0	0	1	0	0	0	0	0
b1e14be1-237e-418c-b4c5-1cc7ab987622	779333d5-faf9-4509-b05a-ab59c0d9a5ad	b1e14be1-237e-418c-b4c5-1cc7ab987622_gdc_realn_rehead.bam	Sequencing Reads	Aligned Reads	TCGA-HNSC	TCGA-CN-5364	TCGA-CN-5364-01A	Primary Tumor	0	1	0	0	0	1	1	1	0	0	0	0	1	1	0	0	0	0	0	0	0	0	0	1	0	0	0	0	0	0	0	0	0	0	0	0	0	0	0	0	0
12bee81b-983c-4d79-969d-ccee622aa64e	76aac4aa-f512-4711-ad83-3cf09f487de9	12bee81b-983c-4d79-969d-ccee622aa64e_gdc_realn_rehead.bam	Sequencing Reads	Aligned Reads	TCGA-HNSC	TCGA-CV-6436	TCGA-CV-6436-01A	Primary Tumor	1	0	0	0	0	0	0	0	0	0	1	0	0	0	0	0	0	0	0	0	0	0	0	0	0	0	0	0	0	0	0	0	0	0	0	0	0	0	0	0	0
ba46fa0d-2761-439c-8b8d-cc190a58224c	8fbb764c-ceb4-422b-92d3-412472ee6edf	ba46fa0d-2761-439c-8b8d-cc190a58224c_gdc_realn_rehead.bam	Sequencing Reads	Aligned Reads	TCGA-HNSC	TCGA-BB-A6UO	TCGA-BB-A6UO-01A	Primary Tumor	0	0	0	0	0	0	0	0	0	0	0	0	0	0	0	0	0	0	0	0	0	0	0	0	0	0	0	0	0	1	0	0	0	0	0	0	0	0	0	0	0
abde6112-c507-4e61-b8c9-0ceb700f5689	22fa5426-d1b1-4eed-aae5-7f9e977c3d06	abde6112-c507-4e61-b8c9-0ceb700f5689_gdc_realn_rehead.bam	Sequencing Reads	Aligned Reads	TCGA-HNSC	TCGA-QK-A6II	TCGA-QK-A6II-01A	Primary Tumor	0	0	0	0	0	0	0	0	0	0	0	0	0	0	0	0	0	0	1	0	0	0	0	0	0	0	0	0	0	0	0	0	0	0	0	0	0	0	0	0	0
990d4412-7f6f-4ff3-89f2-48e308441b87	6a4a9e3b-872e-446b-b4ef-d632710c4465	990d4412-7f6f-4ff3-89f2-48e308441b87_gdc_realn_rehead.bam	Sequencing Reads	Aligned Reads	TCGA-HNSC	TCGA-MT-A7BN	TCGA-MT-A7BN-01A	Primary Tumor	0	1	0	0	0	1	0	0	0	0	0	0	0	0	0	0	0	0	0	0	0	0	0	0	0	0	0	0	0	0	0	0	0	0	0	0	0	0	0	0	0
9f234c31-fbf7-4f70-afde-714f7620d86e	3111cf37-e905-447c-b848-801742f8857c	9f234c31-fbf7-4f70-afde-714f7620d86e_gdc_realn_rehead.bam	Sequencing Reads	Aligned Reads	TCGA-HNSC	TCGA-CV-7091	TCGA-CV-7091-01A	Primary Tumor	0	0	0	0	0	0	0	0	0	1	0	0	0	1	0	0	0	0	0	0	0	0	0	1	0	0	0	0	0	0	0	0	0	0	0	0	0	0	0	0	0
4dbf3197-2cc5-48e8-a7fa-3ccbc344ed07	f18cd868-c43b-4591-b735-aa50ccbc8584	4dbf3197-2cc5-48e8-a7fa-3ccbc344ed07_gdc_realn_rehead.bam	Sequencing Reads	Aligned Reads	TCGA-HNSC	TCGA-BB-A5HU	TCGA-BB-A5HU-01A	Primary Tumor	0	0	1	0	1	1	0	0	0	0	0	0	0	1	0	0	0	0	0	0	0	0	0	0	0	0	0	0	0	0	0	0	0	0	0	0	0	0	0	0	0
39336db8-ea75-42d5-8db4-23d912c5968c	3cc36d69-6267-41e3-9641-18d70afaae01	39336db8-ea75-42d5-8db4-23d912c5968c_gdc_realn_rehead.bam	Sequencing Reads	Aligned Reads	TCGA-HNSC	TCGA-RS-A6TO	TCGA-RS-A6TO-01A	Primary Tumor	0	1	0	0	0	1	0	0	0	0	0	0	0	0	0	0	0	0	0	0	0	0	0	0	0	0	0	0	0	0	0	0	0	0	0	0	0	0	0	0	0
aef2688d-4c07-49a0-9880-9e340bdd561b	7be50c5e-78ed-4415-b367-0a87955365df	aef2688d-4c07-49a0-9880-9e340bdd561b_gdc_realn_rehead.bam	Sequencing Reads	Aligned Reads	TCGA-HNSC	TCGA-CR-7376	TCGA-CR-7376-01A	Primary Tumor	0	1	0	0	1	0	0	1	0	0	0	1	0	0	0	0	0	0	0	0	0	0	0	0	0	0	0	0	0	0	0	0	0	0	0	0	0	0	0	0	0
a2232c94-8333-4d21-8a69-eb7fe17958b1	5deddd39-8a43-4192-ae17-285a07f2e362	a2232c94-8333-4d21-8a69-eb7fe17958b1_gdc_realn_rehead.bam	Sequencing Reads	Aligned Reads	TCGA-HNSC	TCGA-CN-A6V3	TCGA-CN-A6V3-01A	Primary Tumor	1	1	1	0	0	0	1	1	0	0	0	0	1	1	1	0	1	0	0	0	1	0	0	1	0	0	1	0	0	0	0	0	0	0	0	0	0	0	0	0	0
23ba7260-2ddc-4bc0-bb40-9d6de2b0ea02	3b3e86ff-6824-44e7-8adf-9d4affed0c50	23ba7260-2ddc-4bc0-bb40-9d6de2b0ea02_gdc_realn_rehead.bam	Sequencing Reads	Aligned Reads	TCGA-HNSC	TCGA-BA-4076	TCGA-BA-4076-01A	Primary Tumor	0	0	0	0	0	0	0	0	0	0	0	0	0	1	1	0	0	0	0	0	1	0	0	0	0	0	1	0	0	0	0	0	0	0	0	0	0	1	0	1	0
bb871040-afa6-41eb-baaf-f2f61c61765c	197d5396-a593-4665-95c4-cf7baec44c89	bb871040-afa6-41eb-baaf-f2f61c61765c_gdc_realn_rehead.bam	Sequencing Reads	Aligned Reads	TCGA-HNSC	TCGA-QK-A6V9	TCGA-QK-A6V9-01A	Primary Tumor	0	0	0	1	1	0	0	0	0	0	0	0	0	1	0	0	0	0	0	0	0	0	0	0	0	0	0	0	0	0	0	0	0	0	0	0	0	0	0	0	0
0b72616a-e5d0-46ab-91ae-9f46b21646d1	a529cd5f-234e-4dce-93c6-71ff279a0193	0b72616a-e5d0-46ab-91ae-9f46b21646d1_gdc_realn_rehead.bam	Sequencing Reads	Aligned Reads	TCGA-HNSC	TCGA-CV-7183	TCGA-CV-7183-01A	Primary Tumor	0	0	1	1	0	0	0	0	0	0	0	0	0	1	1	0	0	0	0	0	0	0	0	0	0	0	0	0	1	0	0	0	0	0	0	0	0	0	0	0	0
a39f80e0-bb1d-4310-8578-da83b3bfa614	244f5bc0-2047-4c86-8914-ba7db4b97ea5	a39f80e0-bb1d-4310-8578-da83b3bfa614_gdc_realn_rehead.bam	Sequencing Reads	Aligned Reads	TCGA-HNSC	TCGA-KU-A6H7	TCGA-KU-A6H7-01A	Primary Tumor	1	0	0	1	0	0	0	0	0	0	0	0	0	0	0	0	0	0	0	0	0	0	0	0	0	0	0	0	0	0	0	0	0	0	0	0	0	0	0	0	0
29b98ec3-be74-4fa1-8e78-f179ecff0905	c5e3cd46-5794-45b1-b23f-4ec6d7604f33	29b98ec3-be74-4fa1-8e78-f179ecff0905_gdc_realn_rehead.bam	Sequencing Reads	Aligned Reads	TCGA-HNSC	TCGA-HD-7832	TCGA-HD-7832-01A	Primary Tumor	0	0	0	0	0	0	0	0	0	0	0	0	0	0	0	0	0	0	0	0	0	0	0	0	0	0	0	0	0	0	0	0	0	0	0	0	0	0	0	0	0
7495af05-32b7-4dfc-bfbf-cb4723f0f581	0f3d3dd3-2b6b-4705-86cb-d567b5d5dd5f	7495af05-32b7-4dfc-bfbf-cb4723f0f581_gdc_realn_rehead.bam	Sequencing Reads	Aligned Reads	TCGA-HNSC	TCGA-CN-4740	TCGA-CN-4740-01A	Primary Tumor	1	0	1	0	0	0	0	1	0	0	0	0	0	1	1	0	1	0	0	0	1	0	1	0	1	1	1	0	0	0	0	0	0	0	0	0	0	0	0	0	0
9224589c-ec51-4fbe-84b6-da1eb753e406	603ba4fa-401b-4b2c-9570-334650bd39fc	9224589c-ec51-4fbe-84b6-da1eb753e406_gdc_realn_rehead.bam	Sequencing Reads	Aligned Reads	TCGA-HNSC	TCGA-CN-6016	TCGA-CN-6016-01A	Primary Tumor	0	0	0	0	0	0	0	1	0	0	0	0	0	0	0	0	0	0	0	0	0	0	0	0	0	0	0	0	0	0	0	0	0	0	0	0	0	0	0	0	0
87629f6f-acef-45ac-8181-481d7335da29	84119f64-8512-4c84-bbc4-56a745636d3c	87629f6f-acef-45ac-8181-481d7335da29_gdc_realn_rehead.bam	Sequencing Reads	Aligned Reads	TCGA-HNSC	TCGA-DQ-7592	TCGA-DQ-7592-01A	Primary Tumor	0	0	0	0	0	0	0	0	0	0	0	0	0	0	0	0	0	0	0	0	0	0	0	0	0	0	0	0	0	0	0	0	0	0	0	0	0	0	0	0	0
e1471292-0bb5-420a-8b5e-b898627d7ac1	c4c66aee-3308-4dd8-8621-f6930cadb478	e1471292-0bb5-420a-8b5e-b898627d7ac1_gdc_realn_rehead.bam	Sequencing Reads	Aligned Reads	TCGA-HNSC	TCGA-UF-A71D	TCGA-UF-A71D-01A	Primary Tumor	0	0	1	0	0	0	0	0	0	0	0	0	0	1	1	0	0	0	0	0	1	0	1	0	0	1	0	0	0	1	0	0	0	0	0	0	0	0	0	0	0
a52b8646-65c5-4d1d-8baf-005ffe35a096	404d3dc8-8713-4eee-b0c2-9cf3aa50f624	a52b8646-65c5-4d1d-8baf-005ffe35a096_gdc_realn_rehead.bam	Sequencing Reads	Aligned Reads	TCGA-HNSC	TCGA-CN-5369	TCGA-CN-5369-01A	Primary Tumor	1	0	0	0	0	0	0	0	0	1	0	0	0	1	0	0	0	0	0	1	0	0	0	0	0	0	1	0	0	0	0	0	0	0	0	0	0	1	0	0	0
4530f5b4-84ca-42eb-8336-6fa9b2036269	8d51d4a5-5df8-4279-b55b-f44b90814aa1	4530f5b4-84ca-42eb-8336-6fa9b2036269_gdc_realn_rehead.bam	Sequencing Reads	Aligned Reads	TCGA-HNSC	TCGA-CV-6954	TCGA-CV-6954-01A	Primary Tumor	0	1	0	0	0	0	0	0	0	0	0	0	0	1	0	0	0	0	0	0	0	0	0	0	0	1	0	0	0	0	0	0	0	0	0	0	0	0	0	0	0
694e4a26-36ec-4e59-8a46-49a4d870b3c7	a4098093-a5e4-4b1a-9d2b-c165182bd669	694e4a26-36ec-4e59-8a46-49a4d870b3c7_gdc_realn_rehead.bam	Sequencing Reads	Aligned Reads	TCGA-HNSC	TCGA-CR-7399	TCGA-CR-7399-01A	Primary Tumor	0	1	0	0	0	0	0	0	0	0	0	0	0	0	0	0	0	0	0	0	0	0	0	0	0	0	0	0	0	0	0	0	0	0	0	0	0	0	0	0	0
9eb0cb19-e497-4ed9-9311-57aa6483b669	9913f41d-5376-4f18-97f9-909f4b3a90da	9eb0cb19-e497-4ed9-9311-57aa6483b669_gdc_realn_rehead.bam	Sequencing Reads	Aligned Reads	TCGA-HNSC	TCGA-CV-6935	TCGA-CV-6935-01A	Primary Tumor	0	0	1	0	0	0	0	0	1	0	0	0	0	0	0	0	0	0	0	0	0	0	0	0	0	0	0	0	0	0	0	0	0	0	0	0	0	0	0	0	0
631736d0-f1f5-458d-b427-4fe1c9e19de3	f6fb23f1-962c-4f6c-96c2-612d6cb37989	631736d0-f1f5-458d-b427-4fe1c9e19de3_gdc_realn_rehead.bam	Sequencing Reads	Aligned Reads	TCGA-HNSC	TCGA-CR-6467	TCGA-CR-6467-01A	Primary Tumor	1	0	1	1	0	0	0	0	0	0	0	0	1	0	0	0	0	0	0	0	0	0	0	0	0	0	0	0	0	0	0	0	0	0	0	0	0	0	0	0	0
0b9fdc6c-04ba-4efd-9258-3f8ba86bcc0e	a34a9f7f-9ce6-4f6d-aa10-dbc1103a6968	0b9fdc6c-04ba-4efd-9258-3f8ba86bcc0e_gdc_realn_rehead.bam	Sequencing Reads	Aligned Reads	TCGA-HNSC	TCGA-KU-A6H7	TCGA-KU-A6H7-06A	Metastatic	0	1	1	1	1	1	0	0	0	0	0	0	0	0	0	0	0	0	0	0	0	0	0	0	0	0	0	0	0	0	0	0	0	0	0	0	0	0	0	0	0
cc6f4ed2-beab-43e0-9c6b-3e353be66632	f4e907a4-daba-4fe4-9575-91264e81b7ed	cc6f4ed2-beab-43e0-9c6b-3e353be66632_gdc_realn_rehead.bam	Sequencing Reads	Aligned Reads	TCGA-HNSC	TCGA-CV-A45O	TCGA-CV-A45O-01A	Primary Tumor	0	0	1	1	0	0	0	1	0	0	0	0	0	1	0	0	1	0	0	0	0	0	1	0	0	1	0	0	1	0	0	0	0	0	0	0	0	0	0	0	1
d3d8a25b-cd56-4b13-9d53-252eae6dd174	bb6854b8-1859-45c8-acb5-e7f56c6a5c76	d3d8a25b-cd56-4b13-9d53-252eae6dd174_gdc_realn_rehead.bam	Sequencing Reads	Aligned Reads	TCGA-HNSC	TCGA-CR-6484	TCGA-CR-6484-01A	Primary Tumor	0	1	0	0	0	1	0	0	0	0	0	0	0	0	1	0	0	0	0	0	0	0	1	0	0	1	0	1	0	0	0	0	0	1	0	1	0	0	0	0	0
824fbb6f-96c0-40e0-863f-8b54e0f6ee08	51c733f7-74ee-4f18-8d37-a995d348ce07	824fbb6f-96c0-40e0-863f-8b54e0f6ee08_gdc_realn_rehead.bam	Sequencing Reads	Aligned Reads	TCGA-HNSC	TCGA-H7-A6C4	TCGA-H7-A6C4-01A	Primary Tumor	0	0	1	0	0	1	0	1	0	0	0	0	0	0	0	0	0	0	0	0	0	0	0	0	0	0	0	0	0	0	0	0	0	0	0	0	0	0	0	0	0
c3191ee8-4a7e-484a-bd93-26fac71848dc	0a5bc877-cd7c-4b76-bce7-4fb63e958d45	c3191ee8-4a7e-484a-bd93-26fac71848dc_gdc_realn_rehead.bam	Sequencing Reads	Aligned Reads	TCGA-HNSC	TCGA-CV-7434	TCGA-CV-7434-11A	Solid Tissue Normal	0	0	0	0	1	0	0	0	1	0	0	0	0	0	0	1	0	0	0	0	0	0	0	0	0	0	0	0	0	0	0	0	0	0	0	0	0	0	0	0	0
e341994e-80bd-4103-855c-b3b3f90b023a	5675c112-bcf7-4d94-8ac3-a10644471ff7	e341994e-80bd-4103-855c-b3b3f90b023a_gdc_realn_rehead.bam	Sequencing Reads	Aligned Reads	TCGA-HNSC	TCGA-CV-7180	TCGA-CV-7180-01A	Primary Tumor	1	1	0	0	0	1	0	0	0	0	0	0	0	1	0	0	0	0	0	1	0	0	0	1	0	1	0	0	0	0	0	0	0	0	0	0	0	1	0	0	0
d471a397-b36f-40fe-a81e-a09901665b84	a0d2c7e2-950e-4728-a97b-57e3ec7eeaa2	d471a397-b36f-40fe-a81e-a09901665b84_gdc_realn_rehead.bam	Sequencing Reads	Aligned Reads	TCGA-HNSC	TCGA-F7-8489	TCGA-F7-8489-01A	Primary Tumor	1	0	1	0	1	1	0	0	0	0	0	0	0	1	0	0	0	0	1	0	0	0	0	0	0	0	0	0	0	0	0	0	0	0	0	0	0	0	0	0	0
f9aac309-f380-45ff-8bcd-66a84bdea594	ba99454d-563c-4fcd-bbca-2b7202528618	f9aac309-f380-45ff-8bcd-66a84bdea594_gdc_realn_rehead.bam	Sequencing Reads	Aligned Reads	TCGA-HNSC	TCGA-CV-6960	TCGA-CV-6960-01A	Primary Tumor	0	1	1	0	0	0	1	0	0	0	0	0	0	1	0	0	1	0	0	0	0	0	1	0	0	0	1	0	0	1	0	0	0	0	0	0	0	0	0	0	0
611f6f33-2a57-4627-9e1a-3f1bca70de30	1430e547-4212-4f58-8fe7-cd0a97a4a6f8	611f6f33-2a57-4627-9e1a-3f1bca70de30_gdc_realn_rehead.bam	Sequencing Reads	Aligned Reads	TCGA-HNSC	TCGA-CQ-6223	TCGA-CQ-6223-01A	Primary Tumor	0	1	1	0	0	1	0	0	0	0	0	0	0	1	0	0	0	0	0	0	1	0	0	1	0	0	0	0	0	0	0	0	1	0	0	0	0	1	0	0	0
3436673e-ad28-441d-8f1c-66b4733d8f2f	a27e4907-0c74-48ca-a1b1-b9b1dd15cdef	3436673e-ad28-441d-8f1c-66b4733d8f2f_gdc_realn_rehead.bam	Sequencing Reads	Aligned Reads	TCGA-HNSC	TCGA-CN-5358	TCGA-CN-5358-01A	Primary Tumor	0	0	1	0	0	0	0	1	0	1	0	0	0	0	0	0	1	0	0	0	0	0	1	1	0	0	0	0	0	0	0	0	0	0	0	0	0	0	0	0	0
ed49bf70-38a3-44d5-9c05-e0a9675e8b3d	f688ab60-15ce-444b-94c7-06f8d62bc49d	ed49bf70-38a3-44d5-9c05-e0a9675e8b3d_gdc_realn_rehead.bam	Sequencing Reads	Aligned Reads	TCGA-HNSC	TCGA-CV-A6JU	TCGA-CV-A6JU-01A	Primary Tumor	0	0	1	0	0	0	0	0	0	0	1	0	0	0	0	0	0	0	0	0	0	0	0	0	0	0	0	0	0	0	0	0	0	0	0	0	0	0	0	0	0
8cdf3c05-b19f-4bdf-96b0-c8d1eff18498	c3d363d0-e7e2-4a4c-9107-e70c26003707	8cdf3c05-b19f-4bdf-96b0-c8d1eff18498_gdc_realn_rehead.bam	Sequencing Reads	Aligned Reads	TCGA-HNSC	TCGA-CQ-A4CB	TCGA-CQ-A4CB-01A	Primary Tumor	0	1	0	0	1	0	0	1	0	0	0	0	0	1	0	0	1	0	0	0	0	0	0	0	0	0	0	0	0	0	0	0	0	0	0	0	0	0	0	0	0
5446d133-be7a-47dd-a7a9-d69665e68093	4693a67d-9395-468b-b9fa-baa9d2e78d6f	5446d133-be7a-47dd-a7a9-d69665e68093_gdc_realn_rehead.bam	Sequencing Reads	Aligned Reads	TCGA-HNSC	TCGA-CQ-5330	TCGA-CQ-5330-01A	Primary Tumor	0	1	1	1	0	0	0	0	0	0	0	0	0	0	1	0	0	0	0	0	0	0	0	0	0	0	0	0	0	0	0	0	0	0	0	0	0	1	0	0	0
b543d42b-3c95-4253-bb44-8af1453ef5de	3135c2c6-5f44-4102-936e-1145c563ee2b	b543d42b-3c95-4253-bb44-8af1453ef5de_gdc_realn_rehead.bam	Sequencing Reads	Aligned Reads	TCGA-HNSC	TCGA-CV-A45Y	TCGA-CV-A45Y-01A	Primary Tumor	1	0	1	0	0	1	0	0	0	0	0	0	1	1	0	0	0	0	0	0	0	0	0	0	0	0	0	0	0	0	0	0	0	0	0	0	0	0	0	0	0
e6d15dff-6ad1-464b-933f-c5952b88b585	494e1084-930d-4d1b-b7a1-07d985448e74	e6d15dff-6ad1-464b-933f-c5952b88b585_gdc_realn_rehead.bam	Sequencing Reads	Aligned Reads	TCGA-HNSC	TCGA-CV-7416	TCGA-CV-7416-01A	Primary Tumor	0	1	1	0	1	0	0	1	0	0	0	0	1	0	0	0	1	0	0	0	0	0	0	0	0	0	0	0	0	1	0	0	0	0	0	1	0	0	0	0	1
602904c6-1669-4d80-857a-27774cb0c2a2	178fd5b0-dbe5-42a6-ac07-0cfccddaea1d	602904c6-1669-4d80-857a-27774cb0c2a2_gdc_realn_rehead.bam	Sequencing Reads	Aligned Reads	TCGA-HNSC	TCGA-CV-6960	TCGA-CV-6960-11A	Solid Tissue Normal	0	0	0	0	0	0	0	0	0	0	0	0	0	0	0	0	0	0	0	0	1	0	0	0	1	0	0	0	0	0	0	0	0	0	0	0	0	0	0	0	0
a0df38b2-2107-4766-a356-85ae40a66d71	a4f64d54-3049-47d2-8ab9-af602629a253	a0df38b2-2107-4766-a356-85ae40a66d71_gdc_realn_rehead.bam	Sequencing Reads	Aligned Reads	TCGA-HNSC	TCGA-CV-6003	TCGA-CV-6003-01A	Primary Tumor	0	1	0	1	1	0	0	0	0	0	0	1	0	0	0	1	1	0	0	1	1	0	1	0	0	0	0	0	1	0	0	1	0	0	0	0	0	0	0	1	0
3ea19a4e-56fd-4efe-ab47-aca6d3cf21bb	71692789-1280-464d-9657-adc8b0593703	3ea19a4e-56fd-4efe-ab47-aca6d3cf21bb_gdc_realn_rehead.bam	Sequencing Reads	Aligned Reads	TCGA-HNSC	TCGA-CV-7100	TCGA-CV-7100-01A	Primary Tumor	0	1	1	1	1	0	1	0	1	0	0	0	0	1	0	0	0	0	0	0	0	0	0	0	0	0	0	0	0	0	0	0	1	0	0	0	0	1	0	0	0
095f2aa6-27bb-429d-97b0-57c8e1b34f87	95e60d5d-7753-40e4-bb5f-b97e46c6b101	095f2aa6-27bb-429d-97b0-57c8e1b34f87_gdc_realn_rehead.bam	Sequencing Reads	Aligned Reads	TCGA-HNSC	TCGA-CV-A6K1	TCGA-CV-A6K1-01A	Primary Tumor	0	0	0	0	0	0	0	0	1	0	0	0	0	0	0	0	0	0	0	0	0	0	0	0	0	0	0	0	0	0	0	0	0	0	0	0	0	0	0	0	0
2ff58386-3692-404a-ad5f-6b195e4ae502	ea24bfbc-c3a3-4d54-af23-105791665a8f	2ff58386-3692-404a-ad5f-6b195e4ae502_gdc_realn_rehead.bam	Sequencing Reads	Aligned Reads	TCGA-HNSC	TCGA-CV-6943	TCGA-CV-6943-01A	Primary Tumor	0	0	0	0	1	0	0	0	0	0	0	0	0	0	0	0	0	0	0	0	0	0	0	0	0	0	0	0	0	0	0	0	0	0	0	0	0	0	0	0	0
f3b89646-3e59-47e8-b9ef-cff899357d60	d5bf1fb8-3a80-4d58-b6fe-8a1ec4f070f6	f3b89646-3e59-47e8-b9ef-cff899357d60_gdc_realn_rehead.bam	Sequencing Reads	Aligned Reads	TCGA-HNSC	TCGA-UF-A7JD	TCGA-UF-A7JD-01A	Primary Tumor	0	0	0	0	0	1	0	0	0	0	0	0	0	0	0	0	1	0	0	0	0	0	0	0	0	0	0	0	0	0	0	0	0	0	0	0	0	0	0	0	0
5020c8a7-94cd-4a5e-8e3d-073d6e1038b6	70253fd8-5f0c-4826-a605-1195afd6d4c6	5020c8a7-94cd-4a5e-8e3d-073d6e1038b6_gdc_realn_rehead.bam	Sequencing Reads	Aligned Reads	TCGA-HNSC	TCGA-CN-4737	TCGA-CN-4737-01A	Primary Tumor	1	1	0	0	0	0	1	0	0	0	1	0	0	1	1	0	1	0	0	0	1	0	1	0	0	0	1	0	0	0	0	1	0	0	0	0	1	0	0	1	0
13bfa334-d304-4e07-9d9c-b3c8d6b4aa1e	5be7484e-90b7-48e2-864f-a4448418d8f3	13bfa334-d304-4e07-9d9c-b3c8d6b4aa1e_gdc_realn_rehead.bam	Sequencing Reads	Aligned Reads	TCGA-HNSC	TCGA-CV-7410	TCGA-CV-7410-01A	Primary Tumor	0	1	0	0	0	0	0	0	0	0	0	0	1	1	0	0	0	0	0	0	0	0	0	0	0	0	0	0	0	0	0	0	0	0	0	0	0	0	0	0	0
a4ba438f-dc57-40ae-819c-1cbf1a0cb368	ed8f13de-36b2-4da3-af96-c2afc4021b37	a4ba438f-dc57-40ae-819c-1cbf1a0cb368_gdc_realn_rehead.bam	Sequencing Reads	Aligned Reads	TCGA-HNSC	TCGA-BA-5153	TCGA-BA-5153-01A	Primary Tumor	1	0	0	0	1	0	0	0	0	0	0	0	0	0	0	0	0	0	0	0	0	0	0	0	0	0	0	0	0	0	0	0	0	0	0	0	0	0	0	0	0
7818508a-ab9c-4428-8951-4cedec4c1d3c	8e61e280-de06-4937-ae76-5440718b6e99	7818508a-ab9c-4428-8951-4cedec4c1d3c_gdc_realn_rehead.bam	Sequencing Reads	Aligned Reads	TCGA-HNSC	TCGA-CV-7421	TCGA-CV-7421-01A	Primary Tumor	1	1	0	0	0	0	0	0	0	0	0	0	0	0	0	0	0	0	0	0	0	0	0	0	0	0	0	0	0	0	0	0	0	0	0	0	0	0	0	0	0
3354082a-1c94-4814-a1fe-98ade6b11408	49146a0b-4cbd-43ea-a264-8ea0e622620d	3354082a-1c94-4814-a1fe-98ade6b11408_gdc_realn_rehead.bam	Sequencing Reads	Aligned Reads	TCGA-HNSC	TCGA-D6-6825	TCGA-D6-6825-01A	Primary Tumor	0	0	0	0	0	0	1	1	0	0	0	0	0	0	1	0	0	0	0	0	0	0	0	0	0	0	1	0	0	0	0	0	0	0	0	0	0	0	0	0	0
ab393a33-74e9-4220-bafa-6d4b441c0168	e93d0131-4b83-4d22-ac51-5a134022553d	ab393a33-74e9-4220-bafa-6d4b441c0168_gdc_realn_rehead.bam	Sequencing Reads	Aligned Reads	TCGA-HNSC	TCGA-QK-A8Z9	TCGA-QK-A8Z9-01B	Primary Tumor	0	0	0	0	0	0	0	0	0	0	0	0	0	0	0	0	0	0	0	0	0	0	0	0	0	0	0	0	0	0	0	0	0	0	0	0	0	0	0	0	0
9219a01a-176f-46e6-91e7-f31af7cf79cf	d0a033c9-7e25-40df-9b54-bb8860a090f6	9219a01a-176f-46e6-91e7-f31af7cf79cf_gdc_realn_rehead.bam	Sequencing Reads	Aligned Reads	TCGA-HNSC	TCGA-UF-A7JH	TCGA-UF-A7JH-01A	Primary Tumor	0	0	1	1	0	0	0	0	0	0	0	0	0	1	0	0	0	0	0	0	0	0	0	0	0	0	0	0	0	0	0	0	0	1	0	0	0	0	0	0	0
2c2086cc-34fd-4394-8037-65e7d247a9ec	48dda215-a4f3-495b-97ce-2f0df4332504	2c2086cc-34fd-4394-8037-65e7d247a9ec_gdc_realn_rehead.bam	Sequencing Reads	Aligned Reads	TCGA-HNSC	TCGA-BA-A4IH	TCGA-BA-A4IH-01A	Primary Tumor	0	0	0	0	0	0	0	0	0	0	1	0	0	1	0	0	0	0	0	0	0	0	1	0	0	0	0	0	0	0	0	0	1	0	0	0	0	0	0	0	0
fbd9ce12-1166-44f7-aec4-0b02e85f0835	7d3497b1-4e45-468e-8ccc-39433b6c6002	fbd9ce12-1166-44f7-aec4-0b02e85f0835_gdc_realn_rehead.bam	Sequencing Reads	Aligned Reads	TCGA-HNSC	TCGA-CV-7235	TCGA-CV-7235-01A	Primary Tumor	0	1	0	0	1	1	0	0	0	0	0	0	0	0	0	0	0	0	0	0	0	0	0	0	0	0	0	0	0	0	0	0	0	0	0	0	0	0	0	0	0
f8243aa8-7545-4a52-94e5-949142496b54	965eda14-c31f-4576-bc7d-157756e68eb4	f8243aa8-7545-4a52-94e5-949142496b54_gdc_realn_rehead.bam	Sequencing Reads	Aligned Reads	TCGA-HNSC	TCGA-CV-A6JM	TCGA-CV-A6JM-01A	Primary Tumor	0	1	0	0	0	0	0	0	0	0	0	0	0	0	0	0	0	0	0	0	0	0	0	0	0	0	0	0	0	0	0	0	0	0	0	0	0	0	0	0	0
5d1d50a6-0755-4c56-b124-cd2ef5b0d3cf	6f26355d-7a14-426d-944c-5c95cc4bb8a2	5d1d50a6-0755-4c56-b124-cd2ef5b0d3cf_gdc_realn_rehead.bam	Sequencing Reads	Aligned Reads	TCGA-HNSC	TCGA-BB-A5HY	TCGA-BB-A5HY-01A	Primary Tumor	1	0	0	0	1	0	0	1	0	0	0	0	0	0	0	0	1	0	0	0	1	0	0	0	0	0	0	0	0	0	0	0	0	0	0	0	0	0	0	0	0
706020d5-dc4c-4f6b-ab37-2c8d6770a528	51759b84-cab7-4797-b0ea-3cd6d5fdacbf	706020d5-dc4c-4f6b-ab37-2c8d6770a528_gdc_realn_rehead.bam	Sequencing Reads	Aligned Reads	TCGA-HNSC	TCGA-CV-7097	TCGA-CV-7097-11A	Solid Tissue Normal	1	1	0	0	1	0	0	0	0	0	0	0	0	0	0	0	0	0	0	0	0	0	0	0	0	0	0	0	0	0	0	0	0	0	0	0	0	0	0	0	0
68316763-63dd-4db9-8ddb-2dfaf6e27267	ec64c1d5-d222-447b-9053-8cc49b27060f	68316763-63dd-4db9-8ddb-2dfaf6e27267_gdc_realn_rehead.bam	Sequencing Reads	Aligned Reads	TCGA-HNSC	TCGA-CQ-A4CE	TCGA-CQ-A4CE-01A	Primary Tumor	0	1	1	0	0	0	0	1	0	0	0	0	0	1	0	0	0	0	0	1	0	1	1	0	0	1	0	0	0	0	0	0	0	0	0	0	0	0	0	0	0
1f124b36-4149-4ceb-86f5-cbd6ddefd9a9	52460579-e495-4430-bf1b-ab97f35992b1	1f124b36-4149-4ceb-86f5-cbd6ddefd9a9_gdc_realn_rehead.bam	Sequencing Reads	Aligned Reads	TCGA-HNSC	TCGA-CR-6477	TCGA-CR-6477-01A	Primary Tumor	0	0	0	1	0	0	0	0	0	0	0	0	0	1	1	0	0	0	0	0	0	0	0	0	0	0	0	0	0	1	0	0	0	0	0	0	0	0	0	0	0
9faeba11-b968-4e7b-ae05-99260932a611	ff99272a-5c1c-4140-a51b-30f9c66a1a9f	9faeba11-b968-4e7b-ae05-99260932a611_gdc_realn_rehead.bam	Sequencing Reads	Aligned Reads	TCGA-HNSC	TCGA-CV-6962	TCGA-CV-6962-11A	Solid Tissue Normal	0	1	0	1	1	0	0	0	0	0	0	0	0	1	1	1	0	0	0	1	0	0	0	0	1	1	1	0	0	0	0	0	1	0	0	0	0	0	0	0	0
ab4e340a-00ae-4bc5-9882-03ebecbd2180	32c9dd99-eed7-4201-b493-b6ba677fa9e7	ab4e340a-00ae-4bc5-9882-03ebecbd2180_gdc_realn_rehead.bam	Sequencing Reads	Aligned Reads	TCGA-HNSC	TCGA-CR-7404	TCGA-CR-7404-01A	Primary Tumor	1	0	1	0	1	0	1	0	0	0	0	0	0	1	0	0	0	0	0	0	0	0	0	0	0	0	0	0	0	0	0	0	0	0	0	0	0	0	0	0	0
3bb06e28-b338-4b00-866e-9e6eb1ae903a	466fbb5e-2fe5-4c3d-b27e-3ec5b52587bb	3bb06e28-b338-4b00-866e-9e6eb1ae903a_gdc_realn_rehead.bam	Sequencing Reads	Aligned Reads	TCGA-HNSC	TCGA-P3-A6SW	TCGA-P3-A6SW-01A	Primary Tumor	0	0	0	0	0	0	0	0	0	0	0	0	0	1	0	0	0	0	0	0	0	0	0	0	0	0	0	0	0	0	0	0	0	0	0	0	0	0	0	0	0
e3a074f4-2bc4-4d08-b931-3116be5d2835	00529fb2-f36d-4f50-abf7-01b4e46739b1	e3a074f4-2bc4-4d08-b931-3116be5d2835_gdc_realn_rehead.bam	Sequencing Reads	Aligned Reads	TCGA-HNSC	TCGA-D6-6515	TCGA-D6-6515-01A	Primary Tumor	0	1	1	0	1	0	0	1	0	0	0	0	0	0	0	0	0	0	0	0	0	0	0	0	0	0	0	0	0	0	0	0	0	0	0	0	0	0	0	0	0
1cf2bd40-9bd0-44ab-bb0c-d6a0a9f07a5c	b0585e71-cfa7-42d8-9ca1-54c8aa60963a	1cf2bd40-9bd0-44ab-bb0c-d6a0a9f07a5c_gdc_realn_rehead.bam	Sequencing Reads	Aligned Reads	TCGA-HNSC	TCGA-CV-7446	TCGA-CV-7446-01A	Primary Tumor	0	1	1	0	0	1	0	1	0	0	1	0	0	0	0	0	0	0	0	0	0	0	1	1	0	0	1	1	0	0	0	0	0	0	0	0	0	1	1	0	0
a8f540d3-9394-420c-967a-edb9418c6193	8e604e0e-a8de-417e-afef-3229c7ef994e	a8f540d3-9394-420c-967a-edb9418c6193_gdc_realn_rehead.bam	Sequencing Reads	Aligned Reads	TCGA-HNSC	TCGA-KU-A6H8	TCGA-KU-A6H8-01A	Primary Tumor	1	1	1	0	0	0	0	0	0	0	0	0	0	0	0	0	0	0	0	0	0	1	0	0	0	0	0	0	0	0	0	0	0	0	0	0	0	1	0	0	0
4b78c870-de7f-4d9d-8fab-5a1924067408	c99a0728-cc88-4320-80a5-92c93bf6f1bc	4b78c870-de7f-4d9d-8fab-5a1924067408_gdc_realn_rehead.bam	Sequencing Reads	Aligned Reads	TCGA-HNSC	TCGA-CV-7432	TCGA-CV-7432-11A	Solid Tissue Normal	0	0	0	0	0	0	0	1	0	0	0	0	0	0	0	0	0	0	0	0	0	0	0	0	0	0	0	0	0	0	0	0	0	0	0	0	0	0	0	0	0
a4ea12f5-199d-4d1b-a091-06094e277357	3c2174a8-6d5e-4c5e-87e3-e015300e88d1	a4ea12f5-199d-4d1b-a091-06094e277357_gdc_realn_rehead.bam	Sequencing Reads	Aligned Reads	TCGA-HNSC	TCGA-CN-6995	TCGA-CN-6995-01A	Primary Tumor	0	0	0	0	0	0	0	0	0	0	1	0	0	1	1	0	0	0	0	0	0	0	1	0	0	0	0	0	0	0	0	0	0	0	0	0	0	1	0	0	0
0f170c94-0cf5-4d09-8fc6-71083f51502e	77d02a75-3194-42dc-ada9-ca9441d8cf4a	0f170c94-0cf5-4d09-8fc6-71083f51502e_gdc_realn_rehead.bam	Sequencing Reads	Aligned Reads	TCGA-HNSC	TCGA-CV-7435	TCGA-CV-7435-01A	Primary Tumor	0	0	0	1	0	0	0	0	0	0	0	0	0	1	0	0	0	0	0	0	0	0	0	0	0	0	0	0	1	0	0	0	0	1	0	0	0	0	0	0	0
1f274037-592d-4fee-90f7-02880b2493ec	46c13cfd-d090-45b3-bc48-f9484cec1310	1f274037-592d-4fee-90f7-02880b2493ec_gdc_realn_rehead.bam	Sequencing Reads	Aligned Reads	TCGA-HNSC	TCGA-F7-A61V	TCGA-F7-A61V-01A	Primary Tumor	0	1	0	0	0	1	0	0	0	0	0	0	0	1	1	0	0	1	0	0	0	0	0	0	0	0	0	0	0	0	0	0	0	0	1	0	0	0	0	0	1
fd6ff494-5818-4c4d-bf23-6bd1f38d0da5	bfc583db-a39d-4631-b0f5-a390b59cd8ac	fd6ff494-5818-4c4d-bf23-6bd1f38d0da5_gdc_realn_rehead.bam	Sequencing Reads	Aligned Reads	TCGA-HNSC	TCGA-CN-4734	TCGA-CN-4734-01A	Primary Tumor	0	0	1	0	0	1	0	0	0	0	0	0	0	0	0	0	1	0	0	0	0	0	1	1	0	0	1	0	0	1	0	0	0	1	0	0	0	0	0	0	1
8407a8ac-c6a9-49c8-b8b8-e9186925cd2f	7d313de1-6730-4683-b52f-7ef2a1ea4095	8407a8ac-c6a9-49c8-b8b8-e9186925cd2f_gdc_realn_rehead.bam	Sequencing Reads	Aligned Reads	TCGA-HNSC	TCGA-CV-5970	TCGA-CV-5970-01A	Primary Tumor	1	0	0	0	1	0	0	0	1	0	0	0	0	0	0	0	0	0	0	0	0	0	0	0	0	0	0	0	0	0	0	0	0	0	0	0	0	0	0	0	0
bc482eaf-b63b-4178-bf78-4a0710a9ec8c	58d964d8-163f-4459-a78a-2d4ac206a0f4	bc482eaf-b63b-4178-bf78-4a0710a9ec8c_gdc_realn_rehead.bam	Sequencing Reads	Aligned Reads	TCGA-HNSC	TCGA-CR-6471	TCGA-CR-6471-01A	Primary Tumor	0	1	0	0	0	0	0	0	0	0	0	0	0	0	0	0	0	0	0	0	0	0	0	0	0	0	0	0	0	0	0	0	0	0	0	0	0	0	0	0	0
8252f1dd-3fbb-48ae-b429-d6ba6e477fd9	d36bc45c-0054-49cd-9aa4-be16eb59c178	8252f1dd-3fbb-48ae-b429-d6ba6e477fd9_gdc_realn_rehead.bam	Sequencing Reads	Aligned Reads	TCGA-HNSC	TCGA-QK-A6IJ	TCGA-QK-A6IJ-01A	Primary Tumor	0	1	1	0	1	0	0	0	0	0	0	0	0	0	0	0	0	0	0	0	0	0	0	0	0	0	0	0	0	0	0	0	0	0	0	0	0	0	0	0	0
85bb2bd0-69d8-4f6e-a1fa-e7afd136e989	edfb519e-ab2a-46bd-bf48-085808801214	85bb2bd0-69d8-4f6e-a1fa-e7afd136e989_gdc_realn_rehead.bam	Sequencing Reads	Aligned Reads	TCGA-HNSC	TCGA-C9-A480	TCGA-C9-A480-01A	Primary Tumor	1	1	1	0	0	0	0	0	0	0	0	0	0	1	0	0	1	0	0	0	0	0	0	0	0	0	0	0	0	0	0	0	1	0	0	1	0	0	0	0	0
4f8520a1-11cb-423e-a216-cf56c42dddb3	418436b6-50b6-49f6-a146-b35db392cfac	4f8520a1-11cb-423e-a216-cf56c42dddb3_gdc_realn_rehead.bam	Sequencing Reads	Aligned Reads	TCGA-HNSC	TCGA-CN-5374	TCGA-CN-5374-01A	Primary Tumor	0	0	0	0	0	0	1	0	0	0	0	0	0	0	1	0	1	0	0	0	0	0	0	0	1	0	0	0	0	0	1	0	0	0	0	0	0	0	0	1	0
b52f5ae0-68e3-4c5d-ba15-115b0cbd4474	dd6c76a4-a8d7-43bb-b7d3-e48a8c95193f	b52f5ae0-68e3-4c5d-ba15-115b0cbd4474_gdc_realn_rehead.bam	Sequencing Reads	Aligned Reads	TCGA-HNSC	TCGA-CN-6012	TCGA-CN-6012-01A	Primary Tumor	1	1	0	0	1	0	0	1	0	0	0	0	0	1	1	0	0	0	0	0	0	0	0	1	0	0	0	0	0	0	0	0	0	0	0	0	0	0	0	0	0
724060e0-b4a8-485d-a5ac-04b5839be439	76f99991-bcfa-465e-a063-73bc626808bd	724060e0-b4a8-485d-a5ac-04b5839be439_gdc_realn_rehead.bam	Sequencing Reads	Aligned Reads	TCGA-HNSC	TCGA-CV-7438	TCGA-CV-7438-01A	Primary Tumor	0	1	0	0	0	1	0	0	0	0	0	0	0	1	1	0	0	0	0	0	1	0	0	0	0	0	0	1	0	0	0	0	0	0	0	0	0	0	0	0	0
3f986b5c-6bf7-4ec7-a486-e50f4a0a15a8	ad1898c7-dc09-4014-a982-bc692bf4fa51	3f986b5c-6bf7-4ec7-a486-e50f4a0a15a8_gdc_realn_rehead.bam	Sequencing Reads	Aligned Reads	TCGA-HNSC	TCGA-CV-A6JZ	TCGA-CV-A6JZ-01A	Primary Tumor	1	0	1	0	0	0	0	0	0	0	0	0	0	0	0	0	0	0	0	0	0	0	0	0	0	0	0	0	0	0	0	0	0	0	0	0	0	0	0	0	0
e69c6cf3-4f21-45f4-91b6-ee2e7be7ed18	56a608df-088a-47fd-842d-8de8eed09760	e69c6cf3-4f21-45f4-91b6-ee2e7be7ed18_gdc_realn_rehead.bam	Sequencing Reads	Aligned Reads	TCGA-HNSC	TCGA-BA-6869	TCGA-BA-6869-01A	Primary Tumor	1	1	0	1	1	0	0	0	1	0	0	0	0	1	0	0	0	0	0	0	0	0	0	0	0	0	1	0	0	0	0	0	0	0	1	0	0	0	0	0	0
77a7b18e-1e6d-4030-b056-d58b9ed1a1da	f0606aff-7532-41e7-99c7-0fb72c509920	77a7b18e-1e6d-4030-b056-d58b9ed1a1da_gdc_realn_rehead.bam	Sequencing Reads	Aligned Reads	TCGA-HNSC	TCGA-CX-7219	TCGA-CX-7219-01A	Primary Tumor	1	1	0	0	1	0	1	0	0	0	0	0	0	1	0	0	1	0	0	0	0	0	1	1	0	1	1	0	0	1	0	0	0	1	0	0	0	0	0	0	1
52fd89e1-9f7d-4422-a7b8-ad021debbfe1	03e466ec-971c-44c9-b022-f1175e9eadf3	52fd89e1-9f7d-4422-a7b8-ad021debbfe1_gdc_realn_rehead.bam	Sequencing Reads	Aligned Reads	TCGA-HNSC	TCGA-CV-A45W	TCGA-CV-A45W-01A	Primary Tumor	0	1	0	0	0	0	0	0	0	0	0	0	0	0	1	0	0	0	0	1	0	0	0	0	0	0	0	1	0	0	0	0	0	0	0	0	0	0	0	0	0
e1f3f291-196f-4f4f-8972-141794ec9aeb	d84ba67f-40e0-4bfc-998d-bc9954f80c15	e1f3f291-196f-4f4f-8972-141794ec9aeb_gdc_realn_rehead.bam	Sequencing Reads	Aligned Reads	TCGA-HNSC	TCGA-P3-A6T5	TCGA-P3-A6T5-01A	Primary Tumor	0	1	1	0	0	1	1	0	0	0	0	1	1	0	0	0	0	0	0	0	1	0	0	0	0	0	0	0	0	0	0	0	0	0	0	0	0	0	0	0	0
8026cdaf-2352-4617-a205-0b22f5e1dbac	cd7464a5-ea87-4687-911b-05e188846849	8026cdaf-2352-4617-a205-0b22f5e1dbac_gdc_realn_rehead.bam	Sequencing Reads	Aligned Reads	TCGA-HNSC	TCGA-CN-5363	TCGA-CN-5363-01A	Primary Tumor	0	0	0	0	0	1	0	1	0	0	0	0	0	1	1	0	0	0	0	0	0	0	0	1	0	0	0	0	0	0	0	0	1	0	0	0	0	0	0	0	0
3e005cf5-77a4-4be5-afdc-bb434eaa3335	c3275b70-6d4a-4cbe-b6b3-46c68c3fa8bb	3e005cf5-77a4-4be5-afdc-bb434eaa3335_gdc_realn_rehead.bam	Sequencing Reads	Aligned Reads	TCGA-HNSC	TCGA-CV-7250	TCGA-CV-7250-01A	Primary Tumor	0	1	0	0	1	0	0	0	0	0	0	0	0	0	0	0	0	0	0	0	0	0	0	0	0	1	0	0	0	0	0	0	0	0	0	0	0	0	0	0	0
4e317132-52fd-4125-b722-13f06e5bd2af	82a1d988-df1f-43f3-879e-ec8608441256	4e317132-52fd-4125-b722-13f06e5bd2af_gdc_realn_rehead.bam	Sequencing Reads	Aligned Reads	TCGA-HNSC	TCGA-CN-A499	TCGA-CN-A499-01A	Primary Tumor	1	0	0	0	0	0	1	0	0	0	0	0	0	0	0	0	0	0	0	0	0	0	0	1	0	0	0	0	0	1	0	0	0	0	0	0	0	0	0	0	0
b503ee21-18bf-4f2e-a281-b319b5ed8015	1deb29f7-c885-4a71-89b3-ff8a7bba789d	b503ee21-18bf-4f2e-a281-b319b5ed8015_gdc_realn_rehead.bam	Sequencing Reads	Aligned Reads	TCGA-HNSC	TCGA-MT-A67F	TCGA-MT-A67F-01A	Primary Tumor	0	1	1	1	0	0	0	0	0	0	0	0	0	1	1	0	1	0	0	1	1	0	0	0	0	0	0	0	0	0	0	0	0	0	0	0	0	0	0	0	0
a33f76d8-a262-4fab-93a0-9dcf42394b66	7a016595-7c1b-4922-96e5-f1202ab45cb7	a33f76d8-a262-4fab-93a0-9dcf42394b66_gdc_realn_rehead.bam	Sequencing Reads	Aligned Reads	TCGA-HNSC	TCGA-F7-A620	TCGA-F7-A620-01A	Primary Tumor	0	0	0	0	0	0	1	0	0	0	0	0	0	0	0	0	0	0	0	0	0	0	0	0	0	0	0	0	0	0	0	0	0	0	0	0	0	0	0	0	0
b297ec81-8329-488d-8368-2353ac3b5f73	dd8190c2-0339-4251-8a60-ee8f619e5a45	b297ec81-8329-488d-8368-2353ac3b5f73_gdc_realn_rehead.bam	Sequencing Reads	Aligned Reads	TCGA-HNSC	TCGA-H7-A6C5	TCGA-H7-A6C5-11A	Solid Tissue Normal	0	0	0	0	0	0	0	0	0	0	0	0	0	0	0	0	0	0	0	0	0	0	0	0	0	0	0	0	0	0	0	0	0	0	0	0	0	0	0	0	0
3570a595-6769-4fb8-9b1d-28dcb70c4802	34415f60-48fe-4ee0-ae6a-95bfede916e9	3570a595-6769-4fb8-9b1d-28dcb70c4802_gdc_realn_rehead.bam	Sequencing Reads	Aligned Reads	TCGA-HNSC	TCGA-CQ-A4CG	TCGA-CQ-A4CG-01A	Primary Tumor	1	1	1	0	0	0	0	0	0	0	0	0	0	0	0	0	0	0	1	0	0	0	0	1	0	0	0	0	0	0	0	0	0	0	0	0	0	0	0	0	0
0b8992e9-0336-4525-bebf-beac2c22a050	6fc66855-1292-4194-8afa-92e315bb2dfe	0b8992e9-0336-4525-bebf-beac2c22a050_gdc_realn_rehead.bam	Sequencing Reads	Aligned Reads	TCGA-HNSC	TCGA-D6-A74Q	TCGA-D6-A74Q-01A	Primary Tumor	1	0	0	0	0	0	0	0	0	0	0	0	0	0	0	0	0	0	0	1	0	0	0	0	0	1	0	0	0	0	0	0	0	0	1	0	0	0	0	0	0
c1f9b360-d7d1-4e56-8ae8-3df31d0bafc8	643b43d8-9d67-4d4e-8336-aca7fd73505f	c1f9b360-d7d1-4e56-8ae8-3df31d0bafc8_gdc_realn_rehead.bam	Sequencing Reads	Aligned Reads	TCGA-HNSC	TCGA-CN-4741	TCGA-CN-4741-01A	Primary Tumor	1	0	0	0	0	1	1	0	0	0	0	0	0	1	1	0	0	1	0	0	0	0	0	1	0	0	0	0	0	0	0	0	0	0	0	0	0	0	0	0	0
9e8f313c-c6aa-464b-8e0a-a8287ea42d88	46d3402c-f0fd-4726-a092-f3dc21bc19a5	9e8f313c-c6aa-464b-8e0a-a8287ea42d88_gdc_realn_rehead.bam	Sequencing Reads	Aligned Reads	TCGA-HNSC	TCGA-D6-A6EQ	TCGA-D6-A6EQ-01A	Primary Tumor	0	1	0	0	0	0	0	1	0	0	1	0	0	0	0	0	0	0	0	0	0	0	0	0	0	0	0	0	0	0	0	0	0	0	0	0	0	0	0	0	0
875496f0-528b-44f3-a4f1-f32ce5a45871	53834229-c648-4349-9471-0aac58bc9ced	875496f0-528b-44f3-a4f1-f32ce5a45871_gdc_realn_rehead.bam	Sequencing Reads	Aligned Reads	TCGA-HNSC	TCGA-CQ-7068	TCGA-CQ-7068-01A	Primary Tumor	1	1	0	0	0	0	1	0	0	0	0	0	0	0	0	0	0	0	0	0	0	0	0	0	0	0	0	0	0	0	0	0	0	0	0	0	0	0	0	0	0
b52b43a0-014f-431a-b918-d915686e984b	2f37bbf9-deda-4531-a01f-f9a10ac12853	b52b43a0-014f-431a-b918-d915686e984b_gdc_realn_rehead.bam	Sequencing Reads	Aligned Reads	TCGA-HNSC	TCGA-BA-5559	TCGA-BA-5559-01A	Primary Tumor	1	1	0	0	0	1	1	0	1	0	0	0	0	0	0	0	0	0	0	0	0	0	0	0	0	0	0	0	0	0	0	0	0	0	0	0	0	0	0	0	0
0c529087-e009-4cd9-b7a5-dfbdfc0a701a	eac31e36-a932-41ab-be9f-275ebb242f0f	0c529087-e009-4cd9-b7a5-dfbdfc0a701a_gdc_realn_rehead.bam	Sequencing Reads	Aligned Reads	TCGA-HNSC	TCGA-CR-7373	TCGA-CR-7373-01A	Primary Tumor	0	0	0	1	0	0	0	0	0	0	0	0	0	1	1	0	1	0	0	0	0	0	0	0	0	0	1	0	0	0	0	0	0	0	0	0	0	0	0	0	0
4bf53f1c-c009-40b8-a4aa-7246f17e4d08	4bda7148-31b6-4a20-b261-c87a9f500329	4bf53f1c-c009-40b8-a4aa-7246f17e4d08_gdc_realn_rehead.bam	Sequencing Reads	Aligned Reads	TCGA-HNSC	TCGA-CV-5435	TCGA-CV-5435-01A	Primary Tumor	0	1	0	0	1	0	0	0	0	0	0	0	0	0	1	0	0	0	0	0	0	0	0	0	0	0	0	0	0	0	0	0	0	0	0	0	0	0	0	0	0
40b2251f-6287-4320-aaf2-19d4ff465878	40ec2174-ea96-4c5a-955e-3176140857f6	40b2251f-6287-4320-aaf2-19d4ff465878_gdc_realn_rehead.bam	Sequencing Reads	Aligned Reads	TCGA-HNSC	TCGA-CX-7082	TCGA-CX-7082-01A	Primary Tumor	0	1	1	0	0	0	0	0	0	0	1	0	0	1	0	0	0	0	0	0	0	0	0	0	0	0	0	0	1	1	0	0	1	1	0	0	0	0	0	0	0
b8d76d9a-2e86-4a75-8189-c61dbf3ca151	868bbcc7-7b79-4151-8991-5d6be9291dcf	b8d76d9a-2e86-4a75-8189-c61dbf3ca151_gdc_realn_rehead.bam	Sequencing Reads	Aligned Reads	TCGA-HNSC	TCGA-CQ-6220	TCGA-CQ-6220-01A	Primary Tumor	0	1	0	0	0	0	0	0	0	0	0	0	0	0	0	0	0	0	0	0	0	0	0	0	0	0	0	0	0	0	0	0	0	0	0	0	0	0	0	1	0
79125244-046f-4874-a816-e8704d564d98	f9736a00-614f-4ab0-ac26-8eb23d0d3e1f	79125244-046f-4874-a816-e8704d564d98_gdc_realn_rehead.bam	Sequencing Reads	Aligned Reads	TCGA-HNSC	TCGA-BA-5555	TCGA-BA-5555-01A	Primary Tumor	0	0	1	0	0	1	0	0	0	0	0	0	0	0	0	0	0	0	0	0	0	0	0	0	0	0	0	0	0	0	0	0	0	0	0	0	0	0	0	0	0
177cbd74-ba74-4903-b1fb-143311a19dd2	e63a634b-a906-4559-a4c7-f70fa0b33801	177cbd74-ba74-4903-b1fb-143311a19dd2_gdc_realn_rehead.bam	Sequencing Reads	Aligned Reads	TCGA-HNSC	TCGA-CX-7086	TCGA-CX-7086-01A	Primary Tumor	0	1	0	0	0	1	1	1	0	0	0	0	0	0	1	0	0	0	0	0	0	0	1	0	0	0	0	0	0	0	0	0	1	0	0	0	0	0	0	0	0
1a27ff42-cf58-4251-9775-eaedf6b13590	aab2c0d1-ed3e-4741-900d-82641965a1bf	1a27ff42-cf58-4251-9775-eaedf6b13590_gdc_realn_rehead.bam	Sequencing Reads	Aligned Reads	TCGA-HNSC	TCGA-QK-A6IG	TCGA-QK-A6IG-01A	Primary Tumor	1	1	0	0	0	1	0	0	0	0	0	0	0	1	0	0	0	0	0	0	0	0	0	0	0	0	0	0	0	0	0	0	0	0	0	0	0	1	0	0	0
5baf151a-91d4-4fd7-af50-f2784d41fb5e	f0658c7b-1383-45f4-8546-d20915a50a06	5baf151a-91d4-4fd7-af50-f2784d41fb5e_gdc_realn_rehead.bam	Sequencing Reads	Aligned Reads	TCGA-HNSC	TCGA-CV-7253	TCGA-CV-7253-01A	Primary Tumor	0	0	0	1	0	0	1	0	0	0	0	0	0	1	1	1	1	0	0	1	0	0	1	0	0	0	0	0	0	0	1	0	1	0	0	1	0	0	0	0	0
e8e3ee38-ed38-40db-b888-62a546f59c1c	2549882f-5e42-450b-a04d-5b917d098d68	e8e3ee38-ed38-40db-b888-62a546f59c1c_gdc_realn_rehead.bam	Sequencing Reads	Aligned Reads	TCGA-HNSC	TCGA-CR-7368	TCGA-CR-7368-01A	Primary Tumor	0	0	0	1	0	0	0	0	0	0	0	0	0	1	0	0	0	0	0	0	0	0	0	1	0	0	0	0	0	0	0	0	0	0	0	0	0	0	0	0	0
d305e5ed-b29b-4b59-ac3a-f8bcb758c964	43956fb1-3fa2-447d-8665-8ee62cc261dd	d305e5ed-b29b-4b59-ac3a-f8bcb758c964_gdc_realn_rehead.bam	Sequencing Reads	Aligned Reads	TCGA-HNSC	TCGA-CN-A49A	TCGA-CN-A49A-01A	Primary Tumor	1	0	0	0	0	0	1	0	1	0	0	0	0	0	0	1	0	0	0	0	0	0	0	0	0	0	0	0	0	0	0	0	0	0	0	0	0	0	0	0	0
2faa99db-1897-4324-a425-b33ea8e468d8	64e5ea17-cdcf-43a2-bae7-b92fb467d5af	2faa99db-1897-4324-a425-b33ea8e468d8_gdc_realn_rehead.bam	Sequencing Reads	Aligned Reads	TCGA-HNSC	TCGA-D6-8569	TCGA-D6-8569-01A	Primary Tumor	0	1	1	0	0	1	0	0	0	0	0	0	0	1	1	0	0	0	0	0	1	0	0	0	0	1	0	0	1	0	0	0	0	0	0	0	0	0	0	0	0
3feb4d36-1eac-4a75-9332-20962ceda200	0c5a7182-55f3-4491-9620-2a2f98830f03	3feb4d36-1eac-4a75-9332-20962ceda200_gdc_realn_rehead.bam	Sequencing Reads	Aligned Reads	TCGA-HNSC	TCGA-CN-A498	TCGA-CN-A498-01A	Primary Tumor	1	0	0	0	0	1	0	0	0	0	0	0	0	0	0	0	0	0	0	0	0	0	0	0	0	0	0	0	0	0	0	0	0	0	0	0	0	0	0	0	0
8d19276c-dc0e-4dac-99f8-1a46a28513c7	74b7e43c-bdef-42ac-8641-4092e40e5c09	8d19276c-dc0e-4dac-99f8-1a46a28513c7_gdc_realn_rehead.bam	Sequencing Reads	Aligned Reads	TCGA-HNSC	TCGA-BA-A4II	TCGA-BA-A4II-01A	Primary Tumor	0	1	1	0	0	0	0	0	0	0	0	0	0	0	0	0	0	0	0	0	0	0	1	0	0	1	0	0	0	0	0	0	0	0	0	1	0	0	0	0	1
2f3942d7-cad5-456d-9dff-70a91ef9d218	de5c8eda-26f1-4901-9014-8abd2675b279	2f3942d7-cad5-456d-9dff-70a91ef9d218_gdc_realn_rehead.bam	Sequencing Reads	Aligned Reads	TCGA-HNSC	TCGA-BA-6870	TCGA-BA-6870-01A	Primary Tumor	0	1	0	1	0	0	0	0	0	0	1	0	0	1	0	0	1	0	0	1	0	0	0	1	0	0	0	0	0	0	0	0	0	0	0	0	0	0	0	0	0
e07f8ea5-c315-4f4d-80ae-c514588a92b1	64a06f20-e0e0-4081-8fa1-8fd13cff8548	e07f8ea5-c315-4f4d-80ae-c514588a92b1_gdc_realn_rehead.bam	Sequencing Reads	Aligned Reads	TCGA-HNSC	TCGA-HD-8314	TCGA-HD-8314-01A	Primary Tumor	0	0	0	0	1	1	0	0	0	0	0	0	0	1	0	0	0	0	0	0	1	0	0	0	1	0	0	0	0	0	0	0	1	1	0	0	0	0	0	0	0
012ea318-ba90-437a-86e8-290a3237bfb4	426f7cc0-9896-48f4-9fc0-38966194e1e8	012ea318-ba90-437a-86e8-290a3237bfb4_gdc_realn_rehead.bam	Sequencing Reads	Aligned Reads	TCGA-HNSC	TCGA-CN-6992	TCGA-CN-6992-01A	Primary Tumor	1	1	1	0	0	0	0	0	1	0	0	0	0	0	0	1	0	0	1	0	0	0	0	0	1	0	0	0	0	0	0	0	0	0	0	0	0	0	0	0	0
4e7e255d-a60a-48b3-ba60-86d4a2cf712f	e9e351a6-ce74-4150-850b-d546ad9732c2	4e7e255d-a60a-48b3-ba60-86d4a2cf712f_gdc_realn_rehead.bam	Sequencing Reads	Aligned Reads	TCGA-HNSC	TCGA-BA-A4IF	TCGA-BA-A4IF-01A	Primary Tumor	1	0	0	0	1	0	0	0	0	0	0	0	0	1	0	0	0	0	0	0	0	0	0	0	0	0	0	0	0	0	0	0	0	0	0	0	0	1	0	0	1
f631ed67-56f2-4a63-9838-6964ee422973	0b7f3a2c-cedb-4a02-a7a4-a5971f241ece	f631ed67-56f2-4a63-9838-6964ee422973_gdc_realn_rehead.bam	Sequencing Reads	Aligned Reads	TCGA-HNSC	TCGA-CV-6940	TCGA-CV-6940-01A	Primary Tumor	0	0	0	0	0	0	0	0	0	0	0	0	0	1	0	0	0	0	0	0	0	0	0	0	0	0	0	0	0	0	0	0	0	0	0	0	0	0	0	0	0
6577e419-3050-4144-b8b7-f907cf981317	6f91781b-045f-46ab-917f-ec9bad2b61d2	6577e419-3050-4144-b8b7-f907cf981317_gdc_realn_rehead.bam	Sequencing Reads	Aligned Reads	TCGA-HNSC	TCGA-CN-4742	TCGA-CN-4742-01A	Primary Tumor	0	0	0	0	0	0	0	1	0	0	0	0	0	0	0	0	0	0	0	0	0	0	0	0	0	0	0	0	0	0	0	0	0	0	0	0	0	0	0	0	0
f1e0a6e4-c7dd-4ee1-85b9-dc78c4ca297a	9a6bc8a5-1775-4831-be49-d7019fa6a4fe	f1e0a6e4-c7dd-4ee1-85b9-dc78c4ca297a_gdc_realn_rehead.bam	Sequencing Reads	Aligned Reads	TCGA-HNSC	TCGA-CN-6997	TCGA-CN-6997-01A	Primary Tumor	0	1	0	0	0	0	0	1	0	1	0	1	1	1	0	0	1	0	0	1	1	0	0	1	0	0	0	0	0	0	0	1	0	1	0	0	0	0	0	0	0
6f36ca6a-7478-42b3-9c73-ab0007c5f3d2	ed59800a-d2ae-49b5-9f96-b904ff8b81c8	6f36ca6a-7478-42b3-9c73-ab0007c5f3d2_gdc_realn_rehead.bam	Sequencing Reads	Aligned Reads	TCGA-HNSC	TCGA-T2-A6WX	TCGA-T2-A6WX-01A	Primary Tumor	0	0	0	1	0	1	0	0	0	0	0	0	0	0	0	0	0	0	1	0	0	0	0	0	0	0	0	0	0	0	0	0	0	0	0	1	0	0	0	0	0
ce46e45a-bf83-49f9-8ae3-513f52843e9e	2cc8b90b-0eb6-4fd4-9fb7-a3162f2d88c0	ce46e45a-bf83-49f9-8ae3-513f52843e9e_gdc_realn_rehead.bam	Sequencing Reads	Aligned Reads	TCGA-HNSC	TCGA-QK-A64Z	TCGA-QK-A64Z-01A	Primary Tumor	1	0	1	0	1	0	0	0	1	0	0	0	0	0	0	0	0	0	0	0	0	0	0	0	0	0	0	0	0	0	0	0	0	0	0	0	0	0	0	0	0
9d8311b6-1835-40b8-a6aa-02f127068d98	505678c0-d98f-4cce-a669-1d62e59edc80	9d8311b6-1835-40b8-a6aa-02f127068d98_gdc_realn_rehead.bam	Sequencing Reads	Aligned Reads	TCGA-HNSC	TCGA-CV-5430	TCGA-CV-5430-01A	Primary Tumor	0	0	0	0	1	0	0	0	0	0	0	0	0	0	0	0	0	0	0	0	0	0	0	0	0	0	0	0	0	0	0	0	0	0	0	0	0	0	0	0	0
e9ae7a04-4b5f-4a83-941d-fdba90831b00	7bef1490-7502-4fa7-a9ac-8763b4c977b6	e9ae7a04-4b5f-4a83-941d-fdba90831b00_gdc_realn_rehead.bam	Sequencing Reads	Aligned Reads	TCGA-HNSC	TCGA-UF-A71A	TCGA-UF-A71A-06A	Metastatic	1	0	0	0	0	1	0	0	0	0	0	0	0	0	0	0	0	0	0	0	0	0	0	1	0	0	0	0	0	0	0	0	0	0	0	0	0	0	0	0	0
b8b0df7c-0183-481d-9165-31be79f51281	d0b4750a-2522-4ad0-ae35-3f4bfcc599ef	b8b0df7c-0183-481d-9165-31be79f51281_gdc_realn_rehead.bam	Sequencing Reads	Aligned Reads	TCGA-HNSC	TCGA-CV-7406	TCGA-CV-7406-11A	Solid Tissue Normal	0	0	0	0	0	0	0	0	0	0	0	1	0	1	0	0	0	1	0	0	0	0	0	0	0	0	0	0	0	0	0	0	0	0	0	0	0	0	0	0	0
a8c3b6b6-f12d-48e1-a3ea-5a5ff716c403	b13cb48d-7ba6-4f55-83a8-b6a52bb89f46	a8c3b6b6-f12d-48e1-a3ea-5a5ff716c403_gdc_realn_rehead.bam	Sequencing Reads	Aligned Reads	TCGA-HNSC	TCGA-CR-7388	TCGA-CR-7388-01A	Primary Tumor	0	1	0	1	0	0	0	0	0	0	0	0	0	1	0	0	0	1	0	0	0	0	0	0	0	0	0	0	0	0	0	0	0	0	0	0	0	0	0	0	1
acf15070-dcd2-4ebb-8fb7-eb9f7891cd33	ebafafa7-b646-4c64-99ff-335acb7c9fb4	acf15070-dcd2-4ebb-8fb7-eb9f7891cd33_gdc_realn_rehead.bam	Sequencing Reads	Aligned Reads	TCGA-HNSC	TCGA-CV-A6JT	TCGA-CV-A6JT-01A	Primary Tumor	0	0	0	0	0	0	0	0	0	0	0	0	0	0	0	0	0	0	0	0	0	0	0	0	0	0	0	0	0	0	0	0	0	0	0	0	0	0	0	0	0
f56d3e07-1f23-45dc-af32-3109547658e1	da00bf01-10a5-483b-aea3-4f28d158a417	f56d3e07-1f23-45dc-af32-3109547658e1_gdc_realn_rehead.bam	Sequencing Reads	Aligned Reads	TCGA-HNSC	TCGA-CV-7430	TCGA-CV-7430-01A	Primary Tumor	0	0	1	0	0	0	0	0	0	0	0	0	0	1	0	0	0	0	0	0	0	0	0	0	0	0	0	1	0	0	0	0	0	0	0	0	0	0	0	0	0
01797016-ccff-47f7-b10f-3845f9e9004d	1e119523-ae88-481e-8c8d-032949396dc3	01797016-ccff-47f7-b10f-3845f9e9004d_gdc_realn_rehead.bam	Sequencing Reads	Aligned Reads	TCGA-HNSC	TCGA-WA-A7H4	TCGA-WA-A7H4-01A	Primary Tumor	1	1	0	0	0	0	0	0	0	0	0	0	0	0	0	0	0	0	0	1	0	0	0	0	0	0	0	0	0	0	0	0	0	0	1	0	0	0	0	0	0
5ded87ea-bea6-4768-8b04-ca1f621fa3fe	73031819-f51e-47d8-b483-f4f4c13c1729	5ded87ea-bea6-4768-8b04-ca1f621fa3fe_gdc_realn_rehead.bam	Sequencing Reads	Aligned Reads	TCGA-HNSC	TCGA-CV-7235	TCGA-CV-7235-11A	Solid Tissue Normal	0	0	0	1	0	0	0	0	0	0	0	0	0	0	0	0	0	0	0	0	0	0	0	0	0	0	0	0	0	0	0	0	0	0	0	0	0	0	0	0	0
d3580855-b358-485d-a479-7cf6adcd3836	38005a5c-b0c4-45a8-8010-319631b834c4	d3580855-b358-485d-a479-7cf6adcd3836_gdc_realn_rehead.bam	Sequencing Reads	Aligned Reads	TCGA-HNSC	TCGA-CV-A45V	TCGA-CV-A45V-01A	Primary Tumor	1	0	0	0	0	1	0	0	0	0	0	0	0	0	1	0	0	0	0	1	0	0	0	0	0	0	1	0	0	0	0	0	0	0	0	0	0	0	0	0	0
35708a3f-56df-47b8-a3dd-be678f3a0087	191d3132-0560-4550-9f0e-26d17dfc69c1	35708a3f-56df-47b8-a3dd-be678f3a0087_gdc_realn_rehead.bam	Sequencing Reads	Aligned Reads	TCGA-HNSC	TCGA-CN-5361	TCGA-CN-5361-01A	Primary Tumor	1	1	0	0	0	1	0	0	0	0	0	0	0	0	0	0	0	0	0	0	0	0	0	0	0	0	0	0	0	0	0	0	0	0	0	0	0	0	0	0	0
06412270-066b-43b5-8889-32549d472e38	3b7a6af2-33b7-46cd-8dfc-665f4fa7f1d7	06412270-066b-43b5-8889-32549d472e38_gdc_realn_rehead.bam	Sequencing Reads	Aligned Reads	TCGA-HNSC	TCGA-CN-6013	TCGA-CN-6013-01A	Primary Tumor	0	1	0	0	0	1	0	0	0	0	0	0	0	1	1	0	0	0	0	0	0	0	0	1	0	0	0	0	0	0	0	0	0	0	0	0	0	0	0	0	0
53c78854-87e5-4aef-8054-0ac752de3db0	71f19121-2c8d-4802-8cfd-b674fe0c00f2	53c78854-87e5-4aef-8054-0ac752de3db0_gdc_realn_rehead.bam	Sequencing Reads	Aligned Reads	TCGA-HNSC	TCGA-CQ-7072	TCGA-CQ-7072-01A	Primary Tumor	0	1	0	0	0	0	1	0	0	1	0	1	0	0	0	0	0	0	0	0	0	0	0	1	0	0	0	0	0	0	0	0	0	1	0	0	0	0	0	0	0
608cb2c3-e108-4b8d-81e8-6e103bdfe9e1	9e331542-23df-4f29-87bc-de8787921397	608cb2c3-e108-4b8d-81e8-6e103bdfe9e1_gdc_realn_rehead.bam	Sequencing Reads	Aligned Reads	TCGA-HNSC	TCGA-CV-A6JD	TCGA-CV-A6JD-01A	Primary Tumor	1	1	0	0	1	0	1	0	1	0	0	0	0	0	0	0	0	0	0	0	0	0	0	0	0	0	0	0	0	0	0	0	0	0	0	0	0	0	0	0	0
e727a050-2faa-4c26-9e6a-ab462ceeed01	8f69fce4-ac8a-48fd-b3aa-d7e8efc79efc	e727a050-2faa-4c26-9e6a-ab462ceeed01_gdc_realn_rehead.bam	Sequencing Reads	Aligned Reads	TCGA-HNSC	TCGA-CN-6021	TCGA-CN-6021-01A	Primary Tumor	1	0	0	0	0	0	0	0	0	0	0	0	0	0	1	0	0	0	0	0	0	0	0	0	1	1	0	0	0	0	0	0	0	0	0	0	0	0	0	0	0
d06ce718-424a-4c0c-99a9-ab6238281004	a44e03d6-5798-427f-a7e2-40bcc1424a7b	d06ce718-424a-4c0c-99a9-ab6238281004_gdc_realn_rehead.bam	Sequencing Reads	Aligned Reads	TCGA-HNSC	TCGA-F7-A50J	TCGA-F7-A50J-01A	Primary Tumor	1	0	0	0	1	0	0	0	0	0	0	0	0	1	0	0	1	0	0	0	0	0	0	0	0	0	0	1	0	0	0	1	1	0	0	0	0	0	0	0	0
a535f655-0315-4aea-b670-89571cc2b9ee	7fa00ff2-0c39-48c2-9795-0fd07e62e67a	a535f655-0315-4aea-b670-89571cc2b9ee_gdc_realn_rehead.bam	Sequencing Reads	Aligned Reads	TCGA-HNSC	TCGA-UF-A718	TCGA-UF-A718-01A	Primary Tumor	1	0	0	0	0	1	0	0	0	0	0	1	0	0	1	0	1	0	0	0	1	0	0	0	0	0	0	0	0	0	0	0	0	0	0	0	0	0	0	0	0
365f837a-ea79-4a8d-8017-d39aebe1db75	b0f763e3-f780-4add-8ddd-9349cc2b3567	365f837a-ea79-4a8d-8017-d39aebe1db75_gdc_realn_rehead.bam	Sequencing Reads	Aligned Reads	TCGA-HNSC	TCGA-CV-7103	TCGA-CV-7103-01A	Primary Tumor	0	1	1	0	0	0	0	0	0	0	1	0	0	0	0	0	0	0	1	0	0	0	0	0	0	1	0	1	0	0	0	0	0	0	0	0	0	0	0	0	0
e10ef37a-fc90-43fe-b4a5-315d0d5793d4	f1aeb837-0f2e-41a7-a795-7773d3c09c9a	e10ef37a-fc90-43fe-b4a5-315d0d5793d4_gdc_realn_rehead.bam	Sequencing Reads	Aligned Reads	TCGA-HNSC	TCGA-CX-A4AQ	TCGA-CX-A4AQ-01A	Primary Tumor	0	0	0	0	0	0	0	0	0	0	0	0	0	0	0	0	0	0	0	0	0	0	0	0	0	0	0	0	0	0	0	0	0	0	0	0	0	0	0	0	0
673ea850-104f-4b10-9f00-cd52ba976fe9	2cda4561-1775-451d-b004-1b4f7827e191	673ea850-104f-4b10-9f00-cd52ba976fe9_gdc_realn_rehead.bam	Sequencing Reads	Aligned Reads	TCGA-HNSC	TCGA-CV-6950	TCGA-CV-6950-01A	Primary Tumor	0	1	0	0	1	0	0	1	0	0	0	1	0	1	0	0	0	0	0	0	1	0	0	0	0	0	0	0	0	0	0	0	0	0	0	0	0	0	0	0	0
10c7155b-8fac-41d0-9dbe-f4cdb28ecd01	b0d8b433-f6e8-4a7e-aa3c-898e0c2af54b	10c7155b-8fac-41d0-9dbe-f4cdb28ecd01_gdc_realn_rehead.bam	Sequencing Reads	Aligned Reads	TCGA-HNSC	TCGA-CR-5243	TCGA-CR-5243-01A	Primary Tumor	0	0	0	0	0	0	0	1	0	0	0	0	0	1	0	0	0	0	0	0	0	0	0	0	0	0	0	0	0	0	0	0	0	0	0	0	0	0	0	0	0
c02f4d53-76d9-4717-b04e-321d74e794e5	279e7dba-78dd-404e-a92b-cbf7f1248faf	c02f4d53-76d9-4717-b04e-321d74e794e5_gdc_realn_rehead.bam	Sequencing Reads	Aligned Reads	TCGA-HNSC	TCGA-CN-A6V7	TCGA-CN-A6V7-01A	Primary Tumor	1	0	1	0	0	0	1	0	0	0	0	0	0	1	0	0	0	0	0	0	0	0	0	0	0	0	0	0	0	0	1	0	0	0	0	0	0	0	0	0	0
f1a02e44-7527-4028-9963-73f6d758f51b	b6c5a51c-ea4c-47f3-ab09-34d63a75639a	f1a02e44-7527-4028-9963-73f6d758f51b_gdc_realn_rehead.bam	Sequencing Reads	Aligned Reads	TCGA-HNSC	TCGA-BA-A6D8	TCGA-BA-A6D8-01A	Primary Tumor	0	1	0	0	0	0	0	0	0	0	0	0	0	0	0	0	0	0	0	0	0	0	0	0	0	0	0	0	0	0	0	0	0	0	0	0	0	0	0	0	0
9c62abec-9b59-4856-ae45-81ecad65da63	ef818525-f50a-4757-be5b-71afbc2ebf06	9c62abec-9b59-4856-ae45-81ecad65da63_gdc_realn_rehead.bam	Sequencing Reads	Aligned Reads	TCGA-HNSC	TCGA-HD-8635	TCGA-HD-8635-01A	Primary Tumor	1	0	0	0	1	1	0	1	0	0	0	0	0	0	0	0	1	0	0	0	0	0	0	0	0	0	0	0	0	0	0	0	0	0	0	0	0	0	0	0	0
1def3170-8010-454c-96bc-202a67718fbf	bb400b8b-98dc-4127-8c54-d6951bb3d532	1def3170-8010-454c-96bc-202a67718fbf_gdc_realn_rehead.bam	Sequencing Reads	Aligned Reads	TCGA-HNSC	TCGA-HD-A6I0	TCGA-HD-A6I0-01A	Primary Tumor	0	0	0	0	0	0	1	0	0	1	0	0	0	0	1	0	0	0	0	0	0	0	0	0	0	0	0	0	0	0	0	0	0	0	0	0	0	0	0	0	0
3149e28f-2f09-4015-a83c-e783a00e36c0	96e8ae6b-b5e4-4f61-b588-2693e04561bd	3149e28f-2f09-4015-a83c-e783a00e36c0_gdc_realn_rehead.bam	Sequencing Reads	Aligned Reads	TCGA-HNSC	TCGA-BA-A6DJ	TCGA-BA-A6DJ-01A	Primary Tumor	0	0	0	0	0	0	0	0	0	0	0	0	0	0	0	0	0	0	0	0	0	0	0	0	0	0	0	0	0	0	0	0	0	0	0	0	0	0	0	0	0
1f9773c3-e005-4e0a-af99-79adc20f55fd	e0568ecb-5901-4349-b56d-17526d33a8ca	1f9773c3-e005-4e0a-af99-79adc20f55fd_gdc_realn_rehead.bam	Sequencing Reads	Aligned Reads	TCGA-HNSC	TCGA-CV-7255	TCGA-CV-7255-01A	Primary Tumor	1	0	0	0	1	0	0	1	1	0	0	0	0	0	1	1	0	0	0	0	0	0	0	0	0	1	0	0	0	1	1	0	1	0	0	0	0	0	1	0	0
0780cb2e-0ec3-41e6-8911-80ba4bd487cd	c9dbcc1b-a5ed-4ec6-9b6d-4ff12f3e6a7a	0780cb2e-0ec3-41e6-8911-80ba4bd487cd_gdc_realn_rehead.bam	Sequencing Reads	Aligned Reads	TCGA-HNSC	TCGA-D6-A6ES	TCGA-D6-A6ES-01A	Primary Tumor	0	0	0	0	0	0	0	0	0	0	0	0	0	0	0	0	0	0	0	0	0	0	0	0	0	0	0	0	0	0	0	0	0	0	0	0	0	0	0	0	0
35a7f750-cb72-4cc0-b02a-af9744554753	6b9c93c3-d959-4b98-84a9-ebf350ca6a87	35a7f750-cb72-4cc0-b02a-af9744554753_gdc_realn_rehead.bam	Sequencing Reads	Aligned Reads	TCGA-HNSC	TCGA-CQ-5332	TCGA-CQ-5332-01A	Primary Tumor	0	1	0	1	0	0	0	0	0	0	0	0	0	0	1	0	0	0	0	0	0	0	0	1	1	1	1	0	0	0	0	0	0	0	0	0	0	0	0	0	0
b8d0ccaf-420a-4ad9-a747-e4ad632eaec8	83afae81-bc66-4dca-99ca-1690810590f4	b8d0ccaf-420a-4ad9-a747-e4ad632eaec8_gdc_realn_rehead.bam	Sequencing Reads	Aligned Reads	TCGA-HNSC	TCGA-CV-6937	TCGA-CV-6937-01A	Primary Tumor	0	0	0	0	0	0	0	1	0	0	1	0	0	0	0	0	1	0	0	0	1	0	0	0	1	0	0	0	0	1	0	0	0	0	0	0	0	0	1	0	0
3637b902-aaa4-4539-9e43-22387771a7cf	93a5881d-bd5d-4fe0-820e-73f4c9a906bc	3637b902-aaa4-4539-9e43-22387771a7cf_gdc_realn_rehead.bam	Sequencing Reads	Aligned Reads	TCGA-HNSC	TCGA-CR-7393	TCGA-CR-7393-01A	Primary Tumor	0	0	0	0	0	0	0	0	0	0	0	0	0	0	0	0	0	0	0	0	0	0	0	0	0	0	0	0	0	0	0	0	0	0	0	0	0	0	0	0	0
7e4003a3-b6ef-4a24-b938-1b0f149bc5b9	987b9000-2183-48a2-94b8-2e3726ac2a2c	7e4003a3-b6ef-4a24-b938-1b0f149bc5b9_gdc_realn_rehead.bam	Sequencing Reads	Aligned Reads	TCGA-HNSC	TCGA-UF-A7JA	TCGA-UF-A7JA-01A	Primary Tumor	0	1	0	0	0	0	0	0	1	0	0	0	1	0	0	0	0	1	0	0	0	0	0	0	0	0	0	0	0	0	0	0	0	0	0	0	0	0	0	0	0
f12aed30-6d47-404b-9bf5-ea6e25506aa1	e718721c-122b-4402-8e94-1335c6f0e037	f12aed30-6d47-404b-9bf5-ea6e25506aa1_gdc_realn_rehead.bam	Sequencing Reads	Aligned Reads	TCGA-HNSC	TCGA-CR-6473	TCGA-CR-6473-01A	Primary Tumor	0	1	0	1	0	0	0	0	1	0	0	0	0	1	0	0	0	0	0	0	1	0	0	0	0	0	0	0	0	0	0	0	1	0	0	0	0	0	0	0	0
8a5298a9-2da9-428d-b932-3b2b1bd9d387	dd2e499c-a462-404e-84df-544ed92f4da4	8a5298a9-2da9-428d-b932-3b2b1bd9d387_gdc_realn_rehead.bam	Sequencing Reads	Aligned Reads	TCGA-HNSC	TCGA-UF-A71E	TCGA-UF-A71E-01A	Primary Tumor	0	1	1	1	0	0	0	0	1	0	0	0	0	0	0	0	0	0	0	0	0	0	0	0	0	0	0	0	0	0	0	0	0	0	0	0	0	0	0	0	0
94007045-fd54-4a5a-bd95-bfe0b4128c83	11557e60-5cf5-4fe3-bed1-6332af5fc213	94007045-fd54-4a5a-bd95-bfe0b4128c83_gdc_realn_rehead.bam	Sequencing Reads	Aligned Reads	TCGA-HNSC	TCGA-CQ-5334	TCGA-CQ-5334-01A	Primary Tumor	1	0	0	0	1	0	1	0	0	0	0	0	0	0	0	0	0	0	0	0	0	0	0	0	0	0	1	0	0	0	0	0	0	0	0	0	0	0	0	0	0
e2953d77-9f14-4d59-bc5a-42f3330f5bee	bb2db8dd-09b6-4c61-8de1-f672f930fb54	e2953d77-9f14-4d59-bc5a-42f3330f5bee_gdc_realn_rehead.bam	Sequencing Reads	Aligned Reads	TCGA-HNSC	TCGA-CN-4733	TCGA-CN-4733-01A	Primary Tumor	0	0	0	0	0	0	1	0	0	0	0	0	0	0	0	0	0	0	0	0	0	0	0	0	0	0	0	0	0	0	0	0	1	0	0	0	0	0	0	0	0
df26a54b-feec-4b6e-a2e2-d53755412084	3c1505ff-51c5-4c4d-b745-39d2c1a17941	df26a54b-feec-4b6e-a2e2-d53755412084_gdc_realn_rehead.bam	Sequencing Reads	Aligned Reads	TCGA-HNSC	TCGA-CN-4735	TCGA-CN-4735-01A	Primary Tumor	0	1	0	0	0	1	0	0	0	0	0	0	0	0	0	0	0	0	0	0	1	0	0	0	0	0	0	0	0	0	0	0	1	0	1	0	0	0	0	0	0
770aa101-9490-4b5c-b121-a392f9725d5c	245fde4c-627b-4e49-8825-91e05801cd67	770aa101-9490-4b5c-b121-a392f9725d5c_gdc_realn_rehead.bam	Sequencing Reads	Aligned Reads	TCGA-HNSC	TCGA-UF-A7JJ	TCGA-UF-A7JJ-01A	Primary Tumor	1	0	0	1	0	0	1	1	0	0	0	0	0	0	1	0	0	0	1	1	0	0	0	0	0	1	0	0	0	0	0	0	0	1	0	0	0	0	0	0	0
bd4e0a6d-0abf-4a87-9d55-25a28bd4bf37	effb1c90-2716-4ed6-898e-0b5eeeb3de8d	bd4e0a6d-0abf-4a87-9d55-25a28bd4bf37_gdc_realn_rehead.bam	Sequencing Reads	Aligned Reads	TCGA-HNSC	TCGA-CV-7178	TCGA-CV-7178-01A	Primary Tumor	0	0	1	0	0	1	1	0	0	0	0	0	0	0	0	0	1	0	0	0	0	0	0	0	0	0	0	0	0	0	0	0	0	0	0	0	0	0	0	0	0
f32198a0-eec2-4bc0-944d-d2b280125a27	ad73d640-5b97-4901-a3f0-c426eb64547c	f32198a0-eec2-4bc0-944d-d2b280125a27_gdc_realn_rehead.bam	Sequencing Reads	Aligned Reads	TCGA-HNSC	TCGA-CV-5443	TCGA-CV-5443-01A	Primary Tumor	0	0	0	0	0	0	0	0	0	0	0	0	0	0	0	0	0	0	0	0	0	0	0	0	0	0	0	0	0	0	0	0	0	0	0	0	0	0	0	0	0
6998dbbb-4db5-4e25-a970-2535fb4c2795	961961b3-81f8-45cd-a356-711df02dfb80	6998dbbb-4db5-4e25-a970-2535fb4c2795_gdc_realn_rehead.bam	Sequencing Reads	Aligned Reads	TCGA-HNSC	TCGA-CV-6961	TCGA-CV-6961-11A	Solid Tissue Normal	1	0	0	0	0	0	1	0	0	0	0	0	0	0	0	0	0	0	0	0	0	0	0	0	0	0	0	0	0	0	0	0	0	0	0	0	0	0	0	0	0
f33dd345-fe31-49a2-b161-a4250a0de771	63e8d455-a905-49dd-8d9c-fb46c34be796	f33dd345-fe31-49a2-b161-a4250a0de771_gdc_realn_rehead.bam	Sequencing Reads	Aligned Reads	TCGA-HNSC	TCGA-HD-7754	TCGA-HD-7754-01A	Primary Tumor	0	0	0	0	0	1	0	0	0	0	0	0	0	1	0	0	0	0	0	0	0	0	0	0	1	0	0	0	0	0	0	0	0	0	0	0	0	0	0	0	0
87cb2333-5abf-4927-a07b-9e45070dac9f	6325a67a-8976-4aa3-a914-ade19a8aeb52	87cb2333-5abf-4927-a07b-9e45070dac9f_gdc_realn_rehead.bam	Sequencing Reads	Aligned Reads	TCGA-HNSC	TCGA-QK-AA3K	TCGA-QK-AA3K-01A	Primary Tumor	0	0	0	0	0	0	0	0	0	0	0	0	0	0	0	0	0	0	0	0	0	0	0	0	0	0	0	0	0	0	0	0	0	0	0	0	0	0	0	0	0
bfa87f1c-e1ca-4d38-ad60-d8151bd398d9	928405a6-293c-4368-87a0-2ae74070c693	bfa87f1c-e1ca-4d38-ad60-d8151bd398d9_gdc_realn_rehead.bam	Sequencing Reads	Aligned Reads	TCGA-HNSC	TCGA-MT-A67A	TCGA-MT-A67A-01A	Primary Tumor	1	1	0	0	1	0	0	0	0	1	0	0	0	0	0	0	0	0	0	1	0	0	0	0	0	0	0	0	0	0	0	0	0	0	0	0	0	0	0	0	0
c2f06f65-03ea-48b2-b7a8-59f2ab374771	33b7f8de-f39f-4ca5-81f5-65f655aa86d4	c2f06f65-03ea-48b2-b7a8-59f2ab374771_gdc_realn_rehead.bam	Sequencing Reads	Aligned Reads	TCGA-HNSC	TCGA-BA-A6DL	TCGA-BA-A6DL-01A	Primary Tumor	0	1	1	0	0	1	0	0	0	0	0	0	0	1	0	0	1	0	0	0	0	0	0	0	0	1	1	0	0	0	0	0	0	0	0	0	0	0	0	0	0
b8c8ae3b-c269-440d-8a7e-d20422c666b4	58f7b7d5-31dc-4fea-be41-e817a181c12c	b8c8ae3b-c269-440d-8a7e-d20422c666b4_gdc_realn_rehead.bam	Sequencing Reads	Aligned Reads	TCGA-HNSC	TCGA-CR-6480	TCGA-CR-6480-01A	Primary Tumor	0	0	0	0	0	0	0	0	0	0	0	0	0	0	0	0	0	0	1	0	0	0	0	0	0	0	0	0	0	0	0	0	0	0	0	0	0	0	0	0	0
0f4c5a64-2fec-4335-9a11-735246dce12e	0143d3a6-5ca6-4a25-8b37-7b9565805dad	0f4c5a64-2fec-4335-9a11-735246dce12e_gdc_realn_rehead.bam	Sequencing Reads	Aligned Reads	TCGA-HNSC	TCGA-CR-7365	TCGA-CR-7365-01A	Primary Tumor	0	0	1	0	0	0	1	1	0	0	0	0	0	1	0	0	0	0	0	0	0	0	0	0	0	0	0	0	0	1	0	0	0	0	0	1	0	0	0	0	0
030713f2-cdb2-40fe-b16b-7d946d8d6210	dbd0ec5a-23dc-4169-a609-68ea211fcc40	030713f2-cdb2-40fe-b16b-7d946d8d6210_gdc_realn_rehead.bam	Sequencing Reads	Aligned Reads	TCGA-HNSC	TCGA-IQ-A61G	TCGA-IQ-A61G-01A	Primary Tumor	0	1	0	0	1	0	1	0	0	1	0	0	0	0	0	0	0	0	0	0	0	0	0	1	0	0	0	0	0	0	0	0	0	0	0	0	0	0	0	0	1
2ef1d60e-0b10-4190-a376-e7eaf6add91b	6f3e91f5-61ab-40ea-a6ec-e5dec2208bde	2ef1d60e-0b10-4190-a376-e7eaf6add91b_gdc_realn_rehead.bam	Sequencing Reads	Aligned Reads	TCGA-HNSC	TCGA-H7-A76A	TCGA-H7-A76A-01A	Primary Tumor	0	1	0	0	0	0	1	0	0	0	0	0	0	0	0	0	0	0	1	0	0	0	0	0	0	0	0	0	0	0	0	0	0	0	0	0	0	0	0	0	0
4dcb047a-f246-46ec-99d4-13e9551dddfe	a70cb676-e8a0-46f7-936d-6416b184f691	4dcb047a-f246-46ec-99d4-13e9551dddfe_gdc_realn_rehead.bam	Sequencing Reads	Aligned Reads	TCGA-HNSC	TCGA-CV-6951	TCGA-CV-6951-01A	Primary Tumor	0	1	1	0	0	0	0	0	0	0	0	0	0	1	0	0	0	0	0	0	0	0	0	0	0	0	0	0	0	0	0	0	0	0	0	0	0	0	0	0	0
857ac65c-b20e-4542-8693-410f95f1612d	33fc8e0f-c126-40d3-bf12-790422252d08	857ac65c-b20e-4542-8693-410f95f1612d_gdc_realn_rehead.bam	Sequencing Reads	Aligned Reads	TCGA-HNSC	TCGA-CR-6491	TCGA-CR-6491-01A	Primary Tumor	0	0	1	0	0	0	0	0	0	0	0	1	0	1	0	0	1	0	0	0	1	0	0	0	0	0	1	0	0	0	0	0	0	0	0	0	0	0	0	0	0
fceb51d3-d295-4582-ad58-8f3099f36a33	8a5220e0-d452-40d8-a5c5-8b10fc10cf9e	fceb51d3-d295-4582-ad58-8f3099f36a33_gdc_realn_rehead.bam	Sequencing Reads	Aligned Reads	TCGA-HNSC	TCGA-CV-A463	TCGA-CV-A463-01A	Primary Tumor	0	0	0	0	0	0	1	0	0	0	0	0	0	0	0	0	0	0	0	0	0	0	0	0	0	0	0	0	0	0	0	0	0	0	0	0	0	0	0	0	0
277d99bd-a535-42f6-84ad-e601edd28efb	609ba5e3-d245-4a2e-ae9e-f5bce2eab48d	277d99bd-a535-42f6-84ad-e601edd28efb_gdc_realn_rehead.bam	Sequencing Reads	Aligned Reads	TCGA-HNSC	TCGA-MZ-A5BI	TCGA-MZ-A5BI-01A	Primary Tumor	0	0	1	0	0	1	0	0	0	0	0	0	0	0	0	1	0	0	1	0	0	0	0	0	0	0	0	0	0	0	0	0	0	0	0	0	0	0	0	0	0
3beca58d-1cbc-43b3-8373-83c1f2a80107	66605771-e277-449a-a2d0-93cf9d18468b	3beca58d-1cbc-43b3-8373-83c1f2a80107_gdc_realn_rehead.bam	Sequencing Reads	Aligned Reads	TCGA-HNSC	TCGA-CV-5441	TCGA-CV-5441-01A	Primary Tumor	0	0	0	0	0	1	0	1	0	0	0	0	0	1	1	0	0	0	0	1	0	0	0	0	0	0	0	0	0	0	0	0	1	0	0	0	0	0	0	0	0
416f3880-877d-4fd4-b715-ec9382ce6b4c	c0a777ec-2e54-45ad-820a-b17053542bce	416f3880-877d-4fd4-b715-ec9382ce6b4c_gdc_realn_rehead.bam	Sequencing Reads	Aligned Reads	TCGA-HNSC	TCGA-CN-5359	TCGA-CN-5359-01A	Primary Tumor	0	1	0	0	0	1	0	0	0	0	0	0	0	1	0	0	1	0	0	0	0	0	0	0	0	0	0	0	0	0	0	0	1	0	0	0	0	0	0	0	0
bfd041de-533f-4155-9837-160e85fa8258	ed2ca509-1bbe-471b-8736-4cf22c29e696	bfd041de-533f-4155-9837-160e85fa8258_gdc_realn_rehead.bam	Sequencing Reads	Aligned Reads	TCGA-HNSC	TCGA-CV-5432	TCGA-CV-5432-01A	Primary Tumor	0	0	0	1	0	0	0	0	0	0	0	0	0	1	0	0	1	0	0	0	1	0	0	1	0	1	0	1	0	0	0	0	0	0	0	0	0	0	0	0	1
98ae9a3b-5dee-40fe-b0ee-9fd74c8d1ded	f0bf1bcb-22d9-4bd4-9050-5d22dd766bed	98ae9a3b-5dee-40fe-b0ee-9fd74c8d1ded_gdc_realn_rehead.bam	Sequencing Reads	Aligned Reads	TCGA-HNSC	TCGA-DQ-5631	TCGA-DQ-5631-01A	Primary Tumor	1	0	0	1	0	0	1	0	0	0	0	0	0	1	0	0	1	0	1	0	1	0	0	0	0	0	0	0	0	0	0	0	0	0	0	0	0	0	0	0	0
5af27876-4657-4c22-a414-1976cb14ffc5	5cc6b3e4-19a5-4a40-b07d-f1ed9ad6e877	5af27876-4657-4c22-a414-1976cb14ffc5_gdc_realn_rehead.bam	Sequencing Reads	Aligned Reads	TCGA-HNSC	TCGA-CQ-5333	TCGA-CQ-5333-01A	Primary Tumor	0	1	0	0	0	0	0	0	0	0	0	0	0	0	0	0	0	0	0	0	0	0	0	0	0	0	0	0	0	0	0	0	0	0	0	0	0	0	0	0	0
c3e59d12-5358-4811-9e84-d650b16b25c1	7a2fa008-038c-4fa3-af12-24d57ae16832	c3e59d12-5358-4811-9e84-d650b16b25c1_gdc_realn_rehead.bam	Sequencing Reads	Aligned Reads	TCGA-HNSC	TCGA-CR-7386	TCGA-CR-7386-01A	Primary Tumor	0	0	0	0	0	0	0	0	0	0	0	0	0	0	0	0	0	0	0	0	0	0	0	0	0	0	0	0	0	0	0	0	0	0	0	0	0	0	0	0	0
a6ef7092-266f-46c6-ac12-6abc7ba081a2	5d549720-0b84-422c-848f-25af939828c2	a6ef7092-266f-46c6-ac12-6abc7ba081a2_gdc_realn_rehead.bam	Sequencing Reads	Aligned Reads	TCGA-HNSC	TCGA-CV-A6JO	TCGA-CV-A6JO-01B	Primary Tumor	1	0	0	0	1	0	1	0	0	0	0	0	0	0	0	0	1	0	0	0	0	0	0	0	0	0	0	0	0	0	0	0	0	0	0	0	0	0	0	0	0
fc24f095-155d-479c-b5b1-3b17a40003df	c65a6586-c434-40ff-9ef0-fdb2c9518c11	fc24f095-155d-479c-b5b1-3b17a40003df_gdc_realn_rehead.bam	Sequencing Reads	Aligned Reads	TCGA-HNSC	TCGA-CN-4738	TCGA-CN-4738-01A	Primary Tumor	0	1	0	0	1	1	0	0	0	0	0	0	0	0	0	0	0	0	0	0	0	0	0	0	0	0	0	0	0	0	0	0	0	0	0	0	0	1	0	0	0
344d3fa0-d568-4f84-9139-04a304f8043e	4f50a4b8-f392-44c2-96af-9b77a012e1ab	344d3fa0-d568-4f84-9139-04a304f8043e_gdc_realn_rehead.bam	Sequencing Reads	Aligned Reads	TCGA-HNSC	TCGA-CR-6478	TCGA-CR-6478-01A	Primary Tumor	1	1	0	0	0	0	0	0	0	0	0	0	0	1	0	0	0	1	0	0	0	0	0	0	0	0	0	0	0	0	0	0	0	1	0	0	0	0	0	0	0
717c2626-3913-46ad-9c74-e52279a64816	f6226079-8920-4eda-82c3-facddd4a0a24	717c2626-3913-46ad-9c74-e52279a64816_gdc_realn_rehead.bam	Sequencing Reads	Aligned Reads	TCGA-HNSC	TCGA-HD-A6HZ	TCGA-HD-A6HZ-01A	Primary Tumor	0	0	0	0	0	1	0	0	0	0	0	0	0	1	0	0	0	0	0	1	0	0	1	0	0	1	0	0	0	1	0	0	0	0	0	1	0	0	0	0	0
50876f6e-499c-4030-a184-3b47e59ac476	ccf0dc02-ce8b-4ad6-92bb-cdbea78e7e07	50876f6e-499c-4030-a184-3b47e59ac476_gdc_realn_rehead.bam	Sequencing Reads	Aligned Reads	TCGA-HNSC	TCGA-C9-A47Z	TCGA-C9-A47Z-01A	Primary Tumor	0	0	0	0	0	0	0	1	0	0	0	0	0	1	0	0	0	0	0	0	0	0	0	0	0	0	0	0	0	0	0	0	0	0	0	0	0	0	0	0	0
6b518d60-5540-4e77-861a-6a4246112bbb	c8dddaa7-e1be-4228-9cda-dbb2adbd1f7e	6b518d60-5540-4e77-861a-6a4246112bbb_gdc_realn_rehead.bam	Sequencing Reads	Aligned Reads	TCGA-HNSC	TCGA-BA-A8YP	TCGA-BA-A8YP-01A	Primary Tumor	0	0	1	0	0	0	1	0	0	0	0	1	0	0	0	0	0	0	0	1	1	0	0	0	0	1	0	0	0	0	0	1	0	1	0	0	0	0	0	0	0
907a5efb-8d67-48f2-b388-ab33593b349b	a02c60f0-a6a7-4221-b2a2-a043f678e28a	907a5efb-8d67-48f2-b388-ab33593b349b_gdc_realn_rehead.bam	Sequencing Reads	Aligned Reads	TCGA-HNSC	TCGA-CN-4728	TCGA-CN-4728-01A	Primary Tumor	1	0	0	0	0	0	0	0	0	0	0	0	0	1	1	0	0	0	0	0	0	0	0	0	0	0	0	0	0	1	0	0	0	0	0	0	0	0	0	0	0
9b975139-6263-48e8-a3d8-c7b1f3b5bb72	9d6fb5d5-3dd0-4682-8a5b-6609285d746c	9b975139-6263-48e8-a3d8-c7b1f3b5bb72_gdc_realn_rehead.bam	Sequencing Reads	Aligned Reads	TCGA-HNSC	TCGA-MT-A51X	TCGA-MT-A51X-01A	Primary Tumor	0	1	0	0	0	1	0	1	0	0	0	0	0	1	0	0	0	0	0	0	0	0	0	0	0	1	1	0	1	0	0	0	0	0	0	1	0	0	0	1	1
090dfc25-49d7-485a-bc9e-436d545c9393	daae4995-a9ee-47f1-90a0-5d6de18f04d6	090dfc25-49d7-485a-bc9e-436d545c9393_gdc_realn_rehead.bam	Sequencing Reads	Aligned Reads	TCGA-HNSC	TCGA-D6-A6EO	TCGA-D6-A6EO-01A	Primary Tumor	0	0	1	0	1	0	1	1	0	0	0	0	0	0	0	0	0	0	0	0	0	0	0	0	0	0	1	0	0	0	0	0	0	0	0	1	0	0	0	0	0
688f078a-38f6-4e2d-b496-4fd7e5f00576	26f03627-31fb-4a86-8104-1e175987e5ea	688f078a-38f6-4e2d-b496-4fd7e5f00576_gdc_realn_rehead.bam	Sequencing Reads	Aligned Reads	TCGA-HNSC	TCGA-BA-A6DE	TCGA-BA-A6DE-01A	Primary Tumor	1	1	1	0	0	1	1	1	0	0	0	0	0	1	1	0	1	0	0	0	1	0	0	0	0	0	1	0	0	0	0	0	0	0	0	0	0	0	0	0	0
8f3a3324-b169-46da-96c5-66eb244b9d58	6ead5639-f9c7-4d75-b131-41136222d0c9	8f3a3324-b169-46da-96c5-66eb244b9d58_gdc_realn_rehead.bam	Sequencing Reads	Aligned Reads	TCGA-HNSC	TCGA-CV-7090	TCGA-CV-7090-01A	Primary Tumor	1	1	0	0	0	0	0	1	1	0	0	1	0	1	0	0	0	0	0	0	0	0	0	0	0	0	0	0	0	0	0	0	0	0	0	0	0	0	0	0	0
9d438789-c926-4369-8d13-fd1b18eb836f	f2a9a543-750c-4f66-9ed1-f44eda7c93ff	9d438789-c926-4369-8d13-fd1b18eb836f_gdc_realn_rehead.bam	Sequencing Reads	Aligned Reads	TCGA-HNSC	TCGA-D6-6823	TCGA-D6-6823-01A	Primary Tumor	0	1	0	0	0	1	0	0	1	0	0	0	0	0	0	0	1	0	0	0	0	0	0	0	0	1	0	0	0	0	1	0	0	0	0	0	0	1	0	1	0
2fc9eec8-9e62-42ba-8dbd-7023ef398aeb	27a0cd58-b7bd-4230-a057-bfcd88bd65ca	2fc9eec8-9e62-42ba-8dbd-7023ef398aeb_gdc_realn_rehead.bam	Sequencing Reads	Aligned Reads	TCGA-HNSC	TCGA-H7-7774	TCGA-H7-7774-01A	Primary Tumor	1	0	1	0	0	0	0	1	0	0	0	1	0	0	0	0	0	0	0	0	0	0	0	0	0	0	0	0	0	0	0	0	0	0	0	1	0	0	0	0	0
3c62d844-4c99-45c0-9684-19d94f397abe	fcb5690e-9421-4283-b55c-78c9749a7b01	3c62d844-4c99-45c0-9684-19d94f397abe_gdc_realn_rehead.bam	Sequencing Reads	Aligned Reads	TCGA-HNSC	TCGA-P3-A6T0	TCGA-P3-A6T0-01A	Primary Tumor	1	0	0	0	1	0	0	0	0	0	0	0	0	0	0	0	0	0	0	0	0	0	0	0	0	0	0	0	0	0	0	0	0	0	0	0	0	0	0	0	0
b791f1e4-c977-4749-920d-d9625018eaa7	c4f863f9-aa5d-45b7-8930-c315ba321758	b791f1e4-c977-4749-920d-d9625018eaa7_gdc_realn_rehead.bam	Sequencing Reads	Aligned Reads	TCGA-HNSC	TCGA-CV-7255	TCGA-CV-7255-11A	Solid Tissue Normal	1	1	0	0	0	0	0	0	0	0	0	0	0	1	0	0	0	0	0	0	0	0	0	0	1	0	0	0	0	0	0	0	0	0	0	0	0	0	0	0	0
4ae4cd3a-b5a2-4b33-baa8-3de104c919df	4c6c4e32-49c8-4709-b811-725bc248dd44	4ae4cd3a-b5a2-4b33-baa8-3de104c919df_gdc_realn_rehead.bam	Sequencing Reads	Aligned Reads	TCGA-HNSC	TCGA-D6-A6EM	TCGA-D6-A6EM-01A	Primary Tumor	0	0	0	0	0	0	0	0	0	0	0	0	0	0	0	0	0	0	0	0	0	0	0	0	0	0	0	0	0	0	0	0	0	0	0	0	0	0	0	0	0
d9226344-2ad8-4000-8ced-17fd29905ba1	d2794d25-5616-4dad-b1c7-f03e52bd918e	d9226344-2ad8-4000-8ced-17fd29905ba1_gdc_realn_rehead.bam	Sequencing Reads	Aligned Reads	TCGA-HNSC	TCGA-IQ-A61J	TCGA-IQ-A61J-01A	Primary Tumor	1	0	0	0	0	0	0	0	0	0	0	0	0	0	0	0	0	0	0	0	0	0	0	0	0	0	0	0	0	0	0	0	0	0	0	0	0	0	1	0	0
1ba52594-52e1-424e-85c3-ec1462df9716	5fa11351-cc1c-495c-9ecc-c459bd8e671c	1ba52594-52e1-424e-85c3-ec1462df9716_gdc_realn_rehead.bam	Sequencing Reads	Aligned Reads	TCGA-HNSC	TCGA-CN-A6V6	TCGA-CN-A6V6-01A	Primary Tumor	0	0	0	0	0	0	0	0	0	0	0	0	0	0	0	0	0	0	0	0	0	0	0	0	0	0	0	0	0	0	0	0	0	0	0	0	0	0	0	0	0
e29dade9-6c35-48d3-b203-e1413abca8ec	df32d12a-7e6a-4d72-98e2-0cc9f3333110	e29dade9-6c35-48d3-b203-e1413abca8ec_gdc_realn_rehead.bam	Sequencing Reads	Aligned Reads	TCGA-HNSC	TCGA-CV-7432	TCGA-CV-7432-01A	Primary Tumor	0	0	0	0	0	1	1	0	0	0	0	1	0	1	1	0	1	0	0	0	0	0	0	0	0	0	0	0	0	0	0	0	0	0	0	0	0	0	0	0	0
cd818fc6-3db8-45b4-bc8a-5d548e187ee7	d3dffc10-ccf4-4393-9528-a6d957c348c5	cd818fc6-3db8-45b4-bc8a-5d548e187ee7_gdc_realn_rehead.bam	Sequencing Reads	Aligned Reads	TCGA-HNSC	TCGA-CV-7407	TCGA-CV-7407-01A	Primary Tumor	0	0	0	1	0	1	0	0	0	0	0	0	0	0	0	0	0	0	1	0	0	0	0	0	0	0	0	0	0	0	0	0	0	0	0	0	0	0	0	0	0
36c49f14-6dca-488f-9b44-a32f7b37dbb3	ddfd468b-404e-49f7-836a-0eacb623f432	36c49f14-6dca-488f-9b44-a32f7b37dbb3_gdc_realn_rehead.bam	Sequencing Reads	Aligned Reads	TCGA-HNSC	TCGA-QK-A8ZB	TCGA-QK-A8ZB-01A	Primary Tumor	0	0	0	0	0	0	0	0	0	0	0	0	0	1	1	0	1	0	0	0	0	0	0	0	0	0	0	0	0	0	0	0	0	0	0	0	0	0	0	0	0
cdfaafc9-1cbf-4fdd-85b9-cd9aa2c3f92b	87cc4db5-9edc-4d80-9502-e73629814989	cdfaafc9-1cbf-4fdd-85b9-cd9aa2c3f92b_gdc_realn_rehead.bam	Sequencing Reads	Aligned Reads	TCGA-HNSC	TCGA-WA-A7GZ	TCGA-WA-A7GZ-11A	Solid Tissue Normal	0	0	0	0	0	0	0	0	0	0	0	0	0	0	0	0	0	0	0	0	0	0	0	0	0	0	0	0	0	0	0	0	0	0	0	0	0	0	0	0	0
0c3c050b-917b-4ca8-87d0-6ae305c07412	0dda3d82-9733-49bf-ab39-32d5a5ca9712	0c3c050b-917b-4ca8-87d0-6ae305c07412_gdc_realn_rehead.bam	Sequencing Reads	Aligned Reads	TCGA-HNSC	TCGA-BB-A5HZ	TCGA-BB-A5HZ-01A	Primary Tumor	0	0	0	0	0	0	0	0	0	0	0	0	0	1	0	0	0	0	0	0	0	0	0	0	0	0	0	0	0	1	0	0	0	0	0	0	0	0	0	0	0
b79a37d9-56f2-4e9a-8fdc-ee1ba1634cf2	2aeed4d6-b1ce-4776-961b-c3beba9f8d83	b79a37d9-56f2-4e9a-8fdc-ee1ba1634cf2_gdc_realn_rehead.bam	Sequencing Reads	Aligned Reads	TCGA-HNSC	TCGA-CV-A6K0	TCGA-CV-A6K0-01B	Primary Tumor	1	0	0	0	0	0	0	1	1	0	0	0	0	0	0	0	0	0	0	0	0	0	0	0	0	0	0	0	0	0	0	0	0	0	1	0	0	0	0	0	0
7a611ad6-1e9e-4f14-bce9-0f9c5ccc5d2e	a9d20586-1996-47aa-9913-cf85425a49bb	7a611ad6-1e9e-4f14-bce9-0f9c5ccc5d2e_gdc_realn_rehead.bam	Sequencing Reads	Aligned Reads	TCGA-HNSC	TCGA-CV-A45X	TCGA-CV-A45X-01A	Primary Tumor	0	0	0	0	0	0	0	0	0	0	0	0	0	1	0	0	0	0	0	1	0	0	0	1	0	0	0	0	0	0	0	0	0	0	0	0	0	0	0	0	0
3acc514d-a8de-48f7-8cad-57a8c5101a92	7c71c8ac-c2e7-4f8d-a0f2-ae2d9a5bf45a	3acc514d-a8de-48f7-8cad-57a8c5101a92_gdc_realn_rehead.bam	Sequencing Reads	Aligned Reads	TCGA-HNSC	TCGA-CV-7261	TCGA-CV-7261-01A	Primary Tumor	0	1	0	1	0	1	0	0	0	0	0	0	0	1	0	0	0	0	0	0	1	0	0	1	0	0	0	0	0	0	1	0	0	0	0	0	0	0	0	0	0
5ad39f5b-40e8-43bb-af45-6fcbddc6b27b	5c060ef7-5eef-46d2-b581-3d84f018cc01	5ad39f5b-40e8-43bb-af45-6fcbddc6b27b_gdc_realn_rehead.bam	Sequencing Reads	Aligned Reads	TCGA-HNSC	TCGA-CN-6998	TCGA-CN-6998-01A	Primary Tumor	0	0	0	0	0	0	0	0	0	0	0	0	0	1	0	0	1	0	0	0	0	0	0	1	0	1	1	1	0	1	0	0	0	0	0	0	0	0	0	0	0
184a1094-8dc2-43ca-bc15-33f647ee175f	5e395458-8e73-41d0-b2f1-b0362e75a3aa	184a1094-8dc2-43ca-bc15-33f647ee175f_gdc_realn_rehead.bam	Sequencing Reads	Aligned Reads	TCGA-HNSC	TCGA-CR-6492	TCGA-CR-6492-01A	Primary Tumor	0	0	0	0	0	0	0	0	0	1	0	0	0	1	0	0	1	0	0	0	1	0	1	0	0	0	1	0	0	0	0	0	0	0	0	0	0	0	0	0	0
3101612f-c281-462e-aec2-7499cd6efdbc	a927210a-9213-4800-9438-4e906cbf45fd	3101612f-c281-462e-aec2-7499cd6efdbc_gdc_realn_rehead.bam	Sequencing Reads	Aligned Reads	TCGA-HNSC	TCGA-DQ-7588	TCGA-DQ-7588-01A	Primary Tumor	0	0	1	1	0	0	1	0	0	0	0	0	0	1	0	0	0	0	0	0	1	0	1	1	0	1	0	1	1	0	0	0	0	0	0	0	0	0	1	0	1
a49daad6-3c37-4d21-8af1-acd701779153	00d1cb77-2cf5-42e3-9ea4-c54512112f48	a49daad6-3c37-4d21-8af1-acd701779153_gdc_realn_rehead.bam	Sequencing Reads	Aligned Reads	TCGA-HNSC	TCGA-CQ-6225	TCGA-CQ-6225-01A	Primary Tumor	0	0	0	0	1	0	1	0	0	0	0	0	0	1	1	0	0	0	0	0	0	1	0	0	0	1	0	0	1	1	1	0	0	0	0	0	0	0	1	1	0
05badd38-e1fc-4d42-9712-046073cc1008	b048d35d-05d5-4610-993b-f522882b14cb	05badd38-e1fc-4d42-9712-046073cc1008_gdc_realn_rehead.bam	Sequencing Reads	Aligned Reads	TCGA-HNSC	TCGA-CR-7398	TCGA-CR-7398-01A	Primary Tumor	1	1	0	1	1	0	0	0	0	1	0	0	0	0	0	0	1	0	0	0	0	0	1	0	0	0	0	0	1	0	0	0	0	0	0	0	0	0	0	1	0
03364b02-d51f-45f8-99b8-df9784af1c4d	8e4dbecf-c55f-4cc9-b942-457c0a5523fb	03364b02-d51f-45f8-99b8-df9784af1c4d_gdc_realn_rehead.bam	Sequencing Reads	Aligned Reads	TCGA-HNSC	TCGA-CN-5370	TCGA-CN-5370-01A	Primary Tumor	0	1	0	0	0	0	0	0	1	0	0	1	0	0	0	0	0	0	0	0	1	0	0	0	0	0	0	0	0	0	0	0	0	0	0	0	0	0	0	0	1
90a7edb3-7781-4908-8504-b286142f5174	fed4ee98-6fe5-44bf-b4e0-46e66ca898fa	90a7edb3-7781-4908-8504-b286142f5174_gdc_realn_rehead.bam	Sequencing Reads	Aligned Reads	TCGA-HNSC	TCGA-CN-6996	TCGA-CN-6996-01A	Primary Tumor	0	0	0	1	0	0	0	1	0	0	0	0	0	0	1	0	0	0	0	0	0	0	0	0	0	0	0	0	0	1	0	0	0	0	0	0	0	0	0	0	0
0883eaa4-7728-4a7b-9615-6c6bb1823fa7	a979b32a-c205-493c-b824-475c295f649f	0883eaa4-7728-4a7b-9615-6c6bb1823fa7_gdc_realn_rehead.bam	Sequencing Reads	Aligned Reads	TCGA-HNSC	TCGA-CV-A464	TCGA-CV-A464-01A	Primary Tumor	0	1	0	0	0	0	0	1	0	0	0	0	0	0	0	0	0	0	0	0	1	0	0	0	0	0	0	0	0	0	0	0	1	0	0	0	0	0	0	0	0
efc22d6d-98b1-4d21-adae-d35684be6163	6aee18e4-275b-47dd-86dd-fd8628630bd3	efc22d6d-98b1-4d21-adae-d35684be6163_gdc_realn_rehead.bam	Sequencing Reads	Aligned Reads	TCGA-HNSC	TCGA-BA-5558	TCGA-BA-5558-01A	Primary Tumor	0	1	0	0	0	0	1	0	0	0	0	0	0	1	0	0	0	0	0	0	0	0	0	0	0	0	0	0	0	0	0	0	0	0	0	1	0	0	0	0	0
e208a81d-3512-4391-9da9-fbdbd5c84577	f48e39b3-6201-4404-83c4-bee0809eb0ce	e208a81d-3512-4391-9da9-fbdbd5c84577_gdc_realn_rehead.bam	Sequencing Reads	Aligned Reads	TCGA-HNSC	TCGA-CV-A45U	TCGA-CV-A45U-01A	Primary Tumor	0	1	1	0	0	0	0	1	0	1	0	0	0	0	0	0	0	0	0	0	0	0	1	0	0	0	0	0	0	1	0	0	0	0	0	0	0	0	0	0	0
2be70941-0195-48b0-b2ad-1239030855fd	a2468515-1499-44f1-894a-3bd702a0c647	2be70941-0195-48b0-b2ad-1239030855fd_gdc_realn_rehead.bam	Sequencing Reads	Aligned Reads	TCGA-HNSC	TCGA-CV-7429	TCGA-CV-7429-01A	Primary Tumor	1	1	0	0	0	0	0	0	0	0	0	0	0	0	0	0	0	0	0	0	0	0	0	0	0	0	0	0	0	0	0	0	0	0	0	0	0	0	0	0	0
8591b76b-4322-412e-b6ed-306ceeaed9b2	7699d24e-4240-4c5b-8d12-ffedcf31cc31	8591b76b-4322-412e-b6ed-306ceeaed9b2_gdc_realn_rehead.bam	Sequencing Reads	Aligned Reads	TCGA-HNSC	TCGA-F7-A61W	TCGA-F7-A61W-01A	Primary Tumor	0	0	0	0	0	1	0	0	0	0	0	0	0	1	0	0	0	0	0	0	0	0	0	0	0	0	0	0	0	0	0	0	0	0	0	1	0	0	0	0	0
1297a938-4930-4a48-b0ea-cb4e0f46638a	45982c13-8fd7-433d-b39c-eb9d1e859821	1297a938-4930-4a48-b0ea-cb4e0f46638a_gdc_realn_rehead.bam	Sequencing Reads	Aligned Reads	TCGA-HNSC	TCGA-MZ-A7D7	TCGA-MZ-A7D7-01A	Primary Tumor	0	0	0	0	0	1	0	0	0	0	0	0	0	0	0	0	0	0	0	0	0	0	0	0	0	0	0	0	0	0	0	0	0	0	0	0	0	0	0	0	0
c3633e1e-4bbc-4d98-a102-b70cc2b36fe5	4c6b38ab-114d-4772-b59c-c373e3f61371	c3633e1e-4bbc-4d98-a102-b70cc2b36fe5_gdc_realn_rehead.bam	Sequencing Reads	Aligned Reads	TCGA-HNSC	TCGA-CR-7390	TCGA-CR-7390-01A	Primary Tumor	0	1	0	0	0	0	0	0	1	0	0	0	0	1	0	0	0	0	0	1	0	0	0	0	0	0	1	0	0	0	0	0	0	1	0	0	0	0	0	0	0
6418f97a-2596-400b-b16c-45f0c05a178c	b1f64684-c219-4c7b-991d-9e71243e3a02	6418f97a-2596-400b-b16c-45f0c05a178c_gdc_realn_rehead.bam	Sequencing Reads	Aligned Reads	TCGA-HNSC	TCGA-CV-6939	TCGA-CV-6939-11A	Solid Tissue Normal	0	1	0	0	0	0	0	0	0	0	1	0	0	0	0	0	0	0	0	0	0	0	0	0	0	0	0	0	0	0	0	0	0	0	0	0	0	0	0	0	0
614a2166-adae-4010-9573-7c06ae395e95	7dffdcc2-6110-42e8-a9ee-b34d3504cffb	614a2166-adae-4010-9573-7c06ae395e95_gdc_realn_rehead.bam	Sequencing Reads	Aligned Reads	TCGA-HNSC	TCGA-CV-7263	TCGA-CV-7263-01A	Primary Tumor	1	1	0	1	0	0	0	0	0	0	0	0	0	0	0	0	0	0	0	0	0	0	0	0	0	0	0	0	1	0	0	0	0	0	0	0	0	0	0	0	0
2b013cae-8396-4757-93e3-720996d399ba	72d32abc-041f-4e1f-a04a-226b51ce23c8	2b013cae-8396-4757-93e3-720996d399ba_gdc_realn_rehead.bam	Sequencing Reads	Aligned Reads	TCGA-HNSC	TCGA-BB-4228	TCGA-BB-4228-01A	Primary Tumor	1	1	1	0	0	0	0	0	0	0	0	0	0	0	0	0	0	0	0	0	0	0	0	0	0	0	0	0	0	0	0	0	0	0	0	0	0	0	0	0	0
d70c2ae7-118a-4df1-aa9b-e9045538e1fa	31550f24-092c-490e-91a8-6d67dc6cf787	d70c2ae7-118a-4df1-aa9b-e9045538e1fa_gdc_realn_rehead.bam	Sequencing Reads	Aligned Reads	TCGA-HNSC	TCGA-HD-8634	TCGA-HD-8634-01A	Primary Tumor	0	0	0	1	0	0	0	0	0	0	0	0	0	1	1	0	0	0	0	0	0	0	0	0	0	1	0	0	0	0	0	0	0	0	0	0	0	0	0	0	0
106bf30e-06d5-47ac-9a9f-5a0a038e6f43	b777251d-6ebc-4967-8cc5-2032dc50bae6	106bf30e-06d5-47ac-9a9f-5a0a038e6f43_gdc_realn_rehead.bam	Sequencing Reads	Aligned Reads	TCGA-HNSC	TCGA-BA-6873	TCGA-BA-6873-01A	Primary Tumor	1	0	1	0	0	0	0	0	0	0	0	0	0	0	0	0	1	0	0	0	0	0	0	0	0	0	0	0	0	1	0	0	0	0	0	1	0	0	0	0	0
3a7cde69-256a-4573-95bb-a631621c6617	28dcb978-b615-442b-99bc-18e1d34a961f	3a7cde69-256a-4573-95bb-a631621c6617_gdc_realn_rehead.bam	Sequencing Reads	Aligned Reads	TCGA-HNSC	TCGA-CR-7391	TCGA-CR-7391-01A	Primary Tumor	1	1	1	0	0	0	0	0	0	0	0	0	0	1	0	0	0	0	0	0	0	0	0	0	0	0	0	0	0	0	0	0	0	0	0	0	0	0	0	0	0
48350bd7-7cd2-4511-9c81-bc821c15864e	86647380-d5fb-4736-998e-f0d235424395	48350bd7-7cd2-4511-9c81-bc821c15864e_gdc_realn_rehead.bam	Sequencing Reads	Aligned Reads	TCGA-HNSC	TCGA-CV-7427	TCGA-CV-7427-01A	Primary Tumor	0	0	0	0	0	0	0	0	0	0	0	0	0	0	0	0	0	0	0	0	0	0	0	0	0	0	0	0	0	0	0	0	0	0	0	0	0	0	0	0	0
136695fd-1ae9-4d5e-8b4a-8b81569ceb55	f9c2f20a-45b7-4b37-918f-2b363995e267	136695fd-1ae9-4d5e-8b4a-8b81569ceb55_gdc_realn_rehead.bam	Sequencing Reads	Aligned Reads	TCGA-HNSC	TCGA-BA-A6DI	TCGA-BA-A6DI-01A	Primary Tumor	0	1	0	1	0	1	1	0	0	0	0	0	0	1	0	0	1	0	0	0	0	0	1	0	1	0	0	1	0	0	0	0	1	0	0	0	0	0	0	1	0
9f4afd39-9e2d-4b28-844c-d709c7214a52	6b9ac352-8366-4e67-b4f2-bae42c2631cb	9f4afd39-9e2d-4b28-844c-d709c7214a52_gdc_realn_rehead.bam	Sequencing Reads	Aligned Reads	TCGA-HNSC	TCGA-CV-7415	TCGA-CV-7415-01A	Primary Tumor	0	1	0	0	0	1	1	0	0	0	0	0	0	1	0	0	0	0	0	1	0	0	0	1	0	1	0	0	0	0	0	0	1	0	0	0	0	0	0	0	0
540846f4-22ba-4175-93b4-ef7959a95750	80ff8844-3c90-4c66-b6d9-a72ea86219ed	540846f4-22ba-4175-93b4-ef7959a95750_gdc_realn_rehead.bam	Sequencing Reads	Aligned Reads	TCGA-COAD	TCGA-A6-2671	TCGA-A6-2671-01A	Primary Tumor	0	0	0	0	0	1	0	0	0	0	0	0	0	0	0	0	0	0	0	0	0	0	0	0	0	0	0	1	0	0	0	0	0	0	0	0	0	0	0	0	0
13ae9a0f-c750-481a-bc5b-64c9079183e3	97701a47-a36c-4208-bb0f-d3ce03b3e4ca	13ae9a0f-c750-481a-bc5b-64c9079183e3_gdc_realn_rehead.bam	Sequencing Reads	Aligned Reads	TCGA-COAD	TCGA-NH-A50T	TCGA-NH-A50T-01A	Primary Tumor	0	0	0	1	0	0	0	0	0	0	0	1	1	1	0	1	0	0	0	0	1	0	0	0	0	0	0	1	0	0	0	1	1	1	0	0	0	0	0	0	1
6ec0ee4e-54b8-457a-9245-2f52d879e909	8714c72b-5800-4ee7-91d2-848742701d15	6ec0ee4e-54b8-457a-9245-2f52d879e909_gdc_realn_rehead.bam	Sequencing Reads	Aligned Reads	TCGA-COAD	TCGA-AA-3697	TCGA-AA-3697-01A	Primary Tumor	1	0	0	0	0	1	0	0	0	0	0	0	0	0	0	1	0	0	0	0	0	0	0	0	0	0	0	0	0	0	0	0	0	0	0	0	0	0	0	0	0
eec774d4-0066-42af-a30f-0a48c22f2630	f2e8d1e1-001b-4a31-a4ee-23936f5f3022	eec774d4-0066-42af-a30f-0a48c22f2630_gdc_realn_rehead.bam	Sequencing Reads	Aligned Reads	TCGA-COAD	TCGA-F4-6704	TCGA-F4-6704-11A	Solid Tissue Normal	0	0	1	0	0	0	0	0	0	0	0	0	0	0	0	0	0	0	0	0	0	0	0	0	0	0	0	0	0	0	0	0	0	0	0	0	0	0	0	0	0
2533ed21-a534-4ecd-9098-7009751e9ec5	ea891fc0-8af5-49c0-b221-eba6cbe6a349	2533ed21-a534-4ecd-9098-7009751e9ec5_gdc_realn_rehead.bam	Sequencing Reads	Aligned Reads	TCGA-COAD	TCGA-F4-6854	TCGA-F4-6854-01A	Primary Tumor	1	0	0	0	1	0	0	0	0	0	0	0	0	0	0	0	0	0	0	0	0	0	0	0	0	0	0	0	0	0	0	0	0	0	0	0	0	0	0	0	0
0a9a59e2-65f1-47dc-a4a0-a8569d1b8eb4	823d6de4-51f2-449c-af2f-2b7f3fd028f2	0a9a59e2-65f1-47dc-a4a0-a8569d1b8eb4_gdc_realn_rehead.bam	Sequencing Reads	Aligned Reads	TCGA-COAD	TCGA-AZ-6598	TCGA-AZ-6598-11A	Solid Tissue Normal	0	0	0	1	0	0	0	0	0	0	0	0	1	0	0	0	0	0	0	0	0	0	0	0	0	0	0	0	0	0	0	0	0	0	0	0	0	0	0	0	0
f110083e-027c-4d34-8668-39ed7cf00f60	4c02368e-d032-49ac-92d7-18d33282eac9	f110083e-027c-4d34-8668-39ed7cf00f60_gdc_realn_rehead.bam	Sequencing Reads	Aligned Reads	TCGA-COAD	TCGA-DM-A282	TCGA-DM-A282-01A	Primary Tumor	0	1	1	0	0	0	0	0	0	0	0	0	0	0	0	0	0	0	0	0	0	0	0	0	0	0	0	0	0	0	0	0	0	0	0	0	0	0	0	0	0
6fb76899-c587-45b7-930c-3752659ff991	9fd4295c-5b8f-48ab-9d5a-57800ba4f5b2	6fb76899-c587-45b7-930c-3752659ff991_gdc_realn_rehead.bam	Sequencing Reads	Aligned Reads	TCGA-COAD	TCGA-AA-A00L	TCGA-AA-A00L-01A	Primary Tumor	1	0	0	0	0	0	0	0	0	0	0	0	0	0	0	0	0	0	0	0	0	0	0	0	0	0	0	1	0	0	0	0	0	0	0	0	0	0	0	0	0
4acc522d-1883-45b0-952d-cb6f58373c75	4577a903-06ca-4e85-a57a-69a6f038030f	4acc522d-1883-45b0-952d-cb6f58373c75_gdc_realn_rehead.bam	Sequencing Reads	Aligned Reads	TCGA-COAD	TCGA-NH-A8F7	TCGA-NH-A8F7-06A	Metastatic	0	0	0	1	0	0	0	0	0	1	0	0	1	1	0	1	0	0	0	0	1	0	0	0	0	0	1	0	1	0	0	0	1	0	1	0	0	0	0	0	0
37cf3dcf-c78c-4ed3-a651-4f360289279e	eb4b51a2-ad4a-468d-96a0-c16cdf353e9e	37cf3dcf-c78c-4ed3-a651-4f360289279e_gdc_realn_rehead.bam	Sequencing Reads	Aligned Reads	TCGA-KIRC	TCGA-B0-4819	TCGA-B0-4819-01A	Primary Tumor	0	0	0	0	0	0	1	0	0	0	1	0	0	0	0	0	0	0	0	0	0	0	0	0	0	0	0	0	0	0	0	0	0	0	0	0	0	0	0	0	0
94f19959-60dd-4dfd-8ab5-a220ad3a4597	d6b73876-8da7-4eed-8bc6-1824e0e5e842	94f19959-60dd-4dfd-8ab5-a220ad3a4597_gdc_realn_rehead.bam	Sequencing Reads	Aligned Reads	TCGA-KIRC	TCGA-CZ-5453	TCGA-CZ-5453-11A	Solid Tissue Normal	0	1	0	0	0	1	0	0	0	0	0	0	0	0	0	0	0	0	0	0	0	0	0	0	0	0	0	0	0	0	0	0	0	0	0	0	0	0	0	0	0
3c95f64e-87d2-4fee-838e-a072456aa4bc	38565bd4-8934-48a0-ab83-d84cff93a4dd	3c95f64e-87d2-4fee-838e-a072456aa4bc_gdc_realn_rehead.bam	Sequencing Reads	Aligned Reads	TCGA-KIRC	TCGA-B0-5693	TCGA-B0-5693-01A	Primary Tumor	0	0	0	0	0	0	0	0	0	0	0	0	0	0	0	0	0	0	0	0	0	0	0	0	0	0	0	0	0	0	0	0	0	0	0	0	0	0	0	0	0
de16b857-4d79-4235-8ab5-8f4740121081	14beeddb-82c7-41c5-a81d-0c2d5f772189	de16b857-4d79-4235-8ab5-8f4740121081_gdc_realn_rehead.bam	Sequencing Reads	Aligned Reads	TCGA-KIRC	TCGA-B8-5552	TCGA-B8-5552-11A	Solid Tissue Normal	0	0	0	0	0	0	0	0	0	0	0	0	0	0	0	0	0	0	0	0	0	0	0	0	0	0	0	0	0	0	0	0	0	0	0	0	0	0	0	0	0
2d2da118-01b3-45f0-afb7-873b9984d7d7	f57d431c-4550-42f4-bba0-056e0f3273db	2d2da118-01b3-45f0-afb7-873b9984d7d7_gdc_realn_rehead.bam	Sequencing Reads	Aligned Reads	TCGA-KIRC	TCGA-BP-4159	TCGA-BP-4159-01A	Primary Tumor	0	0	0	0	0	0	0	0	0	0	0	0	0	0	0	0	0	0	0	0	0	0	0	0	0	0	0	0	0	0	0	0	0	0	0	0	0	0	0	0	0
234b6e8f-6a02-473a-bf1f-ba660235a166	2d86fde1-fac5-4d7a-bb1e-e52fe42a810e	234b6e8f-6a02-473a-bf1f-ba660235a166_gdc_realn_rehead.bam	Sequencing Reads	Aligned Reads	TCGA-KIRC	TCGA-BP-5000	TCGA-BP-5000-01A	Primary Tumor	0	0	1	0	0	0	0	0	0	0	0	0	0	0	0	0	0	0	0	0	0	0	0	0	0	0	0	0	0	0	0	0	0	0	0	0	0	0	0	0	0
072447fb-5ac8-444a-91b3-ac77e521e8fe	f0de637b-36c7-4360-9ddc-2a9c74337a04	072447fb-5ac8-444a-91b3-ac77e521e8fe_gdc_realn_rehead.bam	Sequencing Reads	Aligned Reads	TCGA-KIRC	TCGA-B8-A8YJ	TCGA-B8-A8YJ-01A	Primary Tumor	0	0	0	0	0	0	0	0	0	1	0	0	0	0	0	0	0	0	0	0	0	0	0	0	0	0	0	0	0	0	0	0	0	0	0	0	0	0	0	0	0
d9175a61-2a4a-4a70-b995-bcaf283a6561	e0f60a4d-b7b4-4a9e-9724-95fadc285efa	d9175a61-2a4a-4a70-b995-bcaf283a6561_gdc_realn_rehead.bam	Sequencing Reads	Aligned Reads	TCGA-KIRC	TCGA-B8-5549	TCGA-B8-5549-01A	Primary Tumor	0	0	0	0	0	0	0	0	0	0	0	0	0	0	0	0	0	0	0	0	0	0	0	0	0	0	0	0	0	0	0	0	0	0	0	0	0	0	0	0	0
095e54ad-4ecd-4bc7-854b-9bc08711a6f6	40f12ef1-7f9b-4ecc-8a24-8510b916f16b	095e54ad-4ecd-4bc7-854b-9bc08711a6f6_gdc_realn_rehead.bam	Sequencing Reads	Aligned Reads	TCGA-KIRC	TCGA-B0-4700	TCGA-B0-4700-11A	Solid Tissue Normal	0	1	0	0	0	0	0	0	0	0	0	0	0	0	0	0	0	0	0	0	0	0	0	0	0	0	0	0	0	0	0	0	0	0	0	0	0	0	0	0	0
77105cc0-abb7-46af-a584-549b2c5d7a53	df39533e-6194-4a2d-a5d3-f25896248020	77105cc0-abb7-46af-a584-549b2c5d7a53_gdc_realn_rehead.bam	Sequencing Reads	Aligned Reads	TCGA-KIRC	TCGA-CW-5587	TCGA-CW-5587-01A	Primary Tumor	0	0	1	0	0	0	0	0	0	0	1	0	0	0	0	0	0	0	0	0	0	0	0	0	0	0	0	0	0	0	0	0	0	0	0	0	0	0	0	0	0
916c16e0-cc28-4bce-8bb1-11187ab20bc6	9dc81f0a-b00d-41e5-921d-11eaad8aee12	916c16e0-cc28-4bce-8bb1-11187ab20bc6_gdc_realn_rehead.bam	Sequencing Reads	Aligned Reads	TCGA-KIRC	TCGA-BP-4994	TCGA-BP-4994-01A	Primary Tumor	0	0	0	1	0	0	0	0	0	0	0	0	1	0	0	0	0	0	0	0	0	1	0	0	0	0	0	0	0	0	0	0	0	0	0	0	0	0	0	0	0
8e8cbed0-47a3-4f3a-bb75-90b1d25a9634	e3587d07-5bdd-4b07-b878-947faae8ff3a	8e8cbed0-47a3-4f3a-bb75-90b1d25a9634_gdc_realn_rehead.bam	Sequencing Reads	Aligned Reads	TCGA-KIRC	TCGA-CZ-5460	TCGA-CZ-5460-01A	Primary Tumor	1	0	0	1	0	0	0	0	0	0	0	0	0	0	0	0	0	0	0	0	0	0	0	0	0	0	0	0	0	0	0	0	0	0	0	0	0	0	0	0	0
a0edd0b9-2787-45f9-b700-97dfe3d2f36a	e7b1540e-57e9-45db-9f8b-1bbc0ffbcb4b	a0edd0b9-2787-45f9-b700-97dfe3d2f36a_gdc_realn_rehead.bam	Sequencing Reads	Aligned Reads	TCGA-KIRC	TCGA-CZ-5455	TCGA-CZ-5455-01A	Primary Tumor	0	1	0	0	0	0	0	0	1	0	0	0	0	0	0	0	0	0	0	0	0	0	0	0	0	0	0	0	0	0	0	0	0	0	0	0	0	0	0	0	0
844c3f9a-c467-4858-a442-72604bc15935	634ea37e-d905-49b7-a4e4-535249e78a75	844c3f9a-c467-4858-a442-72604bc15935_gdc_realn_rehead.bam	Sequencing Reads	Aligned Reads	TCGA-KIRC	TCGA-A3-3374	TCGA-A3-3374-01A	Primary Tumor	1	1	0	0	0	0	0	0	0	0	0	0	0	0	0	0	0	0	0	0	0	1	0	0	0	0	0	0	0	0	0	0	0	0	0	0	0	0	0	0	0
ac29dfa4-33bb-4329-8a14-6101b96ed07e	f60f9b99-3354-4334-b153-7d0fcb33a622	ac29dfa4-33bb-4329-8a14-6101b96ed07e_gdc_realn_rehead.bam	Sequencing Reads	Aligned Reads	TCGA-KIRC	TCGA-BP-4352	TCGA-BP-4352-01A	Primary Tumor	1	1	0	1	1	0	1	0	0	0	0	0	0	0	0	0	0	0	0	0	0	0	0	0	0	0	1	0	0	0	0	0	0	0	0	0	0	0	0	0	0
eafab9e5-95e2-4192-8c2f-211bc1356ece	2aeedddb-72f0-4c53-a86b-6a9e2aa45e10	eafab9e5-95e2-4192-8c2f-211bc1356ece_gdc_realn_rehead.bam	Sequencing Reads	Aligned Reads	TCGA-KIRC	TCGA-B8-5165	TCGA-B8-5165-01A	Primary Tumor	0	1	1	0	0	0	0	0	0	0	1	0	0	0	0	0	0	0	0	0	0	0	0	0	0	0	0	0	0	0	0	0	0	0	0	0	0	0	0	0	0
5863a31d-7f46-44b6-983e-1677181028be	f9f8565a-b97c-4ade-b525-53c459aa48aa	5863a31d-7f46-44b6-983e-1677181028be_gdc_realn_rehead.bam	Sequencing Reads	Aligned Reads	TCGA-KIRC	TCGA-B0-5705	TCGA-B0-5705-01A	Primary Tumor	1	1	0	0	0	0	0	0	0	0	0	0	1	0	0	0	0	0	0	0	0	0	0	0	0	0	0	0	0	0	0	0	0	0	0	0	0	0	0	0	0
230ab551-e10a-4988-b279-9fab69e9932b	f4a74c0c-69e1-4abd-8bf8-6351217137cb	230ab551-e10a-4988-b279-9fab69e9932b_gdc_realn_rehead.bam	Sequencing Reads	Aligned Reads	TCGA-KIRC	TCGA-EU-5906	TCGA-EU-5906-01A	Primary Tumor	0	1	1	1	0	0	0	0	0	0	0	0	0	0	0	0	0	0	0	0	0	0	0	0	0	0	0	0	0	0	0	0	0	0	0	0	0	0	0	0	0
3804393d-802f-4544-b3c2-c8e6f68c452e	9a5b0ad0-8999-4f7a-b362-2149297ad4e6	3804393d-802f-4544-b3c2-c8e6f68c452e_gdc_realn_rehead.bam	Sequencing Reads	Aligned Reads	TCGA-KIRC	TCGA-B4-5836	TCGA-B4-5836-01A	Primary Tumor	0	1	0	0	0	0	1	1	0	0	0	1	0	0	0	0	0	0	0	0	0	0	0	0	0	0	0	0	0	0	0	0	0	0	0	0	0	0	0	0	0
1f05d29b-c2ca-433c-a597-95905352fe07	c870515a-11be-4a7f-a00a-9cc44a900646	1f05d29b-c2ca-433c-a597-95905352fe07_gdc_realn_rehead.bam	Sequencing Reads	Aligned Reads	TCGA-KIRC	TCGA-BP-4342	TCGA-BP-4342-01A	Primary Tumor	0	0	0	1	0	0	1	0	0	0	0	0	0	0	0	0	0	0	0	0	0	0	0	0	0	0	0	0	0	0	0	0	0	0	0	0	0	0	0	0	0
6008d9ea-c222-4bd6-9fe5-d54521712939	d55bafba-dc76-4d7e-9adf-f424613315e8	6008d9ea-c222-4bd6-9fe5-d54521712939_gdc_realn_rehead.bam	Sequencing Reads	Aligned Reads	TCGA-KIRC	TCGA-B8-A54G	TCGA-B8-A54G-01A	Primary Tumor	1	1	1	1	0	0	0	0	0	0	0	0	0	0	0	0	0	0	0	0	0	1	0	0	0	0	0	0	0	0	0	0	0	0	0	0	0	0	0	0	0
312c61f0-fb59-42d7-9be9-6068248d56af	b1a705a1-1a11-4df2-9d85-b652a4500e86	312c61f0-fb59-42d7-9be9-6068248d56af_gdc_realn_rehead.bam	Sequencing Reads	Aligned Reads	TCGA-KIRC	TCGA-BP-4995	TCGA-BP-4995-01A	Primary Tumor	1	1	1	1	0	0	0	0	0	0	0	0	0	0	0	0	0	0	0	0	0	0	0	0	0	0	0	0	0	0	0	0	0	0	0	0	1	0	0	0	0
1d6cff50-efb5-47eb-90f7-f8641114226a	36db33e9-015c-4604-9b2d-e407ee3fdb45	1d6cff50-efb5-47eb-90f7-f8641114226a_gdc_realn_rehead.bam	Sequencing Reads	Aligned Reads	TCGA-KIRC	TCGA-B0-4706	TCGA-B0-4706-01A	Primary Tumor	0	0	0	0	0	0	1	0	0	0	0	0	0	0	0	0	0	0	0	0	0	0	0	0	0	0	0	0	0	0	0	0	0	0	0	0	0	0	0	0	0
48134ca7-c717-4206-b1ab-e00cd95901a3	3a5b16f9-42f4-4cff-93ef-e84d17343a4e	48134ca7-c717-4206-b1ab-e00cd95901a3_gdc_realn_rehead.bam	Sequencing Reads	Aligned Reads	TCGA-KIRC	TCGA-BP-4787	TCGA-BP-4787-01A	Primary Tumor	1	1	0	0	0	0	0	1	0	0	0	0	0	0	0	0	0	0	0	0	0	0	0	0	0	0	0	0	0	0	0	0	0	0	0	0	0	0	0	0	0
d6242fec-b69f-4d75-b3fc-eeafd132acec	d9b4ac1e-9f34-411d-8336-5ba18afcebe2	d6242fec-b69f-4d75-b3fc-eeafd132acec_gdc_realn_rehead.bam	Sequencing Reads	Aligned Reads	TCGA-KIRC	TCGA-CJ-5683	TCGA-CJ-5683-01A	Primary Tumor	0	0	0	0	0	0	0	0	0	0	0	0	0	0	0	0	0	0	0	0	0	0	0	0	0	0	0	0	0	0	0	0	0	0	0	0	0	0	0	0	0
b6c11e08-cf72-4b3c-a1ec-4baa7a1fb340	2991edad-887a-4c39-9c2c-b664ed5fe7cf	b6c11e08-cf72-4b3c-a1ec-4baa7a1fb340_gdc_realn_rehead.bam	Sequencing Reads	Aligned Reads	TCGA-KIRC	TCGA-BP-5202	TCGA-BP-5202-01A	Primary Tumor	0	0	0	1	0	0	0	0	0	0	0	0	0	0	0	0	0	0	0	0	0	1	0	0	0	0	0	0	0	0	0	0	0	0	0	0	0	0	0	0	0
d8cf1d9b-a8c8-428d-9564-b847dd5670b6	023ac154-d967-434f-b868-7083bd57d71b	d8cf1d9b-a8c8-428d-9564-b847dd5670b6_gdc_realn_rehead.bam	Sequencing Reads	Aligned Reads	TCGA-KIRC	TCGA-BP-4968	TCGA-BP-4968-01A	Primary Tumor	1	0	1	0	0	0	0	1	0	0	0	0	0	0	0	0	0	0	0	0	0	0	0	0	0	0	0	0	0	0	0	0	0	0	0	0	0	0	0	0	0
7d066d96-8951-4242-a090-d3b5a789e74e	8082226a-5ae7-4728-bc76-cbbf12085c04	7d066d96-8951-4242-a090-d3b5a789e74e_gdc_realn_rehead.bam	Sequencing Reads	Aligned Reads	TCGA-KIRC	TCGA-B0-4811	TCGA-B0-4811-01A	Primary Tumor	1	1	1	0	0	0	0	0	0	0	0	0	0	0	0	0	0	0	0	0	0	0	0	0	0	0	0	0	0	0	0	0	0	0	0	0	0	0	0	0	0
333d174b-57d0-4616-9546-2be4f1114a89	f76be38c-6ceb-4db2-9e4a-808fdb737030	333d174b-57d0-4616-9546-2be4f1114a89_gdc_realn_rehead.bam	Sequencing Reads	Aligned Reads	TCGA-KIRC	TCGA-CJ-5682	TCGA-CJ-5682-01A	Primary Tumor	0	0	1	0	0	0	0	0	0	0	0	0	0	0	0	0	0	0	0	0	0	0	0	0	0	0	0	0	0	0	0	0	0	0	0	0	0	0	0	0	0
40f25bfd-c766-4ad9-a081-4d5d4429d650	64cd21f7-b2f1-401c-a504-17c0d32b660d	40f25bfd-c766-4ad9-a081-4d5d4429d650_gdc_realn_rehead.bam	Sequencing Reads	Aligned Reads	TCGA-KIRC	TCGA-CJ-4868	TCGA-CJ-4868-01A	Primary Tumor	0	0	0	0	0	0	1	1	0	0	0	0	0	0	0	0	1	0	0	0	0	0	0	0	0	0	0	0	0	0	0	0	0	0	0	0	0	0	0	0	0
c817849d-7a1b-4e6f-a61f-cf0a79a89292	1858b9cd-e3ea-4140-bb06-8d0918743110	c817849d-7a1b-4e6f-a61f-cf0a79a89292_gdc_realn_rehead.bam	Sequencing Reads	Aligned Reads	TCGA-KIRC	TCGA-BP-4969	TCGA-BP-4969-01A	Primary Tumor	0	0	0	0	0	0	0	0	0	0	0	0	0	0	0	0	0	0	0	0	0	0	0	0	0	0	0	0	0	0	0	0	0	0	0	0	0	0	0	0	0
b0254d4f-776d-45e4-85a0-e18518710d95	446cbe6a-8ecd-4fa4-a205-7c726534aa2d	b0254d4f-776d-45e4-85a0-e18518710d95_gdc_realn_rehead.bam	Sequencing Reads	Aligned Reads	TCGA-KIRC	TCGA-CZ-4860	TCGA-CZ-4860-01A	Primary Tumor	1	0	1	0	0	0	0	0	0	0	0	0	0	0	0	0	0	0	0	0	0	0	0	0	0	0	0	0	0	0	0	0	0	0	0	0	0	0	0	0	0
cf863d42-7f96-489f-a867-d0970cc92fed	1e46d00f-879a-4b30-96a2-4dc018640e83	cf863d42-7f96-489f-a867-d0970cc92fed_gdc_realn_rehead.bam	Sequencing Reads	Aligned Reads	TCGA-KIRC	TCGA-G6-A8L6	TCGA-G6-A8L6-01A	Primary Tumor	0	1	0	0	0	0	0	0	0	1	0	0	0	0	0	0	0	0	1	0	0	0	0	0	0	0	0	0	0	0	0	0	0	0	0	0	0	0	0	0	0
0fe5f0e6-89d9-4c3b-8568-fb1f61acc9b5	186fbdf5-2baa-4a8a-929c-ec9025ff1d3b	0fe5f0e6-89d9-4c3b-8568-fb1f61acc9b5_gdc_realn_rehead.bam	Sequencing Reads	Aligned Reads	TCGA-KIRC	TCGA-MW-A4EC	TCGA-MW-A4EC-01A	Primary Tumor	1	1	1	0	0	0	0	0	0	0	0	0	0	0	0	0	0	0	0	0	0	0	0	0	0	0	0	0	0	0	0	0	0	0	0	0	0	0	0	0	0
0a9d4c42-fadb-4540-8435-245e1bd877cb	bc9351af-eacb-4ab5-9ab4-0e6c73784f0d	0a9d4c42-fadb-4540-8435-245e1bd877cb_gdc_realn_rehead.bam	Sequencing Reads	Aligned Reads	TCGA-KIRC	TCGA-CJ-4916	TCGA-CJ-4916-01A	Primary Tumor	1	1	1	0	0	0	0	0	1	0	0	0	0	0	0	0	0	0	1	0	0	0	0	0	0	0	0	0	0	0	0	0	0	0	0	0	0	0	0	0	0
721ddd36-0739-463c-83e7-efcd982ed784	dc57d941-0966-46bc-b143-7b3166342055	721ddd36-0739-463c-83e7-efcd982ed784_gdc_realn_rehead.bam	Sequencing Reads	Aligned Reads	TCGA-KIRC	TCGA-CJ-4899	TCGA-CJ-4899-01A	Primary Tumor	0	0	0	0	0	0	1	0	0	0	0	0	0	0	0	0	0	0	0	0	0	1	0	0	0	0	0	0	0	0	0	0	0	0	0	0	0	0	0	0	0
[truncated: 5,955 more rows]
[truncated: 159 more columns]
