# Supplementary material for: A deep learning approach reveals unexplored landscape of viral expression in cancer
Source: Nat Commun. 2023 Feb 11;14:785. doi: 10.1038/s41467-023-36336-z (PMC9922274; doi:10.1038/s41467-023-36336-z)
Supplement: Supplementary file 8 — Supplementary Dataset 5 [file 41467_2023_36336_MOESM8_ESM.xlsx]

## Sheet: S5
chr	start	end	hervd_name	intact_ENV	intact_POL	intact_GAG	SNP	SNP_phenotype	dist_from_SNP	virus_length_bp	nearest_gene	dist_nearest_gene
chr1	142594259	142598063	ERV_2423966_HERVK9_int,MER9a2	FALSE	TRUE	TRUE	None	None	-1	3804	ANKRD20A12P	99357
chr13	21254459	21259079	ERV_1074624_HERVK9_int	TRUE	TRUE	TRUE	None	None	-1	4620	IFT88	11124
chr13	27786128	27794954	ERV_1000135_HERV9NC_int,LTR12D	FALSE	TRUE	TRUE	rs9512645	NAN	-1	8826	LINC00412	15464
chr13	35373391	35377551	ERV_1006908_HERVH_int,LTR7Y	TRUE	TRUE	TRUE	None	None	-1	4160	NBEA	138872
chr13	35718270	35722426	ERV_1083973_MER66_int,MER41E	FALSE	TRUE	TRUE	None	None	-1	4156	NBEA	206003
chr13	36890462	36896332	ERV_1008069_LTR7,HERVH_int	TRUE	TRUE	TRUE	None	None	-1	5870	CCDC169-SOHLH2	18511
chr13	37530787	37533126	ERV_1008624_LTR17,HERV17_int	TRUE	TRUE	TRUE	None	None	-1	2339	ALG5	9220
chr13	38132997	38135346	ERV_1009097_LTR3B_,HERVK3_int	TRUE	TRUE	TRUE	None	None	-1	2349	POSTN	1372
chr13	38543144	38548709	ERV_1085575_LTR7,HERVH_int	TRUE	TRUE	TRUE	None	None	-1	5565	LINC00571	76244
chr13	38821071	38825068	ERV_1009629_LTR24,ERV24_Prim_int	TRUE	TRUE	TRUE	None	None	-1	3997	UFM1	98919
chr13	38825074	38828158	ERV_1009630_LTR24B,ERV24B_Prim_int	FALSE	TRUE	TRUE	None	None	-1	3084	UFM1	95829
chr13	39708464	39720014	ERV_1086215_ERV24_Prim_int	FALSE	TRUE	TRUE	None	None	-1	11550	NHLRC3	84218
chr13	41448711	41454961	ERV_1087255_HERVE_int	FALSE	TRUE	TRUE	None	None	-1	6250	SUGT1P3	31061
chr13	41995538	41998778	ERV_1087706_HERVE_int	TRUE	TRUE	TRUE	None	None	-1	3240	OR7E37P	17921
chr13	43442140	43447320	ERV_1088513_LTR7,HERVH_int	TRUE	TRUE	TRUE	None	None	-1	5180	LINC00428	4740
chr13	43633808	43635739	ERV_1088658_HERVH_int,LTR7B	TRUE	TRUE	TRUE	None	None	-1	1931	DNAJC15	38018
chr13	46327321	46333805	ERV_1090513_MLT2A1,HERVL_int	FALSE	TRUE	TRUE	None	None	-1	6484	SIAH3	17571
chr13	47681949	47686047	ERV_1091404_HERV1_LTRc,HERV1_I_int	TRUE	TRUE	TRUE	None	None	-1	4098	HTR2A	210738
chr13	48629503	48636438	ERV_1018595_LTR7,HERVH_int	TRUE	TRUE	TRUE	None	None	-1	6935	NUDT15	2625
chr13	49190675	49200070	ERV_1019087_ERVL47_int,LTR47A2	FALSE	TRUE	FALSE	None	None	-1	9395	CYSLTR2	27994
chr13	49440847	49446623	ERV_1092512_HERVH_int,LTR7B	TRUE	TRUE	TRUE	None	None	-1	5776	FNDC3A	103424
chr13	51744002	51749142	ERV_1021404_LTR7,HERVH_int	TRUE	TRUE	TRUE	None	None	-1	5140	C13orf42	2356
chr13	54701553	54707293	ERV_1095867_LTR7,HERVH_int	FALSE	TRUE	TRUE	None	None	-1	5740	LINC00458	5453
chr13	54842277	54844892	ERV_1024064_LTR7,HERVH_int	TRUE	TRUE	TRUE	None	None	-1	2615	MIR1297	41214
chr13	55266197	55273953	ERV_1096137_MER52_int	TRUE	TRUE	TRUE	None	None	-1	7756	MIR1297	380014
chr13	55274996	55280517	ERV_1024409_HERV9NC_int	FALSE	TRUE	TRUE	None	None	-1	5521	MIR1297	388813
chr13	55492226	55494322	ERV_1096234_HERVK9_int,MER9a3	FALSE	TRUE	TRUE	None	None	-1	2096	MIR5007	254266
chr13	55511332	55516895	ERV_1096240_HERVFH21_int,LTR21A	TRUE	TRUE	TRUE	None	None	-1	5563	MIR5007	231693
chr13	55627766	55635926	ERV_1024682_LTR17,HERV17_int	FALSE	TRUE	TRUE	None	None	-1	8160	MIR5007	112662
chr13	56019984	56026979	ERV_1025039_MLT2A1,HERVL_int	FALSE	TRUE	FALSE	None	None	-1	6995	MIR5007	271301
chr13	56152363	56158248	ERV_1096515_LTR7,HERVH_int	TRUE	TRUE	TRUE	None	None	-1	5885	MIR5007	403680
chr13	56160673	56166513	ERV_1096518_HERVL_int,MLT2A1,MLT2A2	FALSE	TRUE	TRUE	None	None	-1	5840	MIR5007	411990
chr13	56229066	56234943	ERV_1096549_LTR7,HERVH_int	TRUE	TRUE	TRUE	None	None	-1	5877	MIR5007	480383
chr13	56433331	56454533	ERV_1096639_LTR27E,MER52_int	FALSE	TRUE	TRUE	None	None	-1	21202	MIR5007	684648
chr13	56445448	56454352	ERV_1096645_LTR71A,HERVP71A_int	FALSE	TRUE	TRUE	None	None	-1	8904	MIR5007	696765
chr13	56614385	56620428	ERV_1025486_LTR7,HERVH_int	FALSE	TRUE	TRUE	None	None	-1	6043	MIR5007	865702
chr13	56686545	56692393	ERV_1096756_LTR7,HERVH_int	FALSE	TRUE	TRUE	None	None	-1	5848	MIR5007	937862
chr13	57829907	57835207	ERV_1026410_ERV24_Prim_int	TRUE	TRUE	TRUE	None	None	-1	5300	PRR20E	85555
chr13	61070046	61075273	ERV_1029012_MLT2A1,HERVL_int	FALSE	TRUE	TRUE	None	None	-1	5227	TDRD3	77959
chr13	61662592	61668573	ERV_1029445_LTR7,HERVH_int	TRUE	TRUE	TRUE	None	None	-1	5981	MIR3169	105358
chr13	61779816	61785421	ERV_1029535_LTR7,HERVH_int	FALSE	TRUE	TRUE	None	None	-1	5605	MIR3169	5802
chr13	61865680	61870780	ERV_1099327_LTR57_int,LTR57	FALSE	TRUE	FALSE	None	None	-1	5100	MIR3169	91666
chr13	62723607	62730279	ERV_1030243_HERV30_int	FALSE	TRUE	TRUE	None	None	-1	6672	LINC01075	56135
chr13	63216771	63222138	ERV_1030625_MLT2B1,MLT2B2,ERVL-B4_int	FALSE	TRUE	FALSE	None	None	-1	5367	LINC00448	24279
chr13	63787326	63793265	ERV_1031099_LTR7,HERVH_int	TRUE	TRUE	TRUE	None	None	-1	5939	LINC00376	36032
chr13	64058257	64061736	ERV_1031316_MLT2A1,HERVL_int	FALSE	TRUE	FALSE	None	None	-1	3479	LINC00376	156030
chr13	66715464	66721185	ERV_1101615_LTR7,HERVH_int	FALSE	TRUE	TRUE	None	None	-1	5721	MIR4704	71196
chr13	66752117	66758942	ERV_1101638_HERVL_int,MLT2A2	FALSE	TRUE	TRUE	None	None	-1	6825	MIR4704	33439
chr13	66800501	66806472	ERV_1101674_LTR7,HERVH_int	TRUE	TRUE	TRUE	None	None	-1	5971	MIR4704	8045
chr13	67914162	67922735	ERV_1102130_LTR71A,HERVP71A_int	TRUE	TRUE	TRUE	None	None	-1	8573	LINC00364	23783
chr13	67971847	67979579	ERV_1034415_HERVE_a_int	TRUE	TRUE	TRUE	None	None	-1	7732	LINC00364	17721
chr13	70073269	70080086	ERV_1103088_MLT2A1,HERVL_int	FALSE	TRUE	TRUE	None	None	-1	6817	LINC00383	177036
chr13	71600403	71605437	ERV_1103844_LTR22E,HERVK22_int	TRUE	TRUE	TRUE	None	None	-1	5034	LINC00348	16165
chr13	72592917	72598447	ERV_1038294_HERVL18_int,LTR18A	FALSE	TRUE	FALSE	None	None	-1	5530	DACH1	151575
chr13	78507358	78513531	ERV_1107814_LTR7,HERVH_int	TRUE	TRUE	TRUE	None	None	-1	6173	EDNRB	13455
chr13	79848217	79853971	ERV_1044459_LTR7,HERVH_int	TRUE	TRUE	TRUE	None	None	-1	5754	RBM26	39031
chr13	80757646	80764117	ERV_1045157_LTR7,HERVH_int	FALSE	TRUE	TRUE	None	None	-1	6471	SPRY2	145993
chr13	81470840	81472380	ERV_1045692_HERV9NC_int	TRUE	TRUE	TRUE	None	None	-1	1540	LINC00377	120145
chr13	82440230	82446566	ERV_1046464_LTR7,HERVH_int	FALSE	TRUE	TRUE	rs261503	NAN	-1	6336	LINC00564	639112
chr13	82896997	82906075	ERV_1046829_HUERS-P3_int,LTR9A1	TRUE	TRUE	TRUE	None	None	-1	9078	LINC00564	1095879
chr13	83544017	83548610	ERV_1110443_MLT2A1,HERVL_int	FALSE	TRUE	FALSE	None	None	-1	4593	SLITRK1	902729
chr13	84482436	84487982	ERV_1110817_HERVH_int,LTR7B	TRUE	TRUE	TRUE	None	None	-1	5546	SLITRK1	25827
chr13	85443678	85451455	ERV_1048876_LTR14C,HERVK14C_int	TRUE	TRUE	TRUE	None	None	-1	7777	SNORA107	85765
chr13	86509489	86514037	ERV_1049718_MER52_int,MER52C	FALSE	TRUE	TRUE	None	None	-1	4548	SLITRK6	135935
chr13	87010423	87016408	ERV_1050009_LTR7,HERVH_int	FALSE	TRUE	TRUE	None	None	-1	5985	LINC00430	545447
chr13	87232686	87236951	ERV_1050205_HERVL_int,MLT2A2	FALSE	TRUE	FALSE	None	None	-1	4265	LINC00430	324904
chr13	87409519	87418176	ERV_1112163_HERVFH21_int,LTR21B	TRUE	TRUE	TRUE	None	None	-1	8657	LINC00430	143679
chr13	87838704	87844379	ERV_1112354_LTR7,HERVH_int	TRUE	TRUE	TRUE	None	None	-1	5675	LINC00430	249642
chr13	87985876	87989671	ERV_1050839_HERV9_int,LTR12F	TRUE	TRUE	TRUE	None	None	-1	3795	MIR4500HG	106570
chr13	88931362	88936719	ERV_1051665_HERVL_int,MLT2A2	FALSE	TRUE	TRUE	None	None	-1	5357	LINC00373	43025
chr13	89165074	89171024	ERV_1112932_LTR7,HERVH_int	TRUE	TRUE	TRUE	None	None	-1	5950	LINC00433	22059
chr13	90255980	90257955	ERV_1113447_HERVL_int,MLT2A2	FALSE	TRUE	FALSE	None	None	-1	1975	LINC00353	39313
chr13	90307587	90313839	ERV_1052796_PABL_B_int	FALSE	TRUE	TRUE	None	None	-1	6252	LINC00353	90920
chr13	91265671	91270681	ERV_1113928_HERVL18_int,LTR18A	FALSE	TRUE	FALSE	None	None	-1	5010	LINC01049	78075
chr13	91491818	91497402	ERV_1053757_HERVH_int,LTR7Y	TRUE	TRUE	TRUE	None	None	-1	5584	LINC00410	45805
chr13	91500827	91506558	ERV_1114055_LTR7,HERVH_int	TRUE	TRUE	TRUE	None	None	-1	5731	LINC00410	36649
chr13	93693066	93695699	ERV_1055468_HERV17_int	FALSE	FALSE	TRUE	None	None	-1	2633	LINC00363	1894
chr13	98239662	98248509	ERV_1118120_MLT2A1,HERVL_int	FALSE	TRUE	FALSE	None	None	-1	8847	RAP2A	118280
chr13	98294572	98300471	ERV_1059549_LTR7,HERVH_int	TRUE	TRUE	TRUE	None	None	-1	5899	RAP2A	173190
chr13	98420264	98425757	ERV_1118228_ERVL-E_int	FALSE	TRUE	FALSE	None	None	-1	5493	IPO5	180171
chr13	99412111	99420570	ERV_1060650_HERV3_int,LTR61	TRUE	TRUE	TRUE	None	None	-1	8459	SLC15A1	7185
chr13	100139120	100148743	ERV_1119428_HERV4_I_int,MER51A	TRUE	TRUE	TRUE	None	None	-1	9623	LINC00449	3233
chr13	100729584	100737179	ERV_1061899_LTR12C,HERV9NC_int	TRUE	TRUE	TRUE	None	None	-1	7595	PCCA-DT	1105
chr13	100934517	100938211	ERV_1062055_LTR12C,HERV9NC_int	TRUE	TRUE	TRUE	None	None	-1	3694	PCCA-AS1	178479
chr13	101873767	101878417	ERV_1062817_HERVFH19_int	TRUE	TRUE	TRUE	None	None	-1	4650	NALCN-AS1	162129
chr13	103320174	103324914	ERV_1121414_LTR22E,HERVK22_int	TRUE	TRUE	TRUE	None	None	-1	4740	TPP2	12134
chr13	104859943	104866219	ERV_1122233_LTR7,HERVH_int	FALSE	TRUE	TRUE	None	None	-1	6276	LINC01309	779908
chr13	108544367	108549174	ERV_1123990_HERV9_int	TRUE	TRUE	TRUE	None	None	-1	4807	FAM155A	24523
chr13	109869037	109877793	ERV_1124693_MLT2A1,HERVL_int	FALSE	TRUE	TRUE	None	None	-1	8756	MYO16	8684
chr13	109917438	109923506	ERV_1069516_HERVH_int,LTR7Y	TRUE	TRUE	TRUE	None	None	-1	6068	MYO16	57085
chr13	110600615	110604901	ERV_1070103_HERVL_int,MLT2A1	FALSE	TRUE	FALSE	None	None	-1	4286	LINC00396	100730
chr13	111585493	111593532	ERV_1070865_HERVP71A_int,LTR71B	FALSE	TRUE	FALSE	None	None	-1	8039	ANKRD10	18077
chr13	111618190	111622910	ERV_1070891_HERVIP10F_int	FALSE	TRUE	TRUE	None	None	-1	4720	LINC00431	4537
chr13	111842289	111850664	ERV_1125658_HERV9_int	FALSE	TRUE	TRUE	rs4773330	NAN	-1	8375	ARHGEF7	4742
chr13	113243276	113246505	ERV_1071877_ERV24_Prim_int	FALSE	TRUE	TRUE	rs7998202	NAN	-1	3229	TUBGCP3	777
chr14	19123787	19136379	ERV_1127117_HERVIP10F_int,LTR10A	FALSE	TRUE	TRUE	None	None	-1	12592	OR11H12	241214
chr14	19123787	19136379	ERV_2424356_HERVIP10F_int,LTR10A	FALSE	TRUE	TRUE	None	None	-1	12592	OR11H12	241214
chr14	20446594	20450524	ERV_1128079_HERVIP10F_int,LTR10A	TRUE	FALSE	FALSE	None	None	-1	3930	OR4K15	1870
chr14	21035475	21041697	ERV_1128626_MLT2A1,HERVL_int	FALSE	TRUE	TRUE	None	None	-1	6222	RNASE9	6385
chr14	21068461	21075477	ERV_1128658_HERVL18_int,LTR18C	FALSE	TRUE	FALSE	None	None	-1	7016	LOC254028	6919
chr14	21168995	21174738	ERV_1128748_LTR7C,HERVH_int	TRUE	TRUE	TRUE	None	None	-1	5743	RNASE4	380
chr14	21178594	21183841	ERV_1207201_HERVIP10F_int,LTR10A	TRUE	TRUE	TRUE	None	None	-1	5247	RNASE4	9219
chr14	21184180	21194519	ERV_1207203_HERVIP10F_int,LTR10A	TRUE	FALSE	FALSE	None	None	-1	10339	RNASE4	14805
chr14	21282677	21284919	ERV_1207273_HERVH_int,LTR7B	FALSE	TRUE	TRUE	None	None	-1	2242	RNASE1	11674
chr14	21298930	21304911	ERV_1207282_HERVH48_int,MER48	FALSE	TRUE	TRUE	None	None	-1	5981	RNASE1	27927
chr14	22704432	22712083	ERV_1130188_LTR17,HERV17_int	FALSE	TRUE	TRUE	None	None	-1	7651	LOC105370401	135724
chr14	24161761	24168177	ERV_1131539_HERV3_int,LTR61	TRUE	TRUE	TRUE	None	None	-1	6416	DHRS2	46913
chr14	24478905	24484985	ERV_1209339_HERVK_int,LTR5A	TRUE	TRUE	TRUE	None	None	-1	6080	DHRS4L2	3288
chr14	25750257	25756639	ERV_1210060_MLT2A1,HERVL_int	FALSE	TRUE	TRUE	None	None	-1	6382	STXBP6	230754
chr14	25894778	25900135	ERV_1210135_LTR7,HERVH_int	TRUE	TRUE	TRUE	None	None	-1	5357	STXBP6	375275
chr14	27586919	27592131	ERV_1210984_MLT2A1,HERVL_int	FALSE	TRUE	FALSE	None	None	-1	5212	LOC728755	198900
chr14	28879914	28890437	ERV_1135179_LTR3A,HERVK3_int	TRUE	TRUE	TRUE	None	None	-1	10523	FOXG1-AS1	304010
chr14	29640031	29645936	ERV_1135777_MLT2A1,HERVL_int	FALSE	TRUE	TRUE	None	None	-1	5905	LINC01551	376031
chr14	30510980	30520830	ERV_1136468_HERVL_int,MLT2A2	FALSE	TRUE	FALSE	None	None	-1	9850	PRKD1	113927
chr14	30996359	30999569	ERV_1212551_HERVL18_int,LTR18A	FALSE	TRUE	FALSE	None	None	-1	3210	G2E3	28759
chr14	31715568	31720379	ERV_1213075_HERVH_int,LTR7Y	TRUE	TRUE	TRUE	None	None	-1	4811	HECTD1	38569
chr14	32174025	32181895	ERV_1213456_HERV9NC_int,LTR12D	TRUE	TRUE	TRUE	None	None	-1	7870	NUBPL	1879
chr14	32440673	32446692	ERV_1213663_MLT2C1,ERVL-B4_int	FALSE	TRUE	FALSE	rs915071	NAN	-1	6019	LINC02313	21173
chr14	32703567	32719854	ERV_1213852_MER50_int,MER50	FALSE	TRUE	TRUE	None	None	-1	16287	RNU6-8	31092
chr14	38573436	38576501	ERV_1143736_HERV17_int	FALSE	TRUE	TRUE	rs10498337	NAN	-1	3065	SSTR1	100607
chr14	38659843	38665732	ERV_1143818_LTR7,HERVH_int	TRUE	TRUE	TRUE	None	None	-1	5889	SSTR1	11376
chr14	40362406	40368927	ERV_1145140_MLT2A1,HERVL_int	FALSE	TRUE	TRUE	None	None	-1	6521	FBXO33	460702
chr14	40476063	40481235	ERV_1145209_HERVL_int,MLT2A2	FALSE	TRUE	FALSE	None	None	-1	5172	FBXO33	574359
chr14	41703124	41709621	ERV_1219236_MLT2A1,HERVL_int	FALSE	TRUE	TRUE	None	None	-1	6497	LINC02315	92873
chr14	41985074	41991084	ERV_1146317_LTR7,HERVH_int	TRUE	TRUE	TRUE	None	None	-1	6010	LRFN5	84974
chr14	42520967	42524510	ERV_1146713_HERVL_int,MLT2A1	FALSE	TRUE	FALSE	None	None	-1	3543	LRFN5	147215
chr14	42776306	42783392	ERV_1219757_HERVK9_int,MER9a3	TRUE	TRUE	TRUE	None	None	-1	7086	LRFN5	402554
chr14	42923606	42929025	ERV_1146995_HERVL_int,MLT2A2	FALSE	TRUE	TRUE	None	None	-1	5419	LRFN5	549854
chr14	43082018	43084355	ERV_1219889_MER101_int	TRUE	TRUE	TRUE	None	None	-1	2337	LRFN5	708266
chr14	43273474	43276325	ERV_1147269_HERVK22_int	FALSE	TRUE	TRUE	None	None	-1	2851	LRFN5	899722
chr14	43471374	43477793	ERV_1147395_HUERS-P3_int	FALSE	TRUE	TRUE	None	None	-1	6419	LRFN5	1097622
chr14	44080905	44086448	ERV_1147845_HERV4_I_int,MER51E	TRUE	TRUE	TRUE	None	None	-1	5543	FSCB	886903
chr14	44884729	44888409	ERV_1148485_LTR22E,HERVK22_int	FALSE	TRUE	TRUE	None	None	-1	3680	FSCB	84942
chr14	45134050	45140927	ERV_1148666_HERVL_int,MLT2A2	FALSE	TRUE	TRUE	None	None	-1	6877	LINC02302	91432
chr14	45488688	45492897	ERV_1221042_LTR17,HERV17_int	FALSE	TRUE	TRUE	None	None	-1	4209	TOGARAM1	54946
chr14	45964165	45968962	ERV_1221389_LTR7,HERVH_int	TRUE	TRUE	TRUE	None	None	-1	4797	LINC02303	206498
chr14	46183454	46184648	ERV_1221497_HERVK14_int	TRUE	TRUE	TRUE	None	None	-1	1194	LINC02303	1351
chr14	46444554	46451230	ERV_1221641_HERVL_int,MLT2A2	FALSE	TRUE	TRUE	None	None	-1	6676	LINC00871	82131
chr14	46481636	46487317	ERV_1221656_LTR7,HERVH_int	FALSE	TRUE	TRUE	None	None	-1	5681	LINC00871	46044
chr14	47013209	47018873	ERV_1150025_HERVH_int,LTR7B	TRUE	TRUE	TRUE	None	None	-1	5664	LINC00871	42103
chr14	47573400	47577993	ERV_1150488_LTR7,HERVH_int	TRUE	TRUE	TRUE	None	None	-1	4593	MDGA2	50174
chr14	48668504	48671621	ERV_1151362_HERV9_int	FALSE	TRUE	TRUE	None	None	-1	3117	LINC00648	404287
chr14	48724402	48730153	ERV_1222665_LTR7,HERVH_int	TRUE	TRUE	TRUE	None	None	-1	5751	LINC00648	460185
chr14	48731599	48737485	ERV_1222667_LTR7,HERVH_int	TRUE	TRUE	TRUE	None	None	-1	5886	LINC00648	467382
chr14	51011690	51021621	ERV_1153609_LTR57_int,LTR57	FALSE	TRUE	FALSE	None	None	-1	9931	ATL1	5121
chr14	51359880	51363600	ERV_1153890_LTR7,HERVH_int	TRUE	TRUE	TRUE	rs8019546	NAN	-1	3720	PYGL	8334
chr14	51615304	51633938	ERV_1154132_ERV24B_Prim_int	FALSE	TRUE	TRUE	None	None	-1	18634	TRIM9	52882
chr14	52215305	52219277	ERV_1154628_HERVE_int	TRUE	TRUE	TRUE	rs10141001	Venous Thrombosis	53192	3972	FRMD6	17860
chr14	52631317	52639295	ERV_1154965_HERVK9_int,MER9a3	TRUE	TRUE	TRUE	rs730532	NAN	-1	7978	PTGDR	95120
chr14	53595463	53602294	ERV_1155895_HERVH_int,LTR7B	TRUE	TRUE	TRUE	None	None	-1	6831	LOC101927620	17777
chr14	54023842	54028862	ERV_1156233_ERVL_int	FALSE	TRUE	TRUE	None	None	-1	5020	MIR5580	386282
chr14	57793822	57802273	ERV_1228545_MLT2A1,HERVL_int	FALSE	TRUE	TRUE	None	None	-1	8451	AP5M1	28362
chr14	57832675	57834731	ERV_1159580_HERVK9_int,MER9a3	FALSE	TRUE	TRUE	None	None	-1	2056	NAA30	22572
chr14	58187316	58193909	ERV_1159834_MLT2A1,HERVL_int	FALSE	TRUE	TRUE	None	None	-1	6593	SLC35F4	144401
chr14	58588999	58592876	ERV_1160153_LTR17,HERV17_int	TRUE	TRUE	TRUE	None	None	-1	3877	ARMH4	10043
chr14	59912083	59916516	ERV_1161322_LTR7,HERVH_int	FALSE	TRUE	TRUE	None	None	-1	4433	GPR135	10960
chr14	61599970	61605888	ERV_1230865_LTR7,HERVH_int	FALSE	TRUE	TRUE	None	None	-1	5918	SLC38A6	49519
chr14	63214755	63219036	ERV_1231886_MER41C,PRIMA41_int	FALSE	TRUE	TRUE	None	None	-1	4281	KCNH5	52855
chr14	63324122	63327057	ERV_1231924_MLT2A1,HERVL_int	FALSE	TRUE	FALSE	None	None	-1	2935	KCNH5	160876
chr14	70278180	70282740	ERV_1170686_LTR3A,HERVK3_int	FALSE	TRUE	TRUE	None	None	-1	4560	LOC100506358	4264
chr14	70288598	70294538	ERV_1237083_MLT2A1,HERVL_int	FALSE	TRUE	TRUE	None	None	-1	5940	LOC100506358	5914
chr14	70760204	70768646	ERV_1237372_LTR7,HERVH_int	TRUE	TRUE	TRUE	None	None	-1	8442	COX16	23151
chr14	70811369	70817223	ERV_1171165_HERVH48_int,MER48	FALSE	TRUE	TRUE	None	None	-1	5854	COX16	15031
chr14	70898682	70910529	ERV_1237464_MLT2A1,HERVL_int	FALSE	TRUE	TRUE	None	None	-1	11847	ADAM21	8361
chr14	70903181	70910194	ERV_1237465_HERV3_int,LTR4	TRUE	TRUE	TRUE	None	None	-1	7013	ADAM21	8696
chr14	71590924	71596730	ERV_1171870_LTR7,HERVH_int	TRUE	TRUE	TRUE	None	None	-1	5806	PCNX1	8825
chr14	71926100	71932837	ERV_1238183_MLT2A1,HERVL_int	FALSE	TRUE	FALSE	None	None	-1	6737	LOC145474	21740
chr14	72402702	72408594	ERV_1238511_MLT2A1,HERVL_int	FALSE	TRUE	FALSE	None	None	-1	5892	RGS6	8351
chr14	73595160	73600744	ERV_1239394_LTR7,HERVH_int	TRUE	TRUE	TRUE	rs10483853	NAN	-1	5584	PSEN1	2470
chr14	74170042	74175920	ERV_1174455_HERVH_int,LTR7B	TRUE	TRUE	TRUE	None	None	-1	5878	DNAL1	393
chr14	76046841	76052840	ERV_1241628_HERVH_int,LTR7B	TRUE	TRUE	TRUE	None	None	-1	5999	LOC102724153	910
chr14	80691153	80697599	ERV_1245254_MLT2A1,HERVL_int	FALSE	TRUE	TRUE	None	None	-1	6446	DIO2	6247
chr14	80930731	80939385	ERV_1181376_HERVK22_int,LTR22B1	TRUE	TRUE	TRUE	None	None	-1	8654	DIO2-AS1	8921
chr14	81695512	81700489	ERV_1182051_MLT2B2,ERVL-B4_int	FALSE	TRUE	TRUE	None	None	-1	4977	LOC101928504	5788
chr14	82310444	82315428	ERV_1246201_HERVL_int,MLT2A2	FALSE	TRUE	TRUE	None	None	-1	4984	LINC02311	100962
chr14	82527247	82532145	ERV_1246334_LTR7,HERVH_int	FALSE	TRUE	TRUE	None	None	-1	4898	LINC02311	317765
chr14	83517140	83524231	ERV_1183630_MER66_int	TRUE	TRUE	TRUE	None	None	-1	7091	LINC02301	343971
chr14	84420809	84425916	ERV_1184395_MER41C,PRIMA41_int	FALSE	TRUE	TRUE	None	None	-1	5107	LINC02301	1247640
chr14	84966594	84972328	ERV_1247542_LTR7,HERVH_int	FALSE	TRUE	TRUE	None	None	-1	5734	SNORD3P3	765947
chr14	85022737	85034435	ERV_1247562_MER52_int,LTR28C	TRUE	TRUE	TRUE	None	None	-1	11698	SNORD3P3	703840
chr14	85727138	85730048	ERV_1247932_MLT2A1,HERVL_int	FALSE	TRUE	FALSE	None	None	-1	2910	SNORD3P3	8227
chr14	86198781	86204956	ERV_1248209_LTR7,HERVH_int	FALSE	TRUE	TRUE	None	None	-1	6175	FLRT2	78009
chr14	87197930	87203439	ERV_1186809_LTR7,HERVH_int	TRUE	TRUE	TRUE	None	None	-1	5509	LINC01148	168682
chr14	87701035	87707135	ERV_1248979_LTR7,HERVH_int	TRUE	TRUE	TRUE	None	None	-1	6100	LINC01148	311936
chr14	90693969	90700282	ERV_1190085_HERVL_int,MLT2A2	FALSE	TRUE	TRUE	None	None	-1	6313	PSMC1	22614
chr14	90704940	90715717	ERV_1190095_MER4E,MER4B_int	FALSE	TRUE	TRUE	rs2282032	NAN	-1	10777	PSMC1	7179
chr14	92132432	92133913	ERV_1191596_HERV9NC_int	TRUE	TRUE	TRUE	None	None	-1	1481	CATSPERB	65998
chr14	92508099	92516198	ERV_1252266_LTR7,HERVH_int	TRUE	TRUE	TRUE	rs7153027	NAN	-1	8099	TRIP11	1696
chr14	93088786	93094511	ERV_1252818_LTR10B2,HERVIP10B3_int,LTR10G	TRUE	FALSE	FALSE	None	None	-1	5725	RIN3	51933
chr14	93226084	93229886	ERV_1192773_LTR7C,HERVH_int	TRUE	TRUE	TRUE	None	None	-1	3802	LGMN	11112
chr14	94025738	94031324	ERV_1253611_LTR7,HERVH_int	TRUE	TRUE	TRUE	None	None	-1	5586	UNC79	134040
chr14	96434570	96445210	ERV_1196098_LTR7,HERVH_int	TRUE	TRUE	TRUE	None	None	-1	10640	TUNAR	42662
chr14	98913130	98918911	ERV_1257287_LTR7,HERVH_int	FALSE	TRUE	TRUE	None	None	-1	5781	C14orf177	259038
chr14	99451542	99459301	ERV_1199191_LTR7,HERVH_int	TRUE	TRUE	TRUE	None	None	-1	7759	BCL11B	176322
chr14	101771591	101777584	ERV_1259211_LTR7,HERVH_int	TRUE	TRUE	TRUE	None	None	-1	5993	LINC00524	94739
chr14	101782036	101790471	ERV_1201327_HERVIP10F_int,LTR10A	FALSE	TRUE	FALSE	None	None	-1	8435	LINC00524	81852
chr14	101785737	101789814	ERV_1201328_HERVIP10F_int	TRUE	FALSE	FALSE	None	None	-1	4077	LINC00524	82509
chr14	102700172	102715289	ERV_1202171_HERVFH21_int,LTR21A	TRUE	TRUE	TRUE	None	None	-1	15117	MOK	1591
chr14	102706294	102712116	ERV_1202173_LTR7,HERVH_int	FALSE	TRUE	TRUE	None	None	-1	5822	MOK	658
chr14	103629761	103642217	ERV_1203199_LTR1D1,MER52_int	TRUE	TRUE	TRUE	None	None	-1	12456	LINC00605	11340
chr14	103636336	103641215	ERV_1203201_HERVK14_int,LTR14B	TRUE	TRUE	TRUE	None	None	-1	4879	LINC00605	12342
chr14	103700335	103705834	ERV_1203256_HERVK9_int,MER9a2	FALSE	TRUE	TRUE	None	None	-1	5499	LINC00605	44970
chr14	106139650	106142540	ERV_1205294_HERVK_int,LTR5B	TRUE	TRUE	TRUE	None	None	-1	2890	ELK2AP	506
chr14	106653662	106664115	ERV_1262404_HERVS71_int,LTR6A	TRUE	TRUE	TRUE	None	None	-1	10453	LINC00226	80153
chr14	107155543	107158675	ERV_1205930_HERVK22_int	TRUE	TRUE	TRUE	None	None	-1	3132	MIR5195	100424
chr14	107244277	107254196	ERV_1262697_HERV3_int,LTR76	FALSE	TRUE	TRUE	None	None	-1	9919	MIR5195	4903
chr15	23835370	23838108	ERV_1340959_LOR1_int	FALSE	TRUE	TRUE	None	None	-1	2738	MKRN3	22179
chr15	23940764	23947113	ERV_1341021_HERVK9_int,MER9a3	TRUE	TRUE	TRUE	None	None	-1	6349	NDN	8312
chr15	24245539	24246564	ERV_1341274_PRIMA41_int	FALSE	TRUE	TRUE	None	None	-1	1025	PWRN2	163359
chr15	24408913	24414133	ERV_1341399_PABL_B_int	FALSE	TRUE	TRUE	None	None	-1	5220	PWRN2	4210
chr15	24626134	24629625	ERV_1341558_PABL_B_int	FALSE	TRUE	TRUE	None	None	-1	3491	PWRN3	56648
chr15	24798665	24803619	ERV_1341695_PABL_B_int	TRUE	TRUE	TRUE	None	None	-1	4954	PWRN1	316
chr15	24930507	24936185	ERV_1341792_LTR7,HERVH_int	FALSE	TRUE	TRUE	None	None	-1	5678	NPAP1	1967
chr15	25881243	25887391	ERV_1267080_MER9B,HERVK9_int	TRUE	TRUE	TRUE	rs9806558	Antiphospholipid Antibodies	113509	6148	ATP10A	36467
chr15	34446927	34454178	ERV_1347215_HERVIP10F_int,LTR10A	TRUE	TRUE	FALSE	None	None	-1	7251	KATNBL1	21304
chr15	35530830	35536057	ERV_1275360_HERVH_int,LTR7Y	TRUE	TRUE	TRUE	None	None	-1	5227	ANP32AP1	566
chr15	36578029	36583105	ERV_1348467_LTR7,HERVH_int	TRUE	TRUE	TRUE	None	None	-1	5076	C15orf41	288721
chr15	37528466	37533583	ERV_1348929_LTR7,HERVH_int	TRUE	TRUE	TRUE	None	None	-1	5117	MEIS2	134954
chr15	39305001	39309351	ERV_1278353_HERVK22_int,LTR22C2	TRUE	TRUE	TRUE	None	None	-1	4350	C15orf54	233518
chr15	41423494	41429819	ERV_1280411_HERVH_int,LTR7B	TRUE	TRUE	TRUE	rs2928148	NAN	-1	6325	INO80	15016
chr15	41425215	41427331	ERV_1280412_HERVH_int	TRUE	TRUE	TRUE	None	None	-1	2116	INO80	16737
chr15	41879701	41884931	ERV_1281018_HERVIP10F_int	TRUE	TRUE	TRUE	rs12259	NAN	-1	5230	TYRO3	3914
chr15	43176957	43182594	ERV_1282261_HERVH_int,LTR7B	FALSE	TRUE	TRUE	None	None	-1	5637	TTBK2	36019
chr15	45154188	45168573	ERV_1354460_HERV9_int,LTR12F	FALSE	TRUE	TRUE	None	None	-1	14385	SORD2P	20629
chr15	45240262	45242133	ERV_1354523_ERVL-B4_int	FALSE	TRUE	FALSE	None	None	-1	1871	TERB2	6751
chr15	45302498	45313626	ERV_1284525_HERV9_int,LTR12F	TRUE	TRUE	TRUE	None	None	-1	11128	SORD	1766
chr15	45526676	45535271	ERV_1354728_LTR14C,HERVK14C_int	TRUE	TRUE	TRUE	None	None	-1	8595	LOC101928414	8507
chr15	47272687	47281297	ERV_1286138_MLT2A1,HERVL_int,MLT2A2	FALSE	TRUE	FALSE	None	None	-1	8610	SEMA6D	194988
chr15	49990721	49996989	ERV_1357246_LTR7,HERVH_int	TRUE	TRUE	TRUE	None	None	-1	6268	DTWD1	42292
chr15	50124624	50136976	ERV_1288565_HERVK22_int,LTR22A	TRUE	TRUE	TRUE	None	None	-1	12352	ATP8B4	13458
chr15	51158871	51167970	ERV_1358053_MER4E,MER4B_int	TRUE	TRUE	TRUE	None	None	-1	9099	AP4E1	32909
chr15	51574441	51578121	ERV_1290107_HERVK14_int,LTR14B	TRUE	TRUE	TRUE	rs2899472	NAN	-1	3680	CYP19A1	18
chr15	53030755	53037401	ERV_1291551_LTR7,HERVH_int	TRUE	TRUE	TRUE	None	None	-1	6646	ONECUT1	9848
chr15	53719041	53724672	ERV_1359791_HERVH_int,LTR7Y	TRUE	TRUE	TRUE	rs7168365	NAN	-1	5631	WDR72	81265
chr15	54202493	54206969	ERV_1292555_HERVL18_int,LTR18B	FALSE	TRUE	FALSE	None	None	-1	4476	UNC13C	63668
chr15	55179005	55183776	ERV_1293229_HERVK22_int,LTR22C0	TRUE	TRUE	TRUE	None	None	-1	4771	LOC105370829	165168
chr15	55597080	55604584	ERV_1360820_LTR17,HERV17_int	TRUE	TRUE	TRUE	rs12050587	Serum Calcium	4069	7504	PIGBOS1	4797
chr15	55770175	55774408	ERV_1293818_HERV4_I_int,MER51E	TRUE	TRUE	TRUE	None	None	-1	4233	DNAAF4-CCPG1	20607
chr15	55805604	55808472	ERV_1360975_HERVE_a_int	FALSE	TRUE	TRUE	None	None	-1	2868	DNAAF4	5172
chr15	58499546	58503724	ERV_1296173_HERVL_int,MLT2A1	FALSE	TRUE	FALSE	rs937254	NAN	-1	4178	AQP9	21436
chr15	62504113	62509323	ERV_1365500_LTR14A,HERVK14_int	TRUE	TRUE	TRUE	None	None	-1	5210	LOC107984784	8596
chr15	67261562	67268962	ERV_1369477_LTR17,HERV17_int	TRUE	TRUE	TRUE	None	None	-1	7400	LOC102723493	7582
chr15	69283952	69287729	ERV_1371114_HERV3_int,LTR76	TRUE	TRUE	TRUE	None	None	-1	3777	NOX5	19304
chr15	69641488	69646993	ERV_1307792_ERVL-B4_int	FALSE	TRUE	FALSE	None	None	-1	5505	PAQR5	40252
chr15	74646485	74652161	ERV_1312602_LTR7,HERVH_int	TRUE	TRUE	TRUE	None	None	-1	5676	PPIAP46	1731
chr15	76555334	76562021	ERV_1314683_LTR14A,HERVK14_int	TRUE	TRUE	TRUE	None	None	-1	6687	TYRO3P	2841
chr15	82951690	82960671	ERV_1382558_HERVIP10B3_int,LTR10G	TRUE	TRUE	TRUE	None	None	-1	8981	GOLGA6L10	12493
chr15	83042372	83049703	ERV_1381180_HERVIP10B3_int,LTR10G	TRUE	FALSE	FALSE	None	None	-1	7331	UBE2Q2P2	25863
chr15	83156575	83164338	ERV_1320865_HERVI_int	TRUE	TRUE	FALSE	None	None	-1	7763	GOLGA2P10	24140
chr15	83371129	83377174	ERV_1321083_LTR7,HERVH_int	FALSE	TRUE	TRUE	None	None	-1	6045	LOC338963	2048
chr15	84829020	84832364	ERV_1322425_HERVK_int	TRUE	TRUE	TRUE	None	None	-1	3344	DNM1P41	2934
chr15	84883165	84891995	ERV_1322465_HERVIP10B3_int,LTR10G	TRUE	TRUE	TRUE	None	None	-1	8830	LOC440300	5119
chr15	85762273	85771103	ERV_1323443_HERVIP10B3_int,LTR10G	TRUE	TRUE	TRUE	rs12909130	NAN	-1	8830	GOLGA6L3	12478
chr15	85762273	85771100	ERV_1322529_HERVIP10B3_int,LTR10G	TRUE	TRUE	TRUE	None	None	-1	8827	GOLGA6L3	12481
chr15	87585200	87588739	ERV_1325048_LTR7,HERVH_int	TRUE	TRUE	TRUE	None	None	-1	3539	AGBL1	12917
chr15	88374338	88380257	ERV_1325723_LTR7,HERVH_int	TRUE	TRUE	TRUE	rs16941261	NAN	-1	5919	NTRK3	22724
chr15	89081365	89089470	ERV_1326450_HERVS71_int,LTR6B	TRUE	TRUE	TRUE	None	None	-1	8105	DET1	8241
chr15	89090499	89105494	ERV_1385283_LTR7,HERVH_int	FALSE	TRUE	TRUE	rs17776563	NAN	-1	14995	DET1	565
chr15	89776945	89783542	ERV_1385859_HERVK9_int,MER9a3	TRUE	TRUE	TRUE	rs2307449	NAN	-1	6597	FANCI	3651
chr15	90005776	90013032	ERV_1327402_HERV4_I_int,MER51A	FALSE	TRUE	TRUE	None	None	-1	7256	RHCG	1605
chr15	90676015	90681551	ERV_1328262_HERVH_int,LTR7B	TRUE	TRUE	TRUE	None	None	-1	5536	IDH2-DT	789
chr15	92753942	92757599	ERV_1330344_HERV9_int	TRUE	TRUE	TRUE	None	None	-1	3657	SLCO3A1	38277
chr15	92841377	92845472	ERV_1330420_LTR17,HERV17_int	TRUE	TRUE	TRUE	None	None	-1	4095	ST8SIA2	91638
chr15	93054537	93060655	ERV_1330635_LTR7,HERVH_int	TRUE	TRUE	TRUE	rs1455782	NAN	-1	6118	C15orf32	10190
chr15	95035575	95037044	ERV_1332429_HERVL_int,MLT2A2	FALSE	TRUE	FALSE	None	None	-1	1469	MCTP2	8394
chr15	95293978	95299702	ERV_1332662_LTR7,HERVH_int	TRUE	TRUE	TRUE	rs7173947	NAN	-1	5724	LOC440311	98889
chr15	95299695	95303618	ERV_1332663_LTR7,HERVH_int	TRUE	TRUE	TRUE	rs17664713	NAN	-1	3923	LOC440311	94973
chr15	95745718	95748933	ERV_1333046_HERVL_int,MLT2A2	FALSE	TRUE	FALSE	None	None	-1	3215	LINC01197	73583
chr15	97415067	97420897	ERV_1391082_LTR7,HERVH_int	TRUE	TRUE	TRUE	None	None	-1	5830	SPATA8	86222
chr15	100980462	100986406	ERV_1337497_LTR7,HERVH_int	TRUE	TRUE	TRUE	None	None	-1	5944	CERS3-AS1	2343
chr15	101612692	101618507	ERV_1337971_LTR7,HERVH_int	TRUE	TRUE	TRUE	None	None	-1	5815	LRRK1	5770
chr16	91012	93472	ERV_1394020_LTR15,HERV15_int	TRUE	TRUE	TRUE	None	None	-1	2460	POLR3K	2934
chr16	93442	96385	ERV_1394021_HERV3_int	FALSE	TRUE	TRUE	rs710924	NAN	-1	2943	POLR3K	21
chr16	2710263	2720538	ERV_1481301_LTR13,HERVK13_int	TRUE	TRUE	TRUE	None	None	-1	10275	KCTD5	11985
chr16	3126840	3131524	ERV_1481585_HERVK9_int,MER9a2	FALSE	TRUE	TRUE	None	None	-1	4684	IL32	7020
chr16	7864739	7870401	ERV_1401891_LTR7,HERVH_int	FALSE	TRUE	TRUE	rs3112740	NAN	-1	5662	RBFOX1	101397
chr16	8926900	8932269	ERV_1486597_HERVH_int,LTR7B	TRUE	TRUE	TRUE	None	None	-1	5369	LOC100130283	11056
chr16	8932258	8939324	ERV_1486598_HERVH_int,LTR7B	TRUE	TRUE	TRUE	None	None	-1	7066	LOC100130283	4001
chr16	9764387	9771158	ERV_1487451_LTR7,HERVH_int	TRUE	TRUE	TRUE	rs721843	NAN	-1	6771	GRIN2A	76102
chr16	10377018	10389093	ERV_1404999_LTR7,HERVH_int	FALSE	TRUE	TRUE	None	None	-1	12075	ATF7IP2	90824
chr16	10511809	10518194	ERV_1488082_HERVK9_int,MER9a3	TRUE	TRUE	TRUE	None	None	-1	6385	ATF7IP2	38277
chr16	10535705	10541537	ERV_1488102_LTR10B2,HERVIP10B3_int	TRUE	TRUE	TRUE	None	None	-1	5832	ATF7IP2	41790
chr16	10579624	10589060	ERV_1405198_HERVIP10F_int,LTR10A	FALSE	TRUE	TRUE	None	None	-1	9436	ATF7IP2	2129
chr16	13446440	13451930	ERV_1490949_LTR7,HERVH_int	TRUE	TRUE	TRUE	None	None	-1	5490	SHISA9	112167
chr16	19001211	19008623	ERV_1496296_HERVH_int,LTR7B	TRUE	TRUE	TRUE	None	None	-1	7412	TMC7	13015
chr16	19404904	19413474	ERV_1496823_LTR14C,HERVK14C_int	TRUE	TRUE	TRUE	None	None	-1	8570	TMC5	8386
chr16	20656274	20658194	ERV_1418070_HERV17_int	FALSE	TRUE	TRUE	None	None	-1	1920	ACSM1	23636
chr16	20685426	20693537	ERV_1418097_LTR15,HERV15_int	TRUE	TRUE	TRUE	None	None	-1	8111	ACSM1	17152
chr16	21640777	21649239	ERV_1498889_HERV9NC_int,LTR12D	TRUE	TRUE	TRUE	None	None	-1	8462	IGSF6	1631
chr16	25153828	25160139	ERV_1502495_PRIMA41_int	FALSE	TRUE	TRUE	None	None	-1	6311	LCMT1-AS2	6525
chr16	29013973	29019364	ERV_1428611_HERVL_int,MLT2A2	FALSE	TRUE	FALSE	None	None	-1	5391	LAT	11868
chr16	30108197	30115488	ERV_1429938_LTR10B2,HERVIP10B3_int	TRUE	TRUE	TRUE	None	None	-1	7291	GDPD3	642
chr16	30627004	30635602	ERV_1507715_LTR3B_,HERVK3_int	TRUE	TRUE	TRUE	None	None	-1	8598	ZNF689	4908
chr16	30870773	30876718	ERV_1430995_HERVH_int,LTR7B	TRUE	TRUE	TRUE	rs12924903	NAN	-1	5945	MIR4519	9868
chr16	31551041	31554721	ERV_1431818_HERVK9_int,MER9a3	FALSE	TRUE	TRUE	rs9888739	NAN	-1	3680	LINC02190	3297
chr16	31671282	31679714	ERV_1431906_HERVK14_int,LTR14B	TRUE	TRUE	TRUE	None	None	-1	8432	CLUHP3	32219
chr16	31774399	31779227	ERV_1508728_HERVK22_int,LTR22E	TRUE	TRUE	TRUE	None	None	-1	4828	ZNF720	1513
chr16	34302890	34306868	ERV_1433778_HERVK9_int,MER9a3	TRUE	TRUE	TRUE	None	None	-1	3978	CCNYL3	8191
chr16	34302891	34315923	ERV_1510159_HERVK9_int,MER9a3	TRUE	TRUE	TRUE	None	None	-1	13032	CCNYL3	8192
chr16	34501989	34511447	ERV_1510214_HERVS71_int,LTR6A	TRUE	TRUE	TRUE	None	None	-1	9458	LOC112268173	70070
chr16	34750975	34758850	ERV_1434576_LTR3B,LTR3B_,HERVK3_int	TRUE	TRUE	TRUE	None	None	-1	7875	TP53TG3HP	9434
chr16	34970795	34980137	ERV_1510362_LTR7C,HERVH_int	TRUE	TRUE	TRUE	None	None	-1	9342	LINC02167	785
chr16	35032128	35038904	ERV_1434763_LTR22B,HERVK22_int	TRUE	TRUE	TRUE	None	None	-1	6776	LINC02167	41133
chr16	35131374	35136950	ERV_1510428_HERVS71_int,LTR6A	TRUE	TRUE	TRUE	None	None	-1	5576	LINC02167	140379
chr16	35137486	35145156	ERV_1510430_HERVH48_int,MER48	TRUE	TRUE	TRUE	None	None	-1	7670	LINC02167	146491
chr16	46503715	46507382	ERV_1510512_HERV4_I_int	TRUE	TRUE	TRUE	None	None	-1	3667	ANKRD26P1	4134
chr16	47872652	47878475	ERV_1436320_LTR7,HERVH_int	FALSE	TRUE	TRUE	None	None	-1	5823	LINC02192	4749
chr16	52249985	52251318	ERV_1514779_HERVH_int	FALSE	TRUE	TRUE	rs17201113	NAN	-1	1333	CASC22	41157
chr16	56127120	56129431	ERV_1517684_MLT2B3,ERVL_int	FALSE	TRUE	FALSE	None	None	-1	2311	LOC283856	2533
chr16	57428714	57433055	ERV_1518715_HERV9_int,LTR12F	TRUE	TRUE	TRUE	None	None	-1	4341	CCL17	5623
chr16	59548815	59556885	ERV_1520486_LTR7,HERVH_int	TRUE	TRUE	TRUE	None	None	-1	8070	APOOP5	231150
chr16	59655830	59659847	ERV_1520528_MER11B,HERVK11_int	TRUE	FALSE	FALSE	None	None	-1	4017	APOOP5	128188
chr16	60112439	60118505	ERV_1448997_LTR7,HERVH_int	TRUE	TRUE	TRUE	None	None	-1	6066	LINC02141	24562
chr16	60880885	60887543	ERV_1449741_HERVL_int,MLT2A2	FALSE	TRUE	TRUE	None	None	-1	6658	NPAP1L	487188
chr16	62677906	62683896	ERV_1451490_LTR27D,MER52_int	FALSE	TRUE	TRUE	rs288604	NAN	-1	5990	CDH8	607564
chr16	63013144	63019125	ERV_1522479_HERVH_int,LTR7Y	TRUE	TRUE	TRUE	None	None	-1	5981	CDH8	942802
chr16	63736906	63747422	ERV_1452473_LTR24,ERV24_Prim_int	TRUE	TRUE	TRUE	None	None	-1	10516	CDH11	1230233
chr16	65263708	65269271	ERV_1523783_LTR7,HERVH_int	TRUE	TRUE	TRUE	None	None	-1	5563	LINC00922	49130
chr16	65309159	65312950	ERV_1523813_HERVH_int,LTR7Y,LTR7	FALSE	TRUE	TRUE	None	None	-1	3791	LINC00922	5451
chr16	70650427	70655991	ERV_1528536_LTR7,HERVH_int	TRUE	TRUE	TRUE	None	None	-1	5564	IL34	1903
chr16	70655966	70660026	ERV_1528537_LTR7Y,HERVH_int	TRUE	TRUE	TRUE	None	None	-1	4060	IL34	2132
chr16	72098678	72106760	ERV_1461436_HERVI_int	TRUE	TRUE	TRUE	None	None	-1	8082	HP	3723
chr16	72106761	72118629	ERV_1461437_LTR10B,HERVIP10B3_int,LTR10B2	FALSE	TRUE	TRUE	rs217181	NAN	-1	11868	TXNL4B	126
chr16	76468131	76470824	ERV_1532606_HERVL_int	FALSE	TRUE	TRUE	None	None	-1	2693	CNTNAP4	126523
chr16	84888846	84895315	ERV_1539151_HERVL_int,MLT2A2	FALSE	TRUE	FALSE	None	None	-1	6469	CRISPLD2	41725
chr16	85920551	85921608	ERV_1475731_HERVFH19_int	FALSE	TRUE	TRUE	rs11642873	NAN	-1	1057	IRF8	11159
chr16	86311701	86314944	ERV_1476147_HERVH_int,LTR7Y	TRUE	TRUE	TRUE	None	None	-1	3243	LINC02135	5092
chr16	86775625	86781271	ERV_1540629_LTR7,HERVH_int	TRUE	TRUE	TRUE	rs10048146	NAN	-1	5646	LINC02188	4193
chr17	4021348	4023845	ERV_1629920_HERVL_int,MLT2A2	FALSE	TRUE	FALSE	rs758642	NAN	-1	2497	CYB5D2	22616
chr17	6636284	6640771	ERV_1632129_HERVH_int,LTR7B	TRUE	TRUE	TRUE	None	None	-1	4487	XAF1	17994
chr17	6766933	6772066	ERV_1550681_LTR24B,ERV24B_Prim_int	TRUE	TRUE	TRUE	None	None	-1	5133	ALOX12P2	15172
chr17	6778465	6784864	ERV_1632241_MER9a1,HERVK9_int	TRUE	TRUE	TRUE	None	None	-1	6399	ALOX12P2	12231
chr17	6839662	6843987	ERV_1632270_HERV4_I_int,MER51A	TRUE	TRUE	TRUE	None	None	-1	4325	ALOX12P2	35994
chr17	7959655	7967219	ERV_1552006_LTR5_Hs,HERVK_int	TRUE	TRUE	TRUE	None	None	-1	7564	ALOX15B	7203
chr17	11875073	11880282	ERV_1556232_HERVH_int,LTR7Y	FALSE	TRUE	TRUE	None	None	-1	5209	ZNF18	473
chr17	13825942	13831593	ERV_1558036_MER52_int	TRUE	TRUE	TRUE	None	None	-1	5651	CDRT15P1	96221
chr17	19791855	19796940	ERV_1642427_HERVH_int,LTR7B	TRUE	TRUE	TRUE	None	None	-1	5085	AKAP10	10674
chr17	26013125	26023474	ERV_1644865_HERVK11_int,MER11A	TRUE	TRUE	TRUE	None	None	-1	10349	LGALS9	36539
chr17	26023475	26029637	ERV_1567557_HERVK9_int,MER9a3	TRUE	TRUE	TRUE	None	None	-1	6162	LGALS9	46889
chr17	26038938	26047986	ERV_1567575_HERV9_int,LTR12F	TRUE	TRUE	TRUE	None	None	-1	9048	NOS2	35805
chr17	26557545	26566365	ERV_1645327_HERVE_int,LTR2C	TRUE	TRUE	TRUE	None	None	-1	8820	PYY2	2459
chr17	28312415	28318775	ERV_1646745_HERVK9_int,MER9a3	TRUE	TRUE	TRUE	None	None	-1	6360	EFCAB5	50124
chr17	29960127	29966038	ERV_1571837_HERVK9_int,MER9a3	TRUE	TRUE	TRUE	None	None	-1	5911	MIR365B	57587
chr17	30089882	30098353	ERV_1572021_HERV9_int	TRUE	TRUE	TRUE	None	None	-1	8471	COPRS	80536
chr17	31291068	31301351	ERV_1573389_LTR71A,HERVP71A_int	TRUE	FALSE	FALSE	None	None	-1	10283	SPACA3	17513
chr17	32510210	32516013	ERV_1574727_HERVH_int,LTR7Y	TRUE	TRUE	TRUE	None	None	-1	5803	LINC01989	441
chr17	33631277	33634417	ERV_1575878_HERV30_int,LTR30	TRUE	FALSE	TRUE	None	None	-1	3140	SLFN5	30603
chr17	34438887	34443737	ERV_1576641_MLT2A1,HERVL_int	FALSE	TRUE	FALSE	None	None	-1	4850	CCL4	5880
chr17	34825823	34831094	ERV_1652260_MER52_int	FALSE	TRUE	TRUE	rs4796217	NAN	-1	5271	ZNHIT3	11376
chr17	35689890	35693622	ERV_1577876_LTR17,HERV17_int	TRUE	TRUE	TRUE	None	None	-1	3732	ACACA	26169
chr17	41400486	41412048	ERV_1658025_LTR13,HERVK13_int	TRUE	TRUE	TRUE	None	None	-1	11562	CCDC200	17150
chr17	41416780	41426994	ERV_1658029_LTR13,HERVK13_int	TRUE	TRUE	TRUE	None	None	-1	10214	LINC00910	20218
chr17	41949365	41952140	ERV_1585426_LTR3B_,HERVK3_int	TRUE	TRUE	TRUE	rs8077889	NAN	-1	2775	MPP2	586
chr17	46733390	46741905	ERV_1662538_LTR52,LTR52_int	FALSE	TRUE	FALSE	rs9299	NAN	-1	8515	MIR196A1	23469
chr17	47187466	47193129	ERV_1662978_ERV24B_Prim_int	TRUE	TRUE	TRUE	None	None	-1	5663	B4GALNT2	16692
chr17	47248007	47254052	ERV_1663034_HERVK9_int,MER9a3	TRUE	TRUE	TRUE	None	None	-1	6045	B4GALNT2	656
chr17	50651079	50658556	ERV_1595247_HERV9_int,LTR12F	TRUE	TRUE	TRUE	None	None	-1	7477	LINC01982	38018
chr17	50672240	50675967	ERV_1595253_HERVE_int	TRUE	TRUE	TRUE	None	None	-1	3727	LINC01982	59179
chr17	52363536	52370973	ERV_1596654_HERV9_int,LTR12F	FALSE	TRUE	TRUE	None	None	-1	7437	KIF2B	460982
chr17	52404883	52410148	ERV_1596682_HERV9_int,LTR12F	FALSE	TRUE	TRUE	None	None	-1	5265	KIF2B	502329
chr17	52489140	52494173	ERV_1596755_LTR7C,HERVH_int	FALSE	TRUE	TRUE	None	None	-1	5033	TOM1L1	483878
chr17	53088886	53095859	ERV_1666926_LTR17,HERV17_int	TRUE	TRUE	TRUE	None	None	-1	6973	COX11	42740
chr17	53545134	53553873	ERV_1597742_LTR7C,HERVH_int	TRUE	TRUE	TRUE	None	None	-1	8739	MMD	45938
chr17	53550258	53553468	ERV_1597745_HERVH_int	TRUE	TRUE	TRUE	None	None	-1	3210	MMD	51062
chr17	56936325	56950461	ERV_1669914_LTR24,ERV24_Prim_int	FALSE	TRUE	TRUE	None	None	-1	14136	TRIM37	109548
chr17	60255878	60266213	ERV_1672727_LTR16,ERV3-16A3_I_int	FALSE	TRUE	TRUE	None	None	-1	10335	TBC1D3P2	75852
chr17	64274678	64276868	ERV_1675841_HUERS-P3_int	TRUE	TRUE	TRUE	None	None	-1	2190	PRKCA	21862
chr17	72499394	72502559	ERV_1617994_HERVH_int,LTR7B	FALSE	TRUE	TRUE	None	None	-1	3165	CD300LB	14753
chr17	72904846	72910548	ERV_1618462_LTR12C,HERV9NC_int	FALSE	TRUE	TRUE	None	None	-1	5702	USH1G	1626
chr17	73018671	73026615	ERV_1618580_LTR14A,HERVK14_int	TRUE	TRUE	TRUE	None	None	-1	7944	MRPL58	1315
chr17	73248702	73254385	ERV_1618857_HERVH_int,LTR7B	TRUE	TRUE	TRUE	None	None	-1	5683	MRPS7	3574
chr17	74602070	74607604	ERV_1683202_LTR7,HERVH_int	TRUE	TRUE	TRUE	None	None	-1	5534	ST6GALNAC1	13240
chr17	75163909	75171291	ERV_1683766_LTR10B1,HERVIP10B3_int	TRUE	TRUE	FALSE	rs12263	NAN	-1	7382	SEC14L1	10003
chr17	78373594	78382009	ERV_1624328_HERVH_int,LTR7B	TRUE	TRUE	TRUE	None	None	-1	8415	RNF213	1000
chr18	49690	52854	ERV_1751409_PRIMA41_int,MER41D	TRUE	TRUE	TRUE	None	None	-1	3164	TUBB8B	133
chr18	1329270	1333327	ERV_1688773_MLT2A1,HERVL_int	FALSE	TRUE	FALSE	None	None	-1	4057	LINC00470	30360
chr18	1854635	1861468	ERV_1752609_MLT2A1,HERVL_int	FALSE	TRUE	TRUE	None	None	-1	6833	LINC00470	495005
chr18	2832484	2839313	ERV_1753220_MLT2A1,HERVL_int	FALSE	TRUE	FALSE	rs8087073	NAN	-1	6829	EMILIN2	7690
chr18	4687075	4691724	ERV_1691767_HERV17_int	FALSE	TRUE	TRUE	None	None	-1	4649	DLGAP1	231768
chr18	9423458	9426216	ERV_1757211_HERVH_int	TRUE	TRUE	TRUE	None	None	-1	2758	TWSG1	21040
chr18	10219924	10225981	ERV_1757781_HERVK9_int,MER9a3	TRUE	TRUE	TRUE	None	None	-1	6057	LINC01254	179148
chr18	11127308	11133940	ERV_1697111_MLT2A1,HERVL_int	FALSE	TRUE	TRUE	None	None	-1	6632	PIEZO2	21453
chr18	11292715	11306352	ERV_1697245_LTR24B,ERV24B_Prim_int	FALSE	TRUE	TRUE	None	None	-1	13637	PIEZO2	143954
chr18	11544201	11552360	ERV_1758435_HERV3_int,HERV1_LTRe	TRUE	TRUE	TRUE	None	None	-1	8159	LINC01255	37219
chr18	12753987	12759576	ERV_1759294_MLT2A1,HERVL_int	FALSE	TRUE	FALSE	None	None	-1	5589	LINC01882	4566
chr18	14616038	14619933	ERV_1700089_HERVIP10F_int,LTR10A	TRUE	FALSE	FALSE	None	None	-1	3895	POTEC	72439
chr18	15307986	15316599	ERV_1760737_HERVIP10F_int,LTR10A	TRUE	TRUE	TRUE	None	None	-1	8613	LOC644669	3045
chr18	20864974	20870041	ERV_1703138_LTR7,HERVH_int,LTR7B	TRUE	TRUE	TRUE	None	None	-1	5067	TMEM241	5935
chr18	22351553	22359170	ERV_1763741_MLT2B1,ERVL-B4_int,MLT2B4	FALSE	TRUE	FALSE	None	None	-1	7617	LOC105372028	4944
chr18	23811639	23825764	ERV_1764516_HERV9_int,LTR12F	TRUE	TRUE	TRUE	rs4800250	NAN	-1	14125	TAF4B	19356
chr18	25788805	25792062	ERV_1765730_HERVH48_int,MER48	FALSE	TRUE	TRUE	None	None	-1	3257	CDH2	31711
chr18	26272991	26278856	ERV_1765980_HERVH_int,LTR7Y	TRUE	TRUE	TRUE	None	None	-1	5865	CDH2	515897
chr18	26876670	26880076	ERV_1766262_HERVL_int,MLT2A2	FALSE	TRUE	TRUE	None	None	-1	3406	MIR302F	998799
chr18	28204993	28213974	ERV_1766909_LTR28B,MER52_int	FALSE	TRUE	TRUE	None	None	-1	8981	MIR302F	326067
chr18	28864162	28869895	ERV_1767247_LTR7,HERVH_int	TRUE	TRUE	TRUE	None	None	-1	5733	DSG1	28227
chr18	29383746	29390029	ERV_1710537_LTR7,HERVH_int	FALSE	TRUE	TRUE	None	None	-1	6283	TRAPPC8	19113
chr18	29580446	29586272	ERV_1710800_HERVH_int,LTR7B	TRUE	TRUE	TRUE	None	None	-1	5826	RNF125	12515
chr18	30891921	30893882	ERV_1711985_HERV3_int	TRUE	TRUE	TRUE	None	None	-1	1961	CCDC178	128614
chr18	32936104	32941788	ERV_1769467_LTR7,HERVH_int	TRUE	TRUE	TRUE	None	None	-1	5684	ZNF396	4869
chr18	33412349	33420057	ERV_1713963_HERVI_int	FALSE	TRUE	FALSE	rs767531	NAN	-1	7708	MIR187	64723
chr18	33424026	33430382	ERV_1713969_LTR7,HERVH_int	TRUE	TRUE	TRUE	None	None	-1	6356	MIR187	54398
chr18	33434997	33441507	ERV_1713972_MLT2A1,HERVL_int	FALSE	TRUE	FALSE	None	None	-1	6510	MIR187	43273
chr18	33452793	33460328	ERV_1713979_HUERS-P3_int	FALSE	TRUE	TRUE	rs1789532	NAN	-1	7535	MIR187	24452
chr18	35457225	35462037	ERV_1715521_HERVL_int,MLT2A1	FALSE	TRUE	TRUE	None	None	-1	4812	MIR4318	220047
chr18	40041806	40049716	ERV_1719443_HERVH_int,LTR7B	TRUE	TRUE	TRUE	None	None	-1	7910	LINC00907	342
chr18	40132406	40138116	ERV_1773329_LTR7,HERVH_int	FALSE	TRUE	TRUE	None	None	-1	5710	LINC00907	19089
chr18	40317011	40322310	ERV_1719664_LTR7,HERVH_int	TRUE	TRUE	TRUE	None	None	-1	5299	RIT2	872
chr18	40571462	40576790	ERV_1719904_LTR7,HERVH_int	TRUE	TRUE	TRUE	None	None	-1	5328	RIT2	124188
chr18	40933507	40941398	ERV_1720205_HERV4_I_int	TRUE	TRUE	TRUE	None	None	-1	7891	SYT4	76052
chr18	40977672	40984549	ERV_1773752_MLT2A1,HERVL_int	FALSE	TRUE	TRUE	None	None	-1	6877	SYT4	120217
chr18	41074195	41080534	ERV_1720345_MLT2A1,HERVL_int	FALSE	TRUE	TRUE	None	None	-1	6339	SYT4	216740
chr18	41088172	41095056	ERV_1773799_LTR10B1,HERVIP10B3_int	FALSE	TRUE	TRUE	None	None	-1	6884	SYT4	230717
chr18	41231013	41242977	ERV_1773863_LTR24,ERV24_Prim_int	TRUE	TRUE	TRUE	None	None	-1	11964	SYT4	373558
chr18	44357491	44362719	ERV_1723225_MLT2A1,HERVL_int	FALSE	TRUE	FALSE	None	None	-1	5228	PIAS2	20461
chr18	44448740	44457244	ERV_1723311_HERVI_int	TRUE	TRUE	TRUE	None	None	-1	8504	KATNAL2	40312
chr18	45997468	45998740	ERV_1776954_ERVL-E_int	FALSE	TRUE	FALSE	None	None	-1	1272	ZBTB7C	58512
chr18	47926821	47935113	ERV_1726696_HERVS71_int,LTR6A	TRUE	TRUE	TRUE	None	None	-1	8292	SKA1	6283
chr18	48526317	48534161	ERV_1727304_HERVL_int,MLT2A2	FALSE	TRUE	TRUE	None	None	-1	7844	ELAC1	11826
chr18	48637181	48647853	ERV_1778833_LTR12C,HERV9NC_int	TRUE	TRUE	TRUE	None	None	-1	10672	SMAD4	25769
chr18	48753648	48759551	ERV_1778918_HERVL_int	FALSE	TRUE	TRUE	None	None	-1	5903	MEX3C	29597
chr18	49096433	49101197	ERV_1779226_LTR7,HERVH_int	TRUE	TRUE	TRUE	None	None	-1	4764	LINC01630	7594
chr18	49222983	49236553	ERV_1727940_HERVH48_int,MER48	FALSE	TRUE	TRUE	None	None	-1	13570	LINC01630	134144
chr18	49479843	49486635	ERV_1728131_PABL_B_int	FALSE	TRUE	TRUE	None	None	-1	6792	DCC	379931
chr18	50112724	50114792	ERV_1779832_HERVL_int	FALSE	TRUE	FALSE	None	None	-1	2068	DCC	248226
chr18	52272054	52274680	ERV_1781025_HERVK22_int,LTR22A	FALSE	TRUE	TRUE	None	None	-1	2626	DYNAP	5330
chr18	53618082	53624753	ERV_1731490_HERVE_a_int	TRUE	TRUE	TRUE	None	None	-1	6671	LINC01416	30652
chr18	54082667	54088572	ERV_1731870_LTR7,HERVH_int	TRUE	TRUE	TRUE	None	None	-1	5905	TXNL1	175867
chr18	54731880	54739742	ERV_1782425_LTR7,HERVH_int	TRUE	TRUE	TRUE	None	None	-1	7862	LINC-ROR	7470
chr18	56308454	56313940	ERV_1783524_LTR7,HERVH_int	TRUE	TRUE	TRUE	None	None	-1	5486	ALPK2	12131
chr18	57399310	57405154	ERV_1784298_PRIMA41_int	TRUE	TRUE	TRUE	None	None	-1	5844	CCBE1	34655
chr18	58377840	58380963	ERV_1735809_LTR17,HERV17_int	FALSE	TRUE	TRUE	None	None	-1	3123	MC4R	337832
chr18	59374256	59382543	ERV_1736721_MER41C,PRIMA41_int	FALSE	TRUE	TRUE	None	None	-1	8287	LINC01544	32865
chr18	62197037	62204173	ERV_1787258_HERVL_int,MLT2A2	FALSE	TRUE	FALSE	None	None	-1	7136	LINC01924	106201
chr18	62348966	62354565	ERV_1739269_LTR7,HERVH_int	TRUE	TRUE	TRUE	None	None	-1	5599	LINC01924	258130
chr18	64038976	64044941	ERV_1740734_MLT2A1,HERVL_int	FALSE	TRUE	TRUE	None	None	-1	5965	CDH19	123378
chr18	65000573	65004101	ERV_1741538_PABL_B_int	TRUE	TRUE	TRUE	None	None	-1	3528	DSEL	169722
chr18	67640053	67646058	ERV_1789939_MLT2A1,HERVL_int	FALSE	TRUE	TRUE	None	None	-1	6005	CD226	16018
chr18	70593919	70597444	ERV_1746280_PRIMA41_int	TRUE	TRUE	TRUE	None	None	-1	3525	LOC100505797	45285
chr18	70991850	70997625	ERV_1746613_HERVH_int,LTR7Y	TRUE	TRUE	TRUE	None	None	-1	5775	LINC02582	5450
chr18	71960324	71966271	ERV_1747408_LTR7,HERVH_int	FALSE	TRUE	TRUE	None	None	-1	5947	CYB5A	1126
chr18	73550143	73554852	ERV_1748442_HERVL_int,MLT2A2	FALSE	TRUE	FALSE	None	None	-1	4709	LINC01898	125785
chr18	77752495	77759727	ERV_1751219_PRIMA4_int,PRIMA4_LTR	TRUE	TRUE	TRUE	None	None	-1	7232	TXNL4A	3932
chr18	77780191	77783821	ERV_1794678_LTR25_int	TRUE	TRUE	TRUE	None	None	-1	3630	RBFA	10612
chr18	77783832	77793162	ERV_1751239_PRIMA4_int,PRIMA4_LTR	TRUE	TRUE	TRUE	None	None	-1	9330	RBFA	1271
chr19	385095	387637	ERV_1795165_HERVK_int,LTR5_Hs	FALSE	TRUE	FALSE	None	None	-1	2542	THEG	9069
chr19	5158098	5165407	ERV_1864515_HERV9_int,LTR12F	FALSE	TRUE	TRUE	rs12610495	NAN	-1	7309	KDM4B	4489
chr19	5548587	5553258	ERV_1801750_HERVH_int,LTR7Y	TRUE	TRUE	TRUE	None	None	-1	4671	TINCR	4919
chr19	5851951	5857664	ERV_1802130_HERVH_int,LTR7B	TRUE	TRUE	TRUE	rs1046391	NAN	-1	5713	FUT3	466
chr19	6574625	6577311	ERV_1803091_LTR7C,HERVH_int	TRUE	TRUE	TRUE	None	None	-1	2686	CD70	4347
chr19	7860947	7865932	ERV_1867237_HERVKC4_int	TRUE	TRUE	TRUE	None	None	-1	4985	CLEC4GP1	5049
chr19	8440462	8451985	ERV_1805779_LTR12C,LTR12D,HERV9NC_int	FALSE	TRUE	TRUE	rs11666913	NAN	-1	11523	ANGPTL4	1208
chr19	9424756	9431595	ERV_1868710_HERV9_int,LTR12F	FALSE	TRUE	TRUE	None	None	-1	6839	ZNF559	2852
chr19	9564580	9573274	ERV_1807044_HERVK9_int,MER9a3	TRUE	TRUE	TRUE	None	None	-1	8694	ZNF560	3756
chr19	9618707	9625736	ERV_1868862_LTR3,HERVK3_int	TRUE	TRUE	TRUE	None	None	-1	7029	ZNF426	8162
chr19	9650019	9661246	ERV_1807134_LTR7C,HERVH_int	TRUE	TRUE	TRUE	None	None	-1	11227	ZNF426-DT	387
chr19	9698834	9707203	ERV_1868924_HERVIP10F_int	FALSE	TRUE	TRUE	None	None	-1	8369	ZNF121	3654
chr19	9738586	9745485	ERV_1807250_LTR10B,HERVIP10B3_int	TRUE	TRUE	TRUE	None	None	-1	6899	ZNF561	6678
chr19	9746673	9752742	ERV_1868968_HERVH_int,LTR7B	TRUE	TRUE	TRUE	None	None	-1	6069	ZNF562	260
chr19	9822185	9828642	ERV_1869041_MER9a1,HERVK9_int	TRUE	TRUE	TRUE	None	None	-1	6457	ZNF812P	10733
chr19	9836029	9841103	ERV_1869045_HERVE_a_int	TRUE	TRUE	TRUE	None	None	-1	5074	ZNF846	21565
chr19	9852502	9862344	ERV_1807351_HERVH_int,LTR7B	TRUE	TRUE	TRUE	None	None	-1	9842	ZNF846	324
chr19	10139330	10144634	ERV_1869360_LTR7C,HERVH_int	TRUE	TRUE	TRUE	rs1801714	NAN	-1	5304	MIR5589	4395
chr19	11732166	11737861	ERV_1871227_LTR3A,HERVK3_int	TRUE	TRUE	TRUE	None	None	-1	5695	ZNF627	2190
chr19	11964097	11971799	ERV_1871469_LTR3,HERVK3_int	TRUE	TRUE	TRUE	None	None	-1	7702	ZNF439	5044
chr19	12053723	12057680	ERV_1871574_HERVE_int	TRUE	TRUE	TRUE	None	None	-1	3957	ZNF700	7855
chr19	12132821	12138629	ERV_1810348_HERVK9_int,MER9a3	TRUE	TRUE	TRUE	None	None	-1	5808	ZNF433-AS1	5188
chr19	12209141	12215107	ERV_1871739_MER9a1,HERVK9_int	TRUE	TRUE	TRUE	None	None	-1	5966	ZNF788P	11996
chr19	12561403	12565357	ERV_1810856_HERVK14_int,LTR14B	TRUE	TRUE	TRUE	None	None	-1	3954	ZNF709	6640
chr19	15939548	15946980	ERV_1815557_LTR7C,HERVH_int	TRUE	TRUE	TRUE	rs2108622	NAN	-1	7432	UCA1	7224
chr19	16110016	16114667	ERV_1875581_HERV3_int,LTR61	TRUE	TRUE	TRUE	None	None	-1	4651	LINC00661	11776
chr19	17704375	17708915	ERV_1818045_LTR7,HERVH_int	TRUE	TRUE	TRUE	rs12608932	NAN	-1	4540	UNC13A	3221
chr19	18688401	18695495	ERV_1819438_HERV30_int	TRUE	TRUE	TRUE	rs7249956	NAN	-1	7094	UBA52	41
chr19	20054660	20061875	ERV_1820922_HERVFH21_int,LTR21A	FALSE	TRUE	TRUE	rs10411195	NAN	-1	7215	ZNF93	8276
chr19	20198496	20207590	ERV_1879509_LTR7,HERVH_int	TRUE	TRUE	TRUE	None	None	-1	9094	ZNF90	18782
chr19	20265775	20272103	ERV_1821110_LTR7,HERVH_int	TRUE	TRUE	TRUE	None	None	-1	6328	ZNF486	5919
chr19	20316020	20317643	ERV_1821151_HERVIP10F_int	FALSE	TRUE	TRUE	None	None	-1	1623	ZNF486	4723
chr19	20354994	20359313	ERV_1821192_HERVE_a_int	TRUE	TRUE	TRUE	None	None	-1	4319	ZNF486	43697
chr19	20387400	20397512	ERV_1821224_HERVK_int,LTR5B,LTR5_Hs	TRUE	TRUE	TRUE	None	None	-1	10112	ZNF486	76103
chr19	20428717	20433161	ERV_1879678_HERVK14_int,LTR14B	TRUE	TRUE	TRUE	None	None	-1	4444	ZNF826P	76305
chr19	20472431	20482808	ERV_1821314_HERVS71_int,LTR6A	TRUE	TRUE	TRUE	None	None	-1	10377	ZNF826P	26658
chr19	20656776	20663534	ERV_1879786_HERVH48_int,MER48	FALSE	TRUE	TRUE	None	None	-1	6758	ZNF737	57263
chr19	20683030	20692534	ERV_1879795_HERVK11_int,MER11A	TRUE	TRUE	TRUE	None	None	-1	9504	ZNF737	28263
chr19	20693142	20700907	ERV_1879798_HERVE_a_int	TRUE	TRUE	TRUE	None	None	-1	7765	ZNF737	19890
chr19	20701637	20707276	ERV_1879800_LTR7,HERVH_int	FALSE	TRUE	TRUE	None	None	-1	5639	ZNF737	13521
chr19	20703242	20706863	ERV_1879801_HERVH_int	FALSE	TRUE	TRUE	None	None	-1	3621	ZNF737	13934
chr19	20892534	20896144	ERV_1879937_HERVK14_int,LTR14B	FALSE	TRUE	TRUE	None	None	-1	3610	ZNF626	48132
chr19	20929626	20938438	ERV_1879967_HERVE_int,LTR2C	TRUE	TRUE	TRUE	None	None	-1	8812	ZNF66	20671
chr19	21312151	21318059	ERV_1880196_LTR7C,HERVH_int	TRUE	TRUE	TRUE	None	None	-1	5908	ZNF714	4254
chr19	21380332	21389975	ERV_1880248_LTR15,HERV15_int	FALSE	TRUE	TRUE	None	None	-1	9643	ZNF431	1476
chr19	21416592	21420867	ERV_1821938_LTR3B,HERVK3_int	FALSE	TRUE	TRUE	None	None	-1	4275	ZNF431	37736
chr19	21435968	21447090	ERV_1821956_LTR15,HERV15_int	FALSE	TRUE	TRUE	None	None	-1	11122	ZNF708	26871
chr19	21521184	21528092	ERV_1880314_MER9a1,HERVK9_int	TRUE	TRUE	TRUE	None	None	-1	6908	ZNF708	8943
chr19	21594825	21601820	ERV_1880379_HERVK9_int,MER9a2	TRUE	TRUE	TRUE	None	None	-1	6995	ZNF493	3219
chr19	21613476	21623990	ERV_1880391_HERV3_int,LTR61	FALSE	TRUE	TRUE	None	None	-1	10514	ZNF493	3097
chr19	21804440	21810155	ERV_1822255_HERVK22_int,LTR22A	FALSE	TRUE	TRUE	None	None	-1	5715	LOC400682	22314
chr19	21811791	21817591	ERV_1822259_LTR17,HERV17_int	FALSE	TRUE	TRUE	None	None	-1	5800	LOC400682	14878
chr19	21849370	21856204	ERV_1880589_MER9a1,HERVK9_int	TRUE	TRUE	TRUE	None	None	-1	6834	LOC400682	7960
chr19	21871002	21880758	ERV_1880598_HERVS71_int,LTR6B,LTR6A	TRUE	TRUE	TRUE	None	None	-1	9756	ZNF100	24814
chr19	21968952	21975023	ERV_1880649_LTR3A,HERVK3_int	TRUE	TRUE	TRUE	None	None	-1	6071	ZNF43	12724
chr19	22040886	22050193	ERV_1822463_LTR7C,HERVH_int	TRUE	TRUE	TRUE	None	None	-1	9307	ZNF43	6016
chr19	22063054	22073344	ERV_1880705_LTR13,HERVK13_int	TRUE	TRUE	TRUE	None	None	-1	10290	ZNF43	28184
chr19	22416537	22421855	ERV_1880884_HERVL_int,MLT2A1	FALSE	TRUE	TRUE	None	None	-1	5318	ZNF676	36784
chr19	22666928	22671150	ERV_1881024_HERV3_int,HERV1_LTRe	TRUE	TRUE	TRUE	None	None	-1	4222	LOC105376917	32257
chr19	22707609	22714621	ERV_1822894_HERV3_int,LTR61	TRUE	TRUE	TRUE	None	None	-1	7012	LINC01233	806
chr19	22750984	22764561	ERV_1822930_LTR5_Hs,HERVK_int	TRUE	TRUE	TRUE	None	None	-1	13577	GOLGA2P9	14497
chr19	22751072	22757849	ERV_1822931_LTR7,HERVH_int	FALSE	TRUE	TRUE	None	None	-1	6777	GOLGA2P9	21209
chr19	22928179	22934905	ERV_1823038_LTR17,HERV17_int	TRUE	TRUE	TRUE	None	None	-1	6726	ZNF99	79
chr19	23193571	23197493	ERV_1881354_HERVL_int,MLT2A1	FALSE	TRUE	TRUE	None	None	-1	3922	LINC01859	383
chr19	23208370	23215037	ERV_1881357_LTR7,HERVH_int	TRUE	TRUE	TRUE	None	None	-1	6667	LINC01859	1871
chr19	23359782	23370828	ERV_1823362_LTR7C,HERVH_int	FALSE	TRUE	TRUE	None	None	-1	11046	ZNF730	29759
chr19	23362546	23369665	ERV_1881464_HERVS71_int,LTR6B	TRUE	TRUE	TRUE	None	None	-1	7119	ZNF730	32523
chr19	23527534	23533799	ERV_1823541_HERVH48_int,MER48	TRUE	TRUE	TRUE	None	None	-1	6265	ZNF91	6698
chr19	23714872	23723468	ERV_1823756_MER9B,HERVK9_int	TRUE	TRUE	TRUE	None	None	-1	8596	ZNF675	112134
chr19	23730433	23741710	ERV_1823774_HERVK22_int,LTR22B1	TRUE	TRUE	TRUE	None	None	-1	11277	ZNF675	93892
chr19	23732295	23737856	ERV_1823776_LTR7C,HERVH_int	TRUE	TRUE	TRUE	None	None	-1	5561	ZNF675	97746
chr19	23754374	23760120	ERV_1881658_HERVK9_int,MER9a2	FALSE	TRUE	TRUE	None	None	-1	5746	ZNF675	75482
chr19	23903584	23907861	ERV_1881746_HUERS-P3_int	TRUE	TRUE	TRUE	None	None	-1	4277	ZNF681	14135
chr19	24000367	24007091	ERV_1881848_HERV3_int,LTR4	TRUE	TRUE	TRUE	None	None	-1	6724	RPSAP58	10570
chr19	24030121	24040241	ERV_1881868_HERVK11_int,MER11A	TRUE	TRUE	TRUE	None	None	-1	10120	RPSAP58	12156
chr19	24047631	24054030	ERV_1824014_LTR3,HERVK3_int	TRUE	TRUE	TRUE	None	None	-1	6399	RPSAP58	29666
chr19	24065331	24069675	ERV_1881880_HERVK22_int,LTR22A	FALSE	TRUE	TRUE	None	None	-1	4344	ZNF726	28012
chr19	24092622	24097086	ERV_1824033_MER41C,PRIMA41_int	FALSE	TRUE	TRUE	None	None	-1	4464	ZNF726	601
chr19	24133237	24139324	ERV_1881939_HERVK14_int	FALSE	TRUE	TRUE	None	None	-1	6087	ZNF726	5721
chr19	24188102	24190049	ERV_1881949_HERVK9_int	TRUE	TRUE	TRUE	None	None	-1	1947	ZNF254	26157
chr19	24425479	24434626	ERV_1824238_MER11B,HERVK11_int,MER11C	TRUE	TRUE	TRUE	None	None	-1	9147	HAVCR1P1	79230
chr19	24503692	24508470	ERV_1824248_HERVK11_int,MER11C	FALSE	TRUE	TRUE	None	None	-1	4778	HAVCR1P1	157443
chr19	24506998	24508778	ERV_1824249_MER11B,HERVK11_int	TRUE	TRUE	TRUE	None	None	-1	1780	HAVCR1P1	160749
chr19	28128498	28137361	ERV_1882163_LTR5_Hs,HERVK_int	TRUE	TRUE	TRUE	None	None	-1	8863	LINC00662	144039
chr19	28194362	28204218	ERV_1882176_HERVK11_int,MER11C	TRUE	TRUE	TRUE	None	None	-1	9856	LINC00662	77182
chr19	28236732	28242361	ERV_1824349_HERVK22_int,LTR22B1	TRUE	TRUE	TRUE	None	None	-1	5629	LINC00662	39039
chr19	28333235	28337841	ERV_1882225_HERVFH21_int,LTR21B	TRUE	TRUE	TRUE	None	None	-1	4606	LOC101927151	15916
chr19	28338221	28341077	ERV_1882228_LTR66,HERVL66_int	FALSE	TRUE	FALSE	None	None	-1	2856	LOC101927151	20902
chr19	28368475	28376206	ERV_1824446_HUERS-P3_int	TRUE	TRUE	TRUE	None	None	-1	7731	LOC101927151	51156
chr19	28922530	28926629	ERV_1882529_LTR7,HERVH_int	FALSE	TRUE	TRUE	None	None	-1	4099	LOC100420587	335
chr19	29097746	29105724	ERV_1825078_HERVE_int	TRUE	TRUE	TRUE	rs4805257	NAN	-1	7978	LOC102724908	8130
chr19	33184012	33191428	ERV_1885104_LTR12,HERV9N_int	FALSE	TRUE	TRUE	rs10416218	NAN	-1	7416	NUDT19	8562
chr19	35005001	35008630	ERV_1830843_LTR7,HERVH_int	FALSE	TRUE	TRUE	None	None	-1	3629	WTIP	1792
chr19	35043621	35052244	ERV_1886675_HERVS71_int,LTR6B	FALSE	TRUE	TRUE	None	None	-1	8623	ZNF807P	7330
chr19	36063429	36067434	ERV_1887448_HERVK_int	TRUE	TRUE	TRUE	rs10420134	NAN	-1	4005	ATP4A	8869
chr19	36646377	36651925	ERV_1888023_HERVH_int,LTR7Y	TRUE	TRUE	TRUE	None	None	-1	5548	COX7A1	3028
chr19	36750410	36756127	ERV_1888137_HERVH_int,LTR7B	FALSE	TRUE	TRUE	None	None	-1	5717	ZNF565	13580
chr19	36815775	36821968	ERV_1888144_HERVS71_int,LTR6B	FALSE	TRUE	TRUE	None	None	-1	6193	ZFP14	3386
chr19	37597549	37607066	ERV_1888790_LTR5_Hs,HERVK_int	TRUE	TRUE	TRUE	None	None	-1	9517	ZNF420	6600
chr19	38045648	38049547	ERV_1889179_HERVS71_int,LTR6B	FALSE	TRUE	TRUE	None	None	-1	3899	ZNF571	5607
chr19	39241006	39245942	ERV_1835764_LTR7,HERVH_int,LTR7B	TRUE	TRUE	TRUE	rs12327672	NAN	-1	4936	CAPN12	5892
chr19	39311977	39317658	ERV_1835878_LTR12C,HERV9NC_int	TRUE	TRUE	TRUE	None	None	-1	5681	LGALS4	8392
chr19	39425804	39432483	ERV_1890444_HERVK9_int,MER9a3	TRUE	TRUE	TRUE	rs3136642	NAN	-1	6679	FBXO17	443
chr19	40161598	40165712	ERV_1836933_HUERS-P3_int,LTR9C	FALSE	TRUE	TRUE	None	None	-1	4114	LGALS17A	4301
chr19	40449656	40453765	ERV_1891385_PRIMA41_int	FALSE	TRUE	TRUE	None	None	-1	4109	FCGBP	9123
chr19	43187242	43193512	ERV_1893808_HUERS-P3_int,LTR9A1	FALSE	TRUE	TRUE	None	None	-1	6270	LIPE-AS1	30735
chr19	43200205	43202783	ERV_1840578_HERVK22_int,LTR22B1	FALSE	TRUE	TRUE	None	None	-1	2578	PSG3	23010
chr19	43813098	43821245	ERV_1894162_HERVIP10F_int	FALSE	TRUE	TRUE	None	None	-1	8147	PRG1	31962
chr19	43827663	43833544	ERV_1894170_HERVH_int,LTR7Y	TRUE	TRUE	TRUE	None	None	-1	5881	PRG1	19663
chr19	45134805	45138018	ERV_1895286_HERVK9_int,MER9a2	FALSE	TRUE	TRUE	rs157580	NAN	-1	3213	IGSF23	5276
chr19	46605462	46613232	ERV_1896950_HERVH_int,LTR7B	TRUE	TRUE	TRUE	None	None	-1	7770	IGFL3	10091
chr19	46776446	46782123	ERV_1897082_LTR7,HERVH_int	TRUE	TRUE	TRUE	None	None	-1	5677	HIF3A	18175
chr19	47553127	47558677	ERV_1897873_HERVH_int,LTR7B	FALSE	TRUE	TRUE	rs3810291	NAN	-1	5550	TMEM160	1245
chr19	47896086	47902013	ERV_1846425_LTR7,HERVH_int	FALSE	TRUE	TRUE	rs7254232	NAN	-1	5927	MEIS3	4361
chr19	52307949	52310738	ERV_1902852_LTR3A,HERVK3_int	TRUE	TRUE	TRUE	None	None	-1	2789	ZNF577	3044
chr19	52310739	52315196	ERV_1902853_LTR3A,HERVK3_int	TRUE	TRUE	TRUE	None	None	-1	4457	ZNF577	7502
chr19	52457797	52460074	ERV_1902961_ERV24B_Prim_int	FALSE	TRUE	TRUE	None	None	-1	2277	ZNF350	7518
chr19	52474679	52484683	ERV_1852367_LTR3A,HERVK3_int	TRUE	TRUE	TRUE	None	None	-1	10004	ZNF615	9901
chr19	52803873	52811252	ERV_1903238_MER9B,HERVK9_int	TRUE	TRUE	TRUE	None	None	-1	7379	ZNF766	4574
chr19	52913436	52917986	ERV_1903352_LTR3,HERVK3_int	FALSE	TRUE	TRUE	None	None	-1	4550	ZNF528	8218
chr19	52964120	52969750	ERV_1903398_LTR14,HERVKC4_int	TRUE	TRUE	TRUE	None	None	-1	5630	ZNF534	8558
chr19	52966710	52969174	ERV_1903399_HERVKC4_int	TRUE	TRUE	TRUE	None	None	-1	2464	ZNF534	11148
chr19	52978909	52984696	ERV_1903403_LTR3,HERVK3_int	TRUE	TRUE	TRUE	None	None	-1	5787	ZNF534	23347
chr19	53123937	53130568	ERV_1853059_LTR7C,HERVH_int	TRUE	TRUE	TRUE	None	None	-1	6631	ZNF83	14952
chr19	53131048	53136661	ERV_1853062_LTR7,HERVH_int	FALSE	TRUE	TRUE	None	None	-1	5613	ZNF83	10596
chr19	53152658	53154792	ERV_1853084_HERVIP10F_int	TRUE	TRUE	TRUE	None	None	-1	2134	ZNF83	11014
chr19	53243693	53253726	ERV_1903639_HERVK_int,LTR5B	TRUE	TRUE	TRUE	None	None	-1	10033	ZNF611	5386
chr19	53253712	53258793	ERV_1903643_MER9a1,HERVK9_int	TRUE	TRUE	TRUE	None	None	-1	5081	ZNF600	8643
chr19	53258795	53260108	ERV_1853231_LTR7,HERVH_int	FALSE	TRUE	TRUE	rs10404486	NAN	-1	1313	ZNF600	7328
chr19	53459980	53465472	ERV_1853527_HERVE_int,LTR2C	TRUE	TRUE	TRUE	None	None	-1	5492	ZNF702P	6031
chr19	53487788	53492829	ERV_1903808_LTR3,HERVK3_int	TRUE	TRUE	TRUE	None	None	-1	5041	ZNF702P	8996
chr19	53862348	53868044	ERV_1853911_HERVK_int,LTR5B	TRUE	TRUE	TRUE	None	None	-1	5696	ZNF525	913
chr19	53936357	53943219	ERV_1904120_HERV3_int,LTR61	TRUE	TRUE	TRUE	None	None	-1	6862	ZNF761	5034
chr19	53973115	53980729	ERV_1904146_HERV3_int,LTR61	TRUE	TRUE	TRUE	None	None	-1	7614	ZNF813	9743
chr19	54334658	54340611	ERV_1854478_LTR7,HERVH_int	TRUE	TRUE	TRUE	None	None	-1	5953	NLRP12	7001
chr19	55184094	55188590	ERV_1855497_HUERS-P3_int,LTR9C	FALSE	TRUE	TRUE	None	None	-1	4496	LILRB4	2284
chr19	55405661	55411976	ERV_1905580_LTR7,HERVH_int	FALSE	TRUE	TRUE	rs11672983	NAN	-1	6315	FCAR	2875
chr19	55518197	55523811	ERV_1905706_LTR7,HERVH_int	TRUE	TRUE	TRUE	rs1671152	NAN	-1	5614	GP6	1261
chr19	55634173	55640911	ERV_1856041_HERVH_int,LTR7B	FALSE	TRUE	TRUE	None	None	-1	6738	MIR7975	487
chr19	57311587	57315843	ERV_1858063_LOR1_int	FALSE	TRUE	TRUE	None	None	-1	4256	ZIM2-AS1	573
chr19	57705777	57711314	ERV_1907651_HERVL_int,MLT2A2	FALSE	TRUE	TRUE	None	None	-1	5537	ZNF264	8447
chr19	58023984	58029856	ERV_1858825_LTR3B,LTR3B_,HERVK3_int	TRUE	TRUE	TRUE	None	None	-1	5872	ZNF773	3807
chr19	58164787	58168013	ERV_1858920_LTR46_int	TRUE	TRUE	TRUE	None	None	-1	3226	ZNF211	9373
chr19	58407561	58415834	ERV_1859144_HERVK14_int,LTR14B	TRUE	TRUE	TRUE	None	None	-1	8273	ZNF417	1307
chr19	58762440	58765325	ERV_1908507_HERV4_I_int	FALSE	TRUE	TRUE	None	None	-1	2885	ZNF544	81
chr19	58817037	58826633	ERV_1859582_LTR3,HERVK3_int	TRUE	TRUE	TRUE	None	None	-1	9596	LOC105372480	318
chr2	153396	160797	ERV_2116817_LTR17,HERV17_int	FALSE	TRUE	TRUE	None	None	-1	7401	SH3YL1	57338
chr2	2680436	2683453	ERV_1910503_HERVL_int,MLT2A1	FALSE	TRUE	FALSE	None	None	-1	3017	LINC01250	215366
chr2	3781707	3783336	ERV_2118352_ERV24_Prim_int	FALSE	TRUE	TRUE	None	None	-1	1629	DCDC2C	28905
chr2	3863139	3868930	ERV_2118392_LTR7,HERVH_int	FALSE	TRUE	TRUE	None	None	-1	5791	DCDC2C	32456
chr2	4104359	4110917	ERV_1911515_HERVL_int,MLT2A2	FALSE	TRUE	FALSE	None	None	-1	6558	LOC105373394	81489
chr2	4531703	4538237	ERV_2118744_MLT2A1,HERVL_int	FALSE	TRUE	TRUE	None	None	-1	6534	LINC01249	137570
chr2	5140902	5146867	ERV_1912291_LTR7,HERVH_int	TRUE	TRUE	TRUE	None	None	-1	5965	LINC01249	437090
chr2	6978495	6987018	ERV_2119977_HUERS-P3_int	TRUE	TRUE	TRUE	None	None	-1	8523	CMPK2	1421
chr2	7436277	7438911	ERV_2120235_HERVL_int,MLT2A2	FALSE	TRUE	FALSE	None	None	-1	2634	LOC100506274	122480
chr2	8012837	8019033	ERV_2120594_LTR7,HERVH_int	TRUE	TRUE	TRUE	None	None	-1	6196	LOC101929551	7864
chr2	9036390	9042449	ERV_2121115_HERV9NC_int	TRUE	TRUE	TRUE	None	None	-1	6059	MBOAT2	49630
chr2	12709806	12715578	ERV_1919398_HERVH_int,LTR7Y	TRUE	TRUE	TRUE	None	None	-1	5772	MIR3681HG	8668
chr2	12766461	12772387	ERV_1919445_LTR7,HERVH_int	TRUE	TRUE	TRUE	None	None	-1	5926	MIR3681HG	47987
chr2	13303884	13309849	ERV_2124289_HERVH_int,LTR7B	FALSE	TRUE	TRUE	None	None	-1	5965	LOC100506474	156746
chr2	13305571	13309400	ERV_2124290_HERVH_int	TRUE	TRUE	TRUE	None	None	-1	3829	LOC100506474	158433
chr2	13818733	13822659	ERV_1920355_HERVIP10FH_int,LTR10E	FALSE	TRUE	FALSE	None	None	-1	3926	LINC00276	546338
chr2	16929216	16935676	ERV_2126487_MLT2A1,HERVL_int	FALSE	TRUE	TRUE	None	None	-1	6460	FAM49A	82114
chr2	16973212	16978970	ERV_2126516_LTR7,HERVH_int	TRUE	TRUE	TRUE	None	None	-1	5758	FAM49A	126110
chr2	17083469	17087562	ERV_2126588_HERVL_int,MLT2A1	FALSE	TRUE	TRUE	None	None	-1	4093	FAM49A	236367
chr2	17083637	17097557	ERV_1923420_HERVL_int,MLT2A1	FALSE	TRUE	FALSE	None	None	-1	13920	FAM49A	236535
chr2	17520208	17527995	ERV_1923789_LTR17,HERV17_int	TRUE	TRUE	TRUE	None	None	-1	7787	RAD51AP2	163850
chr2	20122508	20128283	ERV_1925932_HERVK9_int,MER9a2	FALSE	TRUE	TRUE	None	None	-1	5775	WDR35	18260
chr2	20282323	20287929	ERV_1926091_LTR7,HERVH_int	TRUE	TRUE	TRUE	None	None	-1	5606	LAPTM4A	30934
chr2	20583333	20584399	ERV_1926452_ERV24_Prim_int	FALSE	TRUE	TRUE	None	None	-1	1066	PUM2	31319
chr2	26522589	26528812	ERV_1932031_HERV15_int	FALSE	TRUE	TRUE	None	None	-1	6223	ADGRF3	2228
chr2	27228586	27230979	ERV_2133071_MER110_int	FALSE	TRUE	TRUE	None	None	-1	2393	MAPRE3	6642
chr2	30738819	30743154	ERV_1936209_LTR17,HERV17_int	FALSE	TRUE	TRUE	None	None	-1	4335	LCLAT1	73043
chr2	31854223	31859227	ERV_1937160_LTR17,HERV17_int	FALSE	FALSE	TRUE	None	None	-1	5004	SRD5A2	48216
chr2	31912545	31920579	ERV_2136406_HUERS-P3_int,LTR9A1	TRUE	TRUE	TRUE	None	None	-1	8034	LINC01946	98310
chr2	33278608	33283058	ERV_2137567_HERV9NC_int,LTR12C	TRUE	TRUE	TRUE	None	None	-1	4450	LTBP1	76605
chr2	33882489	33889522	ERV_1939167_LTR17,HERV17_int	TRUE	TRUE	TRUE	None	None	-1	7033	LINC01317	42430
chr2	34139104	34144601	ERV_2138185_HERVK9_int,MER9a3	FALSE	TRUE	TRUE	None	None	-1	5497	LINC01318	147691
chr2	34919625	34927907	ERV_1940047_LTR7,HERVH_int	TRUE	TRUE	TRUE	None	None	-1	8282	LINC01320	25284
chr2	34921945	34926454	ERV_2138669_LTR7,HERVH_int	TRUE	TRUE	TRUE	None	None	-1	4509	LINC01320	23831
chr2	35014886	35021164	ERV_1940131_LTR7,HERVH_int	TRUE	TRUE	TRUE	None	None	-1	6278	LINC01320	67256
chr2	35026066	35031805	ERV_2138716_LTR7,HERVH_int	TRUE	TRUE	TRUE	None	None	-1	5739	LINC01320	78436
chr2	35661994	35667671	ERV_2139011_LTR7,HERVH_int	TRUE	TRUE	TRUE	None	None	-1	5677	MIR548AD	28799
chr2	36039116	36043875	ERV_1940865_LTR7,HERVH_int	TRUE	TRUE	TRUE	None	None	-1	4759	MIR548AD	342564
chr2	36826243	36831913	ERV_1941502_HERVH_int,LTR7B	TRUE	TRUE	TRUE	None	None	-1	5670	FEZ2	932
chr2	37355876	37362597	ERV_1942086_HERVFH19_int	TRUE	TRUE	TRUE	rs17020136	NAN	-1	6721	EIF2AK2	19089
chr2	37608161	37612747	ERV_2140091_LTR7,HERVH_int,LTR7B	TRUE	TRUE	TRUE	rs2373000	NAN	-1	4586	QPCT	7696
chr2	38307944	38313665	ERV_2140506_LTR7,HERVH_int	TRUE	TRUE	TRUE	None	None	-1	5721	CYP1B1	4621
chr2	40185375	40192643	ERV_2141908_HERVL_int,MLT2A2	FALSE	TRUE	TRUE	None	None	-1	7268	SLC8A1-AS1	47870
chr2	40899133	40905522	ERV_1945451_LTR12_,LTR12B,HERV9N_int	FALSE	TRUE	TRUE	None	None	-1	6389	SLC8A1	159558
chr2	41604973	41612865	ERV_1946039_LTR7C,HERVH_int	TRUE	TRUE	TRUE	None	None	-1	7892	LINC01913	491829
chr2	41720460	41729654	ERV_1946109_HUERS-P3_int,LTR9A1	TRUE	TRUE	TRUE	None	None	-1	9194	LINC01913	375040
chr2	44245586	44251668	ERV_2144586_HERVH_int,LTR7B	TRUE	TRUE	TRUE	None	None	-1	6082	LRPPRC	22458
chr2	45261600	45267322	ERV_2145356_HERVH_int,LTR7B	TRUE	TRUE	TRUE	None	None	-1	5722	SIX2	25009
chr2	47326689	47335721	ERV_1951461_LTR12C,HERV9NC_int	TRUE	TRUE	TRUE	None	None	-1	9032	STPG4	19865
chr2	47809795	47818785	ERV_2147149_HERVH_int,LTR7B	TRUE	TRUE	TRUE	None	None	-1	8990	KCNK12	11671
chr2	48611680	48617794	ERV_1952863_HERVK9_int,MER9a3	TRUE	TRUE	TRUE	rs10454142	NAN	-1	6114	FOXN2	5246
chr2	49769748	49776390	ERV_2148529_MLT2A1,HERVL_int	FALSE	TRUE	TRUE	None	None	-1	6642	NRXN1	369250
chr2	52250122	52254751	ERV_2149715_LTR7,HERVH_int	TRUE	TRUE	TRUE	None	None	-1	4629	LINC01867	343034
chr2	52658211	52665007	ERV_1956209_HERVE_int,LTR2C	TRUE	TRUE	TRUE	None	None	-1	6796	LOC730100	23156
chr2	52876620	52883198	ERV_2150012_HERVL_int,MLT2A2	FALSE	TRUE	TRUE	None	None	-1	6578	MIR4431	46461
chr2	54734039	54736679	ERV_2151229_HERVH_int,LTR7B	TRUE	TRUE	TRUE	rs4671938	NAN	-1	2640	RPL23AP32	19679
chr2	56199361	56202993	ERV_2152214_ERVL-B4_int	FALSE	TRUE	TRUE	None	None	-1	3632	MIR217	7108
chr2	56844049	56851151	ERV_1959854_HERVL_int,MLT2A2	FALSE	TRUE	TRUE	None	None	-1	7102	CCDC85A	230740
chr2	56946295	56951353	ERV_1959931_MER9a1,HERVK9_int	TRUE	TRUE	TRUE	None	None	-1	5058	CCDC85A	332986
chr2	57207607	57212554	ERV_2152762_LTR22E,HERVK22_int	TRUE	TRUE	TRUE	None	None	-1	4947	CCDC85A	594298
chr2	57420632	57425844	ERV_1960237_LTR7Y,HERVH_int	TRUE	TRUE	TRUE	None	None	-1	5212	VRK2	708941
chr2	57454377	57462423	ERV_1960264_LTR7,HERVH_int	TRUE	TRUE	TRUE	None	None	-1	8046	VRK2	672362
chr2	58340567	58346267	ERV_2153274_HERVH_int,LTR7Y	TRUE	TRUE	TRUE	None	None	-1	5700	FANCL	40110
chr2	58541304	58546536	ERV_1961082_LTR7,HERVH_int	FALSE	TRUE	TRUE	None	None	-1	5232	LINC01795	17621
chr2	60644570	60649626	ERV_1962856_HERVH_int,LTR7Y	TRUE	TRUE	TRUE	rs6545816	Bone Mineral Density	4719	5056	MIR4432HG	26060
chr2	62319603	62327458	ERV_2155769_ERV24_Prim_int	TRUE	TRUE	TRUE	None	None	-1	7855	COMMD1	43602
chr2	64215579	64224287	ERV_1966469_MER11B,HERVK11_int,MER11C	TRUE	TRUE	TRUE	None	None	-1	8708	VPS54	30983
chr2	64301943	64307067	ERV_2157049_LTR7,HERVH_int,LTR7B	TRUE	TRUE	TRUE	None	None	-1	5124	PELI1	12718
chr2	64479548	64484780	ERV_1966699_LTR7,HERVH_int	TRUE	TRUE	TRUE	None	None	-1	5232	LOC100507006	117
chr2	65114546	65127006	ERV_2157600_HERVE_int,LTR2C	FALSE	TRUE	TRUE	None	None	-1	12460	LINC02245	1967
chr2	66471021	66476646	ERV_1968737_LTR7,HERVH_int	TRUE	TRUE	TRUE	rs2300478	NAN	-1	5625	MIR4778	108734
chr2	67558649	67564733	ERV_1969597_LTR7,HERVH_int	TRUE	TRUE	TRUE	None	None	-1	6084	LINC01828	42273
chr2	69670143	69676482	ERV_2160424_LTR7,HERVH_int	TRUE	TRUE	TRUE	None	None	-1	6339	NFU1	5383
chr2	70021914	70025943	ERV_2160713_HUERS-P3_int	FALSE	TRUE	TRUE	None	None	-1	4029	LOC107985770	4216
chr2	70428746	70432094	ERV_1972389_HERVL18_int,LTR18C	FALSE	TRUE	FALSE	None	None	-1	3348	TIA1	4481
chr2	70847682	70853541	ERV_1972776_LTR7,HERVH_int	TRUE	TRUE	TRUE	None	None	-1	5859	ADD2	30374
chr2	71247530	71251601	ERV_1973173_HERVE_int	FALSE	TRUE	TRUE	None	None	-1	4071	OR7E91P	397
chr2	71273285	71277735	ERV_1973192_HERVE_int,LTR2C	FALSE	TRUE	TRUE	None	None	-1	4450	OR7E91P	16224
chr2	71313490	71318127	ERV_2161683_LTR7,HERVH_int	TRUE	TRUE	TRUE	None	None	-1	4637	NAGK	6552
chr2	71384908	71392739	ERV_2161744_HERVH_int,LTR7B	TRUE	TRUE	TRUE	None	None	-1	7831	MPHOSPH10	7677
chr2	71615229	71622947	ERV_1973505_LTR22E,HERVK22_int	TRUE	TRUE	TRUE	None	None	-1	7718	ZNF638	46962
chr2	73856035	73865090	ERV_1975482_MER57A_int	FALSE	TRUE	FALSE	None	None	-1	9055	NAT8	2759
chr2	73916267	73924760	ERV_1975525_MER57A_int	TRUE	TRUE	TRUE	None	None	-1	8493	NAT8B	2875
chr2	73921186	73922220	ERV_1975530_MER57A_int	FALSE	TRUE	FALSE	None	None	-1	1034	NAT8B	5415
chr2	75440857	75446671	ERV_2164422_LTR7,HERVH_int	TRUE	TRUE	TRUE	None	None	-1	5814	TACR1	14211
chr2	75619443	75624295	ERV_2164531_HERVL_int,MLT2A2	FALSE	TRUE	TRUE	None	None	-1	4852	EVA1A	95148
chr2	76098816	76106638	ERV_1977628_LTR17,HERV17_int	FALSE	TRUE	TRUE	None	None	-1	7822	GCFC2	160775
chr2	76800751	76806830	ERV_2165233_LTR7,HERVH_int	FALSE	TRUE	TRUE	None	None	-1	6079	LRRTM4	168018
chr2	77315373	77321180	ERV_1978572_LTR7,HERVH_int	FALSE	TRUE	TRUE	None	None	-1	5807	LRRTM4-AS1	78459
chr2	78192266	78198004	ERV_1979329_HERVH_int,LTR7B	TRUE	TRUE	TRUE	None	None	-1	5738	SNAR-H	10114
chr2	78332877	78339539	ERV_2165897_HERVL18_int,LTR18A	FALSE	TRUE	FALSE	None	None	-1	6662	LOC101927948	22055
chr2	78985329	78991393	ERV_1980003_LTR7,HERVH_int	TRUE	TRUE	TRUE	None	None	-1	6064	LOC105374820	192115
chr2	79278526	79284205	ERV_1980273_LTR7,HERVH_int	TRUE	TRUE	TRUE	None	None	-1	5679	REG3G	22899
chr2	79319159	79326760	ERV_2166389_HERVH48_int,MER48	FALSE	TRUE	TRUE	None	None	-1	7601	REG1B	4040
chr2	79354558	79361888	ERV_2166403_ERVL47_int,LTR47B3	FALSE	TRUE	FALSE	None	None	-1	7330	REG1CP	740
chr2	79390297	79397479	ERV_2166416_LTR17,HERV17_int	TRUE	TRUE	TRUE	None	None	-1	7182	REG3A	3418
chr2	79438472	79444833	ERV_2166444_LTR7,HERVH_int	FALSE	TRUE	TRUE	None	None	-1	6361	REG3A	51593
chr2	80402720	80409650	ERV_2167043_HERVL_int,MLT2A2	FALSE	TRUE	TRUE	None	None	-1	6930	LRRTM1	119352
chr2	81102924	81107286	ERV_2167468_LTR7,HERVH_int	TRUE	TRUE	TRUE	None	None	-1	4362	CTNNA2	226931
chr2	81614663	81617253	ERV_1982086_HUERS-P3_int,LTR9A1	FALSE	TRUE	TRUE	None	None	-1	2590	LINC01815	71229
chr2	81877522	81885254	ERV_2167871_HERVIP10F_int	TRUE	TRUE	TRUE	None	None	-1	7732	LINC01815	183452
chr2	81937646	81940804	ERV_2167900_MLT2A1,HERVL_int	FALSE	TRUE	FALSE	None	None	-1	3158	LINC01815	243576
chr2	82249785	82258403	ERV_1982578_LTR14C,HERVK14C_int	TRUE	TRUE	TRUE	None	None	-1	8618	LINC01815	555715
chr2	84016071	84021604	ERV_2168930_LTR7,HERVH_int	TRUE	TRUE	TRUE	None	None	-1	5533	LINC01809	265465
chr2	84101057	84106618	ERV_2168972_HERV-Fc1_int,HERV-Fc1_LTR3	TRUE	TRUE	TRUE	None	None	-1	5561	LINC01809	350451
chr2	84697884	84704550	ERV_2169282_HERVK14_int,LTR14B	TRUE	TRUE	TRUE	None	None	-1	6666	SUCLG1	11480
chr2	85878322	85879848	ERV_2170294_ERVL-E_int,LTR41	FALSE	TRUE	TRUE	None	None	-1	1526	USP39	1915
chr2	87266459	87270610	ERV_1987156_MER52_int,LTR28C	TRUE	TRUE	TRUE	None	None	-1	4151	LOC285074	12813
chr2	87377836	87381595	ERV_2171422_MER52_int	TRUE	TRUE	TRUE	None	None	-1	3759	MIR4771-1	40313
chr2	88024730	88030104	ERV_2171742_LTR27D,MER52_int	FALSE	TRUE	TRUE	None	None	-1	5374	LOC730268	14038
chr2	89007671	89010407	ERV_2172536_ERV24B_Prim_int	FALSE	TRUE	TRUE	None	None	-1	2736	RPIA	19217
chr2	89349618	89356463	ERV_1989054_LTR7C,HERVH_int	TRUE	TRUE	TRUE	None	None	-1	6845	MIR4436A	237650
chr2	90182455	90189295	ERV_2173129_LTR7C,HERVH_int	TRUE	TRUE	TRUE	None	None	-1	6840	MIR4436A	1070487
chr2	96882882	96889066	ERV_2174603_LTR17,HERV17_int	TRUE	TRUE	TRUE	None	None	-1	6184	SNORA112	2382
chr2	98438110	98443612	ERV_1993384_HERV9NC_int	TRUE	TRUE	TRUE	None	None	-1	5502	TMEM131	70814
chr2	99368685	99373199	ERV_1994121_PRIMA41_int	TRUE	TRUE	TRUE	None	None	-1	4514	LINC02611	4326
chr2	99888483	99894554	ERV_2176442_HERVK9_int	TRUE	TRUE	TRUE	None	None	-1	6071	LYG1	6146
chr2	100978450	100982433	ERV_2177058_HERVK11_int,MER11C,MER11A	TRUE	TRUE	TRUE	None	None	-1	3983	CHST10	25888
chr2	101328525	101334122	ERV_1995895_MLT2A1,HERVL_int	FALSE	TRUE	FALSE	None	None	-1	5597	NPAS2	102478
chr2	101331124	101333693	ERV_1995897_HERVL_int	FALSE	TRUE	FALSE	None	None	-1	2569	NPAS2	102907
chr2	101854294	101861574	ERV_1996383_HERVK11D_int,MER11D	TRUE	TRUE	TRUE	None	None	-1	7280	CNOT11	7773
chr2	103525011	103531623	ERV_2178767_MLT2A1,HERVL_int	FALSE	TRUE	TRUE	None	None	-1	6612	LINC01796	12831
chr2	105203562	105210443	ERV_2179511_MLT2A1,HERVL_int	FALSE	TRUE	TRUE	None	None	-1	6881	LINC01102	74347
chr2	106825670	106832143	ERV_2000471_LTR17,HERV17_int	FALSE	TRUE	TRUE	None	None	-1	6473	UXS1	14875
chr2	108558738	108565118	ERV_2181504_HERVK9_int,MER9a3	TRUE	TRUE	TRUE	None	None	-1	6380	SLC5A7	37861
chr2	112568558	112572720	ERV_2005073_MER52_int,LTR28C	FALSE	TRUE	TRUE	None	None	-1	4162	MIR4771-2	39847
chr2	115068816	115074599	ERV_2007355_HERVL_int,MLT2A2	FALSE	TRUE	FALSE	None	None	-1	5783	DPP10	125618
chr2	115946649	115952308	ERV_2186229_HERVIP10F_int,LTR10A	TRUE	FALSE	FALSE	None	None	-1	5659	DPP10-AS1	27729
chr2	116916297	116918975	ERV_2186783_PRIMA41_int	TRUE	TRUE	TRUE	None	None	-1	2678	DPP10	312941
chr2	116936377	116947286	ERV_2186793_LTR7,HERVH_int	TRUE	TRUE	TRUE	None	None	-1	10909	DPP10	333021
chr2	117008928	117013728	ERV_2008870_HERVK9_int,MER9a2	FALSE	TRUE	TRUE	None	None	-1	4800	DPP10	405572
chr2	117039991	117047190	ERV_2008890_HERV9_int,LTR12F	FALSE	TRUE	TRUE	None	None	-1	7199	DPP10	436635
chr2	117225420	117230787	ERV_2009013_HERV3_int	FALSE	TRUE	TRUE	None	None	-1	5367	DPP10	622064
chr2	117888205	117892654	ERV_2009513_LTR7,HERVH_int	TRUE	TRUE	TRUE	None	None	-1	4449	DDX18	679612
chr2	118036329	118042104	ERV_2009627_LTR7,HERVH_int	TRUE	TRUE	TRUE	None	None	-1	5775	DDX18	530162
chr2	118224068	118228766	ERV_2187433_LTR9,HUERS-P3_int	TRUE	TRUE	TRUE	None	None	-1	4698	DDX18	343500
chr2	122439224	122440483	ERV_2190228_HERVIP10FH_int	FALSE	TRUE	FALSE	None	None	-1	1259	NIFK-AS1	30110
chr2	124253886	124257940	ERV_2191348_MLT2A1,HERVL_int	FALSE	TRUE	FALSE	None	None	-1	4054	LINC01826	422829
chr2	124416655	124418678	ERV_2191434_LTR7,HERVH_int	TRUE	TRUE	TRUE	None	None	-1	2023	LOC107985820	350832
chr2	124439219	124449117	ERV_2015533_HERVS71_int,LTR6B	FALSE	TRUE	TRUE	None	None	-1	9898	LOC107985820	320393
chr2	126415988	126418579	ERV_2017260_HERVL_int,MLT2A2	FALSE	TRUE	FALSE	None	None	-1	2591	LINC01941	449096
chr2	126642561	126653374	ERV_2192663_MLT2A1,HERVL_int	FALSE	TRUE	TRUE	None	None	-1	10813	LINC01941	214301
chr2	127403478	127410002	ERV_2193037_MLT2A1,HERVL_int	FALSE	TRUE	TRUE	rs10928979	NAN	-1	6524	GYPC	3508
chr2	127516969	127518814	ERV_2018155_ERVL-B4_int	FALSE	TRUE	FALSE	None	None	-1	1845	GYPC	62718
chr2	128127451	128134145	ERV_2018741_HERVK22_int,LTR22C0	TRUE	TRUE	TRUE	None	None	-1	6694	MAP3K2	18100
chr2	128794833	128798119	ERV_2019487_HERVI_int	FALSE	TRUE	FALSE	None	None	-1	3286	SAP130	9200
chr2	130719538	130722617	ERV_2195083_LTR5_Hs,HERVK_int	TRUE	TRUE	FALSE	None	None	-1	3079	RAB6C-AS1	1547
chr2	132897018	132905636	ERV_2196336_HERVIP10F_int,LTR10A	TRUE	TRUE	TRUE	None	None	-1	8618	ANKRD30BL	473
chr2	135562854	135568530	ERV_2197825_HERV9NC_int	TRUE	TRUE	TRUE	rs6430538	NAN	-1	5676	ACMSD	27655
chr2	136829388	136834831	ERV_2198730_LTR3A,HERVK3_int	TRUE	TRUE	TRUE	rs6714750	NAN	-1	5443	CXCR4	37087
chr2	138271712	138276527	ERV_2027453_HERVL_int,MLT2A2	FALSE	TRUE	TRUE	None	None	-1	4815	THSD7B	163576
chr2	138441953	138446241	ERV_2199728_LTR7,HERVH_int	TRUE	TRUE	TRUE	None	None	-1	4288	THSD7B	6665
chr2	139965768	139972571	ERV_2028831_MLT2A1,HERVL_int	FALSE	TRUE	FALSE	None	None	-1	6803	YY1P2	309024
chr2	141183963	141189998	ERV_2029808_LTR7,HERVH_int	FALSE	TRUE	TRUE	None	None	-1	6035	MIR7157	154196
chr2	143247248	143252931	ERV_2202081_LTR7,HERVH_int	TRUE	TRUE	TRUE	None	None	-1	5683	LRP1B	358663
chr2	143658254	143665468	ERV_2202290_LTR17,HERV17_int	FALSE	TRUE	TRUE	None	None	-1	7214	KYNU	30236
chr2	143688404	143694860	ERV_2202308_HERVH48_int,MER48	FALSE	TRUE	TRUE	None	None	-1	6456	KYNU	59230
chr2	147300440	147307375	ERV_2203989_MLT2A1,HERVL_int	FALSE	TRUE	TRUE	None	None	-1	6935	PABPC1P2	37249
chr2	147532230	147538930	ERV_2035131_HERVL_int,MLT2A2	FALSE	TRUE	TRUE	None	None	-1	6700	PABPC1P2	183672
chr2	148069500	148076248	ERV_2035571_HERV9_int	TRUE	TRUE	TRUE	None	None	-1	6748	ACVR2A	525837
chr2	149011214	149017451	ERV_2204904_HERVL18_int,LTR18A	FALSE	TRUE	FALSE	None	None	-1	6237	ORC4	232041
chr2	150174607	150181365	ERV_2037173_LTR14A,HERVK14_int	TRUE	TRUE	TRUE	None	None	-1	6758	LYPD6	5133
chr2	150969231	150975092	ERV_2037763_LTR7,HERVH_int	TRUE	TRUE	TRUE	None	None	-1	5861	LINC01817	116313
chr2	151686450	151692964	ERV_2206472_MLT2A1,HERVL_int	FALSE	TRUE	TRUE	rs7560163	NAN	-1	6514	LINC02612	194579
chr2	151809931	151816647	ERV_2038476_LTR7,HERVH_int	FALSE	TRUE	TRUE	None	None	-1	6716	RBM43	287806
chr2	151816740	151819444	ERV_2038477_HERVH_int	TRUE	TRUE	TRUE	None	None	-1	2704	RBM43	285009
chr2	152165582	152171742	ERV_2038821_HERVH_int,LTR7B	TRUE	TRUE	TRUE	None	None	-1	6160	NMI	19400
chr2	153034684	153037961	ERV_2207271_HERVK9_int,MER9a2	FALSE	TRUE	TRUE	rs16830728	NAN	-1	3277	STAM2	2407
chr2	153130142	153136276	ERV_2207354_MER9a1,HERVK9_int	TRUE	TRUE	TRUE	None	None	-1	6134	FMNL2	55411
chr2	153558762	153565348	ERV_2040081_HERVIP10F_int	FALSE	TRUE	TRUE	rs9288125	NAN	-1	6586	ARL6IP6	8813
chr2	153819043	153828609	ERV_2207818_HERV4_I_int,MER51A	TRUE	TRUE	TRUE	None	None	-1	9566	ARL6IP6	200133
chr2	154391049	154392548	ERV_2208090_LTR7,HERVH_int	FALSE	TRUE	TRUE	None	None	-1	1499	RPRM	55773
chr2	154966752	154973815	ERV_2208386_MLT2A1,HERVL_int	FALSE	TRUE	TRUE	None	None	-1	7063	GALNT13	172909
chr2	155439151	155443738	ERV_2208625_LTR7,HERVH_int	TRUE	TRUE	TRUE	None	None	-1	4587	KCNJ3	111354
chr2	155723741	155731092	ERV_2041653_LTR7,HERVH_int	TRUE	TRUE	TRUE	None	None	-1	7351	KCNJ3	8875
chr2	156779558	156784158	ERV_2209251_ERVL_int	FALSE	TRUE	TRUE	None	None	-1	4600	LINC01876	92888
chr2	157576596	157582367	ERV_2209696_LTR7,HERVH_int	FALSE	TRUE	TRUE	None	None	-1	5771	GPD2	133681
chr2	159703462	159705756	ERV_2044817_HERVE_int	TRUE	TRUE	TRUE	None	None	-1	2294	DAPL1	30960
chr2	159722697	159726754	ERV_2044830_HERVE_int	FALSE	TRUE	TRUE	None	None	-1	4057	DAPL1	50195
chr2	159737969	159742763	ERV_2044837_HERVE_int,LTR2C	FALSE	TRUE	TRUE	None	None	-1	4794	DAPL1	65467
chr2	160937375	160946425	ERV_2211582_HUERS-P3_int,LTR9A1	TRUE	TRUE	TRUE	None	None	-1	9050	ITGB6	9751
chr2	163923029	163929849	ERV_2048272_LTR12_,HERV9N_int	FALSE	TRUE	TRUE	None	None	-1	6820	KCNH7	227752
chr2	165028313	165033733	ERV_2213685_MLT2A1,HERVL_int,MLT2A2	FALSE	TRUE	TRUE	None	None	-1	5420	GRB14	315193
chr2	165152336	165158105	ERV_2049291_HERVH_int,LTR7B	TRUE	TRUE	TRUE	None	None	-1	5769	GRB14	190821
chr2	165315670	165319811	ERV_2049413_LTR7,HERVH_int	TRUE	TRUE	TRUE	None	None	-1	4141	GRB14	29115
chr2	165514421	165516136	ERV_2213915_LTR17,HERV17_int	TRUE	TRUE	TRUE	rs6717858	NAN	-1	1715	COBLL1	1696
chr2	166564062	166572708	ERV_2214485_LTR7,HERVH_int	TRUE	TRUE	TRUE	rs6726821	Blood Pressure	20581	8646	CSRNP3	18145
chr2	167465627	167471547	ERV_2051211_HERVK22_int,LTR22	TRUE	TRUE	TRUE	None	None	-1	5920	SCN7A	122146
chr2	169114060	169119960	ERV_2052439_ERVL-B4_int	FALSE	TRUE	TRUE	rs2390669	NAN	-1	5900	STK39	9955
chr2	169990293	169993326	ERV_2053126_LTR7,HERVH_int	FALSE	TRUE	TRUE	None	None	-1	3033	LRP2	9708
chr2	170568135	170574103	ERV_2216668_HERVL18_int,LTR18B	FALSE	TRUE	FALSE	None	None	-1	5968	PHOSPHO2	9917
chr2	170968527	170976294	ERV_2054035_HERVK22_int,LTR22C0	TRUE	TRUE	TRUE	rs6711417	NAN	-1	7767	UBR3	27886
chr2	171833968	171839896	ERV_2217638_LTR7,HERVH_int	TRUE	TRUE	TRUE	None	None	-1	5928	TLK1	7436
chr2	173379665	173383996	ERV_2056387_HERVK22_int	TRUE	TRUE	TRUE	None	None	-1	4331	ITGA6	8478
chr2	173384826	173389139	ERV_2218790_PABL_B_int	FALSE	TRUE	TRUE	None	None	-1	4313	ITGA6	13639
chr2	179916314	179922061	ERV_2222675_LTR7,HERVH_int	FALSE	TRUE	TRUE	None	None	-1	5747	CCDC141	1450
chr2	180570732	180576793	ERV_2062422_HERVL32_int,LTR32	FALSE	TRUE	FALSE	rs16866933	NAN	-1	6061	ZNF385B	39661
chr2	181096404	181104062	ERV_2062817_LTR17,HERV17_int	FALSE	TRUE	TRUE	None	None	-1	7658	CWC22	224380
chr2	183254365	183261568	ERV_2064422_HERVL_int,MLT2A2	FALSE	TRUE	TRUE	None	None	-1	7203	PDE1A	37398
chr2	183628784	183631086	ERV_2224568_HERVK22_int	TRUE	TRUE	TRUE	None	None	-1	2302	DNAJC10	30407
chr2	183908515	183914432	ERV_2065012_LTR7,HERVH_int	TRUE	TRUE	TRUE	None	None	-1	5917	NCKAP1	5330
chr2	183915000	183918495	ERV_2224711_HERVK9_int,MER9a3	FALSE	TRUE	TRUE	None	None	-1	3495	NCKAP1	11815
chr2	184750234	184758564	ERV_2065585_HERV9NC_int,LTR12C,LTR12D	TRUE	TRUE	TRUE	None	None	-1	8330	MIR548AE1	485137
chr2	187274286	187280165	ERV_2226348_HERVL_int,MLT2A2	FALSE	TRUE	TRUE	None	None	-1	5879	ZC3H15	70821
chr2	187296113	187302881	ERV_2067565_HERVL18_int,LTR18A	FALSE	TRUE	FALSE	None	None	-1	6768	ZC3H15	48105
chr2	188034726	188043015	ERV_2226806_LTR1D1,MER52_int	TRUE	TRUE	TRUE	None	None	-1	8289	CALCRL	163675
chr2	188043018	188049340	ERV_2226807_MLT2A1,HERVL_int	FALSE	TRUE	TRUE	None	None	-1	6322	CALCRL	157350
chr2	188065086	188070584	ERV_2226815_HERVL_int,MLT2A2	FALSE	TRUE	FALSE	None	None	-1	5498	CALCRL	136106
chr2	188422668	188430881	ERV_2226967_LTR7,HERVH_int	TRUE	TRUE	TRUE	None	None	-1	8213	TFPI	3436
chr2	188535210	188540998	ERV_2227024_LTR7,HERVH_int	TRUE	TRUE	TRUE	None	None	-1	5788	TFPI	115978
chr2	188898225	188903863	ERV_2068836_LTR7,HERVH_int	TRUE	TRUE	TRUE	None	None	-1	5638	LINC01090	3541
chr2	189033415	189039437	ERV_2227252_LTR7,HERVH_int	TRUE	TRUE	TRUE	None	None	-1	6022	GULP1	116958
chr2	189769110	189775609	ERV_2227606_MLT2A1,HERVL_int	FALSE	TRUE	TRUE	None	None	-1	6499	COL3A1	63489
chr2	192907161	192911340	ERV_2072131_ERVL-B4_int	FALSE	TRUE	TRUE	rs10497721	NAN	-1	4179	TMEFF2	97569
chr2	192995112	193000852	ERV_2072195_HERVH_int,LTR7Y	TRUE	TRUE	TRUE	None	None	-1	5740	TMEFF2	40616
chr2	193353127	193355389	ERV_2229697_HERVL_int,MLT2A2	FALSE	TRUE	FALSE	None	None	-1	2262	PCGEM1	259181
chr2	193370805	193377931	ERV_2072492_LTR7,HERVH_int	TRUE	TRUE	TRUE	None	None	-1	7126	PCGEM1	236639
chr2	193780384	193789583	ERV_2072814_LTR7,HERVH_int,LTR7B	TRUE	TRUE	TRUE	None	None	-1	9199	PCGEM1	138759
chr2	194319021	194321669	ERV_2073219_LTR12_,HERV9N_int	FALSE	TRUE	FALSE	None	None	-1	2648	PCGEM1	677396
chr2	194995426	195001303	ERV_2230432_LTR7,HERVH_int	FALSE	TRUE	TRUE	None	None	-1	5877	LINC01821	207689
chr2	195019482	195027901	ERV_2230443_LTR71A,HERVP71A_int	TRUE	TRUE	TRUE	None	None	-1	8419	LINC01821	181091
chr2	198443134	198452450	ERV_2076833_LTR7,HERVH_int	TRUE	TRUE	TRUE	None	None	-1	9316	RFTN2	19503
chr2	200044088	200050416	ERV_2078152_LTR7,HERVH_int	FALSE	TRUE	TRUE	None	None	-1	6328	SATB2	83806
chr2	200088509	200095147	ERV_2233273_HERVL18_int,LTR18A	FALSE	TRUE	FALSE	None	None	-1	6638	SATB2	39075
chr2	200111970	200117371	ERV_2078201_LTR7,HERVH_int	FALSE	TRUE	TRUE	None	None	-1	5401	SATB2	16851
chr2	202432073	202435073	ERV_2234794_ERVL-B4_int,MLT2B4	FALSE	TRUE	TRUE	None	None	-1	3000	C2CD6	36031
chr2	203361451	203369341	ERV_2081440_LTR12C,HERV9NC_int	TRUE	TRUE	TRUE	None	None	-1	7890	BMPR2	71021
chr2	204826665	204832368	ERV_2236810_LTR7,HERVH_int	TRUE	TRUE	TRUE	None	None	-1	5703	ICOS	365
chr2	207671564	207677377	ERV_2238619_LTR7,HERVH_int	TRUE	TRUE	TRUE	None	None	-1	5813	FASTKD2	10651
chr2	207881942	207888008	ERV_2085593_LTR7,HERVH_int	TRUE	TRUE	TRUE	None	None	-1	6066	CPO	47744
chr2	209080649	209086659	ERV_2239620_LTR7,HERVH_int	FALSE	TRUE	TRUE	None	None	-1	6010	IDH1	14291
chr2	209254630	209262145	ERV_2239740_HUERS-P3_int	TRUE	TRUE	TRUE	None	None	-1	7515	PTH2R	9371
chr2	209758492	209770226	ERV_2087276_LTR7,HERVH_int	TRUE	TRUE	TRUE	None	None	-1	11734	LOC101927960	68181
chr2	209942744	209949127	ERV_2087416_LTR7,HERVH_int	TRUE	TRUE	TRUE	None	None	-1	6383	LOC101927960	252433
chr2	210164037	210169677	ERV_2087579_LTR7,HERVH_int	TRUE	TRUE	TRUE	None	None	-1	5640	MAP2	119093
chr2	211230031	211234907	ERV_2240759_HERVIP10F_int,LTR10A	TRUE	FALSE	FALSE	None	None	-1	4876	LANCL1-AS1	45472
chr2	211998479	212005744	ERV_2088942_HERVL_int,MLT2A2	FALSE	TRUE	TRUE	None	None	-1	7265	ERBB4	234697
chr2	212126532	212132425	ERV_2089050_LTR7,HERVH_int	TRUE	TRUE	TRUE	None	None	-1	5893	ERBB4	108016
chr2	213304847	213311402	ERV_2090115_MLT2A1,HERVL_int	FALSE	TRUE	TRUE	rs13393577	NAN	-1	6555	MIR548F2	13763
chr2	214242561	214246027	ERV_2242216_MLT2A1,HERVL_int	FALSE	TRUE	FALSE	None	None	-1	3466	SPAG16	59852
chr2	214328521	214341421	ERV_2242250_LTR27D,MER52_int	TRUE	TRUE	TRUE	None	None	-1	12900	SPAG16	145812
chr2	214333037	214339689	ERV_2242251_MLT2A1,HERVL_int	FALSE	TRUE	TRUE	None	None	-1	6652	SPAG16	150328
chr2	215954662	215960754	ERV_2092271_LTR7,HERVH_int	TRUE	TRUE	TRUE	None	None	-1	6092	ABCA12	48687
chr2	216677512	216681000	ERV_2092953_ERV24_Prim_int	FALSE	TRUE	FALSE	None	None	-1	3488	LINC00607	30747
chr2	216787026	216792869	ERV_2093052_LTR7,HERVH_int	TRUE	TRUE	TRUE	None	None	-1	5843	MREG	14437
chr2	218455569	218457503	ERV_2244925_LTR17,HERV17_int	FALSE	TRUE	TRUE	None	None	-1	1934	DIRC3	165747
chr2	218973984	218986220	ERV_2245246_HERV9_int	TRUE	TRUE	TRUE	rs11676348	NAN	-1	12236	CXCR2	3796
chr2	218976979	218981740	ERV_2095135_HERVK9_int,MER9a3	FALSE	TRUE	TRUE	None	None	-1	4761	CXCR2	8276
chr2	219038743	219044620	ERV_2245284_HERVH_int,LTR7B	TRUE	TRUE	TRUE	None	None	-1	5877	CXCR1	7058
chr2	220446412	220453365	ERV_2246421_MER41C,PRIMA41_int	FALSE	TRUE	TRUE	None	None	-1	6953	INHA	5979
chr2	221402949	221407961	ERV_2247089_HERVL_int	FALSE	TRUE	TRUE	None	None	-1	5012	MIR4268	631663
chr2	223299645	223304080	ERV_2248203_MLT2A1,HERVL_int	FALSE	TRUE	FALSE	None	None	-1	4435	SGPP2	14819
chr2	224053498	224060223	ERV_2248744_LTR7,HERVH_int	TRUE	TRUE	TRUE	None	None	-1	6725	KCNE4	133143
chr2	224952071	224958232	ERV_2249377_LTR7,HERVH_int	FALSE	TRUE	TRUE	None	None	-1	6161	SERPINE2	48035
chr2	225090048	225095710	ERV_2101030_LTR7,HERVH_int	TRUE	TRUE	TRUE	None	None	-1	5662	FAM124B	147704
chr2	225161350	225167095	ERV_2101094_LTR7,HERVH_int	FALSE	TRUE	TRUE	None	None	-1	5745	FAM124B	76319
chr2	229165151	229173492	ERV_2252048_HUERS-P3_int	TRUE	TRUE	TRUE	None	None	-1	8341	SPHKAP	118748
chr2	230984304	230988001	ERV_2106597_MLT2A1,HERVL_int	FALSE	TRUE	FALSE	None	None	-1	3697	SP110	44007
chr2	231955716	231966136	ERV_2253768_LTR22E,HERVK22_int	TRUE	TRUE	TRUE	None	None	-1	10420	HTR2B	6807
chr2	232265423	232273569	ERV_2107704_HERVE_int,LTR2C	TRUE	TRUE	TRUE	rs6753112	NAN	-1	8146	B3GNT7	452
chr2	232294692	232297105	ERV_2254072_LTR7C,HERVH_int	FALSE	TRUE	TRUE	rs1667320	NAN	-1	2413	NCL	21136
chr2	234122261	234126467	ERV_2255511_HERVH_int,LTR7B	FALSE	TRUE	TRUE	rs12994997	NAN	-1	4206	INPP5D	5712
chr2	238515427	238521304	ERV_2113455_LTR7,HERVH_int	TRUE	TRUE	TRUE	None	None	-1	5877	LRRFIP1	14925
chr2	239113975	239120314	ERV_2258756_HERVFH19_int	FALSE	TRUE	TRUE	rs12472274	NAN	-1	6339	ILKAP	1639
chr2	239902211	239904102	ERV_2259186_LTR17,HERV17_int	TRUE	TRUE	TRUE	rs12477314	NAN	-1	1891	LINC01940	54246
chr2	241797526	241807104	ERV_2115723_MER84_int,MER84	FALSE	TRUE	TRUE	None	None	-1	9578	AGXT	1136
chr20	153413	159507	ERV_2260783_LTR7,HERVH_int	TRUE	TRUE	TRUE	None	None	-1	6094	DEFB128	8986
chr20	171333	174823	ERV_2322741_LTR17,HERV17_int	FALSE	TRUE	TRUE	rs6074578	NAN	-1	3490	DEFB128	981
chr20	448506	453557	ERV_2323001_LTR22E,HERVK22_int	TRUE	TRUE	TRUE	None	None	-1	5051	CSNK2A1	416
chr20	772951	781031	ERV_2261625_HERVIP10F_int	FALSE	TRUE	TRUE	None	None	-1	8080	SLC52A3	16323
chr20	877520	882242	ERV_2261747_LTR7,HERVH_int	TRUE	TRUE	TRUE	None	None	-1	4722	ANGPT4	19457
chr20	1380580	1382903	ERV_2262272_HERVK3_int	TRUE	TRUE	TRUE	None	None	-1	2323	FKBP1A-SDCBP2	6764
chr20	1707885	1714240	ERV_2324063_LTR7,HERVH_int	FALSE	TRUE	TRUE	None	None	-1	6355	LOC100289473	39770
chr20	5284489	5289370	ERV_2266532_HERVK9_int,MER9a2	FALSE	TRUE	TRUE	None	None	-1	4881	PROKR2	7525
chr20	5461738	5463260	ERV_2327148_HERV4_I_int,MER51E	FALSE	TRUE	FALSE	None	None	-1	1522	LOC643406	3958
chr20	7554267	7564537	ERV_2328571_ERVL-B4_int,MLT2B4	FALSE	TRUE	TRUE	rs6108011	NAN	-1	10270	MIR8062	201928
chr20	7721166	7723755	ERV_2328661_PABL_B_int	TRUE	TRUE	TRUE	None	None	-1	2589	HAO1	139876
chr20	12320915	12326615	ERV_2331656_HERVH_int,LTR7Y	FALSE	TRUE	TRUE	None	None	-1	5700	BTBD3	413672
chr20	12733593	12740291	ERV_2273185_LTR7,HERVH_int	FALSE	TRUE	TRUE	None	None	-1	6698	LINC01722	105560
chr20	13338527	13343351	ERV_2273687_LTR7,HERVH_int	FALSE	TRUE	TRUE	rs1223271	NAN	-1	4824	TASP1	26684
chr20	15128341	15134181	ERV_2333378_LTR7,HERVH_int	TRUE	TRUE	TRUE	None	None	-1	5840	MACROD2	43304
chr20	16815515	16827125	ERV_2334410_LTR24,ERV24_Prim_int	TRUE	TRUE	TRUE	None	None	-1	11610	OTOR	82706
chr20	18497766	18503415	ERV_2335591_HERVH_int,LTR7B	FALSE	TRUE	TRUE	None	None	-1	5649	SEC23B	14832
chr20	19732693	19737443	ERV_2336438_HERVH_int,LTR7B	TRUE	TRUE	TRUE	None	None	-1	4750	SLC24A3	29123
chr20	21631873	21638053	ERV_2280972_MER41C,PRIMA41_int	FALSE	TRUE	TRUE	None	None	-1	6180	LINC01727	35513
chr20	23447562	23454056	ERV_2282320_MER9a1,HERVK9_int	TRUE	TRUE	TRUE	rs6076080	NAN	-1	6494	CST11	14049
chr20	23716388	23723401	ERV_2282475_LTR12_,HERV9N_int	FALSE	TRUE	TRUE	None	None	-1	7013	CST1	4788
chr20	23792230	23799132	ERV_2282514_LTR12_,HERV9N_int	FALSE	TRUE	TRUE	None	None	-1	6902	CST2	5273
chr20	24173037	24176565	ERV_2282793_MLT2B1,ERVL-B4_int	FALSE	TRUE	FALSE	None	None	-1	3528	LINC01721	3837
chr20	24899862	24913663	ERV_2283328_HERVE_int,LTR2C	TRUE	TRUE	TRUE	None	None	-1	13801	CST7	16241
chr20	25374769	25383907	ERV_2339621_LTR3A,HERVK3_int	TRUE	TRUE	TRUE	None	None	-1	9138	ABHD12	3298
chr20	32714750	32724384	ERV_2289356_HERVK_int,LTR5B	TRUE	TRUE	TRUE	rs761238	NAN	-1	9634	EIF2S2	14701
chr20	37221039	37227442	ERV_2348734_LTR7,HERVH_int	TRUE	TRUE	TRUE	None	None	-1	6403	ARHGAP40	3009
chr20	38349654	38355786	ERV_2296128_HERVK9_int,MER9a2	TRUE	TRUE	TRUE	None	None	-1	6132	LINC01370	277316
chr20	38721751	38727650	ERV_2296478_HERVH_int,LTR7Y	TRUE	TRUE	TRUE	None	None	-1	5899	LINC01370	84580
chr20	38897694	38903410	ERV_2296653_LTR7,HERVH_int	TRUE	TRUE	TRUE	None	None	-1	5716	LINC01370	260523
chr20	39538107	39539798	ERV_2350539_LTR12C,HERV9NC_int	FALSE	TRUE	FALSE	None	None	-1	1691	LOC100128988	69554
chr20	40314480	40320673	ERV_2298105_MER66_int,MER66D	FALSE	TRUE	TRUE	None	None	-1	6193	CHD6	67464
chr20	43298870	43305415	ERV_2301585_HERVH_int,LTR7B	TRUE	TRUE	TRUE	None	None	-1	6545	LINC01260	1510
chr20	43768519	43771616	ERV_2354192_HERVL_int,MLT2A1	FALSE	TRUE	TRUE	None	None	-1	3097	WFDC12	15413
chr20	44212884	44216803	ERV_2354567_LTR7,HERVH_int	TRUE	TRUE	TRUE	None	None	-1	3919	WFDC8	4961
chr20	44387973	44393909	ERV_2302731_LTR7,HERVH_int	TRUE	TRUE	TRUE	rs4810479	Global Disease|Depression|Citalopram-Induced Side Effects	13500	5936	WFDC3	8942
chr20	53645818	53651688	ERV_2363501_MER66_int	FALSE	TRUE	TRUE	None	None	-1	5870	DOK5	378110
chr20	53965506	53969599	ERV_2314800_LTR17,HERV17_int	FALSE	TRUE	TRUE	None	None	-1	4093	LINC01441	67274
chr20	54848140	54851797	ERV_2315677_MER52_int	FALSE	TRUE	TRUE	None	None	-1	3657	MC3R	23269
chr20	58857255	58862395	ERV_2319690_HERV4_I_int,MER51A	FALSE	TRUE	TRUE	None	None	-1	5140	MIR646	21136
chr20	61642400	61643622	ERV_2321752_PRIMA41_int	FALSE	TRUE	FALSE	None	None	-1	1222	LINC01749	2888
chr21	9989309	9993127	ERV_2370761_HERVK9_int,MER9a2	FALSE	TRUE	TRUE	None	None	-1	3818	TEKT4P2	20715
chr21	10139390	10143196	ERV_2393088_HERVK9_int,MER9a2	FALSE	TRUE	TRUE	None	None	-1	3806	TEKT4P2	170796
chr21	14424283	14432880	ERV_2394027_HERVIP10F_int,LTR10A	TRUE	TRUE	TRUE	None	None	-1	8597	ANKRD30BP2	22394
chr21	15487854	15497130	ERV_2394906_HERV1_LTRa,HERV1_I_int	TRUE	TRUE	TRUE	None	None	-1	9276	LIPI	15997
chr21	17006311	17009616	ERV_2372771_HERVL_int,MLT2A1	FALSE	TRUE	TRUE	None	None	-1	3305	USP25	92636
chr21	17351930	17357689	ERV_2372994_LTR7,HERVH_int	FALSE	TRUE	TRUE	None	None	-1	5759	MIR99AHG	85118
chr21	17764278	17770868	ERV_2373218_HERVH_int,LTR7B	TRUE	TRUE	TRUE	rs2823756	NAN	-1	6590	MIR99AHG	20654
chr21	18264530	18270560	ERV_2397072_LTR7,HERVH_int	TRUE	TRUE	TRUE	None	None	-1	6030	MIR99AHG	260484
chr21	18286448	18292233	ERV_2397086_LTR7,HERVH_int	TRUE	TRUE	TRUE	None	None	-1	5785	MIR99AHG	282402
chr21	18493759	18500100	ERV_2397218_LTR7,HERVH_int	FALSE	TRUE	TRUE	None	None	-1	6341	LINC01549	311107
chr21	18553780	18564282	ERV_2397255_LTR27E,MER52_int	TRUE	TRUE	TRUE	None	None	-1	10502	LINC01549	246925
chr21	18669251	18679170	ERV_2397333_HERV9_int,LTR12F	TRUE	TRUE	TRUE	None	None	-1	9919	LINC01549	132037
chr21	19933659	19941962	ERV_2374329_LTR5_Hs,HERVK_int	TRUE	TRUE	TRUE	None	None	-1	8303	MIR548XHG	8380
chr21	20125062	20132866	ERV_2374407_LTR17,HERV17_int	TRUE	TRUE	TRUE	None	None	-1	7804	MIR548XHG	7068
chr21	23643835	23651456	ERV_2376132_ERV24_Prim_int	FALSE	TRUE	TRUE	None	None	-1	7621	LINC00308	154988
chr21	25335707	25341974	ERV_2376993_HERVL18_int,LTR18C	FALSE	TRUE	FALSE	None	None	-1	6267	LINC01689	334888
chr21	26364067	26367409	ERV_2403933_HUERS-P3_int	TRUE	TRUE	TRUE	None	None	-1	3342	LINC01692	65992
chr21	27600198	27605806	ERV_2378265_LTR7,HERVH_int	TRUE	TRUE	TRUE	None	None	-1	5608	APP	56752
chr21	28229416	28233598	ERV_2405526_HERV17_int	TRUE	TRUE	TRUE	None	None	-1	4182	ADAMTS1	11688
chr21	28424229	28431429	ERV_2405689_MLT2A1,HERVL_int	FALSE	TRUE	TRUE	None	None	-1	7200	ADAMTS5	84822
chr21	28688993	28692892	ERV_2378921_HERVL_int,MLT2A1	FALSE	TRUE	FALSE	rs239713	NAN	-1	3899	ADAMTS5	349586
chr21	29533753	29539281	ERV_2406609_LTR7,HERVH_int	FALSE	TRUE	TRUE	None	None	-1	5528	LINC01697	23825
chr21	29589971	29592838	ERV_2379387_MLT2A1,HERVL_int	FALSE	TRUE	FALSE	None	None	-1	2867	LINC01695	11015
chr21	30223052	30227248	ERV_2379738_HERVL_int,MLT2A1,MLT2A2	FALSE	TRUE	TRUE	None	None	-1	4196	N6AMT1	17264
chr21	30727322	30730243	ERV_2380116_LTR12,HERV9N_int	FALSE	TRUE	TRUE	None	None	-1	2921	BACH1	6895
chr21	34032137	34036615	ERV_2410896_HERVE_a_int	TRUE	TRUE	TRUE	None	None	-1	4478	SYNJ1	35543
chr21	38960228	38964810	ERV_2385664_LTR7,HERVH_int	FALSE	TRUE	TRUE	None	None	-1	4582	KCNJ6	14864
chr21	39595965	39601760	ERV_2386004_HERV3_int,LTR76	FALSE	TRUE	TRUE	None	None	-1	5795	KCNJ15	87
chr21	41111191	41118352	ERV_2387002_LTR17,HERV17_int	TRUE	TRUE	TRUE	None	None	-1	7161	IGSF5	1019
chr21	42326695	42332622	ERV_2418734_LTR7,HERVH_int	TRUE	TRUE	TRUE	None	None	-1	5927	DSCAM	107611
chr21	42561663	42566241	ERV_2387760_MLT2A1,HERVL_int	FALSE	TRUE	FALSE	None	None	-1	4578	PLAC4	4497
chr21	44220957	44226705	ERV_2388751_LTR7,HERVH_int	TRUE	TRUE	TRUE	None	None	-1	5748	LINC01668	20853
chr21	44336852	44345986	ERV_2388841_HERVH48_int,MER48	TRUE	TRUE	TRUE	None	None	-1	9134	NDUFV3	3443
chr22	17092198	17096039	ERV_2425136_HERVH_int,LTR7Y	FALSE	TRUE	TRUE	None	None	-1	3841	TPTEP1	13239
chr22	17416574	17422119	ERV_2462905_MLT2A1,HERVL_int	FALSE	TRUE	FALSE	None	None	-1	5545	GAB4	20706
chr22	18926187	18935361	ERV_2427227_LTR5_Hs,HERVK_int	TRUE	TRUE	TRUE	None	None	-1	9174	PRODH	2121
chr22	19921961	19928210	ERV_2428088_HERVK11_int,MER11A	TRUE	TRUE	TRUE	rs3804047	NAN	-1	6249	TXNRD2	912
chr22	22739235	22744350	ERV_2466648_MLT2A1,HERVL_int	FALSE	TRUE	FALSE	None	None	-1	5115	BMS1P20	61911
chr22	23136911	23138837	ERV_2430783_HERVL_int	FALSE	TRUE	FALSE	None	None	-1	1926	MIR650	26432
chr22	23879927	23890615	ERV_2431376_HERVK_int,LTR5B	TRUE	TRUE	TRUE	None	None	-1	10688	PCAT14	9566
chr22	24257346	24258525	ERV_2431783_PRIMA41_int	FALSE	TRUE	FALSE	None	None	-1	1179	MIF-AS1	16229
chr22	28138295	28141118	ERV_2436338_LTR7,HERVH_int	FALSE	TRUE	FALSE	rs5762430	NAN	-1	2823	MN1	3146
chr22	31071421	31075910	ERV_2473824_LTR14A,HERVK14_int	FALSE	TRUE	TRUE	None	None	-1	4489	SLC35E4	6415
chr22	32898741	32904499	ERV_2441692_HERVH_int,LTR7Y	TRUE	TRUE	TRUE	None	None	-1	5758	SYN3	693
chr22	34728459	34731181	ERV_2477304_HERVL18_int,LTR18A	FALSE	TRUE	FALSE	None	None	-1	2722	LARGE1	409583
chr22	34901403	34906712	ERV_2444046_PRIMA41_int	TRUE	TRUE	TRUE	None	None	-1	5309	ISX-AS1	245943
chr22	35230599	35236039	ERV_2444330_LTR7,HERVH_int	TRUE	TRUE	TRUE	None	None	-1	5440	ISX-AS1	83384
chr22	39452267	39458979	ERV_2481487_HERVH_int,LTR7B	TRUE	TRUE	TRUE	None	None	-1	6712	APOBEC3F	290
chr22	39462099	39464314	ERV_2481490_LTR7,HERVH_int	FALSE	TRUE	TRUE	None	None	-1	2215	APOBEC3G	8695
chr22	42500958	42508918	ERV_2484532_HERVIP10F_int	FALSE	TRUE	TRUE	None	None	-1	7960	CYP2D6	13582
chr3	481628	488546	ERV_2664096_MLT2A1,HERVL_int	FALSE	TRUE	TRUE	None	None	-1	6918	CHL1	30528
chr3	888607	895616	ERV_2490959_HERVE_int,LTR2C	FALSE	TRUE	TRUE	None	None	-1	7009	LINC01266	909
chr3	932377	938115	ERV_2664344_LTR7,HERVH_int	TRUE	TRUE	TRUE	None	None	-1	5738	LINC01266	44679
chr3	1025430	1030359	ERV_2664397_MLT2A1,HERVL_int	FALSE	TRUE	FALSE	None	None	-1	4929	CNTN6	104348
chr3	1282421	1286830	ERV_2664543_HERVH_int,LTR7Y	TRUE	TRUE	TRUE	rs9815195	NAN	-1	4409	CNTN6	152123
chr3	1963016	1968607	ERV_2491877_HERVL_int	FALSE	TRUE	TRUE	None	None	-1	5591	CNTN4	171879
chr3	3869790	3876685	ERV_2666177_MLT2A1,HERVL_int	FALSE	TRUE	TRUE	None	None	-1	6895	LRRN1	21728
chr3	4168975	4175544	ERV_2493913_MLT2A1,HERVL_int	FALSE	TRUE	TRUE	None	None	-1	6569	SETMAR	169443
chr3	4205703	4208742	ERV_2666385_HERV9N_int	TRUE	TRUE	TRUE	None	None	-1	3039	SETMAR	136245
chr3	5185034	5191088	ERV_2667139_HERVP71A_int	FALSE	TRUE	TRUE	rs11918654	NAN	-1	6054	ARL8B	27112
chr3	5732704	5741442	ERV_2667584_HERVIP10F_int,LTR10A	FALSE	TRUE	TRUE	rs11710433	NAN	-1	8738	MIR4790	440764
chr3	6050294	6057777	ERV_2495614_MLT2A1,HERVL_int	FALSE	TRUE	TRUE	None	None	-1	7483	GRM7-AS3	616267
chr3	6439274	6444773	ERV_2495957_LTR7,HERVH_int	FALSE	TRUE	TRUE	None	None	-1	5499	GRM7-AS3	229271
chr3	8218718	8224412	ERV_2497551_LTR7,HERVH_int	TRUE	TRUE	TRUE	None	None	-1	5694	LMCD1-AS1	38421
chr3	8711697	8717769	ERV_2498044_HERVE_int	FALSE	TRUE	TRUE	None	None	-1	6072	SSUH2	17927
chr3	8723574	8725510	ERV_2498048_HERVE_int	FALSE	TRUE	TRUE	None	None	-1	1936	SSUH2	29804
chr3	9618917	9621034	ERV_2670169_PABL_B_int	FALSE	TRUE	TRUE	None	None	-1	2117	LHFPL4	23411
chr3	9621328	9623589	ERV_2670171_PABL_B_int	FALSE	TRUE	TRUE	None	None	-1	2261	LHFPL4	25822
chr3	9889346	9896256	ERV_2670442_LTR5_Hs,HERVK_int	TRUE	TRUE	TRUE	None	None	-1	6910	RPUSD3	3603
chr3	11289394	11296415	ERV_2671775_HERVIP10F_int	TRUE	TRUE	TRUE	None	None	-1	7021	HRH1	2031
chr3	13980373	13996021	ERV_2673975_MER41C,PRIMA41_int	FALSE	TRUE	TRUE	None	None	-1	15648	FGD5P1	1929
chr3	14004513	14014884	ERV_2673985_HERVIP10F_int,LTR10A	TRUE	FALSE	FALSE	None	None	-1	10371	FGD5P1	26069
chr3	14011067	14014333	ERV_2673988_HERVIP10B3_int	FALSE	TRUE	TRUE	None	None	-1	3266	FGD5P1	32623
chr3	14080589	14088818	ERV_2674025_LTR10B1,HERVIP10B3_int	TRUE	TRUE	TRUE	None	None	-1	8229	TPRXL	26895
chr3	14266558	14271776	ERV_2504151_LTR3A,HERVK3_int	TRUE	TRUE	TRUE	None	None	-1	5218	LSM3	23936
chr3	16057551	16065249	ERV_2675596_HERVIP10F_int	TRUE	TRUE	TRUE	None	None	-1	7698	MIR563	142195
chr3	16785693	16791575	ERV_2506687_LTR7,HERVH_int	TRUE	TRUE	TRUE	None	None	-1	5882	PLCL2	134872
chr3	16805334	16814035	ERV_2506692_PABL_B_int,PABL_B	FALSE	TRUE	TRUE	None	None	-1	8701	PLCL2	112412
chr3	17631538	17636770	ERV_2507334_HERVL_int,MLT2A1	FALSE	TRUE	TRUE	None	None	-1	5232	TBC1D5	109974
chr3	17816434	17823144	ERV_2507534_HERV9_int	TRUE	TRUE	TRUE	None	None	-1	6710	LOC105376975	29280
chr3	18561737	18563559	ERV_2508121_HERVL_int,MLT2A1	FALSE	TRUE	FALSE	rs6577641	NAN	-1	1822	SATB1-AS1	9869
chr3	18983294	18987669	ERV_2508500_MLT2A1,HERVL_int	FALSE	TRUE	TRUE	None	None	-1	4375	KCNH8	202332
chr3	19523877	19531723	ERV_2677626_HERVE_a_int	TRUE	TRUE	TRUE	None	None	-1	7846	KCNH8	53257
chr3	19913257	19918133	ERV_2677811_LTR17,HERV17_int	FALSE	TRUE	TRUE	None	None	-1	4876	EFHB	2830
chr3	20310921	20317935	ERV_2509650_LTR12_,HERV9N_int	FALSE	TRUE	TRUE	None	None	-1	7014	LOC101927829	66024
chr3	20655875	20661982	ERV_2678294_HERVK9_int,MER9a2	TRUE	TRUE	TRUE	rs1523351	NAN	-1	6107	LOC101927829	263455
chr3	20914494	20918982	ERV_2678448_HERVL_int	FALSE	TRUE	FALSE	None	None	-1	4488	LOC101927829	522074
chr3	21009033	21014734	ERV_2678490_LTR7,HERVH_int	TRUE	TRUE	TRUE	None	None	-1	5701	VENTXP7	432483
chr3	21227196	21235718	ERV_2678614_LTR7C,LTR7,HERVH_int	FALSE	TRUE	TRUE	None	None	-1	8522	VENTXP7	211499
chr3	21419399	21424521	ERV_2678687_LTR7,HERVH_int	TRUE	TRUE	TRUE	None	None	-1	5122	VENTXP7	22696
chr3	22065421	22071833	ERV_2510953_MLT2A1,HERVL_int	FALSE	TRUE	TRUE	None	None	-1	6412	ZNF385D-AS2	44101
chr3	26199143	26207085	ERV_2681649_LTR7,HERVH_int	TRUE	TRUE	TRUE	None	None	-1	7942	LINC00692	283957
chr3	26316577	26321660	ERV_2681710_ERV24B_Prim_int	FALSE	TRUE	TRUE	None	None	-1	5083	LRRC3B	342636
chr3	27042515	27047910	ERV_2515120_LTR17,HERV17_int	TRUE	TRUE	TRUE	None	None	-1	5395	NEK10	104483
chr3	27640493	27644670	ERV_2515725_HERVH_int,LTR7B	TRUE	TRUE	TRUE	rs3806624	NAN	-1	4177	EOMES	112769
chr3	28480473	28486596	ERV_2683046_MLT2A1,HERVL_int	FALSE	TRUE	TRUE	None	None	-1	6123	ZCWPW2	87376
chr3	32108959	32117996	ERV_2519695_HERVH_int,LTR7B	TRUE	TRUE	TRUE	None	None	-1	9037	GPD1L	30006
chr3	32128199	32131096	ERV_2685277_LTR3B,HERVK3_int	FALSE	TRUE	TRUE	None	None	-1	2897	GPD1L	16906
chr3	32502431	32508409	ERV_2685671_LTR7,HERVH_int	FALSE	TRUE	TRUE	rs7640978	NAN	-1	5978	CMTM7	5411
chr3	33009010	33014716	ERV_2520689_LTR15,HERV15_int	TRUE	TRUE	TRUE	rs13314993	NAN	-1	5706	CCR4	11169
chr3	33487954	33496479	ERV_2521207_LTR12C,HERV9NC_int	TRUE	TRUE	TRUE	None	None	-1	8525	UBP1	6057
chr3	34681948	34684002	ERV_2687295_LTR7,HERVH_int	TRUE	TRUE	TRUE	None	None	-1	2054	LOC101928135	233284
chr3	34720563	34728517	ERV_2522216_HERV1_LTRc,HERV1_I_int	TRUE	TRUE	TRUE	None	None	-1	7954	LOC101928135	188769
chr3	34841052	34846416	ERV_2522299_MER57A_int	TRUE	TRUE	TRUE	None	None	-1	5364	LOC101928135	70870
chr3	35915896	35921523	ERV_2687897_LTR7,HERVH_int	TRUE	TRUE	TRUE	None	None	-1	5627	ARPP21	79908
chr3	36170291	36178290	ERV_2523305_LTR27D,MER52_int	FALSE	TRUE	TRUE	None	None	-1	7999	STAC	243688
chr3	36379483	36385300	ERV_2688142_MER83A_int	FALSE	TRUE	TRUE	None	None	-1	5817	STAC	36678
chr3	37246751	37251399	ERV_2524346_HERVH_int,LTR7B	TRUE	TRUE	TRUE	rs7631605	NAN	-1	4648	LRRFIP2	28900
chr3	38111987	38118241	ERV_2689313_LTR7,HERVH_int	TRUE	TRUE	TRUE	None	None	-1	6254	DLEC1	37543
chr3	38118231	38125219	ERV_2689314_LTR7,HERVH_int	TRUE	TRUE	TRUE	None	None	-1	6988	ACAA1	38981
chr3	38330909	38338816	ERV_2689474_LTR17,HERV17_int	FALSE	TRUE	TRUE	None	None	-1	7907	SLC22A14	8610
chr3	38462251	38468747	ERV_2525282_MER9B,HERVK9_int	TRUE	TRUE	TRUE	None	None	-1	6496	XYLB	5775
chr3	38480597	38487442	ERV_2689589_HERV9NC_int	TRUE	TRUE	TRUE	rs10865879	NAN	-1	6845	ACVR2B-AS1	5075
chr3	39390179	39395459	ERV_2526088_LTR15,HERV15_int	TRUE	TRUE	TRUE	None	None	-1	5280	CCR8	15008
chr3	39619323	39625119	ERV_2690286_LTR7,HERVH_int	TRUE	TRUE	TRUE	rs1768208	NAN	-1	5796	MOBP	48335
chr3	39699869	39701578	ERV_2526357_LTR17,HERV17_int	FALSE	TRUE	TRUE	None	None	-1	1709	MOBP	128881
chr3	39953843	39959820	ERV_2526517_LTR24B,ERV24B_Prim_int	TRUE	TRUE	TRUE	rs6599077	NAN	-1	5977	MYRIP	108670
chr3	40602387	40608169	ERV_2527073_LTR7,HERVH_int	TRUE	TRUE	TRUE	None	None	-1	5782	ZNF621	21102
chr3	44386150	44392802	ERV_2693392_LTR7,HERVH_int	TRUE	TRUE	TRUE	None	None	-1	6652	TCAIM	12545
chr3	44585546	44591943	ERV_2693525_HERV9_int	TRUE	TRUE	TRUE	None	None	-1	6397	ZKSCAN7	4741
chr3	44896516	44900887	ERV_2693778_HERVH_int,LTR7B	TRUE	TRUE	TRUE	None	None	-1	4371	KIF15	1768
chr3	46087646	46095966	ERV_2694696_LTR3A,HERVK3_int	TRUE	TRUE	TRUE	None	None	-1	8320	XCR1	18671
chr3	46152553	46160177	ERV_2694745_LTR71A,HERVP71A_int	TRUE	TRUE	TRUE	rs7616215	NAN	-1	7624	CCR1	83024
chr3	46285863	46293567	ERV_2694829_LTR7,HERVH_int	TRUE	TRUE	TRUE	rs13096142	NAN	-1	7704	CCR3	9617
chr3	46369191	46373912	ERV_2694888_HERVH_int	FALSE	TRUE	TRUE	None	None	-1	4721	CCR2	21322
chr3	46429176	46434893	ERV_2694919_LTR7C,HERVH_int	TRUE	TRUE	TRUE	rs113263161	NAN	-1	5717	CCR5	11479
chr3	46459388	46465391	ERV_2694941_HERVL18_int,LTR18A	FALSE	TRUE	FALSE	None	None	-1	6003	LINC02009	5770
chr3	46468034	46475121	ERV_2532252_LTR3A,HERVK3_int	TRUE	TRUE	TRUE	rs4683235	NAN	-1	7087	LTF	2014
chr3	48045179	48052530	ERV_2534104_MLT2A1,HERVL_int	FALSE	TRUE	TRUE	None	None	-1	7351	MAP4	37962
chr3	48372016	48377731	ERV_2696450_LTR17,HERV17_int	FALSE	TRUE	TRUE	None	None	-1	5715	SPINK8	2185
chr3	48760688	48767983	ERV_2696673_LTR7C,HERVH_int	FALSE	TRUE	TRUE	None	None	-1	7295	IP6K2	5977
chr3	49256573	49271511	ERV_2535574_HERVK9_int,MER9a3	TRUE	TRUE	TRUE	None	None	-1	14938	C3orf84	27282
chr3	49257778	49266689	ERV_2697119_LTR12,HERV9N_int	FALSE	TRUE	TRUE	None	None	-1	8911	C3orf84	28487
chr3	49578676	49581680	ERV_2535973_HERVFH19_int	FALSE	TRUE	TRUE	rs3197999	NAN	-1	3004	BSN-DT	5058
chr3	51164393	51170089	ERV_2698564_MLT2A1,HERVL_int	FALSE	TRUE	TRUE	None	None	-1	5696	MANF	252632
chr3	51565845	51568124	ERV_2698804_HERVH48_int,MER48	FALSE	TRUE	TRUE	None	None	-1	2279	RAD54L2	4610
chr3	51771968	51776276	ERV_2537745_HERVI_int	TRUE	FALSE	FALSE	None	None	-1	4308	GRM2	19339
chr3	51776823	51781996	ERV_2537747_HERV9_int	FALSE	TRUE	TRUE	None	None	-1	5173	GRM2	24194
chr3	51883819	51891079	ERV_2537827_LTR12,HERV9N_int	FALSE	TRUE	TRUE	None	None	-1	7260	IQCF2	4551
chr3	54106342	54110116	ERV_2539876_HERVIP10B3_int	TRUE	FALSE	FALSE	None	None	-1	3774	CACNA2D3	46462
chr3	54668511	54674234	ERV_2700836_LTR7,HERVH_int	FALSE	TRUE	TRUE	None	None	-1	5723	ESRG	5373
chr3	57337830	57343152	ERV_2542935_LTR7,HERVH_int	TRUE	TRUE	TRUE	rs571879	NAN	-1	5322	ASB14	11117
chr3	58578098	58581431	ERV_2544411_HERVH_int,LTR7B	TRUE	TRUE	TRUE	None	None	-1	3333	FAM107A	5357
chr3	63568588	63570321	ERV_2707035_LTR7C,HERVH_int	FALSE	TRUE	TRUE	None	None	-1	1733	SYNPR-AS1	32861
chr3	67088286	67094624	ERV_2709431_LTR7,HERVH_int	TRUE	TRUE	TRUE	None	None	-1	6338	KBTBD8	26652
chr3	67884374	67888861	ERV_2553380_MLT2A1,HERVL_int	FALSE	TRUE	FALSE	None	None	-1	4487	SUCLG2-AS1	86840
chr3	70025752	70032251	ERV_2555426_MLT2A1,HERVL_int	FALSE	TRUE	TRUE	None	None	-1	6499	MITF	8264
chr3	70483823	70489570	ERV_2711852_LTR7,HERVH_int	TRUE	TRUE	TRUE	None	None	-1	5747	MDFIC2	122034
chr3	72072277	72078051	ERV_2557385_LTR7,HERVH_int	TRUE	TRUE	TRUE	None	None	-1	5774	LINC00877	6618
chr3	73201537	73208888	ERV_2713877_LTR12_,HERV9N_int,LTR12	FALSE	TRUE	TRUE	None	None	-1	7351	PPP4R2	83185
chr3	74921984	74927248	ERV_2715041_LTR17,HERV17_int	TRUE	TRUE	TRUE	None	None	-1	5264	MIR4444-2	336378
chr3	75185333	75194016	ERV_2560454_HERVE_int,LTR2C	TRUE	TRUE	TRUE	None	None	-1	8683	MIR4444-2	69610
chr3	75411026	75415080	ERV_2715311_HERVE_int	TRUE	TRUE	TRUE	None	None	-1	4054	FAM86DP	55622
chr3	75519057	75524844	ERV_2715400_LTR7,HERVH_int	TRUE	TRUE	TRUE	None	None	-1	5787	LINC02018	12420
chr3	75549388	75556618	ERV_2715419_HERVS71_int,LTR6B	TRUE	TRUE	TRUE	None	None	-1	7230	LINC02018	11940
chr3	75600465	75609150	ERV_2560838_HERVK_int,LTR5A	TRUE	TRUE	TRUE	None	None	-1	8685	LINC02018	39137
chr3	75653209	75657276	ERV_2715487_HERVE_int	TRUE	TRUE	TRUE	None	None	-1	4067	MIR1324	22637
chr3	75855372	75859289	ERV_2715587_HERVK9_int,MER9a2	FALSE	TRUE	TRUE	None	None	-1	3917	ZNF717	20672
chr3	76582726	76587297	ERV_2715987_LTR7C,HERVH_int	FALSE	TRUE	TRUE	None	None	-1	4571	ROBO2	501952
chr3	77968657	77973006	ERV_2562668_HUERS-P3_int	TRUE	TRUE	TRUE	None	None	-1	4349	LINC02077	114849
chr3	78372804	78376934	ERV_2563014_LTR7,HERVH_int	TRUE	TRUE	TRUE	None	None	-1	4130	ROBO1	269453
chr3	78630362	78638095	ERV_2717011_LTR7,HERVH_int	TRUE	TRUE	TRUE	None	None	-1	7733	ROBO1	8292
chr3	79100813	79109742	ERV_2563646_MER11B,HERVK11_int	TRUE	TRUE	TRUE	None	None	-1	8929	ROBO1	32204
chr3	79667460	79670592	ERV_2564188_LTR7C,LTR7,HERVH_int	TRUE	TRUE	TRUE	None	None	-1	3132	MIR3923	110341
chr3	79822497	79829675	ERV_2564296_HERVE_a_int	TRUE	TRUE	TRUE	None	None	-1	7178	ROBO1	5349
chr3	80356128	80361884	ERV_2564749_HERV30_int,LTR30	TRUE	TRUE	TRUE	None	None	-1	5756	LINC02050	452163
chr3	80435278	80440623	ERV_2564787_LTR7,HERVH_int	TRUE	TRUE	TRUE	None	None	-1	5345	LINC02050	373424
chr3	82691435	82699514	ERV_2566682_MER52_int	TRUE	TRUE	TRUE	None	None	-1	8079	LINC02008	178609
chr3	83403327	83406755	ERV_2719204_LTR7,HERVH_int	FALSE	TRUE	TRUE	None	None	-1	3428	LINC02008	890501
chr3	83549526	83553971	ERV_2719258_HERVL18_int,LTR18A	FALSE	TRUE	FALSE	None	None	-1	4445	LINC02008	1036700
chr3	84237342	84242572	ERV_2719567_LTR7,HERVH_int	TRUE	TRUE	TRUE	None	None	-1	5230	LINC00971	444983
chr3	84514425	84521433	ERV_2568039_MLT2A1,HERVL_int	FALSE	TRUE	TRUE	None	None	-1	7008	LINC00971	166122
chr3	86157064	86167045	ERV_2569377_ERVL47_int,LTR47B4	FALSE	TRUE	FALSE	None	None	-1	9981	CADM2	33485
chr3	86586219	86593083	ERV_2720623_LTR7,HERVH_int	TRUE	TRUE	TRUE	None	None	-1	6864	LINC02070	40073
chr3	86740702	86746174	ERV_2720690_HERV30_int,LTR30	FALSE	TRUE	TRUE	None	None	-1	5472	LINC02070	194556
chr3	87619882	87624924	ERV_2570523_LTR7,HERVH_int	TRUE	TRUE	TRUE	None	None	-1	5042	HTR1F	216931
chr3	87656928	87664770	ERV_2721141_HERVIP10F_int	TRUE	FALSE	FALSE	None	None	-1	7842	HTR1F	177085
chr3	87989944	87995529	ERV_2721291_LTR17,HERV17_int	FALSE	TRUE	TRUE	None	None	-1	5585	HTR1F	36196
chr3	90132134	90135904	ERV_2572379_LTR7,HERVH_int	FALSE	TRUE	TRUE	None	None	-1	3770	EPHA3	600850
chr3	93656899	93662915	ERV_2572887_LTR7,HERVH_int	TRUE	TRUE	TRUE	None	None	-1	6016	PROS1	35841
chr3	94366023	94370050	ERV_2573464_HERVK11D_int,MER11D	TRUE	TRUE	TRUE	None	None	-1	4027	LINC00879	287056
chr3	94448563	94451669	ERV_2723075_MLT2A1,HERVL_int	FALSE	TRUE	FALSE	None	None	-1	3106	LINC00879	205437
chr3	95306375	95314882	ERV_2723463_LTR12C,LTR12D,HERV9NC_int	TRUE	TRUE	TRUE	None	None	-1	8507	MTHFD2P1	58384
chr3	96385319	96394288	ERV_2723901_LTR17,HERV17_int	TRUE	TRUE	TRUE	None	None	-1	8969	EPHA6	139149
chr3	96991307	96996425	ERV_2724200_LTR7,HERVH_int	TRUE	TRUE	TRUE	None	None	-1	5118	EPHA6	162025
chr3	97909932	97915637	ERV_2575965_LTR7,HERVH_int	TRUE	TRUE	TRUE	None	None	-1	5705	OR5H15	21447
chr3	97962766	97968688	ERV_2575997_HERVH_int,LTR7Y,LTR7B	TRUE	FALSE	TRUE	None	None	-1	5922	OR5H6	14399
chr3	99956214	99962237	ERV_2577517_HERVL_int,MLT2A2	FALSE	TRUE	FALSE	None	None	-1	6023	TBC1D23	17598
chr3	101251454	101255501	ERV_2726571_MER84_int,MER84	TRUE	TRUE	TRUE	None	None	-1	4047	FAM172BP	8723
chr3	101350889	101360900	ERV_2578627_HERVS71_int,LTR6A	TRUE	TRUE	TRUE	None	None	-1	10011	ZBTB11	6832
chr3	101410737	101419859	ERV_2578677_LTR5_Hs,HERVK_int	TRUE	TRUE	TRUE	None	None	-1	9122	RPL24	5175
chr3	101719361	101724544	ERV_2726983_MLT2B4,ERVL-B4_int	FALSE	TRUE	TRUE	None	None	-1	5183	LINC02085	2591
chr3	102456492	102460697	ERV_2579516_HERVL18_int	FALSE	TRUE	FALSE	None	None	-1	4205	ZPLD1	257807
chr3	102769900	102775077	ERV_2727567_PRIMA41_int	TRUE	TRUE	TRUE	None	None	-1	5177	MIR548AB	467799
chr3	102927785	102934819	ERV_2579873_HERVK9_int,MER9a3	TRUE	TRUE	TRUE	None	None	-1	7034	MIR548AB	308057
chr3	103313346	103319861	ERV_2727814_MLT2A1,HERVL_int	FALSE	TRUE	TRUE	None	None	-1	6515	MIR548AB	70386
chr3	104000276	104006313	ERV_2728102_HERVK9_int,MER9a3	TRUE	TRUE	TRUE	None	None	-1	6037	MIR548AB	757316
chr3	104158772	104164632	ERV_2728150_HERVH_int,LTR7Y	TRUE	TRUE	TRUE	None	None	-1	5860	MIR548AB	915812
chr3	105319905	105326426	ERV_2728697_MLT2A1,HERVL_int	FALSE	TRUE	TRUE	None	None	-1	6521	ALCAM	24161
chr3	106077344	106079068	ERV_2582350_HERVL_int	FALSE	TRUE	FALSE	None	None	-1	1724	CBLB	489099
chr3	106641616	106647227	ERV_2729349_LTR7,HERVH_int	TRUE	TRUE	TRUE	None	None	-1	5611	LINC00882	181409
chr3	109493362	109499796	ERV_2731182_HERVL_int,MLT2A2	FALSE	TRUE	TRUE	None	None	-1	6434	MIR4445	171618
chr3	110683917	110687752	ERV_2731806_HERVIP10B3_int	TRUE	TRUE	FALSE	None	None	-1	3835	NECTIN3-AS1	76409
chr3	111242992	111249318	ERV_2586530_HERVK11_int,MER11A	TRUE	TRUE	TRUE	None	None	-1	6326	CD96	11725
chr3	112020705	112027378	ERV_2587108_HERV3_int,LTR76	FALSE	TRUE	TRUE	None	None	-1	6673	LOC105374042	6054
chr3	112137259	112142243	ERV_2732601_LTR7,HERVH_int	FALSE	TRUE	TRUE	None	None	-1	4984	BTLA	40569
chr3	112412965	112419754	ERV_2587430_HERVL_int,MLT2A1	FALSE	TRUE	FALSE	None	None	-1	6789	LINC02042	35541
chr3	112743124	112752282	ERV_2732938_LTR5_Hs,HERVK_int	TRUE	TRUE	TRUE	None	None	-1	9158	NEPRO	4606
chr3	115463422	115465778	ERV_2590024_LTR17,HERV17_int	TRUE	TRUE	TRUE	None	None	-1	2356	GAP43	23092
chr3	115512330	115518030	ERV_2734541_LTR7,HERVH_int	TRUE	TRUE	TRUE	None	None	-1	5700	LSAMP	3190
chr3	115824204	115830088	ERV_2734688_HERVH_int,LTR7Y	TRUE	TRUE	TRUE	None	None	-1	5884	SNORD155	200231
chr3	116290969	116297326	ERV_2590768_MLT2A1,HERVL_int	FALSE	TRUE	TRUE	None	None	-1	6357	LINC00903	3681
chr3	118077310	118083416	ERV_2735764_HERVL_int,MLT2A1	FALSE	TRUE	TRUE	None	None	-1	6106	LOC105374060	143841
chr3	118561515	118570531	ERV_2592730_HERV17_int	FALSE	TRUE	TRUE	None	None	-1	9016	LOC105374060	31835
chr3	119407618	119409988	ERV_2593502_PRIMAX_int	TRUE	TRUE	TRUE	None	None	-1	2370	COX17	11375
chr3	119758222	119764598	ERV_2593847_HERVIP10B3_int,LTR10G	TRUE	FALSE	FALSE	None	None	-1	6376	MIR6529	38812
chr3	120208445	120215009	ERV_2594249_LTR10B2,HERVIP10B3_int	TRUE	FALSE	FALSE	None	None	-1	6564	FSTL1	38606
chr3	120788902	120798427	ERV_2737343_HERV1_LTRc,HERV1_I_int	TRUE	TRUE	TRUE	None	None	-1	9525	MIR5682	20340
chr3	121114341	121118723	ERV_2737469_HERVK9_int,MER9a2	TRUE	TRUE	TRUE	None	None	-1	4382	STXBP5L	29267
chr3	121322022	121334154	ERV_2737631_PRIMA41_int,MER41D	TRUE	TRUE	TRUE	None	None	-1	12132	ARGFX	12553
chr3	124471425	124477034	ERV_2739772_LTR7,HERVH_int	TRUE	TRUE	TRUE	rs848788	NAN	-1	5609	UMPS	3305
chr3	125333979	125337587	ERV_2599024_HERVL_int,MLT2A2	FALSE	TRUE	FALSE	None	None	-1	3608	OSBPL11	19638
chr3	125412984	125417754	ERV_2599093_HERVE_int,LTR2C	TRUE	TRUE	TRUE	None	None	-1	4770	LOC105374312	75802
chr3	125435929	125439990	ERV_2599108_HERVE_int	FALSE	TRUE	TRUE	None	None	-1	4061	LOC105374312	53566
chr3	125458561	125462612	ERV_2599122_HERVE_int	FALSE	TRUE	TRUE	None	None	-1	4051	LOC105374312	30944
chr3	125550783	125558203	ERV_2599211_HERVS71_int,LTR6B	FALSE	TRUE	TRUE	None	None	-1	7420	LINC02614	12124
chr3	125582593	125588340	ERV_2599230_LTR7,HERVH_int	TRUE	TRUE	TRUE	None	None	-1	5747	LINC02614	22327
chr3	125609302	125618469	ERV_2599259_LTR5_Hs,HERVK_int	TRUE	TRUE	TRUE	None	None	-1	9167	LINC02614	4382
chr3	125810938	125815731	ERV_2599436_HERVK9_int,MER9a2	FALSE	TRUE	TRUE	None	None	-1	4793	ALDH1L1	6672
chr3	127610633	127614227	ERV_2601006_HERVIP10F_int	FALSE	TRUE	TRUE	None	None	-1	3594	KBTBD12	19847
chr3	128548269	128553804	ERV_2742601_HERVH_int,LTR7B	TRUE	TRUE	TRUE	None	None	-1	5535	MIR12124	11846
chr3	128554926	128560870	ERV_2742602_HERVH_int,LTR7B	TRUE	TRUE	TRUE	None	None	-1	5944	MIR12124	4780
chr3	128639416	128643922	ERV_2602013_HERVK14_int,LTR14B	FALSE	TRUE	TRUE	None	None	-1	4506	ACAD9	7459
chr3	128678661	128684243	ERV_2602063_HERVH_int,LTR7Y	TRUE	TRUE	TRUE	None	None	-1	5582	KIAA1257	1188
chr3	129620105	129626180	ERV_2603148_HERVK9_int,MER9a3	TRUE	TRUE	TRUE	None	None	-1	6075	TMCC1	7551
chr3	129744745	129748811	ERV_2743603_HERVE_int	TRUE	TRUE	TRUE	None	None	-1	4066	TRH	47967
chr3	129777945	129783817	ERV_2603326_LTR7,HERVH_int	TRUE	TRUE	TRUE	None	None	-1	5872	ALG1L2	16856
chr3	129856484	129871543	ERV_2743680_LTR7,HERVH_int	TRUE	TRUE	TRUE	None	None	-1	15059	LINC02021	17072
chr3	129859755	129868073	ERV_2743682_HERVE_int,LTR2C	TRUE	TRUE	TRUE	None	None	-1	8318	LINC02021	20343
chr3	129895527	129902957	ERV_2743701_HERVS71_int,LTR6B	TRUE	TRUE	TRUE	None	None	-1	7430	COL6A4P2	28705
chr3	130162834	130172248	ERV_2743865_HERVK11_int,MER11C	TRUE	TRUE	TRUE	rs7629719	NAN	-1	9414	COL6A5	40856
chr3	131228067	131233080	ERV_2744507_HERVH_int,LTR7B	FALSE	TRUE	TRUE	None	None	-1	5013	MRPL3	6252
chr3	133149357	133153781	ERV_2606191_LTR7,HERVH_int	TRUE	TRUE	TRUE	None	None	-1	4424	BFSP2-AS1	1682
chr3	135654191	135657764	ERV_2608300_LTR17,HERV17_int	TRUE	TRUE	TRUE	None	None	-1	3573	PPP2R3A	26805
chr3	135936281	135942556	ERV_2747423_HERVH_int,LTR7B	FALSE	TRUE	TRUE	None	None	-1	6275	MSL2	21104
chr3	137314443	137320038	ERV_2609860_LTR7,HERVH_int	TRUE	TRUE	TRUE	None	None	-1	5595	SOX14	163118
chr3	140590857	140597968	ERV_2612836_LTR12,HERV9N_int	FALSE	TRUE	TRUE	None	None	-1	7111	SLC25A36	62709
chr3	140923743	140930599	ERV_2613106_LTR7,HERVH_int	TRUE	TRUE	TRUE	None	None	-1	6856	PXYLP1	20067
chr3	141411026	141415313	ERV_2751186_LTR7,HERVH_int	TRUE	TRUE	TRUE	rs6440031	NAN	-1	4287	LINC02618	28890
chr3	141417662	141421401	ERV_2751188_HERVFH21_int	TRUE	TRUE	TRUE	None	None	-1	3739	LINC02618	22254
chr3	142157135	142162170	ERV_2614363_HERV17_int	TRUE	TRUE	TRUE	None	None	-1	5035	ATR	5906
chr3	143516287	143524767	ERV_2615517_LTR7,HERVH_int	TRUE	TRUE	TRUE	None	None	-1	8480	SLC9A9	51023
chr3	143639430	143649329	ERV_2752720_MLT2A1,HERVL_int,MLT2A2	FALSE	TRUE	FALSE	None	None	-1	9899	DIPK2A	41310
chr3	143922849	143929463	ERV_2752900_MLT2A1,HERVL_int	FALSE	TRUE	TRUE	None	None	-1	6614	DIPK2A	211639
chr3	144223351	144227670	ERV_2753058_MLT2A1,HERVL_int	FALSE	TRUE	FALSE	None	None	-1	4319	DIPK2A	512141
chr3	144622289	144628915	ERV_2753249_LTR12,HERV9N_int	FALSE	TRUE	TRUE	None	None	-1	6626	DIPK2A	911079
chr3	144830987	144834705	ERV_2616572_LTR7,HERVH_int	TRUE	TRUE	TRUE	None	None	-1	3718	LNCSRLR	949425
chr3	145071749	145075872	ERV_2753466_LTR10B2,HERVIP10B3_int	TRUE	FALSE	FALSE	None	None	-1	4123	LNCSRLR	708258
chr3	145269016	145274715	ERV_2753552_LTR7,HERVH_int	FALSE	TRUE	TRUE	None	None	-1	5699	LNCSRLR	509415
chr3	145428282	145433889	ERV_2617018_LTR7,HERVH_int	TRUE	TRUE	TRUE	None	None	-1	5607	LNCSRLR	350241
chr3	146051255	146057603	ERV_2617541_LTR71A,HERVP71A_int	TRUE	FALSE	FALSE	None	None	-1	6348	PLSCR4	82289
chr3	146071604	146077250	ERV_2617558_LTR7,HERVH_int	FALSE	TRUE	TRUE	None	None	-1	5646	PLSCR2	73824
chr3	146079873	146085759	ERV_2617562_LTR7,HERVH_int	FALSE	TRUE	TRUE	None	None	-1	5886	PLSCR2	65315
chr3	146122793	146129956	ERV_2753942_HERVS71_int,LTR6B	FALSE	TRUE	TRUE	None	None	-1	7163	PLSCR2	21118
chr3	146654770	146658238	ERV_2618005_MLT2A1,HERVL_int,MLT2A2	FALSE	TRUE	TRUE	None	None	-1	3468	LINC02010	11765
chr3	147437293	147443602	ERV_2618599_MLT2A1,HERVL_int	FALSE	TRUE	TRUE	None	None	-1	6309	LOC440982	209596
chr3	147594494	147602120	ERV_2754643_LTR27E,MER52_int	TRUE	TRUE	TRUE	None	None	-1	7626	LINC02032	193825
chr3	147846145	147853138	ERV_2618951_HERVL_int,MLT2A2	FALSE	TRUE	TRUE	None	None	-1	6993	LINC02032	40329
chr3	147869316	147875162	ERV_2618961_HERVH_int,LTR7B	TRUE	TRUE	TRUE	None	None	-1	5846	LINC02032	63500
chr3	148132031	148137887	ERV_2619180_LTR7,HERVH_int	TRUE	TRUE	TRUE	None	None	-1	5856	LINC02046	14288
chr3	148281477	148285396	ERV_2754999_HERVK_int	TRUE	TRUE	TRUE	None	None	-1	3919	AGTR1	130261
chr3	148289110	148295380	ERV_2619285_HERV9NC_int	FALSE	TRUE	TRUE	None	None	-1	6270	AGTR1	120277
chr3	149005902	149012376	ERV_2619952_MER52_int	FALSE	TRUE	TRUE	None	None	-1	6474	TM4SF18	23908
chr3	149474249	149476612	ERV_2755725_LTR17,HERV17_int	TRUE	TRUE	TRUE	None	None	-1	2363	ANKUB1	2274
chr3	150572043	150579138	ERV_2621440_LTR17,HERV17_int	FALSE	TRUE	TRUE	rs1456139	NAN	-1	7095	MINDY4B	9024
chr3	151183969	151188794	ERV_2621961_MER57A_int	FALSE	TRUE	TRUE	None	None	-1	4825	IGSF10	7472
chr3	151189116	151193166	ERV_2621964_MER57A_int	FALSE	TRUE	TRUE	None	None	-1	4050	IGSF10	12619
chr3	151382534	151388249	ERV_2757019_HERV9_int	FALSE	TRUE	TRUE	None	None	-1	5715	AADACL2	63465
chr3	151419047	151424511	ERV_2622145_HERVK9_int,MER9a3	TRUE	TRUE	TRUE	None	None	-1	5464	AADACL2	27203
chr3	151523589	151530074	ERV_2622212_HERVFH21_int,LTR21B	FALSE	TRUE	TRUE	None	None	-1	6485	AADAC	1829
chr3	152277065	152282205	ERV_2622854_LTR12C,LTR12D,HERV9NC_int	TRUE	TRUE	TRUE	None	None	-1	5140	MBNL1	93496
chr3	152314805	152320942	ERV_2622888_LTR7,HERVH_int	FALSE	TRUE	TRUE	None	None	-1	6137	MBNL1	131236
chr3	152943939	152950323	ERV_2757964_LTR7,HERVH_int	TRUE	TRUE	TRUE	None	None	-1	6384	RAP2B	55523
chr3	153543371	153547230	ERV_2758275_HERVH_int,LTR7B	TRUE	TRUE	TRUE	None	None	-1	3859	LINC02006	63056
chr3	154084893	154090326	ERV_2624528_HERV30_int,LTR30	TRUE	FALSE	TRUE	None	None	-1	5433	GPR149	37595
chr3	154992226	154998605	ERV_2759059_LTR7,HERVH_int	FALSE	TRUE	TRUE	None	None	-1	6379	STRIT1	9410
chr3	156338155	156344366	ERV_2626408_HERVL18_int,LTR18A	FALSE	TRUE	FALSE	rs7651778	NAN	-1	6211	TIPARP-AS1	46593
chr3	157297476	157305336	ERV_2760522_HERVE_a_int	TRUE	TRUE	TRUE	None	None	-1	7860	SLC66A1L	796
chr3	159033936	159037029	ERV_2761607_MLT2A1,HERVL_int	FALSE	TRUE	FALSE	None	None	-1	3093	MIR3919	33413
chr3	161439703	161445598	ERV_2763178_LTR7,HERVH_int	TRUE	TRUE	TRUE	None	None	-1	5895	OTOL1	217973
chr3	161563742	161571826	ERV_2763245_HERV30_int,LTR30	FALSE	TRUE	TRUE	None	None	-1	8084	OTOL1	342012
chr3	161693360	161695616	ERV_2763312_MER52_int	FALSE	TRUE	TRUE	None	None	-1	2256	OTOL1	471630
chr3	161871209	161877433	ERV_2763409_HERVH_int,LTR7B	TRUE	TRUE	TRUE	None	None	-1	6224	OTOL1	649479
chr3	162040467	162046170	ERV_2631035_LTR17,HERV17_int	TRUE	TRUE	TRUE	None	None	-1	5703	OTOL1	818737
chr3	162440606	162445045	ERV_2763668_LTR7,HERVH_int	TRUE	TRUE	TRUE	None	None	-1	4439	LINC01192	449985
chr3	162758308	162761892	ERV_2763825_MER84_int	FALSE	TRUE	TRUE	None	None	-1	3584	LINC01192	133138
chr3	163412265	163418815	ERV_2764095_LTR17,HERV17_int	TRUE	TRUE	TRUE	None	None	-1	6550	LINC01192	391176
chr3	163519390	163525103	ERV_2632087_HERV9_int,LTR12F	FALSE	TRUE	TRUE	None	None	-1	5713	MIR1263	364155
chr3	163625318	163631795	ERV_2632180_LTR7,HERVH_int	TRUE	TRUE	TRUE	None	None	-1	6477	MIR1263	257463
chr3	163738051	163743509	ERV_2764221_HERVFH21_int	TRUE	TRUE	TRUE	None	None	-1	5458	MIR1263	145749
chr3	163933395	163938111	ERV_2764306_LTR22E,HERVK22_int	TRUE	TRUE	TRUE	None	None	-1	4716	MIR1263	44051
chr3	164051797	164059685	ERV_2764354_HERVS71_int,LTR6B	TRUE	TRUE	TRUE	None	None	-1	7888	MIR1263	162453
chr3	164059969	164065648	ERV_2764355_LTR7,HERVH_int	TRUE	TRUE	TRUE	None	None	-1	5679	MIR1263	170625
chr3	164531866	164537377	ERV_2632870_HERV9NC_int,LTR12D	TRUE	TRUE	TRUE	None	None	-1	5511	LINC01324	17402
chr3	165338735	165343455	ERV_2764978_MER52_int	FALSE	TRUE	TRUE	None	None	-1	4720	LINC01322	107219
chr3	165715597	165721007	ERV_2765168_MLT2A1,HERVL_int	FALSE	TRUE	FALSE	None	None	-1	5410	BCHE	160386
chr3	166065658	166071301	ERV_2765324_HERVL_int,MLT2A2	FALSE	TRUE	TRUE	None	None	-1	5643	BCHE	510447
chr3	166218393	166224206	ERV_2765399_LTR7,HERVH_int	TRUE	TRUE	TRUE	None	None	-1	5813	LOC105374194	392264
chr3	166540369	166547504	ERV_2765548_HERVH_int,LTR7B	TRUE	TRUE	TRUE	None	None	-1	7135	LOC105374194	68966
chr3	166604591	166607729	ERV_2765576_MLT2A1,HERVL_int	FALSE	TRUE	FALSE	None	None	-1	3138	LOC105374194	8741
chr3	166705740	166708414	ERV_2765625_MLT2A1,HERVL_int	FALSE	TRUE	TRUE	None	None	-1	2674	LOC105374194	56128
chr3	166713378	166717788	ERV_2765629_MER52_int	FALSE	TRUE	TRUE	None	None	-1	4410	LOC105374194	63766
chr3	166894689	166901694	ERV_2765708_HERVK9_int,MER9a3	TRUE	TRUE	TRUE	None	None	-1	7005	ZBBX	56380
chr3	166984598	166992301	ERV_2634799_HERVIP10F_int	TRUE	TRUE	TRUE	None	None	-1	7703	ZBBX	34227
chr3	167140181	167148963	ERV_2634912_LTR7,HERVH_int	TRUE	TRUE	TRUE	None	None	-1	8782	SERPINI2	10613
chr3	167149074	167154933	ERV_2634913_LTR7,HERVH_int	TRUE	TRUE	TRUE	None	None	-1	5859	SERPINI2	4643
chr3	170389966	170396051	ERV_2767774_LTR7,HERVH_int	TRUE	TRUE	TRUE	None	None	-1	6085	SLC7A14-AS1	10054
chr3	170399547	170407106	ERV_2767778_LTR7,HERVH_int	TRUE	TRUE	TRUE	None	None	-1	7559	SLC7A14-AS1	19635
chr3	170535404	170541550	ERV_2767867_LTR7,HERVH_int	TRUE	TRUE	TRUE	None	None	-1	6146	RPL22L1	41113
chr3	171294474	171299953	ERV_2638491_HERVH_int,LTR7Y	TRUE	TRUE	TRUE	rs9863761	NAN	-1	5479	PLD1	18240
chr3	172377680	172394566	ERV_2639446_HUERS-P3b_int,LTR9B	FALSE	TRUE	TRUE	None	None	-1	16886	NCEH1	46132
chr3	172438594	172441245	ERV_2639509_HERV17_int	FALSE	TRUE	TRUE	None	None	-1	2651	NCEH1	9737
chr3	172873008	172879334	ERV_2769360_LTR7,HERVH_int	FALSE	TRUE	TRUE	None	None	-1	6326	SPATA16	13983
chr3	172991845	172999763	ERV_2639929_HERVH48_int,MER48	TRUE	TRUE	TRUE	None	None	-1	7918	NLGN1	113978
chr3	172996286	172999303	ERV_2639932_HERVH48_int	FALSE	TRUE	TRUE	None	None	-1	3017	NLGN1	114438
chr3	174769694	174774809	ERV_2770528_HERVK9_int,MER9a3	FALSE	TRUE	TRUE	rs17531088	NAN	-1	5115	NAALADL2-AS3	22292
chr3	175245911	175252273	ERV_2770780_MLT2A1,HERVL_int	FALSE	TRUE	TRUE	None	None	-1	6362	MIR4789	158501
chr3	175540575	175554009	ERV_2641953_LTR7,HERVH_int	TRUE	TRUE	TRUE	None	None	-1	13434	NAALADL2	12239
chr3	175779152	175784770	ERV_2642121_LTR7,HERVH_int	FALSE	TRUE	TRUE	None	None	-1	5618	NAALADL2	250816
chr3	176039407	176045168	ERV_2771217_LTR7,HERVH_int	TRUE	TRUE	TRUE	None	None	-1	5761	MIR7977	187722
chr3	176224172	176232911	ERV_2771324_HUERS-P3_int	TRUE	TRUE	TRUE	None	None	-1	8739	MIR7977	21
chr3	177383622	177388929	ERV_2772070_LTR7,HERVH_int	TRUE	TRUE	TRUE	None	None	-1	5307	LINC00578	86870
chr3	177925191	177932458	ERV_2644036_LTR7,HERVH_int	TRUE	TRUE	TRUE	None	None	-1	7267	LINC01014	204530
chr3	178573880	178575913	ERV_2644566_ERVL_int	FALSE	TRUE	FALSE	None	None	-1	2033	KCNMB2-AS1	4313
chr3	178772379	178777957	ERV_2644736_LTR17,HERV17_int	TRUE	TRUE	TRUE	None	None	-1	5578	ZMAT3	17218
chr3	179233093	179244160	ERV_2773189_LTR7,HERVH_int	TRUE	TRUE	TRUE	None	None	-1	11067	ACTL6A	36507
chr3	179234857	179240300	ERV_2645213_LTR7,HERVH_int	FALSE	TRUE	TRUE	None	None	-1	5443	ACTL6A	40367
chr3	179712403	179719212	ERV_2645674_MLT2A1,HERVL_int	FALSE	TRUE	TRUE	None	None	-1	6809	PEX5L	20390
chr3	180265922	180271688	ERV_2646131_LTR57_int,LTR57	FALSE	TRUE	TRUE	None	None	-1	5766	TTC14	48262
chr3	182439724	182442902	ERV_2775260_LTR25_int	FALSE	TRUE	TRUE	None	None	-1	3178	ATP11B	68389
chr3	183152828	183157216	ERV_2648934_ERVL-B4_int	FALSE	TRUE	FALSE	None	None	-1	4388	MCF2L2	6771
chr3	184730544	184737595	ERV_2777076_HERVK9_int,MER9a3	TRUE	TRUE	TRUE	None	None	-1	7051	VPS8	39858
chr3	184822991	184828839	ERV_2650663_HERVK9_int,MER9a2	TRUE	TRUE	TRUE	None	None	-1	5848	C3orf70	34214
chr3	185091637	185097495	ERV_2777320_HERVH_int,LTR7B	TRUE	TRUE	TRUE	None	None	-1	5858	MAP3K13	16572
chr3	185280336	185289515	ERV_2777479_LTR5_Hs,HERVK_int	TRUE	TRUE	TRUE	None	None	-1	9179	LIPH	9960
chr3	186375563	186381486	ERV_2652405_LTR7,HERVH_int	TRUE	TRUE	TRUE	None	None	-1	5923	HRG	2316
chr3	186893292	186899076	ERV_2778797_LTR7,HERVH_int	TRUE	TRUE	TRUE	None	None	-1	5784	LOC101929106	15801
chr3	187184087	187189808	ERV_2779015_LTR7,HERVH_int	TRUE	TRUE	TRUE	None	None	-1	5721	LINC02041	16350
chr3	189862389	189867991	ERV_2655780_LTR7,HERVH_int	TRUE	TRUE	TRUE	None	None	-1	5602	P3H2-AS1	246
chr3	190637953	190643677	ERV_2656475_LTR7,HERVH_int	TRUE	TRUE	TRUE	None	None	-1	5724	SNAR-I	42114
chr3	190709015	190712367	ERV_2781396_PRIMA41_int	FALSE	TRUE	TRUE	None	None	-1	3352	SNAR-I	113176
chr3	190903780	190910037	ERV_2656678_HERV9NC_int	TRUE	TRUE	TRUE	None	None	-1	6257	OSTN	6992
chr3	191376573	191383394	ERV_2657063_LTR17,HERV17_int	FALSE	TRUE	TRUE	None	None	-1	6821	LINCR-0002	68428
chr3	191384049	191390167	ERV_2781786_LTR7,HERVH_int	TRUE	TRUE	TRUE	None	None	-1	6118	LINCR-0002	75904
chr3	191456001	191461961	ERV_2781839_LTR71A,HERVP71A_int	TRUE	TRUE	FALSE	None	None	-1	5960	LINCR-0002	147856
chr3	191613173	191618910	ERV_2781895_LTR7,HERVH_int	TRUE	TRUE	TRUE	rs7635839	NAN	-1	5737	FGF12	238268
chr3	191788898	191794647	ERV_2781987_LTR7,HERVH_int	TRUE	TRUE	TRUE	rs1602517	NAN	-1	5749	FGF12	62531
chr3	192713434	192719180	ERV_2658297_LTR7,HERVH_int	FALSE	TRUE	TRUE	None	None	-1	5746	MB21D2	77789
chr3	193317954	193330843	ERV_2782881_MER57A_int	FALSE	TRUE	TRUE	None	None	-1	12889	OPA1-AS1	5544
chr3	193319842	193322367	ERV_2782882_MER57A_int	FALSE	TRUE	FALSE	None	None	-1	2525	OPA1	11371
chr3	193640749	193646572	ERV_2659134_HERVL_int,MLT2A1	FALSE	TRUE	TRUE	None	None	-1	5823	LINC02026	28588
chr3	196244701	196252361	ERV_2662045_HUERS-P3_int,LTR9C	FALSE	TRUE	TRUE	None	None	-1	7660	SMCO1	2484
chr3	196970265	196975357	ERV_2785658_HERVIP10F_int	FALSE	TRUE	TRUE	None	None	-1	5092	MIR4797	45391
chr4	185552	190805	ERV_2945758_LTR17,HERV17_int	FALSE	FALSE	TRUE	rs6837818	Hypertension|Blood Pressure	7826	5253	ZNF718	10543
chr4	234989	239354	ERV_2786562_HERVK_int,LTR5B	TRUE	TRUE	TRUE	None	None	-1	4365	ZNF876P	14785
chr4	254263	255411	ERV_2786571_PRIMA41_int	FALSE	TRUE	TRUE	None	None	-1	1148	ZNF876P	4489
chr4	398313	402698	ERV_2945894_HERVH_int	FALSE	TRUE	TRUE	None	None	-1	4385	ABCA11P	16525
chr4	2739355	2743258	ERV_2788494_HERVL_int,MLT2A1	FALSE	TRUE	FALSE	None	None	-1	3903	TNIP2	116
chr4	3455481	3462111	ERV_2789020_HERVL_int,MLT2A2	FALSE	TRUE	FALSE	rs6831256	NAN	-1	6630	DOK7	2921
chr4	3895061	3898896	ERV_2947945_HERVE_int	FALSE	TRUE	TRUE	None	None	-1	3835	FAM86EP	44590
chr4	3929173	3934815	ERV_2789392_LTR7,HERVH_int	TRUE	TRUE	TRUE	None	None	-1	5642	FAM86EP	8671
chr4	3979051	3988639	ERV_2948010_HERVK_int,LTR5A	TRUE	TRUE	TRUE	None	None	-1	9588	FAM86EP	21896
chr4	4001817	4007498	ERV_2948026_LTR7,HERVH_int	TRUE	TRUE	TRUE	None	None	-1	5681	FAM86EP	44662
chr4	4031968	4039301	ERV_2948044_HERVS71_int,LTR6B	FALSE	TRUE	TRUE	None	None	-1	7333	FAM86EP	74813
chr4	4043850	4050887	ERV_2948050_HERVK11_int,MER11C	TRUE	TRUE	TRUE	None	None	-1	7037	FAM86EP	86695
chr4	4132360	4136146	ERV_2948114_HERVE_int	FALSE	TRUE	TRUE	None	None	-1	3786	OTOP1	54306
chr4	4162484	4166540	ERV_2948131_HERVE_int	FALSE	TRUE	TRUE	None	None	-1	4056	OTOP1	23912
chr4	4168651	4172483	ERV_2948132_HERVE_int	FALSE	TRUE	TRUE	None	None	-1	3832	OTOP1	17969
chr4	8422092	8429503	ERV_2793859_LTR17,HERV17_int	TRUE	TRUE	TRUE	None	None	-1	7411	TRMT44	13000
chr4	8484126	8490436	ERV_2951456_LTR7,HERVH_int	TRUE	TRUE	TRUE	None	None	-1	6310	TRMT44	5844
chr4	8944098	8948155	ERV_2794324_HERVE_int	FALSE	TRUE	TRUE	None	None	-1	4057	HMX1	70533
chr4	8974741	8978812	ERV_2794350_HERVE_int	FALSE	TRUE	TRUE	None	None	-1	4071	HMX1	101176
chr4	9070224	9077565	ERV_2794437_HERVS71_int,LTR6B	FALSE	TRUE	TRUE	None	None	-1	7341	FAM90A26	97333
chr4	9096126	9110185	ERV_2794451_LTR7,HERVH_int	TRUE	TRUE	TRUE	None	None	-1	14059	FAM90A26	64713
chr4	9099643	9107978	ERV_2794452_HERVE_int,LTR2C	TRUE	TRUE	TRUE	None	None	-1	8335	FAM90A26	66920
chr4	9123512	9133093	ERV_2794471_HERVK_int,LTR5A	TRUE	TRUE	TRUE	None	None	-1	9581	FAM90A26	41805
chr4	9453634	9457685	ERV_2794670_HERVE_int	FALSE	TRUE	TRUE	None	None	-1	4051	DEFB131A	1394
chr4	9477960	9482015	ERV_2794685_HERVE_int	FALSE	TRUE	TRUE	None	None	-1	4055	DEFB131A	25720
chr4	9508724	9512566	ERV_2794712_HERVE_int	FALSE	TRUE	TRUE	None	None	-1	3842	MIR548I2	45222
chr4	9601453	9608876	ERV_2794807_HERVS71_int,LTR6B	TRUE	TRUE	TRUE	None	None	-1	7423	MIR548I2	43516
chr4	9640597	9646383	ERV_2794841_LTR7,HERVH_int	TRUE	TRUE	TRUE	None	None	-1	5786	MIR548I2	82660
chr4	9659580	9669174	ERV_2794863_HERVK_int,LTR5A	TRUE	TRUE	TRUE	None	None	-1	9594	MIR548I2	101643
chr4	9762074	9764739	ERV_2794981_HERVE_int	FALSE	TRUE	TRUE	None	None	-1	2665	DRD5	18518
chr4	10171539	10175751	ERV_2952417_HERVK9_int	TRUE	TRUE	TRUE	None	None	-1	4212	WDR1	53116
chr4	10298156	10305096	ERV_2952466_MER9B,HERVK9_int	TRUE	TRUE	TRUE	rs9291683	Childhood|Childhood Asthma	718	6940	ZNF518B	136407
chr4	11655193	11660895	ERV_2953409_LTR7,HERVH_int	FALSE	TRUE	TRUE	None	None	-1	5702	LINC02360	81679
chr4	11807908	11813569	ERV_2796868_LTR7,HERVH_int	TRUE	TRUE	TRUE	None	None	-1	5661	MIR12113	23036
chr4	12365512	12371303	ERV_2797383_LTR7,HERVH_int	TRUE	TRUE	TRUE	None	None	-1	5791	LINC02270	112602
chr4	12387569	12391584	ERV_2953838_HERVL_int,MLT2A1,MLT2A2	FALSE	TRUE	TRUE	None	None	-1	4015	LINC02270	134659
chr4	14171572	14177607	ERV_2955014_LTR7,HERVH_int	TRUE	TRUE	TRUE	None	None	-1	6035	LINC01085	29896
chr4	16999370	17005548	ERV_2801974_LTR7,HERVH_int	TRUE	TRUE	TRUE	None	None	-1	6178	LDB2	98938
chr4	17562195	17569260	ERV_2802623_MER70_int,MER70C	FALSE	TRUE	TRUE	None	None	-1	7065	LAP3	9666
chr4	18108730	18110723	ERV_2957822_HERVL_int,MLT2A2	FALSE	TRUE	FALSE	None	None	-1	1993	LCORL	85232
chr4	19888796	19895986	ERV_2804864_HERVH48_int,MER48	TRUE	TRUE	TRUE	None	None	-1	7190	SLIT2	357541
chr4	20197333	20200894	ERV_2805120_HERVH_int,LTR7B	TRUE	TRUE	TRUE	None	None	-1	3561	SLIT2	52633
chr4	20631394	20637612	ERV_2959296_LTR7,HERVH_int	FALSE	TRUE	TRUE	None	None	-1	6218	SLIT2	9210
chr4	23465216	23471757	ERV_2960990_MLT2A1,HERVL_int	FALSE	TRUE	TRUE	None	None	-1	6541	PPARGC1A	321886
chr4	23724496	23729519	ERV_2961139_LTR7,HERVH_int	FALSE	TRUE	TRUE	None	None	-1	5023	PPARGC1A	64124
chr4	23762382	23764885	ERV_2808445_HERVL_int,MLT2A2	FALSE	TRUE	FALSE	None	None	-1	2503	PPARGC1A	28758
chr4	24324907	24329845	ERV_2809034_HERVH_int,LTR7Y	FALSE	TRUE	TRUE	rs590183	NAN	-1	4938	PPARGC1A	149621
chr4	24502598	24508392	ERV_2809223_LTR7,HERVH_int	TRUE	TRUE	TRUE	None	None	-1	5794	MIR573	13422
chr4	24599697	24606456	ERV_2809303_PABL_B_int,PABL_B	TRUE	TRUE	TRUE	None	None	-1	6759	DHX15	13520
chr4	24967400	24973297	ERV_2809702_HERVL18_int,LTR18A	FALSE	TRUE	FALSE	None	None	-1	5897	CCDC149	14426
chr4	25240055	25248793	ERV_2962116_LTR12C,HERV9NC_int	TRUE	TRUE	TRUE	None	None	-1	8738	PI4K2B	13139
chr4	26889486	26894731	ERV_2963577_MLT2C1,ERVL-B4_int	FALSE	TRUE	FALSE	None	None	-1	5245	STIM2-AS1	27265
chr4	27976511	27982996	ERV_2812716_LTR7,HERVH_int	TRUE	TRUE	TRUE	None	None	-1	6485	LINC02261	692664
chr4	28012467	28016615	ERV_2964247_LTR18C,HERVL18_int,LTR18A	FALSE	TRUE	FALSE	None	None	-1	4148	LINC02261	728620
chr4	28305180	28311464	ERV_2812995_HERV9NC_int	TRUE	TRUE	TRUE	None	None	-1	6284	MIR4275	509739
chr4	29785926	29788331	ERV_2965097_MLT2A1,HERVL_int	FALSE	TRUE	FALSE	None	None	-1	2405	LINC02472	563142
chr4	31502951	31509514	ERV_2815799_MLT2A1,HERVL_int	FALSE	TRUE	TRUE	None	None	-1	6563	LINC02501	1349
chr4	31605971	31614147	ERV_2815883_LTR24B,ERV24B_Prim_int	FALSE	TRUE	TRUE	None	None	-1	8176	LINC02501	45528
chr4	32086675	32092949	ERV_2966282_LTR27E,MER52_int,LTR28C	TRUE	TRUE	TRUE	None	None	-1	6274	LOC105377651	62631
chr4	32801694	32806346	ERV_2816893_MER66_int	FALSE	TRUE	TRUE	None	None	-1	4652	LINC02353	446852
chr4	33731442	33738545	ERV_2967089_HERVL_int,MLT2A2	FALSE	TRUE	TRUE	None	None	-1	7103	LOC101928622	159415
chr4	34694301	34698482	ERV_2967601_ERVL_int	FALSE	TRUE	TRUE	None	None	-1	4181	LINC02484	422932
chr4	35019353	35020793	ERV_2818766_HERVH_int,LTR7B	TRUE	TRUE	TRUE	None	None	-1	1440	LINC02484	747984
chr4	35020795	35023433	ERV_2967746_HERVH_int	FALSE	TRUE	TRUE	None	None	-1	2638	LINC02484	749426
chr4	35102633	35110390	ERV_2818823_HERVE_a_int	FALSE	TRUE	TRUE	None	None	-1	7757	LINC02484	831264
chr4	35141360	35146845	ERV_2818847_HERVK9_int,MER9a2	FALSE	TRUE	TRUE	None	None	-1	5485	ARAP2	860180
chr4	35205404	35211102	ERV_2818908_ERVL_int	FALSE	TRUE	TRUE	None	None	-1	5698	ARAP2	795923
chr4	35860552	35866631	ERV_2968139_HERV9_int,LTR12F	TRUE	TRUE	TRUE	None	None	-1	6079	ARAP2	140394
chr4	36442152	36445628	ERV_2968440_LTR17,HERV17_int	FALSE	TRUE	TRUE	None	None	-1	3476	MIR1255B1	14102
chr4	36715717	36722588	ERV_2968587_MLT2A1,HERVL_int	FALSE	TRUE	TRUE	None	None	-1	6871	LINC02505	72195
chr4	39486262	39492009	ERV_2822756_HERV3_int,LTR61	FALSE	TRUE	TRUE	None	None	-1	5747	LOC401127	2737
chr4	39540876	39545988	ERV_2970658_LTR3B,HERVK3_int	TRUE	TRUE	TRUE	None	None	-1	5112	SMIM14	1967
chr4	42287455	42294913	ERV_2973034_LTR17,HERV17_int	TRUE	TRUE	TRUE	rs4861175	NAN	-1	7458	LOC105374428	6115
chr4	42528356	42533477	ERV_2826197_MLT2A1,HERVL_int	FALSE	TRUE	FALSE	None	None	-1	5121	ATP8A1	123088
chr4	43256994	43259552	ERV_2973573_LTR27D,MER52_int	FALSE	TRUE	TRUE	None	None	-1	2558	LINC02383	199994
chr4	43447355	43455230	ERV_2973681_MLT2A1,HERVL_int	FALSE	TRUE	FALSE	None	None	-1	7875	LINC02383	4316
chr4	43470835	43474845	ERV_2826921_LTR14A,HERVK14_int	TRUE	TRUE	TRUE	None	None	-1	4010	LINC02383	15299
chr4	44988157	44998993	ERV_2828129_MER50_int,MER50	FALSE	TRUE	TRUE	None	None	-1	10836	GNPDA2	259506
chr4	44993109	44998288	ERV_2828133_MER50_int	FALSE	TRUE	TRUE	None	None	-1	5179	GNPDA2	264458
chr4	45044065	45051041	ERV_2828174_HERVK9_int,MER9a3	TRUE	TRUE	TRUE	None	None	-1	6976	GNPDA2	315414
chr4	45532299	45538852	ERV_2828531_LTR12C,HERV9NC_int	TRUE	TRUE	TRUE	None	None	-1	6553	GABRG1	498933
chr4	45608954	45616120	ERV_2828581_HERVH48_int,MER48	FALSE	TRUE	TRUE	None	None	-1	7166	GABRG1	421665
chr4	46158628	46161906	ERV_2829029_MLT2A1,HERVL_int	FALSE	TRUE	TRUE	None	None	-1	3278	GABRG1	32557
chr4	46293396	46299493	ERV_2829163_HERVL_int,MLT2A2	FALSE	TRUE	TRUE	None	None	-1	6097	GABRA2	53929
chr4	46487532	46492668	ERV_2829321_MLT2A1,HERVL_int	FALSE	TRUE	TRUE	None	None	-1	5136	GABRA2	95387
chr4	46520033	46527094	ERV_2975215_HERVL_int,MLT2A2	FALSE	TRUE	FALSE	None	None	-1	7061	GABRA2	127888
chr4	46638964	46643386	ERV_2975274_MLT2A1,HERVL_int	FALSE	TRUE	FALSE	None	None	-1	4422	COX7B2	93457
chr4	53211183	53217334	ERV_2977287_MER41C,PRIMA41_int	FALSE	TRUE	TRUE	None	None	-1	6151	USP46	239791
chr4	54886246	54891736	ERV_2833973_HERVH_int,LTR7B	TRUE	TRUE	TRUE	None	None	-1	5490	CHIC2	15781
chr4	56806557	56814028	ERV_2979571_HERV4_I_int	FALSE	TRUE	TRUE	None	None	-1	7471	CEP135	1082
chr4	59156906	59161764	ERV_2981255_LTR7,HERVH_int	TRUE	TRUE	TRUE	None	None	-1	4858	LINC02494	228915
chr4	59170766	59175928	ERV_2838000_LTR12C,HERV9NC_int	TRUE	TRUE	TRUE	None	None	-1	5162	LINC02494	214751
chr4	59322921	59332570	ERV_2838099_LTR12C,HERV9NC_int	FALSE	TRUE	TRUE	None	None	-1	9649	LINC02494	58109
chr4	60407483	60412112	ERV_2981804_HERVL_int,MLT2A1	FALSE	TRUE	TRUE	None	None	-1	4629	LINC02429	494806
chr4	60774739	60781509	ERV_2839205_MLT2A1,HERVL_int	FALSE	TRUE	FALSE	None	None	-1	6770	LINC02429	862062
chr4	62629936	62635769	ERV_2982865_LTR7,HERVH_int	TRUE	TRUE	TRUE	None	None	-1	5833	ADGRL3-AS1	301703
chr4	63027233	63032787	ERV_2840952_HERVL_int,MLT2A2	FALSE	TRUE	TRUE	None	None	-1	5554	ADGRL3-AS1	250
chr4	63283668	63290415	ERV_2983219_HERVL_int,MLT2A2	FALSE	TRUE	TRUE	None	None	-1	6747	ADGRL3-AS1	256185
chr4	63840128	63842760	ERV_2841587_HERV17_int	FALSE	TRUE	TRUE	None	None	-1	2632	ADGRL3-AS1	812645
chr4	63919122	63927463	ERV_2841642_HERV9_int	TRUE	TRUE	TRUE	None	None	-1	8341	ADGRL3-AS1	891639
chr4	64050157	64058797	ERV_2841736_HERV9NC_int,LTR12D	TRUE	TRUE	TRUE	None	None	-1	8640	ADGRL3-AS1	1022674
chr4	64428985	64446450	ERV_2983756_LTR27E,MER52_int	FALSE	TRUE	TRUE	None	None	-1	17465	TECRL	695565
chr4	64430155	64439034	ERV_2842000_HERVL_int,MLT2A2	FALSE	TRUE	TRUE	None	None	-1	8879	TECRL	702981
chr4	64862136	64865161	ERV_2983961_ERV24_Prim_int	TRUE	TRUE	TRUE	None	None	-1	3025	TECRL	276854
chr4	65007748	65013814	ERV_2984018_HERVK11_int,MER11A	TRUE	TRUE	TRUE	None	None	-1	6066	TECRL	128201
chr4	65428353	65435501	ERV_2842720_HERVK9_int,MER9a3	TRUE	TRUE	TRUE	None	None	-1	7148	TECRL	153175
chr4	65488736	65491309	ERV_2984228_HERVK22_int,LTR22A	FALSE	TRUE	TRUE	None	None	-1	2573	TECRL	213558
chr4	65537790	65544259	ERV_2984255_MLT2A1,HERVL_int	FALSE	TRUE	TRUE	None	None	-1	6469	LINC02232	235739
chr4	65578398	65585234	ERV_2984270_HUERS-P3_int,LTR9C	TRUE	TRUE	TRUE	None	None	-1	6836	LINC02232	194764
chr4	66673446	66681399	ERV_2843735_HERVL_int,MLT2A2	FALSE	TRUE	TRUE	None	None	-1	7953	EPHA5-AS1	114342
chr4	68140211	68149093	ERV_2985439_LTR12C,HERV9NC_int	FALSE	TRUE	TRUE	None	None	-1	8882	LOC101927237	133929
chr4	68896664	68903298	ERV_2845586_LTR7,HERVH_int	TRUE	TRUE	TRUE	None	None	-1	6634	TMPRSS11F	15617
chr4	69435266	69447911	ERV_2846008_HERVH48_int,MER48	TRUE	TRUE	TRUE	None	None	-1	12645	UGT2B17	1021
chr4	69463709	69469223	ERV_2846021_HERVK_int,LTR5B,LTR5A	TRUE	TRUE	TRUE	None	None	-1	5514	UGT2B17	29464
chr4	69537460	69543188	ERV_2846057_HERVH48_int,MER48	TRUE	TRUE	TRUE	None	None	-1	5728	UGT2B15	1090
chr4	69610304	69616956	ERV_2986209_LTR3B,HERVK3_int	TRUE	TRUE	TRUE	None	None	-1	6652	UGT2B10	64755
chr4	69667028	69671403	ERV_2846126_HERV30_int,LTR30	TRUE	TRUE	TRUE	None	None	-1	4375	UGT2B10	10308
chr4	69766763	69773515	ERV_2986275_HERV3_int,LTR76	TRUE	TRUE	TRUE	None	None	-1	6752	UGT2A3	20665
chr4	69923381	69930516	ERV_2846319_HERV3_int,LTR76	TRUE	TRUE	TRUE	None	None	-1	7135	UGT2B7	13535
chr4	70086247	70091089	ERV_2986403_HERV30_int,LTR30	TRUE	TRUE	TRUE	None	None	-1	4842	LOC105377267	3762
chr4	70132658	70138387	ERV_2846455_HERV30_int,LTR30	FALSE	TRUE	TRUE	None	None	-1	5729	UGT2B28	7805
chr4	70241620	70247359	ERV_2846529_HERV30_int,LTR30	TRUE	TRUE	TRUE	None	None	-1	5739	UGT2B28	80852
chr4	70394085	70400293	ERV_2846625_HERVL_int	FALSE	TRUE	TRUE	None	None	-1	6208	UGT2B4	2353
chr4	70688756	70698822	ERV_2986631_HERV3_int,LTR76	TRUE	TRUE	TRUE	None	None	-1	10066	SULT1E1	8107
chr4	71898774	71902566	ERV_2847940_HERVH_int	TRUE	TRUE	TRUE	None	None	-1	3792	DCK	2143
chr4	72671578	72676094	ERV_2987854_HERVK22_int,LTR22A	TRUE	TRUE	TRUE	None	None	-1	4516	GC	341
chr4	73791293	73798903	ERV_2988401_LTR17,HERV17_int	FALSE	TRUE	TRUE	None	None	-1	7610	COX18	119175
chr4	74222863	74235989	ERV_2849795_HERVK9_int,MER9a3	TRUE	TRUE	TRUE	None	None	-1	13126	ALB	34014
chr4	74531173	74537581	ERV_2988826_LTR13,HERVK13_int	TRUE	TRUE	TRUE	None	None	-1	6408	RASSF6	44825
chr4	74815124	74819942	ERV_2988969_MER11B,HERVK11_int	TRUE	TRUE	TRUE	None	None	-1	4818	PF4	26585
chr4	74948435	74959332	ERV_2850328_MER41C,PRIMA41_int	FALSE	TRUE	TRUE	rs9131	NAN	-1	10897	CXCL2	3424
chr4	75299232	75306448	ERV_2989235_HERV4_I_int,MER51A	TRUE	TRUE	TRUE	None	None	-1	7216	AREG	4404
chr4	76963685	76972375	ERV_2990214_LTR12C,HERV9NC_int	TRUE	TRUE	TRUE	None	None	-1	8690	CXCL11	6462
chr4	78253950	78263917	ERV_2991119_LTR10B2,HERVIP10B3_int	TRUE	TRUE	TRUE	None	None	-1	9967	CCNG2	162737
chr4	78313436	78321358	ERV_2991138_LTR3,HERVK3_int	TRUE	TRUE	TRUE	None	None	-1	7922	CXCL13	111548
chr4	78551702	78558316	ERV_2991251_HERVL18_int,LTR18C	FALSE	TRUE	FALSE	None	None	-1	6614	CXCL13	18714
chr4	79634996	79640881	ERV_2991944_LTR7,HERVH_int	TRUE	TRUE	TRUE	None	None	-1	5885	LINC01094	29341
chr4	80475124	80480882	ERV_2992441_LTR7,HERVH_int	FALSE	TRUE	TRUE	None	None	-1	5758	LINC00989	22490
chr4	81095669	81101889	ERV_2992706_MLT2A1,HERVL_int	FALSE	TRUE	TRUE	rs1458038	Extremely|Overweight|Body Mass Index	22974	6220	PRDM8	4534
chr4	81714670	81720195	ERV_2993004_ERVL-E_int	FALSE	TRUE	TRUE	None	None	-1	5525	CFAP299	170240
chr4	83394470	83401211	ERV_2857390_LTR17,HERV17_int	TRUE	FALSE	TRUE	None	None	-1	6741	TMEM150C	3117
chr4	84123937	84128857	ERV_2858207_HERVFH19_int	TRUE	TRUE	TRUE	None	None	-1	4920	COQ2	56119
chr4	84426121	84431717	ERV_2994779_HERVH48_int,MER48	TRUE	TRUE	TRUE	None	None	-1	5596	ABRAXAS1	19868
chr4	86046600	86050385	ERV_2995782_HERVK22_int,LTR22B1	TRUE	TRUE	TRUE	None	None	-1	3785	WDFY3-AS2	116704
chr4	86273279	86276579	ERV_2995885_LTR17,HERV17_int	FALSE	TRUE	TRUE	None	None	-1	3300	ARHGAP24	119723
chr4	87381677	87387708	ERV_2861043_HERVK9_int,MER9a3	TRUE	TRUE	TRUE	None	None	-1	6031	MAPK10	7329
chr4	87395924	87401673	ERV_2861060_LTR7,HERVH_int	FALSE	TRUE	TRUE	None	None	-1	5749	MAPK10	21576
chr4	88323258	88329947	ERV_2997122_HERVK14_int,LTR14B	TRUE	TRUE	TRUE	None	None	-1	6689	HSD17B11	10918
chr4	88838903	88847173	ERV_2862405_LTR7,HERVH_int	TRUE	TRUE	TRUE	rs6532023	NAN	-1	8270	SPP1	49628
chr4	88857074	88858699	ERV_2997502_LTR7,HERVH_int	FALSE	TRUE	FALSE	None	None	-1	1625	SPP1	38102
chr4	89073479	89076700	ERV_2997631_LTR7,HERVH_int,LTR7B	FALSE	TRUE	TRUE	rs3114018	Coronary Artery Disease|Sudden Cardiac Arrest	57329	3221	ABCG2	6312
chr4	89265314	89270364	ERV_2997777_LTR7,HERVH_int	TRUE	TRUE	TRUE	None	None	-1	5050	PPM1K-DT	2505
chr4	89363891	89374371	ERV_2862989_HERV4_I_int,MER51A	FALSE	TRUE	TRUE	None	None	-1	10480	HERC6	358
chr4	89987933	89990650	ERV_2863504_MER57A_int	TRUE	TRUE	TRUE	None	None	-1	2717	FAM13A	9597
chr4	90885944	90891582	ERV_2998774_LTR7,HERVH_int	TRUE	TRUE	TRUE	None	None	-1	5638	MMRN1	10179
chr4	91371172	91378000	ERV_2999012_MER52_int	TRUE	TRUE	TRUE	None	None	-1	6828	CCSER1	221819
chr4	92010641	92018230	ERV_2999352_HERVE_a_int	TRUE	TRUE	TRUE	None	None	-1	7589	CCSER1	307486
chr4	92101834	92108177	ERV_2999388_MER9a1,HERVK9_int	TRUE	TRUE	TRUE	None	None	-1	6343	CCSER1	398679
chr4	92545770	92550411	ERV_2865441_HERVH_int	TRUE	TRUE	TRUE	None	None	-1	4641	CCSER1	22400
chr4	92575753	92581719	ERV_2999607_LTR7,HERVH_int	TRUE	TRUE	TRUE	None	None	-1	5966	CCSER1	52383
chr4	92617305	92623154	ERV_2999627_HERVK9_int,MER9a3	TRUE	TRUE	TRUE	None	None	-1	5849	CCSER1	93935
chr4	92809864	92816574	ERV_2865597_MLT2A1,HERVL_int	FALSE	TRUE	FALSE	None	None	-1	6710	CCSER1	286494
chr4	92878187	92882120	ERV_2865650_MLT2B1,ERVL-B4_int	FALSE	TRUE	TRUE	None	None	-1	3933	LNCPRESS2	301528
chr4	93192643	93198799	ERV_2999896_LTR7,HERVH_int	TRUE	TRUE	TRUE	None	None	-1	6156	LNCPRESS2	5810
chr4	93360105	93365831	ERV_2999983_LTR7,HERVH_int	TRUE	TRUE	TRUE	None	None	-1	5726	GRID2	140282
chr4	95005798	95011070	ERV_3000907_LTR7,HERVH_int	TRUE	TRUE	TRUE	None	None	-1	5272	LOC101929210	27900
chr4	95070547	95080678	ERV_2867299_HERVL_int	FALSE	TRUE	TRUE	None	None	-1	10131	LOC101929210	41708
chr4	95214448	95219734	ERV_3001054_HERVH_int,LTR7B	TRUE	TRUE	TRUE	None	None	-1	5286	HPGDS	49
chr4	95304076	95310426	ERV_3001113_LTR7,HERVH_int	TRUE	TRUE	TRUE	None	None	-1	6350	HPGDS	40089
chr4	97846256	97852129	ERV_2869475_HERVL_int,MLT2A1	FALSE	TRUE	FALSE	None	None	-1	5873	LINC02267	106690
chr4	98018057	98023769	ERV_3002578_HERVK9_int,MER9a3	TRUE	TRUE	TRUE	None	None	-1	5712	STPG2-AS1	264307
chr4	98058143	98061231	ERV_3002597_LTR7,HERVH_int	FALSE	TRUE	TRUE	None	None	-1	3088	STPG2-AS1	226845
chr4	98300835	98306171	ERV_2869786_MLT2A1,HERVL_int	FALSE	TRUE	TRUE	None	None	-1	5336	STPG2-AS1	18095
chr4	98619279	98625380	ERV_3002864_HERVL_int,MLT2A1	FALSE	TRUE	TRUE	None	None	-1	6101	STPG2	145358
chr4	99586064	99588526	ERV_3003360_HERVL18_int,LTR18A	TRUE	TRUE	FALSE	None	None	-1	2462	LOC105377342	362
chr4	99935071	99942659	ERV_3003602_HERVIP10B3_int	TRUE	TRUE	TRUE	None	None	-1	7588	MIR3684	16460
chr4	100108285	100112700	ERV_3003718_HERVK9_int,MER9a3	TRUE	TRUE	TRUE	None	None	-1	4415	ADH6	11095
chr4	100113403	100120261	ERV_3003719_HERVL_int,MLT2A2	FALSE	TRUE	TRUE	None	None	-1	6858	ADH6	3534
chr4	100288212	100294285	ERV_2871447_HERVK9_int,MER9a3	TRUE	TRUE	TRUE	None	None	-1	6073	ADH1C	14309
chr4	100407545	100413281	ERV_3003876_HERVK9_int,MER9a3	TRUE	TRUE	TRUE	rs17029173	NAN	-1	5736	C4orf17	18896
chr4	100948219	100954777	ERV_3004198_HERVL_int,MLT2A2	FALSE	TRUE	FALSE	None	None	-1	6558	H2AZ1-DT	10643
chr4	101912850	101918649	ERV_3004713_LTR7,HERVH_int	FALSE	TRUE	TRUE	None	None	-1	5799	PPP3CA	25925
chr4	102536219	102541454	ERV_3005023_MLT2A1,HERVL_int	FALSE	TRUE	FALSE	None	None	-1	5235	BANK1	170309
chr4	102552702	102558883	ERV_3005034_HERV9NC_int	TRUE	TRUE	TRUE	None	None	-1	6181	BANK1	152880
chr4	102823884	102828344	ERV_3005186_MER9a1,HERVK9_int	TRUE	TRUE	TRUE	rs13126505	NAN	-1	4460	BANK1	93346
chr4	103155325	103167311	ERV_2873724_LTR12C,HERV9NC_int	TRUE	TRUE	TRUE	None	None	-1	11986	SLC39A8	4886
chr4	103315412	103318538	ERV_2873857_MLT2A1,HERVL_int	FALSE	TRUE	FALSE	None	None	-1	3126	LOC105377621	21220
chr4	103663055	103668723	ERV_3005596_HERVL_int,MLT2A2	FALSE	TRUE	FALSE	rs7665090	NAN	-1	5668	MANBA	19070
chr4	104474927	104480664	ERV_3006067_HERVH_int,LTR7Y	TRUE	TRUE	TRUE	None	None	-1	5737	TACR3	26523
chr4	104862425	104868194	ERV_2875079_LTR7,HERVH_int	TRUE	TRUE	TRUE	None	None	-1	5769	TACR3	221283
chr4	104892030	104900358	ERV_2875093_HERV4_I_int,MER51A	FALSE	TRUE	TRUE	None	None	-1	8328	TACR3	250888
chr4	106408946	106410371	ERV_2876293_LTR17,HERV17_int	FALSE	TRUE	TRUE	None	None	-1	1425	PPA2	13719
chr4	107030994	107035830	ERV_2876769_HERVK22_int,LTR22C0	TRUE	TRUE	TRUE	None	None	-1	4836	TBCK	73075
chr4	108211736	108217035	ERV_3007856_LTR7,HERVH_int	FALSE	TRUE	TRUE	None	None	-1	5299	DKK2	254266
chr4	108249162	108255950	ERV_2877731_HERVK14_int,LTR14B	TRUE	TRUE	TRUE	None	None	-1	6788	PAPSS1	278871
chr4	108300691	108309721	ERV_2877775_HERVI_int,LTR10D	FALSE	TRUE	TRUE	None	None	-1	9030	PAPSS1	225100
chr4	108643945	108652552	ERV_3008048_MLT2A1,HERVL_int	FALSE	TRUE	FALSE	None	None	-1	8607	PAPSS1	2555
chr4	108654435	108662694	ERV_2878062_PABL_B_int,PABL_B	TRUE	TRUE	TRUE	None	None	-1	8259	PAPSS1	13045
chr4	108659343	108661980	ERV_2878063_PABL_B_int	FALSE	TRUE	TRUE	None	None	-1	2637	PAPSS1	17953
chr4	109631305	109636007	ERV_2878956_LTR7,HERVH_int	TRUE	TRUE	TRUE	None	None	-1	4702	ETNPPL	27201
chr4	110233963	110241936	ERV_2879481_LTR27D,MER52_int	TRUE	TRUE	TRUE	None	None	-1	7973	COL25A1-DT	3328
chr4	110777067	110781093	ERV_3009356_HERVK11D_int,MER11D	TRUE	TRUE	TRUE	None	None	-1	4026	RRH	10969
chr4	111200030	111205611	ERV_3009626_LTR17,HERV17_int	TRUE	TRUE	TRUE	None	None	-1	5581	ELOVL6	80259
chr4	113128217	113131694	ERV_2881894_LTR12_,HERV9N_int	FALSE	TRUE	TRUE	None	None	-1	3477	FAM241A	11805
chr4	113386046	113390270	ERV_3010797_MLT2A1,HERVL_int	FALSE	TRUE	FALSE	None	None	-1	4224	ALPK1	22269
chr4	114967998	114972661	ERV_2883490_HERV17_int	FALSE	TRUE	TRUE	None	None	-1	4663	ARSJ	67195
chr4	115509347	115517486	ERV_3012050_HERV1_LTRc,HERV1_I_int	TRUE	TRUE	TRUE	None	None	-1	8139	UGT8	2071
chr4	115668636	115672931	ERV_2883984_MLT2A1,HERVL_int	FALSE	TRUE	TRUE	None	None	-1	4295	UGT8	69255
chr4	116896856	116902390	ERV_3012620_LTR7,HERVH_int	TRUE	TRUE	TRUE	None	None	-1	5534	MIR1973	318490
chr4	116936089	116941781	ERV_2884967_HERV3_int,LTR76	FALSE	TRUE	TRUE	None	None	-1	5692	MIR1973	279099
chr4	118037562	118039827	ERV_3013158_MER52_int	FALSE	TRUE	TRUE	None	None	-1	2265	TRAM1L1	30830
chr4	118173263	118178956	ERV_2885898_LTR7,HERVH_int	FALSE	TRUE	TRUE	None	None	-1	5693	LINC02262	56796
chr4	118520420	118524889	ERV_3013387_LTR7,HERVH_int	TRUE	TRUE	TRUE	None	None	-1	4469	LINC01378	89838
chr4	120914819	120920829	ERV_2888120_LTR7,HERVH_int	TRUE	TRUE	TRUE	None	None	-1	6010	LINC02502	29371
chr4	123871348	123876186	ERV_3016410_HERVL32_int	FALSE	TRUE	FALSE	None	None	-1	4838	NUDT6	27225
chr4	125392230	125398228	ERV_2891688_MLT2A1,HERVL_int	FALSE	TRUE	TRUE	None	None	-1	5998	LINC02516	22868
chr4	126482775	126488629	ERV_3017825_LTR7,HERVH_int	TRUE	TRUE	TRUE	None	None	-1	5854	MIR2054	54313
chr4	127051904	127056289	ERV_2893027_HERVK9_int,MER9a3	TRUE	TRUE	TRUE	None	None	-1	4385	MIR2054	623442
chr4	127066339	127071728	ERV_3018088_HERVH_int,LTR7Y	TRUE	TRUE	TRUE	None	None	-1	5389	MIR2054	637877
chr4	127107346	127115021	ERV_3018101_HERVL_int,MLT2A2	FALSE	TRUE	TRUE	None	None	-1	7675	MIR2054	678884
chr4	128192593	128198628	ERV_3018597_HERVK9_int,MER9a3	TRUE	TRUE	TRUE	None	None	-1	6035	INTU	355483
chr4	128432193	128438266	ERV_3018703_LTR7,HERVH_int	TRUE	TRUE	TRUE	rs2203374	NAN	-1	6073	INTU	115845
chr4	129562049	129567790	ERV_3019504_LTR7,HERVH_int	TRUE	TRUE	TRUE	None	None	-1	5741	LINC02615	121496
chr4	131688564	131694429	ERV_2896801_LTR7,HERVH_int	FALSE	TRUE	TRUE	None	None	-1	5865	LINC02479	379338
chr4	131764495	131769918	ERV_3020683_HERV9_int	TRUE	TRUE	TRUE	None	None	-1	5423	LINC02479	455269
chr4	131772994	131779353	ERV_2896854_PABL_B_int	TRUE	TRUE	TRUE	None	None	-1	6359	LINC02479	463768
chr4	131862915	131866667	ERV_2896920_HERVK9_int	TRUE	TRUE	TRUE	None	None	-1	3752	LINC02479	553689
chr4	131931797	131933089	ERV_2896966_HERVH_int	TRUE	TRUE	TRUE	None	None	-1	1292	LINC02479	622571
chr4	132587148	132589997	ERV_2897467_LTR7,HERVH_int	TRUE	TRUE	TRUE	None	None	-1	2849	SNHG27	95995
chr4	133005349	133015482	ERV_3021245_HERVL_int,MLT2A2	FALSE	TRUE	TRUE	None	None	-1	10133	SNHG27	292712
chr4	133028673	133036112	ERV_3021252_MLT2A1,HERVL_int	FALSE	TRUE	TRUE	None	None	-1	7439	SNHG27	316036
chr4	133039333	133045048	ERV_2897874_LTR7,HERVH_int	TRUE	TRUE	TRUE	None	None	-1	5715	SNHG27	326696
chr4	133272217	133278557	ERV_3021338_MLT2A1,HERVL_int	FALSE	TRUE	FALSE	None	None	-1	6340	LINC01256	233686
chr4	133803455	133810318	ERV_2898398_LTR17,HERV17_int	FALSE	TRUE	TRUE	None	None	-1	6863	LINC01256	203797
chr4	134184734	134190062	ERV_3021706_LTR7,HERVH_int	FALSE	TRUE	TRUE	None	None	-1	5328	PCDH10	68879
chr4	134452487	134455791	ERV_3021827_LTR7,HERVH_int,LTR7A	TRUE	TRUE	TRUE	None	None	-1	3304	PCDH10	336632
chr4	134505192	134514066	ERV_2898914_LTR1D1,MER52_int	TRUE	TRUE	TRUE	None	None	-1	8874	PCDH10	389337
chr4	134525095	134530277	ERV_3021865_HERVL_int,MLT2A1	FALSE	TRUE	TRUE	None	None	-1	5182	PCDH10	409240
chr4	134868171	134875843	ERV_3022023_HERVP71A_int,LTR71B	TRUE	TRUE	TRUE	None	None	-1	7672	PABPC4L	241644
chr4	134911636	134918277	ERV_3022035_LTR22E,HERVK22_int	TRUE	TRUE	TRUE	None	None	-1	6641	PABPC4L	199210
chr4	134933367	134939547	ERV_2899170_LTR7,HERVH_int	TRUE	TRUE	TRUE	None	None	-1	6180	PABPC4L	177940
chr4	135599092	135604716	ERV_3022340_LTR7,HERVH_int	FALSE	TRUE	TRUE	None	None	-1	5624	LINC02462	132433
chr4	136088590	136094284	ERV_3022495_LTR7,HERVH_int	TRUE	TRUE	TRUE	None	None	-1	5694	LINC02485	43876
chr4	136325103	136338343	ERV_2900252_MLT2A1,HERVL_int	FALSE	TRUE	FALSE	None	None	-1	13240	LINC02485	280389
chr4	136327015	136333655	ERV_2900253_HERVK22_int,LTR22B1	TRUE	TRUE	TRUE	None	None	-1	6640	LINC02485	282301
chr4	136877318	136881710	ERV_3022815_HERVK9_int	TRUE	TRUE	TRUE	None	None	-1	4392	LINC00613	42483
chr4	137531436	137539916	ERV_2901225_HERVH_int,LTR7B	TRUE	TRUE	TRUE	None	None	-1	8480	LINC02511	177140
chr4	138399914	138407735	ERV_2901821_HERVE_a_int	TRUE	TRUE	TRUE	None	None	-1	7821	PCDH18	32336
chr4	139542941	139548353	ERV_3024021_LTR17,HERV17_int	TRUE	TRUE	TRUE	None	None	-1	5412	LOC105377448	192757
chr4	139848990	139854697	ERV_2903000_LTR7,HERVH_int	TRUE	TRUE	TRUE	None	None	-1	5707	NOCT	82237
chr4	140079130	140080832	ERV_3024380_LTR7,HERVH_int	FALSE	TRUE	TRUE	None	None	-1	1702	ELF2	19242
chr4	141135429	141140354	ERV_2904325_LTR7,HERVH_int	TRUE	TRUE	TRUE	None	None	-1	4925	SCOC	38107
chr4	142749880	142763936	ERV_2905696_LTR24,ERV24_Prim_int	FALSE	TRUE	TRUE	None	None	-1	14056	IL15	94740
chr4	144098719	144101644	ERV_3026710_HERVP71A_int	TRUE	TRUE	TRUE	None	None	-1	2925	LOC105377623	2832
chr4	146619975	146624656	ERV_2908732_LTR7,HERVH_int	TRUE	TRUE	TRUE	None	None	-1	4681	C4orf51	23301
chr4	146753764	146759654	ERV_2908830_LTR7,HERVH_int	FALSE	TRUE	TRUE	None	None	-1	5890	ZNF827	80876
chr4	147447297	147451711	ERV_2909432_HERVE_int,LTR2C	TRUE	TRUE	TRUE	None	None	-1	4414	SLC10A7	4174
chr4	149959894	149968613	ERV_2911404_MLT2A1,HERVL_int	FALSE	TRUE	TRUE	None	None	-1	8719	LOC105377480	96364
chr4	150023756	150029631	ERV_2911432_ERV24B_Prim_int	FALSE	TRUE	TRUE	None	None	-1	5875	LINC02355	45815
chr4	150435827	150439158	ERV_2911765_HERVL_int,MLT2A2	FALSE	TRUE	FALSE	None	None	-1	3331	IQCM	88075
chr4	152734039	152739385	ERV_3031643_LTR7,HERVH_int	TRUE	TRUE	TRUE	None	None	-1	5346	GATB	51864
chr4	153662507	153668327	ERV_3032215_HERVH_int,LTR7Y	FALSE	TRUE	TRUE	None	None	-1	5820	TIGD4	22178
chr4	154609520	154615581	ERV_3032897_HERVK9_int,MER9a3	TRUE	TRUE	TRUE	None	None	-1	6061	LOC100419170	7182
chr4	154977698	154984962	ERV_2915997_LTR7C,HERVH_int	TRUE	TRUE	TRUE	None	None	-1	7264	DCHS2	167931
chr4	155758020	155760807	ERV_3033480_HERVK22_int	TRUE	TRUE	TRUE	None	None	-1	2787	RBM46	8055
chr4	155839481	155845741	ERV_3033523_LTR7,HERVH_int	FALSE	TRUE	TRUE	None	None	-1	6260	RBM46	89516
chr4	156029430	156035389	ERV_3033624_LTR7,HERVH_int	TRUE	TRUE	TRUE	None	None	-1	5959	NPY2R	94398
chr4	157025074	157030467	ERV_3034200_LTR7,HERVH_int	FALSE	TRUE	TRUE	None	None	-1	5393	CTSO	150056
chr4	157409806	157413479	ERV_2918016_MLT2A1,HERVL_int	FALSE	TRUE	TRUE	None	None	-1	3673	PDGFC	268126
chr4	157521348	157527214	ERV_2918104_LTR7,HERVH_int	TRUE	TRUE	TRUE	None	None	-1	5866	PDGFC	154391
chr4	158325327	158329345	ERV_3034851_HERVL_int,MLT2A2	FALSE	TRUE	FALSE	None	None	-1	4018	GRIA2	38100
chr4	158651439	158655322	ERV_3035031_MLT2A1,HERVL_int	FALSE	TRUE	FALSE	None	None	-1	3883	LINC02433	154133
chr4	159213935	159220207	ERV_2919447_HERVK22_int,LTR22C0	TRUE	TRUE	TRUE	None	None	-1	6272	TMEM144	37367
chr4	159578476	159586993	ERV_2919726_HERV9NC_int,LTR12D	TRUE	TRUE	TRUE	rs8396	NAN	-1	8517	C4orf46	833
chr4	160486657	160497244	ERV_3036128_ERV24_Prim_int	TRUE	TRUE	TRUE	None	None	-1	10587	LINC02233	90410
chr4	161033754	161040590	ERV_2920873_HERVL_int,MLT2A2	FALSE	TRUE	TRUE	None	None	-1	6836	LINC02233	334818
chr4	161191764	161197414	ERV_2920963_HERVL_int,MLT2A2	FALSE	TRUE	TRUE	None	None	-1	5650	LINC02233	492828
chr4	161579938	161582093	ERV_2921236_LTR5_Hs,HERVK_int	FALSE	FALSE	TRUE	None	None	-1	2155	FSTL5	722950
chr4	163630334	163635908	ERV_2923025_LTR7,HERVH_int	TRUE	TRUE	TRUE	None	None	-1	5574	MIR4454	378817
chr4	164014322	164019074	ERV_2923323_HERVH_int,LTR7B	TRUE	TRUE	TRUE	None	None	-1	4752	MIR4454	458
chr4	164021089	164025082	ERV_3037836_LTR7,HERVH_int	FALSE	TRUE	TRUE	None	None	-1	3993	MIR4454	6309
chr4	164093498	164101237	ERV_2923383_HUERS-P3_int	TRUE	TRUE	TRUE	None	None	-1	7739	NAF1	5456
chr4	164109259	164116250	ERV_3037876_HUERS-P3_int	FALSE	TRUE	TRUE	None	None	-1	6991	NAF1	21217
chr4	164346973	164350056	ERV_2923589_LTR12,HERV9N_int	FALSE	TRUE	TRUE	None	None	-1	3083	TKTL2	42190
chr4	165609564	165613693	ERV_2924704_HERVL_int	FALSE	TRUE	TRUE	None	None	-1	4129	SMIM31	61589
chr4	165661531	165674409	ERV_2924748_HERVK11_int,MER11A	TRUE	TRUE	TRUE	None	None	-1	12878	SMIM31	873
chr4	165911535	165924068	ERV_2925064_LTR5_Hs,HERVK_int	TRUE	TRUE	TRUE	rs4691139	NAN	-1	12533	TRIM61	12726
chr4	167441852	167447596	ERV_2926306_LTR7,HERVH_int	TRUE	TRUE	TRUE	None	None	-1	5744	SPOCK3	206938
chr4	167637276	167643218	ERV_2926441_LTR7,HERVH_int	TRUE	TRUE	TRUE	None	None	-1	5942	SPOCK3	11316
chr4	168338036	168344937	ERV_2927029_HUERS-P3_int	FALSE	TRUE	TRUE	None	None	-1	6901	SPOCK3	182295
chr4	168357217	168362363	ERV_3040100_LTR7,HERVH_int	TRUE	TRUE	TRUE	None	None	-1	5146	SPOCK3	201476
chr4	168797463	168803182	ERV_2927368_LTR7,HERVH_int	FALSE	TRUE	TRUE	None	None	-1	5719	ANXA10	210505
chr4	168844002	168849791	ERV_2927403_LTR7,HERVH_int	TRUE	TRUE	TRUE	None	None	-1	5789	ANXA10	163896
chr4	170237702	170248793	ERV_2928621_MLT2A1,HERVL_int	FALSE	TRUE	FALSE	None	None	-1	11091	SH3RF1	45595
chr4	171037581	171043318	ERV_2929330_LTR7,HERVH_int	TRUE	TRUE	TRUE	None	None	-1	5737	AADAT	26043
chr4	171047503	171055034	ERV_3041619_LTR14C,HERVK14C_int	TRUE	TRUE	TRUE	rs11726248	NAN	-1	7531	AADAT	35965
chr4	171111344	171118255	ERV_3041661_LTR17,HERV17_int	FALSE	TRUE	TRUE	None	None	-1	6911	LINC01612	29486
chr4	171598847	171603487	ERV_2929706_LTR7,HERVH_int	TRUE	TRUE	TRUE	None	None	-1	4640	LINC02382	60132
chr4	171607723	171611763	ERV_2929711_HERVE_int,LTR2C	TRUE	TRUE	FALSE	None	None	-1	4040	LINC02382	51856
chr4	172907257	172911283	ERV_3042518_LTR7,HERVH_int	TRUE	TRUE	TRUE	None	None	-1	4026	LOC441052	172499
chr4	173291803	173297917	ERV_3042714_HERV9NC_int	TRUE	TRUE	TRUE	None	None	-1	6114	GALNTL6-AS1	253165
chr4	173876811	173883480	ERV_3043043_LTR7,HERVH_int	FALSE	TRUE	TRUE	None	None	-1	6669	GALNTL6	85899
chr4	175900348	175914680	ERV_3044115_MLT2A1,HERVL_int	FALSE	TRUE	TRUE	None	None	-1	14332	ADAM29	1017
chr4	175905674	175911254	ERV_3044118_HERVK9_int	TRUE	TRUE	TRUE	None	None	-1	5580	ADAM29	6343
chr4	176365399	176372985	ERV_3044324_MER41C,PRIMA41_int	TRUE	TRUE	TRUE	None	None	-1	7586	GPM6A	181102
chr4	176382318	176388339	ERV_3044332_LTR7,HERVH_int	TRUE	TRUE	TRUE	None	None	-1	6021	GPM6A	165748
chr4	177215388	177221527	ERV_3044779_LTR7,HERVH_int	TRUE	TRUE	TRUE	None	None	-1	6139	SPCS3	19589
chr4	177264891	177271920	ERV_2934178_HERVK9_int,MER9a3	TRUE	TRUE	TRUE	None	None	-1	7029	SPCS3	11495
chr4	179057696	179064286	ERV_2935599_HERVL18_int,LTR18A	FALSE	TRUE	FALSE	None	None	-1	6590	LINC01098	145792
chr4	179128274	179134522	ERV_2935653_LTR7,HERVH_int	FALSE	TRUE	TRUE	None	None	-1	6248	LINC01098	216370
chr4	180087630	180091722	ERV_3046294_LTR7,HERVH_int	FALSE	TRUE	TRUE	None	None	-1	4092	LINC01098	1175726
chr4	180324672	180330448	ERV_2936594_LTR7,HERVH_int	FALSE	TRUE	TRUE	None	None	-1	5776	LINC01098	1412768
chr4	180641678	180648049	ERV_2936854_LTR7,HERVH_int	FALSE	TRUE	TRUE	None	None	-1	6371	LINC00290	1337192
chr4	183735463	183740072	ERV_2939276_HERVH_int,LTR7Y	TRUE	TRUE	TRUE	None	None	-1	4609	TENM3	11286
chr4	183920546	183925577	ERV_2939472_LTR17,HERV17_int	TRUE	TRUE	TRUE	None	None	-1	5031	FAM92A1P2	33240
chr4	185656858	185663783	ERV_2941078_HERV9NC_int,LTR12C	FALSE	TRUE	TRUE	None	None	-1	6925	CENPU	1608
chr4	185836642	185841635	ERV_3049704_HERV9_int	TRUE	TRUE	TRUE	None	None	-1	4993	LINC01093	16027
chr4	185965944	185972840	ERV_3049799_MER9a1,HERVK9_int	TRUE	TRUE	TRUE	None	None	-1	6896	LINC02436	209
chr4	186965177	186970826	ERV_3050431_LTR7,HERVH_int	TRUE	TRUE	TRUE	None	None	-1	5649	TLR3	19482
chr4	187163110	187168757	ERV_3050555_LTR7,HERVH_int	FALSE	TRUE	TRUE	rs3733402	NAN	-1	5647	KLKB1	16515
chr4	190400693	190406559	ERV_3052360_LTR7,HERVH_int	TRUE	TRUE	TRUE	None	None	-1	5866	LINC01262	174200
chr4	190847056	190853010	ERV_2945474_LTR7,HERVH_int	TRUE	TRUE	TRUE	None	None	-1	5954	FRG1	9016
chr4	190906159	190914286	ERV_3052584_PRIMA41_int	FALSE	TRUE	TRUE	None	None	-1	8127	FRG1	21812
chr4	191027414	191034701	ERV_3052630_HERVK_int,LTR5B	TRUE	TRUE	TRUE	None	None	-1	7287	DBET	38395
chr5	242311	249914	ERV_3052794_HERVK9_int,MER9a3	TRUE	TRUE	TRUE	None	None	-1	7603	SDHA	14886
chr5	702586	708616	ERV_3053047_HERVH_int,LTR7B	TRUE	TRUE	TRUE	None	None	-1	6030	ZDHHC11B	1853
chr5	1577977	1587651	ERV_3206180_HERVK9_int,MER9a3	TRUE	TRUE	TRUE	None	None	-1	9674	LOC728613	10020
chr5	2243690	2246648	ERV_3053987_HERVL_int,MLT2A2	FALSE	TRUE	FALSE	None	None	-1	2958	LOC100506858	57185
chr5	3941994	3954321	ERV_3207102_HERVL_int,MLT2A1,MLT2A2	FALSE	TRUE	TRUE	None	None	-1	12327	IRX1	340477
chr5	5515636	5521277	ERV_3056226_LTR7,HERVH_int	TRUE	TRUE	TRUE	None	None	-1	5641	ICE1	25303
chr5	7055856	7063445	ERV_3208576_HERVH_int	TRUE	TRUE	TRUE	None	None	-1	7589	MIR4278	227822
chr5	7262450	7269451	ERV_3057597_LTR7,HERVH_int	TRUE	TRUE	TRUE	rs4537030	Thyroid|Thyroid-Related Traits|Differences	89071	7001	LOC442132	31991
chr5	8738455	8740383	ERV_3209476_HERVL_int	FALSE	TRUE	FALSE	None	None	-1	1928	LINC02199	99460
chr5	8998484	9009382	ERV_3209590_LTR7,HERVH_int	TRUE	TRUE	TRUE	None	None	-1	10898	SEMA5A	25762
chr5	10716496	10722610	ERV_3060208_MLT2A1,HERVL_int	FALSE	TRUE	FALSE	rs267939	NAN	-1	6114	DAP	43269
chr5	10720223	10722217	ERV_3060209_HERVL_int	FALSE	TRUE	FALSE	None	None	-1	1994	DAP	41123
chr5	12490324	12494627	ERV_3061637_HERVH_int,LTR7Y	TRUE	TRUE	TRUE	None	None	-1	4303	LINC01194	80341
chr5	12663720	12668468	ERV_3211482_LTR7,HERVH_int	TRUE	TRUE	TRUE	None	None	-1	4748	LINC01194	93500
chr5	12853764	12857094	ERV_3061910_HERV9N_int	TRUE	TRUE	TRUE	None	None	-1	3330	LINC02220	20489
chr5	12916520	12921507	ERV_3211603_HERVL_int	FALSE	TRUE	TRUE	None	None	-1	4987	LINC02220	43924
chr5	13195805	13204064	ERV_3062191_MLT2A1,HERVL_int	FALSE	TRUE	FALSE	None	None	-1	8259	LINC02220	162807
chr5	15058223	15064572	ERV_3063757_MLT2A1,HERVL_int	FALSE	TRUE	TRUE	None	None	-1	6349	LINC02149	127182
chr5	16420078	16425559	ERV_3064855_LTR7,HERVH_int	TRUE	TRUE	TRUE	None	None	-1	5481	LINC02150	21133
chr5	18535320	18539536	ERV_3066787_LTR7,HERVH_int	FALSE	TRUE	TRUE	None	None	-1	4216	LINC02223	604722
chr5	18539530	18544137	ERV_3066788_LTR7,HERVH_int	TRUE	TRUE	TRUE	None	None	-1	4607	LINC02223	608932
chr5	18668952	18674721	ERV_3214882_LTR7,HERVH_int	TRUE	TRUE	TRUE	None	None	-1	5769	LINC02223	738354
chr5	18746693	18751846	ERV_3066944_HERVL_int	FALSE	TRUE	TRUE	None	None	-1	5153	CDH18	719558
chr5	18782501	18786038	ERV_3214945_HERVK22_int,LTR22A	FALSE	TRUE	TRUE	None	None	-1	3537	CDH18	685366
chr5	19302988	19307026	ERV_3215197_HERV9_int	TRUE	TRUE	TRUE	None	None	-1	4038	CDH18	164378
chr5	19702821	19709055	ERV_3067729_HERVK9_int,MER9a3	TRUE	TRUE	TRUE	None	None	-1	6234	CDH18	183560
chr5	19755496	19761676	ERV_3215396_MLT2A1,HERVL_int	FALSE	TRUE	TRUE	None	None	-1	6180	CDH18	130885
chr5	20821027	20825533	ERV_3215838_HERVL_int,MLT2A1	FALSE	TRUE	TRUE	None	None	-1	4506	LINC02241	116775
chr5	21282579	21284406	ERV_3216055_LTR3B_,HERVK3_int	FALSE	TRUE	TRUE	None	None	-1	1827	GUSBP1	175182
chr5	22094811	22100254	ERV_3069893_LTR7,HERVH_int	TRUE	TRUE	TRUE	None	None	-1	5443	PMCHL1	42206
chr5	22930083	22935489	ERV_3070656_HERV9_int,LTR12F	FALSE	TRUE	TRUE	None	None	-1	5406	CDH12	76630
chr5	24308181	24313452	ERV_3217534_LTR14A,HERVK14_int	FALSE	TRUE	TRUE	None	None	-1	5271	C5orf17	129807
chr5	24387695	24400775	ERV_3071883_HERV9_int	TRUE	TRUE	TRUE	None	None	-1	13080	CDH10	86433
chr5	24649773	24654844	ERV_3072093_LTR3A,HERVK3_int	TRUE	TRUE	TRUE	None	None	-1	5071	CDH10	4686
chr5	26103990	26107853	ERV_3218380_MLT2A1,HERVL_int	FALSE	TRUE	FALSE	None	None	-1	3863	CDH9	772852
chr5	26560921	26564220	ERV_3073546_MLT2A1,HERVL_int	FALSE	TRUE	FALSE	None	None	-1	3299	CDH9	316485
chr5	26768923	26775735	ERV_3073712_MLT2A1,HERVL_int	FALSE	TRUE	TRUE	None	None	-1	6812	CDH9	104970
chr5	27630688	27636957	ERV_3219077_HERVL_int,MLT2A1	FALSE	TRUE	TRUE	None	None	-1	6269	PURPL	134180
chr5	27897581	27904128	ERV_3074728_MLT2A1,HERVL_int	FALSE	TRUE	TRUE	None	None	-1	6547	LINC02103	382367
chr5	28047238	28052406	ERV_3074832_HERVH_int,LTR7B	FALSE	TRUE	TRUE	None	None	-1	5168	LINC02103	234089
chr5	28122503	28124823	ERV_3219282_MLT2A1,HERVL_int	FALSE	TRUE	FALSE	None	None	-1	2320	LINC02103	161672
chr5	28445868	28451033	ERV_3075146_HERVL_int,MLT2A2	FALSE	TRUE	TRUE	None	None	-1	5165	LINC02103	158096
chr5	28501418	28510911	ERV_3219471_HERVL_int,MLT2A2	FALSE	TRUE	TRUE	None	None	-1	9493	LINC02103	213646
chr5	29390096	29396410	ERV_3075910_HERVFH21_int,LTR21C	TRUE	TRUE	TRUE	None	None	-1	6314	LINC02064	5987
chr5	29918527	29923563	ERV_3220100_LTR9,HUERS-P3_int	FALSE	TRUE	TRUE	None	None	-1	5036	LOC105374704	36317
chr5	30198291	30203993	ERV_3076563_HERV9NC_int	TRUE	TRUE	TRUE	rs13178362	NAN	-1	5702	LOC105374704	316081
chr5	30486760	30496205	ERV_3220357_LTR5_Hs,HERVK_int	TRUE	TRUE	TRUE	None	None	-1	9445	LOC105374704	604550
chr5	31585918	31600436	ERV_3220948_LTR24,ERV24_Prim_int	FALSE	TRUE	TRUE	None	None	-1	14518	C5orf22	30753
chr5	32287264	32293715	ERV_3078453_MLT2A1,HERVL_int	FALSE	TRUE	TRUE	rs4867424	NAN	-1	6451	MTMR12	25781
chr5	32552436	32558999	ERV_3221772_HERV9NC_int,LTR12D	TRUE	TRUE	TRUE	None	None	-1	6563	SUB1	26663
chr5	32658888	32669661	ERV_3221870_LTR28B,MER52_int	FALSE	TRUE	TRUE	None	None	-1	10773	NPR3	21316
chr5	34378654	34383157	ERV_3080302_MLT2A1,HERVL_int	FALSE	TRUE	TRUE	None	None	-1	4503	C1QTNF3	133825
chr5	34461063	34468642	ERV_3222904_HERVK11D_int,MER11D	TRUE	TRUE	TRUE	None	None	-1	7579	RAI14	187790
chr5	34781881	34787344	ERV_3223142_HERVK9_int,MER9a3	TRUE	TRUE	TRUE	None	None	-1	5463	RAI14	50836
chr5	35992920	36001802	ERV_3081709_PRIMA4_int,PRIMA4_LTR	FALSE	TRUE	TRUE	None	None	-1	8882	UGT3A1	1428
chr5	36328802	36333224	ERV_3224070_LTR17,HERV17_int	FALSE	TRUE	TRUE	None	None	-1	4422	RANBP3L	26798
chr5	37086488	37094370	ERV_3082646_HERVK22_int,LTR22B1	TRUE	TRUE	TRUE	None	None	-1	7882	CPLANE1	11959
chr5	37264611	37272089	ERV_3224702_MLT2A1,HERVL_int	FALSE	TRUE	TRUE	None	None	-1	7478	LOC105374727	13863
chr5	37793407	37798338	ERV_3083356_MLT2A1,HERVL_int	FALSE	TRUE	TRUE	None	None	-1	4931	GDNF	14440
chr5	39971781	39976905	ERV_3226441_MLT2A1,HERVL_int	FALSE	TRUE	FALSE	None	None	-1	5124	LINC00603	75487
chr5	40103011	40112883	ERV_3085409_HERVK11_int,MER11C	TRUE	TRUE	TRUE	None	None	-1	9872	LINC00603	49585
chr5	41659483	41665615	ERV_3227410_MLT2A1,HERVL_int	FALSE	TRUE	TRUE	None	None	-1	6132	OXCT1	64551
chr5	41993683	42000058	ERV_3227580_MLT2A1,HERVL_int	FALSE	TRUE	FALSE	None	None	-1	6375	FBXO4	51838
chr5	42114159	42117338	ERV_3087033_HERV9NC_int	TRUE	TRUE	TRUE	None	None	-1	3179	LOC101926960	38596
chr5	43315802	43320924	ERV_3228348_HERVIP10F_int	FALSE	TRUE	FALSE	None	None	-1	5122	HMGCS1	2288
chr5	43320925	43333567	ERV_3228350_LTR7C,HERVH_int	TRUE	TRUE	TRUE	None	None	-1	12642	HMGCS1	7411
chr5	43786597	43798315	ERV_3088356_LTR7,HERVH_int	FALSE	TRUE	TRUE	None	None	-1	11718	NNT	79099
chr5	44115513	44119856	ERV_3228808_HERVH_int	TRUE	TRUE	TRUE	None	None	-1	4343	FGF10	180492
chr5	44788680	44793631	ERV_3088993_HERVK9_int,MER9a2	FALSE	TRUE	TRUE	None	None	-1	4951	MRPS30	15417
chr5	44986022	44990447	ERV_3089179_HERVK9_int,MER9a2	FALSE	TRUE	TRUE	None	None	-1	4425	MRPS30	170406
chr5	45795313	45800078	ERV_3089825_MER52_int	TRUE	TRUE	TRUE	None	None	-1	4765	HCN1	98831
chr5	46000159	46010002	ERV_3229676_LTR5_Hs,HERVK_int	TRUE	TRUE	TRUE	None	None	-1	9843	HCN1	303677
chr5	49665089	49673818	ERV_3090092_LTR12C,HERV9NC_int	FALSE	TRUE	TRUE	None	None	-1	8729	EMB	18207
chr5	51600318	51606062	ERV_3091578_HERVK9_int,MER9a2	TRUE	TRUE	TRUE	None	None	-1	5744	LINC02118	260575
chr5	51693106	51699682	ERV_3091652_LTR12_,HERV9N_int	FALSE	TRUE	TRUE	rs6889746	NAN	-1	6576	LINC02118	353363
chr5	52514510	52520029	ERV_3231150_HERV30_int	TRUE	TRUE	TRUE	None	None	-1	5519	LOC257396	103554
chr5	53794049	53801236	ERV_3231874_MER9a1,HERVK9_int	TRUE	TRUE	TRUE	None	None	-1	7187	SNX18	12352
chr5	54379847	54387220	ERV_3232244_LTR12_,HERV9N_int,LTR12	FALSE	TRUE	TRUE	None	None	-1	7373	GZMA	11253
chr5	54910836	54913402	ERV_3094424_HERV9_int	FALSE	TRUE	TRUE	None	None	-1	2566	SLC38A9	8270
chr5	56312279	56318281	ERV_3233579_HERVH_int,LTR7B	FALSE	TRUE	TRUE	None	None	-1	6002	MIER3	64322
chr5	59954322	59962293	ERV_3098908_LTR17,HERV17_int	FALSE	TRUE	TRUE	None	None	-1	7971	DEPDC1B	41671
chr5	61203880	61208857	ERV_3236416_MLT2A1,HERVL_int	FALSE	TRUE	FALSE	None	None	-1	4977	C5orf64-AS1	172355
chr5	61398176	61404520	ERV_3100101_HERVL_int,MLT2A1	FALSE	TRUE	TRUE	None	None	-1	6344	KIF2A	197468
chr5	62858137	62866933	ERV_3101298_LTR27E,MER52_int	TRUE	TRUE	TRUE	None	None	-1	8796	HTR1A	388941
chr5	62981822	62986706	ERV_3237544_PABL_B_int,PABL_B	FALSE	TRUE	TRUE	None	None	-1	4884	HTR1A	269168
chr5	63449406	63457794	ERV_3101737_HERVIP10B3_int,LTR10G	FALSE	TRUE	TRUE	None	None	-1	8388	RNF180	3875
chr5	64782634	64787040	ERV_3238550_HERVL_int,MLT2A2	FALSE	TRUE	FALSE	None	None	-1	4406	ADAMTS6	4887
chr5	69958435	69960262	ERV_3242035_LTR3B_,HERVK3_int	TRUE	TRUE	TRUE	None	None	-1	1827	GUSBP16	55353
chr5	70867724	70874228	ERV_3108417_LTR3A,HERVK3_int	TRUE	TRUE	TRUE	None	None	-1	6504	BDP1	4077
chr5	71192260	71198522	ERV_3108683_MLT2A1,HERVL_int	FALSE	TRUE	TRUE	None	None	-1	6262	CARTPT	175388
chr5	72222537	72230928	ERV_3109567_HERV9_int	FALSE	TRUE	TRUE	None	None	-1	8391	TNPO1	9969
chr5	74081713	74088497	ERV_3111110_HERVL_int,MLT2A2	FALSE	TRUE	TRUE	None	None	-1	6784	NSA2	5775
chr5	75653081	75658900	ERV_3112486_LTR7,HERVH_int	TRUE	TRUE	TRUE	None	None	-1	5819	SV2C	3317
chr5	76175726	76182842	ERV_3246228_HERVH_int,LTR7B	TRUE	TRUE	TRUE	None	None	-1	7116	S100Z	37004
chr5	76203973	76210083	ERV_3113022_HERV9NC_int	FALSE	TRUE	TRUE	None	None	-1	6110	S100Z	13502
chr5	77105750	77109526	ERV_3113772_LTR12,HERV9N_int	TRUE	TRUE	TRUE	rs12655917	NAN	-1	3776	TBCA	33565
chr5	80188879	80196461	ERV_3249038_HERV4_I_int	FALSE	TRUE	TRUE	None	None	-1	7582	MSH3	16245
chr5	81249123	81255054	ERV_3117627_LTR7,HERVH_int	TRUE	TRUE	TRUE	None	None	-1	5931	ATG10	12787
chr5	83994493	84000038	ERV_3119886_LTR7,HERVH_int	TRUE	TRUE	TRUE	None	None	-1	5545	EDIL3	313795
chr5	84540506	84547070	ERV_3251359_MLT2A1,HERVL_int	FALSE	TRUE	TRUE	None	None	-1	6564	EDIL3	859808
chr5	85750558	85764095	ERV_3121304_MLT2A1,HERVL_int	FALSE	TRUE	TRUE	None	None	-1	13537	COX7C	149662
chr5	85757798	85761068	ERV_3121309_HERVE_int	FALSE	TRUE	TRUE	None	None	-1	3270	COX7C	152689
chr5	85860996	85866853	ERV_3251956_HERVE_int,LTR2C	FALSE	TRUE	TRUE	None	None	-1	5857	COX7C	46904
chr5	86343101	86347615	ERV_3252206_MLT2A1,HERVL_int	FALSE	TRUE	FALSE	None	None	-1	4514	MIR4280	63080
chr5	86806148	86816192	ERV_3122109_MER9a1,HERVK9_int	TRUE	TRUE	TRUE	None	None	-1	10044	CCNH	97298
chr5	87484437	87486546	ERV_3252809_HERVE_int,LTR2C	TRUE	TRUE	TRUE	None	None	-1	2109	TMEM161B	1097
chr5	90741789	90743738	ERV_3254504_HUERS-P3_int	FALSE	TRUE	TRUE	None	None	-1	1949	ARRDC3-AS1	25257
chr5	91355930	91361094	ERV_3125614_HERVL_int,MLT2A2	FALSE	TRUE	FALSE	None	None	-1	5164	ARRDC3-AS1	639398
chr5	91511026	91517467	ERV_3125714_MLT2A1,HERVL_int	FALSE	TRUE	TRUE	None	None	-1	6441	ARRDC3-AS1	794494
chr5	92159449	92165413	ERV_3126159_HERVH_int,LTR7Y	FALSE	TRUE	TRUE	None	None	-1	5964	NR2F1-AS1	579648
chr5	95043041	95047798	ERV_3256518_HERVS71_int,LTR6B	TRUE	TRUE	TRUE	rs153916	NAN	-1	4757	RHOBTB3	19241
chr5	95502532	95508132	ERV_3256774_LTR7,HERVH_int	TRUE	TRUE	TRUE	None	None	-1	5600	MIR583	87616
chr5	96645149	96653309	ERV_3257455_HERV9_int	TRUE	TRUE	TRUE	None	None	-1	8160	RIOK2	126198
chr5	97364894	97371429	ERV_3257836_MLT2A1,HERVL_int	FALSE	TRUE	TRUE	None	None	-1	6535	LINC01846	50140
chr5	97415787	97421054	ERV_3130248_LTR7,HERVH_int	TRUE	TRUE	TRUE	None	None	-1	5267	LINC01846	515
chr5	97495142	97496525	ERV_3130307_PRIMA41_int	FALSE	TRUE	TRUE	None	None	-1	1383	LINC01846	1801
chr5	97770220	97777041	ERV_3130513_LTR7C,HERVH_int	TRUE	TRUE	TRUE	None	None	-1	6821	LINC01846	273277
chr5	98346528	98352661	ERV_3258272_HERVH_int,LTR7B	TRUE	TRUE	TRUE	None	None	-1	6133	LINC02062	6803
chr5	99319935	99322076	ERV_3131753_HERV9NC_int	TRUE	TRUE	TRUE	None	None	-1	2141	LOC100133050	393132
chr5	100319996	100325939	ERV_3259271_LTR7,HERVH_int	FALSE	TRUE	TRUE	None	None	-1	5943	ST8SIA4	81010
chr5	100382912	100386188	ERV_3132597_HERV4_I_int,MER51E	FALSE	TRUE	TRUE	None	None	-1	3276	ST8SIA4	143926
chr5	100650944	100656326	ERV_3132785_LTR7,HERVH_int	TRUE	TRUE	TRUE	None	None	-1	5382	ST8SIA4	411958
chr5	100943040	100951127	ERV_3133025_ERVL47_int,LTR47B3	FALSE	TRUE	FALSE	None	None	-1	8087	SLCO4C1	618562
chr5	101094044	101098713	ERV_3259569_HERVL18_int,LTR18A	FALSE	TRUE	FALSE	None	None	-1	4669	SLCO4C1	470976
chr5	101288542	101290127	ERV_3259662_PABL_B_int	TRUE	TRUE	TRUE	None	None	-1	1585	SLCO4C1	279562
chr5	101673513	101682137	ERV_3259840_MER41C,PRIMA41_int	FALSE	TRUE	FALSE	None	None	-1	8624	SLCO6A1	25340
chr5	103360022	103367410	ERV_3134892_LTR1D1,MER52_int	FALSE	TRUE	TRUE	None	None	-1	7388	NUDT12	461532
chr5	103367411	103373028	ERV_3134893_LTR7,HERVH_int	FALSE	TRUE	TRUE	None	None	-1	5617	NUDT12	468921
chr5	103399336	103406182	ERV_3260769_LTR7,HERVH_int	TRUE	TRUE	TRUE	None	None	-1	6846	NUDT12	500846
chr5	103926698	103933941	ERV_3135262_HERVFH19_int	TRUE	TRUE	TRUE	None	None	-1	7243	RAB9BP1	501233
chr5	104447998	104451250	ERV_3261222_MLT2A1,HERVL_int	FALSE	TRUE	FALSE	None	None	-1	3252	RAB9BP1	12199
chr5	105896849	105899806	ERV_3136848_HERVL_int	FALSE	TRUE	TRUE	rs12517578	NAN	-1	2957	LINC01950	251091
chr5	106248445	106255117	ERV_3262028_MLT2A1,HERVL_int	FALSE	TRUE	TRUE	None	None	-1	6672	LINC01950	98270
chr5	106314289	106319813	ERV_3137168_LTR7,HERVH_int	FALSE	TRUE	TRUE	None	None	-1	5524	LINC01950	32426
chr5	107887502	107890739	ERV_3138427_LTR7,HERVH_int	TRUE	TRUE	TRUE	None	None	-1	3237	FBXL17	169703
chr5	107903362	107909816	ERV_3262822_LTR7,HERVH_int	TRUE	TRUE	TRUE	None	None	-1	6454	LINC01023	153709
chr5	107909807	107914283	ERV_3262823_LTR17,HERV17_int	FALSE	TRUE	TRUE	rs10447248	NAN	-1	4476	LINC01023	149242
chr5	109539813	109544471	ERV_3263739_HERVL_int	FALSE	TRUE	TRUE	rs4460176	NAN	-1	4658	TMEM232	210725
chr5	109866637	109871219	ERV_3139914_LTR7,HERVH_int	TRUE	TRUE	TRUE	None	None	-1	4582	MIR548F3	17021
chr5	109871509	109878852	ERV_3139915_HERV4_I_int,MER51A	FALSE	TRUE	TRUE	None	None	-1	7343	MIR548F3	21893
chr5	111256870	111262815	ERV_3264586_HUERS-P3_int	FALSE	TRUE	TRUE	None	None	-1	5945	NREP-AS1	14611
chr5	111376993	111383214	ERV_3264652_HERVL_int,MLT2A2	FALSE	TRUE	TRUE	None	None	-1	6221	NREP-AS1	23990
chr5	111779389	111787195	ERV_3141368_LTR17,HERV17_int	TRUE	TRUE	TRUE	None	None	-1	7806	EPB41L4A-DT	22714
chr5	111860042	111867888	ERV_3141425_HERVE_a_int	TRUE	TRUE	TRUE	None	None	-1	7846	LINC02200	96244
chr5	111915605	111921153	ERV_3141467_HERVL32_int,LTR32	FALSE	TRUE	FALSE	None	None	-1	5548	LINC02200	42979
chr5	112955806	112961142	ERV_3265598_HERV9NC_int	TRUE	TRUE	TRUE	None	None	-1	5336	YTHDC2	24825
chr5	113047617	113052313	ERV_3142452_HERVK9_int,MER9a2	FALSE	TRUE	TRUE	None	None	-1	4696	YTHDC2	116636
chr5	113107082	113113378	ERV_3265683_HERV4_I_int,MER51A	FALSE	TRUE	TRUE	None	None	-1	6296	YTHDC2	176101
chr5	113478652	113485927	ERV_3265935_HERVK11D_int,MER11D	TRUE	TRUE	TRUE	None	None	-1	7275	KCNN2	94253
chr5	114326133	114334859	ERV_3143292_HERV9_int	TRUE	TRUE	TRUE	None	None	-1	8726	TRIM36	125609
chr5	114371792	114377975	ERV_3266336_HERVK9_int,MER9a3	TRUE	TRUE	TRUE	None	None	-1	6183	TRIM36	82493
chr5	114408249	114420985	ERV_3266354_HUERS-P3_int,LTR9C	TRUE	TRUE	TRUE	None	None	-1	12736	TRIM36	39483
chr5	114986517	114991106	ERV_3143845_HERVH_int,LTR7B	TRUE	TRUE	TRUE	None	None	-1	4589	LOC102467217	13285
chr5	115060352	115067232	ERV_3266734_MLT2A1,HERVL_int	FALSE	TRUE	TRUE	None	None	-1	6880	LOC102467217	52003
chr5	116382111	116387944	ERV_3267566_LTR7,HERVH_int	FALSE	TRUE	TRUE	None	None	-1	5833	LINC02214	284206
chr5	117902676	117906434	ERV_3146114_HERVL_int,MLT2A2	FALSE	TRUE	FALSE	None	None	-1	3758	LINC02208	4864
chr5	118283818	118288341	ERV_3268492_LTR7,HERVH_int	TRUE	TRUE	TRUE	None	None	-1	4523	MIR1244-2	21939
chr5	118763045	118768971	ERV_3268823_LTR12,HERV9N_int	FALSE	TRUE	TRUE	None	None	-1	5926	HSD17B4	19220
chr5	119545213	119552264	ERV_3269255_HERVL_int,MLT2A2	FALSE	TRUE	TRUE	None	None	-1	7051	PRR16	247708
chr5	120033241	120039112	ERV_3269503_LTR7,HERVH_int	FALSE	TRUE	TRUE	None	None	-1	5871	PRR16	10214
chr5	121192513	121196641	ERV_3270054_HERVK9_int,MER9a2	TRUE	TRUE	TRUE	None	None	-1	4128	FTMT	3985
chr5	121809921	121814577	ERV_3270375_LTR7,HERVH_int	TRUE	TRUE	TRUE	None	None	-1	4656	MGC32805	4861
chr5	121952588	121960090	ERV_3270454_LTR7,HERVH_int	TRUE	TRUE	TRUE	None	None	-1	7502	LINC02201	4556
chr5	122200819	122204596	ERV_3270641_ERVL-B4_int,MLT2B4	FALSE	TRUE	FALSE	None	None	-1	3777	SNX24	23289
chr5	122306618	122310769	ERV_3270725_HERVL_int,MLT2A2	FALSE	TRUE	FALSE	None	None	-1	4151	SNX24	38282
chr5	123639451	123645199	ERV_3150468_LTR7,HERVH_int	FALSE	TRUE	TRUE	None	None	-1	5748	LINC01170	134762
chr5	123832728	123838461	ERV_3150599_LTR7,HERVH_int	FALSE	TRUE	TRUE	None	None	-1	5733	LINC01170	58515
chr5	124302379	124307919	ERV_3271852_LTR7,HERVH_int	TRUE	TRUE	TRUE	None	None	-1	5540	LOC101927421	64604
chr5	124998902	125002991	ERV_3272186_HERVFH19_int	FALSE	TRUE	FALSE	None	None	-1	4089	LINC02240	60982
chr5	125250249	125264868	ERV_3151727_LTR71A,HERVP71A_int	TRUE	TRUE	TRUE	None	None	-1	14619	LINC02039	250401
chr5	125557564	125564622	ERV_3151953_HERV9_int	TRUE	TRUE	TRUE	None	None	-1	7058	LINC02039	28021
chr5	126002788	126010758	ERV_3272740_LTR7,HERVH_int,LTR7B	FALSE	TRUE	TRUE	None	None	-1	7970	TEX43	30812
chr5	126175029	126181397	ERV_3272960_LTR7,HERVH_int	TRUE	TRUE	TRUE	None	None	-1	6368	LMNB1	2317
chr5	127009682	127016188	ERV_3153202_MLT2A1,HERVL_int	FALSE	TRUE	FALSE	None	None	-1	6506	CTXN3	15360
chr5	128067038	128071690	ERV_3153994_LTR7,HERVH_int	FALSE	TRUE	TRUE	None	None	-1	4652	FBN2	193100
chr5	129877379	129885810	ERV_3274888_LTR71A,HERVP71A_int	TRUE	TRUE	TRUE	None	None	-1	8431	CHSY3	355052
chr5	129969763	129977515	ERV_3155316_HERV9_int	TRUE	TRUE	TRUE	None	None	-1	7752	CHSY3	447436
chr5	130907573	130917561	ERV_3156169_LTR7Y,HERVH_int,LTR7B	TRUE	TRUE	TRUE	None	None	-1	9988	FNIP1	59845
chr5	131616933	131623496	ERV_3275815_LTR57_int,LTR57	FALSE	TRUE	FALSE	rs9791170	NAN	-1	6563	SLC22A4	6590
chr5	135066688	135073175	ERV_3278233_LTR7,HERVH_int	FALSE	TRUE	TRUE	None	None	-1	6487	MIR5692C1	65498
chr5	135637062	135642719	ERV_3160383_HERVH_int,LTR7B	TRUE	TRUE	TRUE	None	None	-1	5657	TRPC7-AS2	14726
chr5	135876632	135881082	ERV_3278710_HERVH_int,LTR7Y	TRUE	TRUE	TRUE	None	None	-1	4450	TRPC7	175468
chr5	135882020	135887243	ERV_3278711_LTR7Y,LTR7,HERVH_int	FALSE	TRUE	TRUE	None	None	-1	5223	TRPC7	180856
chr5	135901029	135906940	ERV_3278720_LTR7,HERVH_int	TRUE	TRUE	TRUE	None	None	-1	5911	TRPC7	199865
chr5	138883372	138890851	ERV_3163567_HERV9_int	TRUE	TRUE	TRUE	rs7447927	NAN	-1	7479	STING1	21029
chr5	140285360	140291921	ERV_3281961_HERVL_int,MLT2A2	FALSE	TRUE	TRUE	None	None	-1	6561	PCDHAC1	14380
chr5	143304561	143305792	ERV_3284156_LTR7,HERVH_int	FALSE	TRUE	FALSE	None	None	-1	1231	HMHB1	104280
chr5	143990915	143996463	ERV_3284608_LTR7,HERVH_int	FALSE	TRUE	TRUE	None	None	-1	5548	KCTD16	125666
chr5	144227598	144231099	ERV_3284753_HERV9_int	FALSE	TRUE	TRUE	None	None	-1	3501	KCTD16	362349
chr5	146380558	146387525	ERV_3170780_LTR12_,HERV9N_int	FALSE	TRUE	TRUE	rs9325032	NAN	-1	6967	PPP2R2B	55142
chr5	147239849	147248630	ERV_3171607_LTR7,HERVH_int	TRUE	TRUE	TRUE	None	None	-1	8781	SCGB3A2	9643
chr5	147249399	147254119	ERV_3286881_LTR7,HERVH_int	TRUE	TRUE	TRUE	None	None	-1	4720	SCGB3A2	4154
chr5	150251772	150257160	ERV_3174888_HERVL_int,MLT2A2	FALSE	TRUE	TRUE	None	None	-1	5388	ZNF300	16793
chr5	150364966	150373218	ERV_3289504_LTR46_int,LTR46	TRUE	TRUE	TRUE	None	None	-1	8252	GPX3	26933
chr5	150624253	150631187	ERV_3289760_HERV4_I_int,MER51A	TRUE	TRUE	TRUE	None	None	-1	6934	GM2A	1558
chr5	152099578	152104582	ERV_3176690_LTR10B1,HERVIP10B3_int	TRUE	FALSE	FALSE	None	None	-1	5004	LINC01470	106058
chr5	152829247	152834990	ERV_3291431_LTR7,HERVH_int	TRUE	TRUE	TRUE	None	None	-1	5743	GRIA1	35093
chr5	154015513	154024215	ERV_3292433_HERVK_int,LTR5B	TRUE	TRUE	TRUE	rs10064618	NAN	-1	8702	LARP1	38323
chr5	154257696	154265368	ERV_3179070_LTR10B1,HERVIP10B3_int	TRUE	TRUE	TRUE	None	None	-1	7672	CNOT8	1344
chr5	155513912	155523230	ERV_3293691_PABL_B_int	FALSE	TRUE	TRUE	None	None	-1	9318	SGCD	230536
chr5	156084717	156093896	ERV_3294085_LTR5_Hs,HERVK_int	TRUE	TRUE	TRUE	None	None	-1	9179	SGCD	100353
chr5	157306157	157315000	ERV_3182061_LTR12C,HERV9NC_int	FALSE	TRUE	TRUE	None	None	-1	8843	CLINT1	20004
chr5	158660917	158664896	ERV_3295936_HERVL_int	FALSE	TRUE	FALSE	None	None	-1	3979	LINC01932	10174
chr5	160359117	160365835	ERV_3297335_HERVL18_int,LTR18A	FALSE	TRUE	FALSE	None	None	-1	6718	LINC02159	6516
chr5	160417230	160427120	ERV_3185240_MLT2A1,HERVL_int	FALSE	TRUE	FALSE	None	None	-1	9890	LINC02159	51597
chr5	160667271	160673216	ERV_3185472_LTR7,HERVH_int,LTR7B	FALSE	TRUE	TRUE	None	None	-1	5945	GABRB2	42219
chr5	160675416	160682020	ERV_3185473_LTR7,HERVH_int	TRUE	TRUE	TRUE	None	None	-1	6604	GABRB2	33415
chr5	161702434	161708185	ERV_3298102_LTR7,HERVH_int	TRUE	TRUE	TRUE	None	None	-1	5751	GABRG2	119889
chr5	162761366	162767596	ERV_3187336_LTR7,HERVH_int	TRUE	TRUE	TRUE	None	None	-1	6230	CCNG1	96980
chr5	165555063	165563035	ERV_3300263_HERVFH21_int,LTR21B	FALSE	TRUE	TRUE	None	None	-1	7972	LINC01947	769191
chr5	166167063	166171672	ERV_3300644_LTR7,HERVH_int	FALSE	TRUE	TRUE	None	None	-1	4609	LINC01947	160554
chr5	166724636	166730694	ERV_3301059_LTR7,HERVH_int	TRUE	TRUE	TRUE	None	None	-1	6058	LOC101927908	129230
chr5	170189085	170194879	ERV_3303623_LTR7,HERVH_int	FALSE	TRUE	TRUE	None	None	-1	5794	GABRP	15843
chr5	170427581	170435850	ERV_3303787_HERVH_int,LTR7B	TRUE	TRUE	TRUE	None	None	-1	8269	RANBP17	146829
chr5	171823993	171829697	ERV_3196016_MER11B,HERVK11_int	TRUE	TRUE	TRUE	None	None	-1	5704	SH3PXD2B	57534
chr5	175800867	175808753	ERV_3308362_MER57C1,MER57A_int	FALSE	TRUE	FALSE	None	None	-1	7886	NOP16	2186
chr5	178476008	178482099	ERV_3310634_HERVE_a_int	TRUE	TRUE	TRUE	None	None	-1	6091	ZNF354C	5274
chr5	179842688	179847555	ERV_3311583_HERVH_int,LTR7Y	TRUE	TRUE	TRUE	None	None	-1	4867	GFPT2	62352
chr6	2303262	2307804	ERV_3413286_HERVL_int,MLT2A1	FALSE	TRUE	FALSE	None	None	-1	4542	GMDS	57423
chr6	3167270	3174090	ERV_3414031_LTR7,HERVH_int	FALSE	TRUE	TRUE	None	None	-1	6820	LINC02525	8960
chr6	6028043	6033869	ERV_3315937_LTR7,HERVH_int	TRUE	TRUE	TRUE	None	None	-1	5826	NRN1	20205
chr6	6065195	6068827	ERV_3315957_HERVK9_int,MER9a3	TRUE	TRUE	TRUE	None	None	-1	3632	NRN1	57357
chr6	6690487	6691921	ERV_3416991_ERV3-16A3_I_int	FALSE	TRUE	FALSE	None	None	-1	1434	LY86	35272
chr6	8403501	8410135	ERV_3317514_MLT2A1,HERVL_int	FALSE	TRUE	TRUE	None	None	-1	6634	SLC35B3	1532
chr6	9145723	9153286	ERV_3419290_MLT2A1,HERVL_int	FALSE	TRUE	TRUE	None	None	-1	7563	LOC100506207	360045
chr6	11102978	11112450	ERV_3319200_MER50_int,MER50	TRUE	TRUE	TRUE	rs2153157	NAN	-1	9472	ERVFRD-1	8980
chr6	11786958	11791999	ERV_3421671_HERVFH21_int,LTR21C	TRUE	TRUE	TRUE	rs1205863	NAN	-1	5041	ADTRP	7678
chr6	12667402	12673246	ERV_3422480_LTR7,HERVH_int	TRUE	TRUE	TRUE	None	None	-1	5844	PHACTR1	43752
chr6	13878567	13883972	ERV_3423685_LTR17,HERV17_int	FALSE	TRUE	TRUE	None	None	-1	5405	RNF182	40704
chr6	14297173	14303082	ERV_3321220_LTR7,HERVH_int	TRUE	TRUE	TRUE	rs12526133	NAN	-1	5909	LINC01108	11488
chr6	16259243	16265136	ERV_3322670_LTR7,HERVH_int	TRUE	TRUE	TRUE	rs7765828	Hematological Phenotypes	21042	5893	GMPR	26319
chr6	16455961	16464856	ERV_3426279_HERV9_int,LTR12F	TRUE	TRUE	TRUE	None	None	-1	8895	GMPR	160181
chr6	16886216	16891878	ERV_3426694_LTR7,HERVH_int	FALSE	TRUE	TRUE	None	None	-1	5662	ATXN1-AS1	119102
chr6	17321919	17327168	ERV_3323328_HERVFH21_int	FALSE	TRUE	TRUE	None	None	-1	5249	RBM24	27817
chr6	18754375	18760112	ERV_3324485_LTR7,HERVH_int	TRUE	TRUE	TRUE	rs17658562	NAN	-1	5737	MIR548A1HG	31246
chr6	19270843	19278463	ERV_3428926_HERV9NC_int,LTR12D	FALSE	TRUE	TRUE	None	None	-1	7620	LOC101928519	90132
chr6	19401810	19407138	ERV_3324830_HERVL_int,MLT2A1	FALSE	TRUE	TRUE	None	None	-1	5328	LOC105374960	42913
chr6	19539693	19545044	ERV_3429149_LTR7,HERVH_int	FALSE	TRUE	TRUE	None	None	-1	5351	LOC105374960	80114
chr6	21358425	21361374	ERV_3326179_HERVL32_int	FALSE	TRUE	FALSE	None	None	-1	2949	LINC00581	124917
chr6	21361723	21367514	ERV_3326181_LTR7,HERVH_int	TRUE	TRUE	TRUE	rs9466056	NAN	-1	5791	LINC00581	118777
chr6	23156011	23160666	ERV_3432391_HERVL_int,MLT2A1	FALSE	TRUE	FALSE	None	None	-1	4655	LOC105374972	437858
chr6	23161172	23168914	ERV_3432394_HERVK22_int,LTR22C0	TRUE	TRUE	TRUE	None	None	-1	7742	LOC105374972	443019
chr6	24676916	24683328	ERV_3328083_LTR17,HERV17_int	TRUE	TRUE	TRUE	None	None	-1	6412	TDP2	9789
chr6	26257447	26260689	ERV_3435264_HERVK22_int,LTR22A	FALSE	TRUE	TRUE	rs9358913	NAN	-1	3242	H2BC9	5144
chr6	26288250	26296494	ERV_3329145_LTR3,HERVK3_int	TRUE	TRUE	TRUE	None	None	-1	8244	H4C8	2523
chr6	27145947	27154317	ERV_3436188_LTR10B2,HERVIP10B3_int	FALSE	TRUE	TRUE	rs13194053	NAN	-1	8370	MIR3143	30480
chr6	27155300	27164058	ERV_3436192_LTR14,HERVKC4_int	TRUE	TRUE	TRUE	None	None	-1	8758	MIR3143	39833
chr6	27732706	27737370	ERV_3436857_MER70_int,MER70B	FALSE	TRUE	FALSE	rs7776351	NAN	-1	4664	LOC100131289	1740
chr6	28650368	28660735	ERV_3437694_LTR5_Hs,HERVK_int	TRUE	TRUE	TRUE	None	None	-1	10367	LINC00533	28116
chr6	28733956	28744279	ERV_3330866_HERVS71_int,LTR6A	FALSE	TRUE	TRUE	None	None	-1	10323	LINC01623	83122
chr6	29213254	29220585	ERV_3331172_LTR7,HERVH_int	TRUE	TRUE	TRUE	None	None	-1	7331	LOC101929006	21608
chr6	29843427	29849606	ERV_3331471_MER9a1,HERVK9_int	TRUE	TRUE	TRUE	None	None	-1	6179	HCP5B	1867
chr6	30934151	30939610	ERV_3439778_HERVL_int,MLT2A1	FALSE	TRUE	FALSE	None	None	-1	5459	HCG21	11512
chr6	30957053	30970538	ERV_3439800_ERVL47_int,LTR47A2	FALSE	TRUE	FALSE	None	None	-1	13485	MUC21	627
chr6	31199762	31203873	ERV_3332436_HERVK9_int,MER9a3	FALSE	TRUE	TRUE	None	None	-1	4111	HCG27	28017
chr6	31296857	31304743	ERV_3332484_HERVIP10B3_int	FALSE	TRUE	FALSE	None	None	-1	7886	HLA-B	16908
chr6	31394695	31403781	ERV_3440217_MLT2A1,HERVL_int	FALSE	TRUE	TRUE	rs3093970	NAN	-1	9086	LINC01149	5662
chr6	31952469	31958829	ERV_3332932_LTR14,HERVKC4_int	TRUE	TRUE	TRUE	rs429608	NAN	-1	6360	STK19	3246
chr6	31985207	31991567	ERV_3332939_LTR14,HERVKC4_int	TRUE	TRUE	TRUE	rs17421624	NAN	-1	6360	TNXA	4407
chr6	32443272	32447375	ERV_3333197_LTR3,HERVK3_int	FALSE	TRUE	TRUE	rs2395185	NAN	-1	4103	HLA-DRA	30449
chr6	32527497	32535122	ERV_3333245_LTR3,HERVK3_int	FALSE	TRUE	TRUE	rs9271366	Social Communication	10318	7625	HLA-DRB6	282
chr6	33017008	33024295	ERV_3441715_HERVK22_int,LTR22B1	FALSE	TRUE	TRUE	rs17840186	NAN	-1	7287	HLA-DPA1	8050
chr6	33085516	33092780	ERV_3333563_HUERS-P3_int,LTR9C	FALSE	TRUE	TRUE	rs2281389	NAN	-1	7264	HLA-DPB2	11374
chr6	33313687	33319580	ERV_3442008_HERVH_int,LTR7B	TRUE	TRUE	TRUE	None	None	-1	5893	SMIM40	16631
chr6	38584305	38592262	ERV_3447924_HERV9_int,LTR12F	FALSE	TRUE	TRUE	None	None	-1	7957	BTBD9	20462
chr6	39099289	39104296	ERV_3338518_LTR7,HERVH_int	TRUE	TRUE	TRUE	rs2758886	NAN	-1	5007	SAYSD1	16327
chr6	39960915	39967194	ERV_3339077_HERV3_int,HERV1_LTRe	TRUE	TRUE	TRUE	None	None	-1	6279	MOCS1	58714
chr6	40829137	40836506	ERV_3339616_LTR7,HERVH_int	TRUE	TRUE	TRUE	rs12664598	NAN	-1	7369	LOC101929555	10118
chr6	42861409	42871367	ERV_3341325_HERVK_int,LTR5B	TRUE	TRUE	TRUE	None	None	-1	9958	C6orf226	2850
chr6	45203467	45209450	ERV_3454775_HERVK9_int,MER9a3	TRUE	TRUE	TRUE	None	None	-1	5983	MIR586	37960
chr6	47143426	47149946	ERV_3344272_HERVL_int,MLT2A2	FALSE	TRUE	TRUE	None	None	-1	6520	TNFRSF21	49321
chr6	47280428	47284511	ERV_3344345_MER9a1,HERVK9_int	FALSE	TRUE	TRUE	None	None	-1	4083	TNFRSF21	2787
chr6	48841313	48847362	ERV_3457964_LTR14C,HERVK14C_int	TRUE	TRUE	TRUE	None	None	-1	6049	MMUT	550710
chr6	49468991	49476555	ERV_3345460_HERVK11D_int,MER11D	TRUE	TRUE	TRUE	None	None	-1	7564	CENPQ	8171
chr6	49854632	49859191	ERV_3345672_LTR22E,HERVK22_int	TRUE	TRUE	TRUE	None	None	-1	4559	CRISP1	9823
chr6	50322533	50326815	ERV_3459175_HERVL_int,MLT2A2	FALSE	TRUE	FALSE	None	None	-1	4282	DEFB112	304891
chr6	51019498	51026523	ERV_3459757_MLT2A1,HERVL_int	FALSE	TRUE	FALSE	None	None	-1	7025	TFAP2B	204166
chr6	51803039	51809224	ERV_3460528_LTR7,HERVH_int	TRUE	TRUE	TRUE	None	None	-1	6185	PKHD1	149372
chr6	52779674	52786727	ERV_3347292_LTR17,HERV17_int	TRUE	TRUE	TRUE	None	None	-1	7053	GSTA3	5178
chr6	52786713	52791952	ERV_3461428_HERV3_int	FALSE	TRUE	TRUE	None	None	-1	5239	GSTA3	12217
chr6	55488902	55493039	ERV_3463712_HERVL_int,MLT2A1	FALSE	TRUE	FALSE	None	None	-1	4137	HMGCLL1	44890
chr6	55875537	55881620	ERV_3349085_LTR7,HERVH_int	TRUE	TRUE	TRUE	None	None	-1	6083	COL21A1	39767
chr6	56934671	56939564	ERV_3464939_HERVK22_int,LTR22C0	TRUE	TRUE	TRUE	None	None	-1	4893	KIAA1586	14634
chr6	57529373	57534214	ERV_3466156_MLT2A1,HERVL_int,MLT2A2	FALSE	TRUE	FALSE	None	None	-1	4841	PRIM2	15997
chr6	57622734	57628722	ERV_3466208_HERVK_int,LTR5A	TRUE	TRUE	TRUE	None	None	-1	5988	PRIM2	109358
chr6	58726260	58730238	ERV_3465931_HERVK11_int	TRUE	TRUE	TRUE	None	None	-1	3978	LINC00680-GUSBP4	438536
chr6	58738974	58745986	ERV_3350411_MER9a1,HERVK9_int	TRUE	TRUE	TRUE	None	None	-1	7012	LINC00680-GUSBP4	451250
chr6	61943454	61950454	ERV_3351001_MER9a1,HERVK9_int	TRUE	TRUE	TRUE	None	None	-1	7000	KHDRBS2	302147
chr6	61959211	61963176	ERV_3466610_HERVK11_int	TRUE	TRUE	TRUE	None	None	-1	3965	KHDRBS2	289425
chr6	62310091	62316192	ERV_3466676_LTR7,HERVH_int	TRUE	TRUE	TRUE	None	None	-1	6101	KHDRBS2	23965
chr6	62828439	62832660	ERV_3467097_HERVL_int,MLT2A2	FALSE	TRUE	TRUE	None	None	-1	4221	KHDRBS2	167691
chr6	63295837	63301640	ERV_3467458_LTR7,HERVH_int	TRUE	TRUE	TRUE	None	None	-1	5803	KHDRBS2	299705
chr6	63501576	63507386	ERV_3467628_LTR7,HERVH_int	TRUE	TRUE	TRUE	None	None	-1	5810	LGSN	478469
chr6	63715393	63721353	ERV_3467745_LTR7,HERVH_int	TRUE	TRUE	TRUE	None	None	-1	5960	LGSN	264502
chr6	63787407	63796650	ERV_3351666_HERV9_int,LTR12F	TRUE	TRUE	TRUE	None	None	-1	9243	LGSN	189205
chr6	63842245	63848728	ERV_3351689_MLT2A1,HERVL_int	FALSE	TRUE	FALSE	None	None	-1	6483	LGSN	137127
chr6	64035503	64043152	ERV_3351783_LTR12C,HERV9NC_int	TRUE	TRUE	TRUE	None	None	-1	7649	LGSN	5615
chr6	64660120	64666422	ERV_3468582_LTR7,HERVH_int	TRUE	TRUE	TRUE	None	None	-1	6302	SCAT8	127585
chr6	64733502	64742224	ERV_3468639_LTR12C,HERV9NC_int	TRUE	TRUE	TRUE	None	None	-1	8722	SCAT8	200967
chr6	65008893	65014139	ERV_3468868_HERVK22_int,LTR22B1	TRUE	TRUE	TRUE	None	None	-1	5246	SCAT8	476358
chr6	65036001	65045565	ERV_3468883_HERV1_LTRc,HERV1_I_int	FALSE	TRUE	TRUE	None	None	-1	9564	SCAT8	503466
chr6	65714885	65721877	ERV_3469408_LTR17,HERV17_int	FALSE	TRUE	TRUE	None	None	-1	6992	LOC441155	289433
chr6	66382661	66383858	ERV_3352937_LTR7,HERVH_int	FALSE	TRUE	TRUE	None	None	-1	1197	EYS	34457
chr6	66849731	66856425	ERV_3353152_MER52_int	FALSE	TRUE	TRUE	None	None	-1	6694	SLC25A51P1	350355
chr6	66871542	66884100	ERV_3353159_LTR10B,HERVIP10B3_int	FALSE	TRUE	FALSE	None	None	-1	12558	SLC25A51P1	372166
chr6	67633371	67636815	ERV_3353507_HUERS-P3_int	TRUE	TRUE	TRUE	None	None	-1	3444	LOC102723883	1128427
chr6	68577521	68584365	ERV_3353908_LTR7,HERVH_int	TRUE	TRUE	TRUE	None	None	-1	6844	LOC102723883	180877
chr6	68590889	68599365	ERV_3353914_LTR7C,HERVH_int	TRUE	TRUE	TRUE	None	None	-1	8476	LOC102723883	165877
chr6	68844402	68850027	ERV_3354031_HERVL_int	FALSE	TRUE	TRUE	None	None	-1	5625	LOC102723883	74008
chr6	69310141	69319625	ERV_3472163_HERVL_int,MLT2A2	FALSE	TRUE	FALSE	None	None	-1	9484	LOC101928307	22929
chr6	69917447	69919945	ERV_3354531_HERVL_int	FALSE	TRUE	FALSE	None	None	-1	2498	ADGRB3	181951
chr6	70176913	70183423	ERV_3472848_LTR12C,HERV9NC_int	FALSE	TRUE	TRUE	rs78536982	NAN	-1	6510	ADGRB3	77515
chr6	72458100	72463468	ERV_3355927_LTR7,HERVH_int	TRUE	TRUE	TRUE	None	None	-1	5368	RIMS1	132937
chr6	72897523	72902710	ERV_3356162_HERVL_int,MLT2A2	FALSE	TRUE	FALSE	None	None	-1	5187	RIMS1	19885
chr6	74614003	74619521	ERV_3476571_HERV9_int	FALSE	TRUE	TRUE	None	None	-1	5518	CD109	75962
chr6	75246446	75253118	ERV_3476976_MLT2A1,HERVL_int	FALSE	TRUE	TRUE	None	None	-1	6672	LOC101928516	153997
chr6	76223693	76230946	ERV_3358094_MLT2B1,ERVL-B4_int	FALSE	TRUE	TRUE	None	None	-1	7253	FILIP1	20177
chr6	77195096	77206415	ERV_3358726_MER11B,HERVK11_int	TRUE	TRUE	TRUE	None	None	-1	11319	LINC02540	25749
chr6	77944702	77949504	ERV_3479051_HERVL_int,MLT2A2	FALSE	TRUE	TRUE	None	None	-1	4802	HTR1B	221136
chr6	78213973	78223831	ERV_3359192_LTR9,HUERS-P3_int	FALSE	TRUE	TRUE	None	None	-1	9858	HTR1B	40765
chr6	78300042	78307220	ERV_3359229_HERVL_int,MLT2A2	FALSE	TRUE	TRUE	None	None	-1	7178	MEI4	52770
chr6	78367738	78376164	ERV_3359269_HERVH_int,LTR7B	TRUE	TRUE	TRUE	None	None	-1	8426	MEI4	13409
chr6	78426662	78436083	ERV_3359297_LTR5_Hs,HERVK_int	TRUE	TRUE	TRUE	None	None	-1	9421	MEI4	73328
chr6	78769242	78774336	ERV_3479625_ERVL47_int,LTR47B2	FALSE	TRUE	FALSE	None	None	-1	5094	MEI4	132480
chr6	78842190	78850428	ERV_3479679_LTR22E,HERVK22_int	TRUE	TRUE	TRUE	None	None	-1	8238	MEI4	205428
chr6	79295392	79297851	ERV_3480005_LTR7,HERVH_int	TRUE	TRUE	TRUE	None	None	-1	2459	MIR10524	46366
chr6	79563835	79568464	ERV_3480192_HERVK14_int,LTR14B	FALSE	TRUE	TRUE	None	None	-1	4629	IRAK1BP1	8803
chr6	80017311	80023265	ERV_3360069_HERVL18_int,LTR18A	FALSE	TRUE	FALSE	None	None	-1	5954	LCAL1	5790
chr6	80820033	80823916	ERV_3360543_HERV4_I_int,MER51A	FALSE	TRUE	FALSE	None	None	-1	3883	BCKDHB	7529
chr6	81093772	81100953	ERV_3481411_MLT2A1,HERVL_int	FALSE	TRUE	TRUE	None	None	-1	7181	BCKDHB	37785
chr6	81192555	81197540	ERV_3360759_LTR7,HERVH_int	TRUE	TRUE	TRUE	None	None	-1	4985	BCKDHB	136568
chr6	81219513	81225553	ERV_3360766_LTR7,HERVH_int	FALSE	TRUE	TRUE	None	None	-1	6040	BCKDHB	163526
chr6	81357393	81363133	ERV_3360830_LTR7,HERVH_int	FALSE	TRUE	TRUE	None	None	-1	5740	BCKDHB	301406
chr6	82046663	82061600	ERV_3482052_LTR17,HERV17_int	FALSE	TRUE	TRUE	None	None	-1	14937	TENT5A	393846
chr6	82053645	82060877	ERV_3361163_HERVH_int,LTR7Y	TRUE	TRUE	TRUE	None	None	-1	7232	TENT5A	394569
chr6	82593331	82598720	ERV_3361425_HERVL_int	FALSE	TRUE	TRUE	None	None	-1	5389	LINC02542	45223
chr6	83720257	83726824	ERV_3362041_HERVL_int,MLT2A2	FALSE	TRUE	TRUE	None	None	-1	6567	DOP1A	50560
chr6	84067236	84074165	ERV_3483720_MLT2A1,HERVL_int	FALSE	TRUE	TRUE	None	None	-1	6929	ME1	73534
chr6	84153479	84160109	ERV_3483793_LTR17,HERV17_int	TRUE	TRUE	TRUE	None	None	-1	6630	ME1	12709
chr6	85421420	85430868	ERV_3362992_LTR17,HERV17_int	FALSE	TRUE	TRUE	None	None	-1	9448	TBX18-AS1	2168
chr6	86564301	86577665	ERV_3363586_HERV3_int,LTR61	TRUE	TRUE	FALSE	None	None	-1	13364	SNHG5	175850
chr6	87182745	87191386	ERV_3486013_HERVS71_int,LTR6B	TRUE	TRUE	TRUE	None	None	-1	8641	HTR1E	455859
chr6	87201527	87212525	ERV_3363889_LTR22E,HERVK22_int	TRUE	TRUE	TRUE	None	None	-1	10998	HTR1E	434720
chr6	87209719	87212061	ERV_3363891_HERVK22_int	TRUE	TRUE	TRUE	None	None	-1	2342	HTR1E	435184
chr6	87307976	87313636	ERV_3363946_LTR7,HERVH_int	TRUE	TRUE	TRUE	None	None	-1	5660	HTR1E	333609
chr6	87382250	87390541	ERV_3363978_HERV9_int	TRUE	TRUE	TRUE	None	None	-1	8291	HTR1E	256704
chr6	89123912	89131226	ERV_3365061_LTR17,HERV17_int	TRUE	TRUE	TRUE	rs10485165	NAN	-1	7314	LOC101928936	104416
chr6	89371918	89380669	ERV_3487792_HERVE_int,LTR2C	TRUE	TRUE	TRUE	None	None	-1	8751	RNGTT	61054
chr6	91379924	91385184	ERV_3366549_LTR7,HERVH_int	TRUE	TRUE	TRUE	None	None	-1	5260	MAP3K7	83133
chr6	94370906	94376997	ERV_3491982_HERVL_int	FALSE	TRUE	TRUE	None	None	-1	6091	TSG1	36737
chr6	94539874	94545493	ERV_3368022_LTR7,HERVH_int	TRUE	TRUE	TRUE	None	None	-1	5619	TSG1	53536
chr6	95263637	95269354	ERV_3368330_LTR7,HERVH_int	TRUE	TRUE	TRUE	None	None	-1	5717	MANEA-DT	738617
chr6	98227364	98233225	ERV_3495100_LTR7,HERVH_int	TRUE	TRUE	TRUE	None	None	-1	5861	LOC101927314	70571
chr6	98614491	98621259	ERV_3495361_MLT2A1,HERVL_int	FALSE	TRUE	TRUE	None	None	-1	6768	MIR2113	141994
chr6	99467181	99474326	ERV_3370525_HERVL18_int,LTR18A	FALSE	TRUE	FALSE	None	None	-1	7145	FBXL4	71299
chr6	99709870	99716066	ERV_3370654_HERV9NC_int	TRUE	TRUE	TRUE	None	None	-1	6196	FAXC	2970
chr6	101392421	101400251	ERV_3497701_HERVK22_int,LTR22C0	TRUE	TRUE	TRUE	None	None	-1	7830	ASCC3	63173
chr6	101672665	101679580	ERV_3371735_HERVE_int,LTR2C	TRUE	TRUE	TRUE	None	None	-1	6915	GRIK2	167280
chr6	102550300	102556117	ERV_3498552_LTR7,HERVH_int	FALSE	TRUE	TRUE	None	None	-1	5817	GRIK2	32342
chr6	102740602	102745206	ERV_3498717_HERVH_int,LTR7Y	FALSE	TRUE	TRUE	None	None	-1	4604	GRIK2	222644
chr6	103318197	103325353	ERV_3499144_HERVL_int,MLT2A1,MLT2A2	FALSE	TRUE	TRUE	None	None	-1	7156	GRIK2	800239
chr6	104527082	104533369	ERV_3500073_MLT2A1,HERVL_int	FALSE	TRUE	TRUE	None	None	-1	6287	HACE1	642599
chr6	105664040	105671076	ERV_3373728_HERVL_int,MLT2A2	FALSE	TRUE	TRUE	None	None	-1	7036	POPDC3	36151
chr6	106676012	106683696	ERV_3501913_LTR17,HERV17_int	FALSE	TRUE	TRUE	rs6568433	NAN	-1	7684	ATG5	51346
chr6	110170480	110173761	ERV_3505487_HERVL_int,MLT2A1	FALSE	TRUE	FALSE	None	None	-1	3281	FIG4	23846
chr6	110176978	110182788	ERV_3376898_LTR7,HERVH_int	TRUE	TRUE	TRUE	None	None	-1	5810	FIG4	30344
chr6	110207908	110215843	ERV_3376915_HERV3_int,LTR4	TRUE	TRUE	TRUE	None	None	-1	7935	FIG4	61274
chr6	110820377	110827271	ERV_3506083_MER9a1,HERVK9_int	TRUE	TRUE	TRUE	None	None	-1	6894	SLC22A16	22561
chr6	111237957	111244290	ERV_3506619_HERVK9_int,MER9a3	TRUE	TRUE	TRUE	None	None	-1	6333	AMD1	21041
chr6	111452221	111459286	ERV_3506858_LTR17,HERV17_int	TRUE	TRUE	TRUE	None	None	-1	7065	SNORD166	17079
chr6	113584611	113589684	ERV_3379061_HERVK9_int,MER9a3	TRUE	TRUE	TRUE	None	None	-1	5073	LINC02518	160057
chr6	114332939	114339309	ERV_3379534_HERVH_int,LTR7B	FALSE	TRUE	TRUE	None	None	-1	6370	HS3ST5	37440
chr6	114743465	114749463	ERV_3379763_HERVH_int,LTR7Y,LTR7	TRUE	TRUE	TRUE	None	None	-1	5998	HDAC2-AS2	81572
chr6	115352957	115358798	ERV_3510352_LTR7,HERVH_int	TRUE	TRUE	TRUE	None	None	-1	5841	LINC02534	595907
chr6	115553484	115561882	ERV_3380176_HERV9_int	TRUE	TRUE	TRUE	None	None	-1	8398	LINC02534	392823
chr6	117979960	117986363	ERV_3381423_HERVH_int,LTR7B	TRUE	TRUE	TRUE	None	None	-1	6403	LOC101927919	7612
chr6	118901493	118910113	ERV_3513006_HUERS-P3_int	FALSE	TRUE	TRUE	None	None	-1	8620	PLN	18614
chr6	118938265	118947965	ERV_3513039_HERV30_int,LTR30	TRUE	TRUE	TRUE	None	None	-1	9700	CEP85L	34489
chr6	119714965	119721117	ERV_3382351_LTR1D1,MER52_int	TRUE	TRUE	TRUE	None	None	-1	6152	MAN1A1	44039
chr6	120085941	120093138	ERV_3382531_HERVI_int,LTR10D	TRUE	TRUE	FALSE	None	None	-1	7197	LOC105377975	80289
chr6	120783861	120789285	ERV_3382866_LTR7,HERVH_int	TRUE	TRUE	TRUE	None	None	-1	5424	MIR3144	447458
chr6	121245971	121252005	ERV_3514865_LTR7,HERVH_int	FALSE	TRUE	TRUE	None	None	-1	6034	TBC1D32	148634
chr6	121363231	121370493	ERV_3514963_HERVK11D_int,MER11D	TRUE	TRUE	TRUE	None	None	-1	7262	TBC1D32	30146
chr6	121512831	121519489	ERV_3515069_MLT2A1,HERVL_int	FALSE	TRUE	TRUE	None	None	-1	6658	TBC1D32	118850
chr6	121941568	121947476	ERV_3383444_LTR7,HERVH_int	TRUE	TRUE	TRUE	None	None	-1	5908	GJA1	170695
chr6	121955590	121959232	ERV_3515491_HERVL_int,MLT2A1	FALSE	TRUE	FALSE	None	None	-1	3642	GJA1	184717
chr6	122682031	122687829	ERV_3516061_HERVL18_int,LTR18C	FALSE	TRUE	FALSE	None	None	-1	5798	HSF2	32866
chr6	122825990	122833238	ERV_3383914_LTR14,HERVKC4_int	TRUE	TRUE	TRUE	None	None	-1	7248	SERINC1	33038
chr6	122914964	122921577	ERV_3383957_MLT2A1,HERVL_int	FALSE	TRUE	TRUE	None	None	-1	6613	PKIB	9799
chr6	123063118	123069949	ERV_3384041_HERVE_a_int	TRUE	TRUE	TRUE	None	None	-1	6831	FABP7	396
chr6	123161362	123166736	ERV_3516415_LTR7,HERVH_int	TRUE	TRUE	TRUE	None	None	-1	5374	SMPDL3A	30497
chr6	123877989	123883489	ERV_3516970_LTR7,HERVH_int	FALSE	TRUE	TRUE	None	None	-1	5500	TRDN	33662
chr6	123903481	123909177	ERV_3384474_LTR7,HERVH_int	TRUE	TRUE	TRUE	None	None	-1	5696	TRDN	54614
chr6	124114628	124120830	ERV_3517172_MLT2A1,HERVL_int	FALSE	TRUE	FALSE	rs9320964	NAN	-1	6202	NKAIN2	4160
chr6	125211553	125218933	ERV_3518020_HERVH_int,LTR7Y	FALSE	TRUE	TRUE	rs781718	NAN	-1	7380	RNF217-AS1	10455
chr6	125589399	125595597	ERV_3518347_HERVL18_int,LTR18A	FALSE	TRUE	FALSE	None	None	-1	6198	HDDC2	898
chr6	126022994	126028915	ERV_3385586_LTR7,HERVH_int	TRUE	TRUE	TRUE	None	None	-1	5921	LINC02523	18370
chr6	127169991	127175610	ERV_3519492_HERVH_int,LTR7B	TRUE	TRUE	TRUE	rs17563605	NAN	-1	5619	RSPO3	264205
chr6	127215667	127220466	ERV_3519523_ERVL_int	FALSE	TRUE	FALSE	None	None	-1	4799	RSPO3	219349
chr6	129727871	129731091	ERV_3387435_HERVL_int,MLT2A2	FALSE	TRUE	FALSE	None	None	-1	3220	LAMA2	109840
chr6	130513456	130519375	ERV_3522196_LTR7,HERVH_int	FALSE	TRUE	TRUE	None	None	-1	5919	SAMD3	23574
chr6	131616497	131622348	ERV_3523119_LTR7,HERVH_int	TRUE	TRUE	TRUE	None	None	-1	5851	AKAP7	11825
chr6	131644436	131650277	ERV_3523142_LTR7,HERVH_int	TRUE	TRUE	TRUE	None	None	-1	5841	AKAP7	39764
chr6	131659940	131665705	ERV_3523147_LTR7,HERVH_int	FALSE	TRUE	TRUE	None	None	-1	5765	AKAP7	55268
chr6	131724065	131729682	ERV_3523212_HERVH_int,LTR7B	FALSE	TRUE	TRUE	None	None	-1	5617	AKAP7	119393
chr6	131825467	131830331	ERV_3388689_LTR7Y,LTR7,HERVH_int	TRUE	TRUE	TRUE	rs2807278	NAN	-1	4864	ARG1	64034
chr6	132222690	132228579	ERV_3523683_LTR7,HERVH_int	TRUE	TRUE	TRUE	None	None	-1	5889	ENPP1	6395
chr6	133590895	133594639	ERV_3389698_MLT2A1,HERVL_int	FALSE	TRUE	FALSE	None	None	-1	3744	EYA4	32003
chr6	133878130	133883285	ERV_3389869_MLT2A1,HERVL_int	FALSE	TRUE	TRUE	None	None	-1	5155	EYA4	24864
chr6	133977099	133980627	ERV_3525155_HERVL_int	FALSE	TRUE	FALSE	None	None	-1	3528	EYA4	123833
chr6	134921949	134926561	ERV_3390556_LTR14A,HERVK14_int	TRUE	TRUE	TRUE	None	None	-1	4612	LOC101928304	60806
chr6	137381437	137388258	ERV_3392077_LTR7,HERVH_int	TRUE	TRUE	TRUE	None	None	-1	6821	IL20RA	15120
chr6	137484018	137491866	ERV_3528477_HERV1_LTRc,HERV1_I_int	TRUE	TRUE	TRUE	None	None	-1	7848	IL22RA2	10763
chr6	138040065	138043839	ERV_3392449_LTR17,HERV17_int	TRUE	TRUE	TRUE	None	None	-1	3774	LINC02539	7467
chr6	140578633	140584219	ERV_3394113_LTR7,HERVH_int	TRUE	TRUE	TRUE	None	None	-1	5586	MIR3668	52170
[truncated: 1,045 more rows]
