# Supplementary material for: A deep learning approach reveals unexplored landscape of viral expression in cancer
Source: Nat Commun. 2023 Feb 11;14:785. doi: 10.1038/s41467-023-36336-z (PMC9922274; doi:10.1038/s41467-023-36336-z)
Supplement: Supplementary file 10 — Supplementary Dataset 7 [file 41467_2023_36336_MOESM10_ESM.xlsx]

## Sheet: S7
	ERV_2777479_LTR5_Hs_HERVK_int	ERV_1658025_LTR13_HERVK13_int	ERV_2427227_LTR5_Hs_HERVK_int	ERV_3697915_HERVK_int_LTR45C_LTR5_Hs	ERV_2732938_LTR5_Hs_HERVK_int	ERV_3359297_LTR5_Hs_HERVK_int	ERV_2925064_LTR5_Hs_HERVK_int	ERV_1795165_HERVK_int_LTR5_Hs	ERV_3294085_LTR5_Hs_HERVK_int	ERV_2921236_LTR5_Hs_HERVK_int	ERV_3697923_HERVK_int_LTR5_Hs	ERV_3922921_LTR5_Hs_HERVK_int	ERV_2939276_HERVH_int_LTR7Y	ERV_1882163_LTR5_Hs_HERVK_int	ERV_1069516_HERVH_int_LTR7Y	ERV_3510352_LTR7_HERVH_int	ERV_4326325_HERVH_int_LTR7Y	ERV_3220357_LTR5_Hs_HERVK_int	ERV_2670442_LTR5_Hs_HERVK_int	ERV_2441692_HERVH_int_LTR7Y	ERV_3518020_HERVH_int_LTR7Y	ERV_2350539_LTR12C_HERV9NC_int	ERV_4385642_HERVH_int_LTR7Y	ERV_2072195_HERVH_int_LTR7Y	ERV_2336438_HERVH_int_LTR7B	ERV_2809223_LTR7_HERVH_int	ERV_3326181_LTR7_HERVH_int	ERV_4003988_LTR5_Hs_HERVK_int	ERV_3112486_LTR7_HERVH_int	ERV_3368330_LTR7_HERVH_int	ERV_2425136_HERVH_int_LTR7Y	ERV_4284632_LTR7_HERVH_int	ERV_2436338_LTR7_HERVH_int	ERV_3383444_LTR7_HERVH_int	ERV_4410309_LTR12C_HERV9NC_int	ERV_2236810_LTR7_HERVH_int
TP53	0.530618	0.00274331	0.999676	0.0362408	0.600319	0.00607979	7.54e-05	0.28006	1.61e-06	0.0979751	0.551717	0.0261273	0	0.10393	0	3.33e-16	2.22e-16	0.537904	0.0895435	7.77e-16	2.22e-16	0.600295	2.05e-14	3.5e-13	1.63e-06	2.4e-05	2.1e-07	0.57396	0.486791	3.94e-11	0.745593	0.000139072	4.04e-05	0.000223455	0.0759322	0.00579541
PIK3CA	0.229695	1	0.926237	0.282078	0.7375	0.797266	0.787377	0.728919	0.974075	0.375296	0.53867	0.920452	0.0197826	0.922484	0.805812	0.101507	0.000229799	0.645848	0.944005	0.0863713	0.10835	0.210768	0.935138	0.0390481	0.650985	0.00533469	0.193121	0.13817	0.00389432	0.102358	0.821783	0.460147	0.357828	0.0029065	0.458371	0.768289
KMT2D	0.676768	0.859651	0.97501	0.116691	0.485293	0.179311	0.27824	0.765187	0.219704	0.187297	0.958447	0.0463465	1.13e-05	0.880314	0.0267837	5.19e-06	1.09e-07	0.00149667	0.407222	0.000129749	0.000216188	0.0884821	7.7e-06	8.36e-05	0.00529105	1.16e-06	0.0058003	0.502421	3.82e-05	0.00236487	0.255863	0.188137	0.0287472	0.000792142	0.326725	0.668838
KMT2C	0.983829	0.699725	0.984392	0.0705361	0.872699	0.895889	0.496146	0.483608	0.375473	0.277036	0.670964	0.225971	0.920135	0.186685	0.741113	0.00400174	0.00269719	0.0165593	0.336437	0.0652413	0.0359367	0.0638889	0.175373	0.267525	0.408713	0.21415	0.0304335	0.855236	0.246512	0.0229074	0.00244559	0.276461	0.0520509	0.00627292	0.309765	0.653955
FAT1	0.712771	0.534253	0.556353	0.0350912	0.250451	0.283877	0.325817	0.825808	0.0417301	0.228222	0.539357	0.636447	1.44e-09	0.793767	7.65e-06	5.36e-05	9.84e-07	0.208314	0.0348537	0.0133584	1.79e-07	0.50644	0.000104872	0.00136136	0.290286	2.65e-05	7.69e-05	0.743003	0.000931143	0.00267014	0.801553	0.0377443	2.46e-06	0.000550699	0.0636982	0.598484
KRAS	0.424118	0.990168	0.212484	0.00158561	0.975837	0.15521	0.888123	0.997337	0.341833	0.130255	0.0967822	0.489557	0.99998	0.296607	0.999141	0.775318	2.12e-09	0.170691	0.799413	0.0167183	0.312702	0.926402	0.65617	0.99551	1.11e-16	0.12277	0.0118815	0.157482	0.870219	0.0658849	0.779462	0.031606	0.200399	0.218252	0.630303	1
PTEN	0.946759	1	0.642683	0.00558882	0.600807	0.216467	0.00902933	0.955832	0.875626	0.233542	0.633214	0.613928	0.999163	0.060697	0.999871	0.327158	0.207524	0.00804561	0.784264	0.615533	0.85737	0.00103737	0.938935	0.275505	0.959351	0.00424017	0.56628	0.251802	1.55e-05	0.496618	0.292002	0.902342	0.191934	0.583747	0.0573399	0.582255
ARID1A	0.957521	1	0.173364	0.0286791	0.931494	0.156365	0.686583	0.998865	0.528108	0.238932	0.621053	0.584194	0.987501	0.967754	0.755514	0.102157	0.00155855	0.0972857	0.0346926	0.104209	0.0587103	0.0408898	0.108804	0.0529599	0.504425	0.00104122	0.032704	0.419739	0.000462106	0.0650413	0.494221	0.309052	0.0556809	0.0616619	0.000591028	1
APC	0.890808	1	0.744664	0.268393	0.136931	1.04e-08	0.99838	0.974872	0.63016	0.63502	0.0453041	0.122484	0.173924	0.00136423	0.342044	0.00172785	0	0.451082	0.779314	7.67e-05	6.03e-05	0.344203	5.43e-05	0.121282	0.016765	0.0018502	8.82e-07	0.245769	0.0908022	0.0555769	0.300675	3.58e-06	0.0019074	0.00623231	0.569304	0.527013
CDKN2A	0.648484	0.00035568	0.999306	0.00253144	0.114608	0.674669	0.121948	0.247907	0.453089	0.369493	0.681037	0.0661198	9.44e-15	0.17877	7.53e-11	4.43e-05	0.258135	0.764345	0.138707	7.52e-05	6.14e-05	0.828321	3.18e-05	6.39e-06	0.00262008	0.0652165	0.020815	0.988129	0.155357	0.00015137	0.982302	0.0955913	0.165979	0.0349111	0.446926	0.409275
