# Supplementary material for: A deep learning approach reveals unexplored landscape of viral expression in cancer
Source: Nat Commun. 2023 Feb 11;14:785. doi: 10.1038/s41467-023-36336-z (PMC9922274; doi:10.1038/s41467-023-36336-z)
Supplement: Supplementary file 12 — Supplementary Dataset 9 [file 41467_2023_36336_MOESM12_ESM.xlsx]

## Sheet: S9
	File ID	File Name	Data Category	Data Type	Project ID	Case ID	Sample ID	Sample Type	smpt	Human vientovirus	Cutavirus strain BR-337	Sweet potato feathery mottle virus	Brome mosaic viruses	Apple chlorotic leaf spot virus	Clover mosaic viruses	Murine leukemia virus	Elicom virus	Human coxsackievirus	Watermelon mosaic virus	Tomato mosaic virus	Alfalfa mosaic virus	Pteropus associated gemycircularvirus	Aphid lethal paralysis virus	Invertebrate iridovirus 25	Bermuda grass latent virus	Hubei picorna-like virus	Armadillidium vulgare iridescent virus	Geobacillus virus E2	Gemycircularvirus HV-GcV1
d1bcd397-0e36-468e-96db-afdfd68a9d35	b04ffefa-ba34-489c-849a-1dceade8c997	d1bcd397-0e36-468e-96db-afdfd68a9d35_gdc_realn_rehead.bam	Sequencing Reads	Aligned Reads	TCGA-KIRP	TCGA-BQ-5887	TCGA-BQ-5887-11A	Solid Tissue Normal	Solid Tissue Normal	0	0	0	0	0	0	0	0	0	0	0	0	0	0	0	0	0	0	0	0
b9f6ad74-7de9-4d4a-96f6-88c05999afb7	b3fe55d7-de71-448f-83fd-f08fbf8c33c6	b9f6ad74-7de9-4d4a-96f6-88c05999afb7_gdc_realn_rehead.bam	Sequencing Reads	Aligned Reads	TCGA-KIRP	TCGA-PJ-A5Z8	TCGA-PJ-A5Z8-01A	Primary Tumor	Primary Tumor	0	0	0	0	0	0	0	0	0	0	0	0	0	0	0	0	0	0	0	0
674b1c10-c010-43cb-88a8-0c2a5692514d	7888da82-e21c-43ca-80ff-1f0de024c8df	674b1c10-c010-43cb-88a8-0c2a5692514d_gdc_realn_rehead.bam	Sequencing Reads	Aligned Reads	TCGA-KIRP	TCGA-BQ-5878	TCGA-BQ-5878-01A	Primary Tumor	Primary Tumor	0	0	0	0	0	0	0	0	0	0	0	0	0	0	0	0	0	0	0	0
4aea9755-a4e3-44bd-985f-6bcfac00a84a	5fe5f408-c31c-4e1d-bdca-403ca5e9bd41	4aea9755-a4e3-44bd-985f-6bcfac00a84a_gdc_realn_rehead.bam	Sequencing Reads	Aligned Reads	TCGA-KIRP	TCGA-B9-5155	TCGA-B9-5155-01A	Primary Tumor	Primary Tumor	0	0	0	0	0	0	0	0	0	0	0	0	0	0	0	0	0	0	0	0
1a478280-4cd3-40b2-9a9f-010ae635506a	be3e63e5-39cd-46a0-ae3f-5ebb782d6abf	1a478280-4cd3-40b2-9a9f-010ae635506a_gdc_realn_rehead.bam	Sequencing Reads	Aligned Reads	TCGA-KIRP	TCGA-5P-A9K6	TCGA-5P-A9K6-01A	Primary Tumor	Primary Tumor	0	0	0	0	0	0	0	0	0	0	0	0	0	0	0	0	0	0	0	0
8d66c918-9556-4963-96eb-1633b6e3ca19	004f3389-5550-4af9-8d77-3277fcaa9e78	8d66c918-9556-4963-96eb-1633b6e3ca19_gdc_realn_rehead.bam	Sequencing Reads	Aligned Reads	TCGA-KIRP	TCGA-EV-5901	TCGA-EV-5901-01A	Primary Tumor	Primary Tumor	0	0	0	0	0	0	0	0	0	0	0	0	0	0	0	0	0	0	0	0
259d1d12-ed43-482b-9d51-a132a8b8417e	93517abc-0f08-468f-bd86-0f599f147f97	259d1d12-ed43-482b-9d51-a132a8b8417e_gdc_realn_rehead.bam	Sequencing Reads	Aligned Reads	TCGA-KIRP	TCGA-DZ-6133	TCGA-DZ-6133-11A	Solid Tissue Normal	Solid Tissue Normal	0	0	0	0	0	0	0	0	0	0	0	0	0	0	0	0	0	0	0	0
244d75e1-c1fb-410e-bf32-e752b83abcd4	6b8b1acb-b54c-45f0-b4cb-c879f9aa30e7	244d75e1-c1fb-410e-bf32-e752b83abcd4_gdc_realn_rehead.bam	Sequencing Reads	Aligned Reads	TCGA-KIRP	TCGA-4A-A93X	TCGA-4A-A93X-01A	Primary Tumor	Primary Tumor	0	0	0	0	0	0	0	0	0	0	0	0	0	0	0	0	0	0	0	0
98acdadf-fd25-4344-8e99-c0b676806bf1	1eec3cfa-a947-40e6-a0ed-a44477b0e0ad	98acdadf-fd25-4344-8e99-c0b676806bf1_gdc_realn_rehead.bam	Sequencing Reads	Aligned Reads	TCGA-KIRP	TCGA-A4-7996	TCGA-A4-7996-01A	Primary Tumor	Primary Tumor	0	0	0	0	0	0	0	0	0	0	0	0	0	0	0	0	0	0	0	0
5f73e79e-6dbb-47e2-84ed-b28b6d9464d8	a2b40b6a-f332-4317-b3ae-82206eb415c9	5f73e79e-6dbb-47e2-84ed-b28b6d9464d8_gdc_realn_rehead.bam	Sequencing Reads	Aligned Reads	TCGA-KIRP	TCGA-2Z-A9JO	TCGA-2Z-A9JO-01A	Primary Tumor	Primary Tumor	0	0	0	0	0	0	0	0	0	0	0	0	0	0	0	0	0	0	0	0
951708d2-150f-4cb5-956b-72abea48a7a7	a1057b31-48a4-4461-a7c6-00a576062460	951708d2-150f-4cb5-956b-72abea48a7a7_gdc_realn_rehead.bam	Sequencing Reads	Aligned Reads	TCGA-KIRP	TCGA-HE-7128	TCGA-HE-7128-01A	Primary Tumor	Primary Tumor	0	0	0	0	0	0	0	0	0	0	0	0	0	0	0	0	0	0	0	0
d0fd90b0-2df9-4cc5-8f26-f9248b9676e9	31153f10-1542-4591-a00b-f185ad37062d	d0fd90b0-2df9-4cc5-8f26-f9248b9676e9_gdc_realn_rehead.bam	Sequencing Reads	Aligned Reads	TCGA-KIRP	TCGA-BQ-7059	TCGA-BQ-7059-11A	Solid Tissue Normal	Solid Tissue Normal	0	0	0	0	0	0	0	0	0	0	0	0	0	0	0	0	0	0	0	0
4f495956-4b59-4c6e-9e1b-0feb04f692cc	97e98a24-00c6-47d3-88d0-3fef1a14cc44	4f495956-4b59-4c6e-9e1b-0feb04f692cc_gdc_realn_rehead.bam	Sequencing Reads	Aligned Reads	TCGA-KIRP	TCGA-B9-4115	TCGA-B9-4115-11A	Solid Tissue Normal	Solid Tissue Normal	0	0	0	0	0	0	0	0	0	0	0	0	0	0	0	0	0	0	0	0
6a958897-caa5-43a1-9911-4fd9d56490b5	cfe84e31-be60-4a2f-a9d9-8e34cabce3a9	6a958897-caa5-43a1-9911-4fd9d56490b5_gdc_realn_rehead.bam	Sequencing Reads	Aligned Reads	TCGA-KIRP	TCGA-P4-A5E7	TCGA-P4-A5E7-01A	Primary Tumor	Primary Tumor	0	0	0	0	0	0	0	0	0	0	0	0	0	0	0	0	0	0	0	0
adbc6b56-ea8d-46f8-b1fd-b94544a2b5a3	04524286-eb81-4a1b-b0a6-6e8cc8b1b188	adbc6b56-ea8d-46f8-b1fd-b94544a2b5a3_gdc_realn_rehead.bam	Sequencing Reads	Aligned Reads	TCGA-KIRP	TCGA-SX-A71R	TCGA-SX-A71R-01A	Primary Tumor	Primary Tumor	0	0	0	0	0	0	0	0	0	0	0	0	0	0	0	0	0	0	0	0
b8538b48-942c-41db-bb1f-50949cdf09c9	86a2cb05-895f-4e65-b32f-43d296a4a7bf	b8538b48-942c-41db-bb1f-50949cdf09c9_gdc_realn_rehead.bam	Sequencing Reads	Aligned Reads	TCGA-KIRP	TCGA-G7-6797	TCGA-G7-6797-01A	Primary Tumor	Primary Tumor	0	0	0	0	0	0	0	0	0	0	0	0	0	0	0	0	0	0	0	0
17ed9727-5d4a-4e34-8b00-c14f2f7475b7	1c20a321-7875-42a2-870d-219a8cc88852	17ed9727-5d4a-4e34-8b00-c14f2f7475b7_gdc_realn_rehead.bam	Sequencing Reads	Aligned Reads	TCGA-KIRP	TCGA-BQ-5881	TCGA-BQ-5881-01A	Primary Tumor	Primary Tumor	0	0	0	0	0	0	0	0	0	0	0	0	0	0	0	0	0	0	0	0
b71fe2c1-139f-4dd7-b6af-3c9983ebe802	79186083-49b4-4869-a00e-5b15653d1359	b71fe2c1-139f-4dd7-b6af-3c9983ebe802_gdc_realn_rehead.bam	Sequencing Reads	Aligned Reads	TCGA-KIRP	TCGA-Y8-A8RY	TCGA-Y8-A8RY-11A	Solid Tissue Normal	Solid Tissue Normal	0	0	0	0	0	0	0	0	0	0	0	0	0	0	0	0	0	0	0	0
cb098cf7-c4f7-4758-b34a-01f3b73061d6	68080081-3209-46a1-b285-1f7b6562d007	cb098cf7-c4f7-4758-b34a-01f3b73061d6_gdc_realn_rehead.bam	Sequencing Reads	Aligned Reads	TCGA-KIRP	TCGA-A4-7997	TCGA-A4-7997-01A	Primary Tumor	Primary Tumor	0	0	0	0	0	0	0	0	0	0	0	0	0	0	0	0	0	0	0	0
15093a2c-fd18-474a-8aa7-8e6913d0afa1	d1f382b7-1937-4acc-85a2-b9f924e8f19a	15093a2c-fd18-474a-8aa7-8e6913d0afa1_gdc_realn_rehead.bam	Sequencing Reads	Aligned Reads	TCGA-KIRP	TCGA-B3-4103	TCGA-B3-4103-01A	Primary Tumor	Primary Tumor	0	0	0	0	0	0	0	0	0	0	0	0	0	0	0	0	0	0	0	0
d19ea061-4e9d-4618-8943-23187caeba8e	675b22af-c0d3-4e2d-a0c1-1d1fba501b9f	d19ea061-4e9d-4618-8943-23187caeba8e_gdc_realn_rehead.bam	Sequencing Reads	Aligned Reads	TCGA-KIRP	TCGA-BQ-5882	TCGA-BQ-5882-11A	Solid Tissue Normal	Solid Tissue Normal	0	0	0	0	0	0	0	0	0	0	0	0	0	0	0	0	0	0	0	0
d3cf4a94-96d9-4f53-b965-2357cd4ed370	00d64b33-6252-489a-b8c6-db458adfb643	d3cf4a94-96d9-4f53-b965-2357cd4ed370_gdc_realn_rehead.bam	Sequencing Reads	Aligned Reads	TCGA-KIRP	TCGA-B9-A69E	TCGA-B9-A69E-01A	Primary Tumor	Primary Tumor	0	0	0	0	0	0	0	0	0	0	0	0	0	0	0	0	0	0	0	0
c28e9999-7621-4336-beb0-ee9ddbb13122	9901e57c-1e31-4b2a-8bec-9f2e6031c716	c28e9999-7621-4336-beb0-ee9ddbb13122_gdc_realn_rehead.bam	Sequencing Reads	Aligned Reads	TCGA-KIRP	TCGA-P4-A5ED	TCGA-P4-A5ED-11A	Solid Tissue Normal	Solid Tissue Normal	0	0	0	0	0	0	0	0	0	0	0	0	0	0	0	0	0	0	0	0
e6d82b0e-7367-4380-aa6a-15942169ab81	cad566e3-2e2c-4b3b-91c4-52c15ee20712	e6d82b0e-7367-4380-aa6a-15942169ab81_gdc_realn_rehead.bam	Sequencing Reads	Aligned Reads	TCGA-KIRP	TCGA-AL-3468	TCGA-AL-3468-01A	Primary Tumor	Primary Tumor	0	0	0	0	0	0	0	0	0	0	0	0	0	0	0	0	0	0	0	0
ba890841-dee0-4fec-b87a-c0f7825f9fbc	6670149a-9b8c-4fa0-914d-6c961929c1aa	ba890841-dee0-4fec-b87a-c0f7825f9fbc_gdc_realn_rehead.bam	Sequencing Reads	Aligned Reads	TCGA-KIRP	TCGA-BQ-5889	TCGA-BQ-5889-01A	Primary Tumor	Primary Tumor	0	0	0	0	0	0	0	0	0	0	0	0	0	0	0	0	0	0	0	0
e71b325c-82be-44ba-9b5f-473b24796bc0	1e226786-7abb-4f10-82e5-0126ea22ff94	e71b325c-82be-44ba-9b5f-473b24796bc0_gdc_realn_rehead.bam	Sequencing Reads	Aligned Reads	TCGA-KIRP	TCGA-GL-A9DE	TCGA-GL-A9DE-01A	Primary Tumor	Primary Tumor	0	0	0	0	0	0	0	0	0	0	0	0	0	0	0	0	0	0	0	0
742b8696-e382-47f9-8ec8-f9fd8a51e694	9fd17f67-b601-48c1-b53f-e75965acfd11	742b8696-e382-47f9-8ec8-f9fd8a51e694_gdc_realn_rehead.bam	Sequencing Reads	Aligned Reads	TCGA-KIRP	TCGA-P4-A5E8	TCGA-P4-A5E8-11A	Solid Tissue Normal	Solid Tissue Normal	0	0	0	0	0	0	0	0	0	0	0	0	0	0	0	0	0	0	0	0
8eca130e-707f-480b-918b-09bd297cb357	a6a35fe8-aebe-4d76-8223-1b850b5a4fff	8eca130e-707f-480b-918b-09bd297cb357_gdc_realn_rehead.bam	Sequencing Reads	Aligned Reads	TCGA-KIRP	TCGA-G7-A8LC	TCGA-G7-A8LC-01A	Primary Tumor	Primary Tumor	0	0	0	0	0	0	0	0	0	0	0	0	0	0	0	0	0	0	0	0
50e72f2a-feb5-4fe8-b6c3-5b70f8916e0e	26223a9c-0880-41dd-82a6-bf3d58d8f192	50e72f2a-feb5-4fe8-b6c3-5b70f8916e0e_gdc_realn_rehead.bam	Sequencing Reads	Aligned Reads	TCGA-KIRP	TCGA-A4-8630	TCGA-A4-8630-01A	Primary Tumor	Primary Tumor	0	0	0	0	0	0	0	0	0	0	0	0	0	0	0	0	0	0	0	0
e56df432-4410-4310-bd44-4c3e1a1ad7e8	2bf2c95c-8c26-433d-bdad-cdb775db5d24	e56df432-4410-4310-bd44-4c3e1a1ad7e8_gdc_realn_rehead.bam	Sequencing Reads	Aligned Reads	TCGA-KIRP	TCGA-A4-7584	TCGA-A4-7584-01A	Primary Tumor	Primary Tumor	0	0	0	0	0	0	0	0	0	0	0	0	0	0	0	0	0	0	0	0
7544b9cf-772e-45e3-9e81-0b2bcce25f69	3d61a77c-8732-4c4c-8b44-b9214415aaf7	7544b9cf-772e-45e3-9e81-0b2bcce25f69_gdc_realn_rehead.bam	Sequencing Reads	Aligned Reads	TCGA-KIRP	TCGA-UZ-A9PN	TCGA-UZ-A9PN-01A	Primary Tumor	Primary Tumor	0	0	0	0	0	0	0	0	0	0	0	0	0	0	0	0	0	0	0	0
58730b0f-89fa-4405-baad-f7ce5cd91629	81e571ec-9477-4f7a-87a2-1576e5593b83	58730b0f-89fa-4405-baad-f7ce5cd91629_gdc_realn_rehead.bam	Sequencing Reads	Aligned Reads	TCGA-KIRP	TCGA-G7-6796	TCGA-G7-6796-01A	Primary Tumor	Primary Tumor	0	0	0	0	0	0	0	0	0	0	0	0	0	0	0	0	0	0	0	0
5eed2923-2db5-4b6b-ba8a-d80e537867dd	f42e23c7-1a1c-4440-9743-2613b43a0ec1	5eed2923-2db5-4b6b-ba8a-d80e537867dd_gdc_realn_rehead.bam	Sequencing Reads	Aligned Reads	TCGA-KIRP	TCGA-BQ-5879	TCGA-BQ-5879-01A	Primary Tumor	Primary Tumor	0	0	0	0	0	0	0	0	0	0	0	0	0	0	0	0	0	0	0	0
ecc19e88-4163-45e7-93be-dcebcb291b1f	56493d78-168a-4eb4-b47e-579df92a81d4	ecc19e88-4163-45e7-93be-dcebcb291b1f_gdc_realn_rehead.bam	Sequencing Reads	Aligned Reads	TCGA-KIRP	TCGA-BQ-5891	TCGA-BQ-5891-01A	Primary Tumor	Primary Tumor	0	0	0	0	0	0	0	0	0	0	0	0	0	0	0	0	0	0	0	0
df341397-ea48-436c-802e-9d71c38e2ca6	ed50662f-b448-4d1e-a6a5-2d59005a04ec	df341397-ea48-436c-802e-9d71c38e2ca6_gdc_realn_rehead.bam	Sequencing Reads	Aligned Reads	TCGA-KIRP	TCGA-A4-A57E	TCGA-A4-A57E-01A	Primary Tumor	Primary Tumor	0	0	0	0	0	0	0	0	0	0	0	0	0	0	0	0	0	0	0	0
075ace13-49ad-4aef-85e5-69a7ddcdd3cf	100ec1fe-0f89-4b50-8808-955884ecdf1d	075ace13-49ad-4aef-85e5-69a7ddcdd3cf_gdc_realn_rehead.bam	Sequencing Reads	Aligned Reads	TCGA-KIRP	TCGA-A4-A4ZT	TCGA-A4-A4ZT-11A	Solid Tissue Normal	Solid Tissue Normal	0	0	0	0	0	0	0	0	0	0	0	0	0	0	0	0	0	0	0	0
b2b8772a-8e4a-4a42-8157-99ec915a3378	4f9e91ed-27df-4601-8e11-a0421938608f	b2b8772a-8e4a-4a42-8157-99ec915a3378_gdc_realn_rehead.bam	Sequencing Reads	Aligned Reads	TCGA-KIRP	TCGA-B1-A657	TCGA-B1-A657-01A	Primary Tumor	Primary Tumor	0	0	0	0	0	0	0	0	0	0	0	0	0	0	0	0	0	0	0	0
ecb55fb5-c003-4476-9704-b1f626601bae	772f0593-bcad-40ab-b8ba-8abc90e2d4d2	ecb55fb5-c003-4476-9704-b1f626601bae_gdc_realn_rehead.bam	Sequencing Reads	Aligned Reads	TCGA-KIRP	TCGA-A4-7286	TCGA-A4-7286-01A	Primary Tumor	Primary Tumor	0	0	0	0	0	0	0	0	0	0	0	0	0	0	0	0	0	0	0	0
5681bf46-da31-43d0-b340-84456abedfa0	f098c7d1-14dd-4ab3-87a1-c2f4babfcf18	5681bf46-da31-43d0-b340-84456abedfa0_gdc_realn_rehead.bam	Sequencing Reads	Aligned Reads	TCGA-KIRP	TCGA-SX-A7SO	TCGA-SX-A7SO-01A	Primary Tumor	Primary Tumor	0	0	0	0	0	0	0	0	0	0	0	0	0	0	0	0	0	0	0	0
400efa4f-174f-4b45-b295-92f9bd7b832f	690491a4-01a5-4a75-9e19-7b1c750cccdb	400efa4f-174f-4b45-b295-92f9bd7b832f_gdc_realn_rehead.bam	Sequencing Reads	Aligned Reads	TCGA-KIRP	TCGA-A4-A48D	TCGA-A4-A48D-01A	Primary Tumor	Primary Tumor	0	0	0	0	0	0	0	0	0	0	0	0	0	0	0	0	0	0	0	0
8973672d-581b-4704-b3d5-dced95aa89b7	e0490d28-e1ba-4b83-9cb8-e4d6c43b46a5	8973672d-581b-4704-b3d5-dced95aa89b7_gdc_realn_rehead.bam	Sequencing Reads	Aligned Reads	TCGA-KIRP	TCGA-A4-7287	TCGA-A4-7287-01A	Primary Tumor	Primary Tumor	0	0	0	0	0	0	0	0	0	0	0	0	0	0	0	0	0	0	0	0
9f30adf6-022d-4909-9f82-7d327d051e05	e198acc2-4d6f-4989-95b5-68375130748e	9f30adf6-022d-4909-9f82-7d327d051e05_gdc_realn_rehead.bam	Sequencing Reads	Aligned Reads	TCGA-KIRP	TCGA-GL-A4EM	TCGA-GL-A4EM-01A	Primary Tumor	Primary Tumor	0	0	0	0	0	0	0	0	0	0	0	0	0	0	0	0	0	0	0	0
1b2758ef-26b8-494e-80ca-3c7daad709dd	746c47b0-d38f-42f9-ac2e-3f7ee91efa52	1b2758ef-26b8-494e-80ca-3c7daad709dd_gdc_realn_rehead.bam	Sequencing Reads	Aligned Reads	TCGA-KIRP	TCGA-B9-4115	TCGA-B9-4115-01A	Primary Tumor	Primary Tumor	0	0	0	0	0	0	0	0	0	0	0	0	0	0	0	0	1	0	0	0
427fa235-aaa1-46cc-a7b3-6ef85a11640e	04185ddd-9b98-4024-9c75-bd1d03d17fed	427fa235-aaa1-46cc-a7b3-6ef85a11640e_gdc_realn_rehead.bam	Sequencing Reads	Aligned Reads	TCGA-KIRP	TCGA-BQ-5886	TCGA-BQ-5886-01A	Primary Tumor	Primary Tumor	0	0	0	0	0	0	0	0	0	0	0	0	0	0	0	0	0	0	0	0
e9ce2e12-816d-474f-9e67-bb5ec17d33c1	2da299f3-f9c3-47c8-9bee-f917e3001742	e9ce2e12-816d-474f-9e67-bb5ec17d33c1_gdc_realn_rehead.bam	Sequencing Reads	Aligned Reads	TCGA-KIRP	TCGA-5P-A9JV	TCGA-5P-A9JV-01A	Primary Tumor	Primary Tumor	0	0	0	0	0	0	0	0	0	0	0	0	0	0	0	0	0	0	0	0
298b7293-2b09-45c5-9448-d52ec2c47533	a1794690-5141-4d73-bffb-ff1426f9040c	298b7293-2b09-45c5-9448-d52ec2c47533_gdc_realn_rehead.bam	Sequencing Reads	Aligned Reads	TCGA-KIRP	TCGA-Y8-A898	TCGA-Y8-A898-01A	Primary Tumor	Primary Tumor	0	0	0	0	0	0	0	0	0	0	0	0	0	0	0	0	0	0	0	0
867cea75-25bb-4775-b7ee-63a2dd724b24	ab4814a4-f257-4b3c-85bb-32cd47b34e4c	867cea75-25bb-4775-b7ee-63a2dd724b24_gdc_realn_rehead.bam	Sequencing Reads	Aligned Reads	TCGA-KIRP	TCGA-EV-5903	TCGA-EV-5903-01A	Primary Tumor	Primary Tumor	0	0	0	0	0	0	0	0	0	0	0	0	0	0	0	0	0	0	0	0
136adbd6-a7ee-4fc8-9a2e-bc9f1975a857	4e10a667-a5bf-4c66-b475-863278b7d4d3	136adbd6-a7ee-4fc8-9a2e-bc9f1975a857_gdc_realn_rehead.bam	Sequencing Reads	Aligned Reads	TCGA-KIRP	TCGA-UZ-A9PO	TCGA-UZ-A9PO-01A	Primary Tumor	Primary Tumor	0	0	0	0	0	0	0	0	0	0	0	0	0	0	0	0	0	0	0	0
34d9aea3-1e1c-4c9b-be94-2f86b460870c	4e845969-dbdf-47da-96bd-7bc263f118ff	34d9aea3-1e1c-4c9b-be94-2f86b460870c_gdc_realn_rehead.bam	Sequencing Reads	Aligned Reads	TCGA-KIRP	TCGA-P4-AAVL	TCGA-P4-AAVL-01A	Primary Tumor	Primary Tumor	0	0	0	0	0	0	0	0	0	0	0	0	0	0	0	0	0	0	0	0
aa2e2d7b-fec3-4be2-bcfc-ef5346d686da	902e5892-98a3-43ef-bd98-5d6447073337	aa2e2d7b-fec3-4be2-bcfc-ef5346d686da_gdc_realn_rehead.bam	Sequencing Reads	Aligned Reads	TCGA-KIRP	TCGA-BQ-7045	TCGA-BQ-7045-11A	Solid Tissue Normal	Solid Tissue Normal	0	0	0	0	0	0	0	0	0	0	0	0	0	0	0	0	0	0	0	0
c65255e1-235b-4e6b-88cc-a1a370b10e7d	6290c720-c400-4b1b-bbce-a25eb2081292	c65255e1-235b-4e6b-88cc-a1a370b10e7d_gdc_realn_rehead.bam	Sequencing Reads	Aligned Reads	TCGA-KIRP	TCGA-IZ-8196	TCGA-IZ-8196-01A	Primary Tumor	Primary Tumor	0	0	0	0	0	0	0	0	0	0	0	0	0	0	0	0	0	0	0	0
6e9ae1eb-0f24-4ce0-9ea3-535f18a6fc38	ba372b2b-fdbd-491a-9aa2-a5455d263bb1	6e9ae1eb-0f24-4ce0-9ea3-535f18a6fc38_gdc_realn_rehead.bam	Sequencing Reads	Aligned Reads	TCGA-KIRP	TCGA-BQ-7053	TCGA-BQ-7053-01A	Primary Tumor	Primary Tumor	0	0	0	0	0	0	0	0	0	0	0	0	0	0	0	0	0	0	0	0
7956b496-2e8b-4c50-a4a4-fdfeca551bf2	5a27be1f-124d-4f5a-8028-741e5c738d49	7956b496-2e8b-4c50-a4a4-fdfeca551bf2_gdc_realn_rehead.bam	Sequencing Reads	Aligned Reads	TCGA-KIRP	TCGA-V9-A7HT	TCGA-V9-A7HT-01A	Primary Tumor	Primary Tumor	0	0	0	0	0	0	0	0	0	0	0	0	0	0	0	0	0	0	0	0
89ec29e4-3ddc-4eba-9464-65bec497caf2	1d229510-aa7f-4394-b482-f61dfa334647	89ec29e4-3ddc-4eba-9464-65bec497caf2_gdc_realn_rehead.bam	Sequencing Reads	Aligned Reads	TCGA-KIRP	TCGA-BQ-5888	TCGA-BQ-5888-11A	Solid Tissue Normal	Solid Tissue Normal	0	0	0	0	0	0	0	0	0	0	0	0	0	0	0	0	0	0	0	0
737f6230-4095-4ef7-9de0-775016a70605	7f2cf591-d58c-4b34-9854-fb0571456a9d	737f6230-4095-4ef7-9de0-775016a70605_gdc_realn_rehead.bam	Sequencing Reads	Aligned Reads	TCGA-KIRP	TCGA-AL-7173	TCGA-AL-7173-01A	Primary Tumor	Primary Tumor	0	0	0	0	0	0	0	0	0	0	0	0	0	0	0	0	0	0	0	0
ce8e1f73-069f-4c1b-ba08-febe1e017ea1	38a2df58-8843-4ecc-ab70-23b933e8549b	ce8e1f73-069f-4c1b-ba08-febe1e017ea1_gdc_realn_rehead.bam	Sequencing Reads	Aligned Reads	TCGA-KIRP	TCGA-UN-AAZ9	TCGA-UN-AAZ9-01A	Primary Tumor	Primary Tumor	0	0	0	0	0	0	0	0	0	0	0	0	0	0	0	0	0	0	0	0
dd0df097-d92a-4013-b245-3fc87019ff18	fc63eaa2-23ee-48f2-aaa0-e5d75195110e	dd0df097-d92a-4013-b245-3fc87019ff18_gdc_realn_rehead.bam	Sequencing Reads	Aligned Reads	TCGA-KIRP	TCGA-2Z-A9JJ	TCGA-2Z-A9JJ-01A	Primary Tumor	Primary Tumor	0	0	0	0	0	0	0	0	0	0	0	0	0	0	0	0	0	0	0	0
4952908f-390f-4d2b-a5e1-522c1bc28f45	3002e820-0d3f-498a-b28a-74c7c817daf0	4952908f-390f-4d2b-a5e1-522c1bc28f45_gdc_realn_rehead.bam	Sequencing Reads	Aligned Reads	TCGA-KIRP	TCGA-A4-A5Y1	TCGA-A4-A5Y1-01A	Primary Tumor	Primary Tumor	0	0	0	0	0	0	0	0	0	0	0	0	0	0	0	0	0	0	0	0
6f3f2f5f-2056-4818-9a4a-b0074043774c	749a212b-c507-49ae-8c14-670c5dfd4fa1	6f3f2f5f-2056-4818-9a4a-b0074043774c_gdc_realn_rehead.bam	Sequencing Reads	Aligned Reads	TCGA-KIRP	TCGA-BQ-7056	TCGA-BQ-7056-01A	Primary Tumor	Primary Tumor	0	0	0	0	0	0	0	0	0	0	0	0	0	0	0	0	0	0	0	0
71bb7125-f829-4699-88db-f1a2d7ee569a	d305150e-11e9-4ec7-9fe4-c1ab01c4fdde	71bb7125-f829-4699-88db-f1a2d7ee569a_gdc_realn_rehead.bam	Sequencing Reads	Aligned Reads	TCGA-COAD	TCGA-CM-5349	TCGA-CM-5349-01A	Primary Tumor	Primary Tumor	0	0	0	0	0	0	0	0	0	0	0	0	0	0	0	0	0	0	0	0
57a094ea-70d5-488a-b48c-053b66387bd8	76083065-80bd-4549-a157-27eac51b4ca2	57a094ea-70d5-488a-b48c-053b66387bd8_gdc_realn_rehead.bam	Sequencing Reads	Aligned Reads	TCGA-COAD	TCGA-AA-3831	TCGA-AA-3831-01A	Primary Tumor	Primary Tumor	0	0	0	0	0	0	0	0	0	0	0	0	0	0	0	0	0	0	0	0
3d152407-8742-48ec-8b77-e2b8915bc8b0	64e2ce46-ac77-4587-a455-97b935807344	3d152407-8742-48ec-8b77-e2b8915bc8b0_gdc_realn_rehead.bam	Sequencing Reads	Aligned Reads	TCGA-COAD	TCGA-CK-6748	TCGA-CK-6748-01A	Primary Tumor	Primary Tumor	0	0	0	0	0	0	0	0	0	0	0	0	0	0	0	0	0	0	0	0
d2759841-bf5f-4fc8-a714-c270a49cfc36	3f26333a-9c85-4f55-8a3e-6f78d91cc553	d2759841-bf5f-4fc8-a714-c270a49cfc36_gdc_realn_rehead.bam	Sequencing Reads	Aligned Reads	TCGA-COAD	TCGA-A6-5659	TCGA-A6-5659-11A	Solid Tissue Normal	Solid Tissue Normal	0	0	0	0	0	0	0	0	0	0	0	0	0	0	0	0	0	0	0	0
f689d486-2605-4110-946e-4b8831aa2f3d	afe6dd5c-a32e-4ba8-a9b5-154b27a9513b	f689d486-2605-4110-946e-4b8831aa2f3d_gdc_realn_rehead.bam	Sequencing Reads	Aligned Reads	TCGA-COAD	TCGA-CM-6165	TCGA-CM-6165-01A	Primary Tumor	Primary Tumor	0	0	0	0	0	0	0	0	0	0	0	0	0	0	0	0	0	0	0	0
8c0749b3-fab4-405e-bf3a-457df6d26ea4	cbbd47c7-cc50-479d-a1a9-7199f0bdb9eb	8c0749b3-fab4-405e-bf3a-457df6d26ea4_gdc_realn_rehead.bam	Sequencing Reads	Aligned Reads	TCGA-COAD	TCGA-5M-AATA	TCGA-5M-AATA-01A	Primary Tumor	Primary Tumor	0	0	0	0	0	0	0	0	0	0	0	0	0	0	0	0	0	0	0	0
c30fa608-b346-488d-9b31-55b66b390f15	c73f13d8-98ce-4447-b735-2ea883e617a2	c30fa608-b346-488d-9b31-55b66b390f15_gdc_realn_rehead.bam	Sequencing Reads	Aligned Reads	TCGA-COAD	TCGA-AA-3975	TCGA-AA-3975-01A	Primary Tumor	Primary Tumor	0	0	0	0	0	0	0	0	0	0	0	0	0	0	0	0	0	0	0	0
0c0b0d19-222a-494d-b523-5153241bcf26	c3cd3c74-f88a-4394-9240-d4b5b754c070	0c0b0d19-222a-494d-b523-5153241bcf26_gdc_realn_rehead.bam	Sequencing Reads	Aligned Reads	TCGA-COAD	TCGA-G4-6293	TCGA-G4-6293-01A	Primary Tumor	Primary Tumor	0	0	0	0	0	0	0	0	0	0	0	0	0	0	0	0	0	0	0	0
cb9396ed-4bb7-41e8-b5fa-d6e2f2a56f80	53654dfb-9885-413a-b5bb-49b19a6a0f8c	cb9396ed-4bb7-41e8-b5fa-d6e2f2a56f80_gdc_realn_rehead.bam	Sequencing Reads	Aligned Reads	TCGA-COAD	TCGA-AA-3516	TCGA-AA-3516-01A	Primary Tumor	Primary Tumor	0	0	0	0	0	0	0	0	0	0	0	0	0	0	0	0	0	0	0	0
8d225c49-bc80-4e37-8388-5af7a4a8389c	488b0103-138b-4004-8b3e-0b225c6949e7	8d225c49-bc80-4e37-8388-5af7a4a8389c_gdc_realn_rehead.bam	Sequencing Reads	Aligned Reads	TCGA-COAD	TCGA-DM-A1D0	TCGA-DM-A1D0-01A	Primary Tumor	Primary Tumor	0	0	0	0	0	0	0	0	0	0	0	0	0	0	0	0	0	0	0	0
09001cae-e831-4af8-bd86-e22cf21c2525	512994a9-2bf7-4fe3-994c-f2a80c57b0f1	09001cae-e831-4af8-bd86-e22cf21c2525_gdc_realn_rehead.bam	Sequencing Reads	Aligned Reads	TCGA-COAD	TCGA-CM-4746	TCGA-CM-4746-01A	Primary Tumor	Primary Tumor	0	0	0	0	0	0	0	0	0	0	0	0	0	0	0	0	0	0	0	0
23d62a07-80f5-4769-97c9-fd8845cb7504	119b17ed-2483-44d3-b718-b7c04b290be2	23d62a07-80f5-4769-97c9-fd8845cb7504_gdc_realn_rehead.bam	Sequencing Reads	Aligned Reads	TCGA-COAD	TCGA-A6-6781	TCGA-A6-6781-01A	Primary Tumor	Primary Tumor	0	0	0	0	0	0	0	0	0	0	0	0	0	0	0	0	0	0	0	0
5603f486-3158-48f6-a95e-d8667ecc4ae9	356d566e-5299-4cd7-8e2d-1ace197788c3	5603f486-3158-48f6-a95e-d8667ecc4ae9_gdc_realn_rehead.bam	Sequencing Reads	Aligned Reads	TCGA-COAD	TCGA-A6-5656	TCGA-A6-5656-01B	Primary Tumor	Primary Tumor	0	0	0	0	0	0	0	0	0	0	0	0	0	0	0	0	0	0	0	0
9243d688-6079-400d-8286-31f9e1e5c47a	e8991548-d285-4236-bb3a-d9109deae7d1	9243d688-6079-400d-8286-31f9e1e5c47a_gdc_realn_rehead.bam	Sequencing Reads	Aligned Reads	TCGA-COAD	TCGA-DM-A1DA	TCGA-DM-A1DA-01A	Primary Tumor	Primary Tumor	0	0	0	0	0	0	0	0	0	0	0	0	0	0	0	1	0	0	0	0
2dbbee38-d904-424b-8d85-98a990989939	c9eebf0c-3768-43a1-b5c5-874a0d4843c2	2dbbee38-d904-424b-8d85-98a990989939_gdc_realn_rehead.bam	Sequencing Reads	Aligned Reads	TCGA-COAD	TCGA-AA-A02Y	TCGA-AA-A02Y-01A	Primary Tumor	Primary Tumor	0	0	0	0	0	0	0	0	0	0	0	0	0	0	0	0	0	0	0	0
5cae6ce5-9591-48a6-9778-fd6938e1451a	161c6383-b582-488a-8603-85ff3a54cb7c	5cae6ce5-9591-48a6-9778-fd6938e1451a_gdc_realn_rehead.bam	Sequencing Reads	Aligned Reads	TCGA-COAD	TCGA-G4-6306	TCGA-G4-6306-01A	Primary Tumor	Primary Tumor	0	0	0	0	0	0	0	0	0	0	0	0	0	0	0	0	0	0	0	0
a0d6c884-536c-46f7-ad97-7d7b75d2f51c	8d48bb5a-7e4e-4bd8-90e9-a300fdb503a9	a0d6c884-536c-46f7-ad97-7d7b75d2f51c_gdc_realn_rehead.bam	Sequencing Reads	Aligned Reads	TCGA-COAD	TCGA-CM-6163	TCGA-CM-6163-01A	Primary Tumor	Primary Tumor	0	0	0	0	0	0	0	0	0	0	0	0	0	0	0	0	0	0	0	0
bf945e32-df9a-465e-9f9a-46f48ea23dff	53a795d9-cf28-4d5e-9d2a-c1fed7a7f6e7	bf945e32-df9a-465e-9f9a-46f48ea23dff_gdc_realn_rehead.bam	Sequencing Reads	Aligned Reads	TCGA-COAD	TCGA-AA-3864	TCGA-AA-3864-01A	Primary Tumor	Primary Tumor	0	0	0	0	0	0	0	0	0	0	0	0	0	0	0	0	0	0	0	0
845bacbd-527c-4f52-a4dc-151159c77af1	f5f8e1c4-4ee2-4f72-9265-37c988d3af7d	845bacbd-527c-4f52-a4dc-151159c77af1_gdc_realn_rehead.bam	Sequencing Reads	Aligned Reads	TCGA-COAD	TCGA-A6-5656	TCGA-A6-5656-01A	Primary Tumor	Primary Tumor	0	0	0	0	0	0	0	0	0	0	0	0	0	0	0	0	0	0	0	0
32edbc70-6ca3-4bdc-b555-4e27f233d0dc	4c21ac2c-6952-4ea6-87f0-c542f4ba8c54	32edbc70-6ca3-4bdc-b555-4e27f233d0dc_gdc_realn_rehead.bam	Sequencing Reads	Aligned Reads	TCGA-COAD	TCGA-AA-3534	TCGA-AA-3534-01A	Primary Tumor	Primary Tumor	0	0	0	0	0	0	0	0	0	0	0	0	0	0	0	0	0	0	0	0
991db0d2-61a3-445a-b656-a6c899f27b70	a03c7cc5-b501-464c-826e-73fb010d5641	991db0d2-61a3-445a-b656-a6c899f27b70_gdc_realn_rehead.bam	Sequencing Reads	Aligned Reads	TCGA-COAD	TCGA-AA-A02W	TCGA-AA-A02W-01A	Primary Tumor	Primary Tumor	0	0	0	0	0	0	0	0	0	0	0	0	0	0	0	0	0	0	0	0
51cf058e-1793-41ec-b08a-d5153f01ab35	2460957c-1d55-4afe-9ad3-76b67ccd12fa	51cf058e-1793-41ec-b08a-d5153f01ab35_gdc_realn_rehead.bam	Sequencing Reads	Aligned Reads	TCGA-COAD	TCGA-AD-6963	TCGA-AD-6963-01A	Primary Tumor	Primary Tumor	0	0	0	0	0	0	0	0	0	0	0	0	0	0	0	0	0	0	0	0
dd922959-7918-4e98-abb3-412e4c696ce2	062cfb2a-c26d-4148-9804-5e81b04f1c5f	dd922959-7918-4e98-abb3-412e4c696ce2_gdc_realn_rehead.bam	Sequencing Reads	Aligned Reads	TCGA-COAD	TCGA-CA-5256	TCGA-CA-5256-01A	Primary Tumor	Primary Tumor	0	0	0	0	0	0	0	0	0	0	0	0	0	0	0	0	0	0	0	0
aa952291-d808-4cba-8397-35f9244078bf	edd0e489-1c98-421a-8469-0f252b6ebab5	aa952291-d808-4cba-8397-35f9244078bf_gdc_realn_rehead.bam	Sequencing Reads	Aligned Reads	TCGA-COAD	TCGA-AA-A029	TCGA-AA-A029-01A	Primary Tumor	Primary Tumor	0	0	0	0	0	0	0	0	0	1	0	0	0	0	0	0	0	0	0	0
815fdf66-efcc-46ba-8a5e-7e2467222e9e	945c6670-9e72-4e85-b391-15d6f72f6e09	815fdf66-efcc-46ba-8a5e-7e2467222e9e_gdc_realn_rehead.bam	Sequencing Reads	Aligned Reads	TCGA-COAD	TCGA-QG-A5YW	TCGA-QG-A5YW-01A	Primary Tumor	Primary Tumor	0	0	0	0	0	0	0	0	0	0	0	0	0	0	0	0	0	0	0	0
82efc3d4-dfd0-40be-a162-4e8e0dc21cc5	1e9ce73e-61f8-4a99-a734-b09363ec73e7	82efc3d4-dfd0-40be-a162-4e8e0dc21cc5_gdc_realn_rehead.bam	Sequencing Reads	Aligned Reads	TCGA-COAD	TCGA-AU-6004	TCGA-AU-6004-01A	Primary Tumor	Primary Tumor	0	0	0	0	0	0	0	0	0	0	0	0	0	0	0	0	0	0	0	0
d3273827-b0be-4c44-8d75-9bbf4451005e	ac78ce0f-45f9-4517-97c1-f32525142093	d3273827-b0be-4c44-8d75-9bbf4451005e_gdc_realn_rehead.bam	Sequencing Reads	Aligned Reads	TCGA-COAD	TCGA-D5-6537	TCGA-D5-6537-01A	Primary Tumor	Primary Tumor	0	0	0	0	0	0	0	0	0	0	0	0	0	0	0	0	0	0	0	0
0d5305e3-955e-4f28-acaa-e8b105cc7854	7a7e8f81-f0fb-497c-85b3-80a2c805b456	0d5305e3-955e-4f28-acaa-e8b105cc7854_gdc_realn_rehead.bam	Sequencing Reads	Aligned Reads	TCGA-COAD	TCGA-WS-AB45	TCGA-WS-AB45-01A	Primary Tumor	Primary Tumor	0	0	0	0	0	0	0	0	0	0	0	0	0	0	0	0	0	0	0	0
49611716-ab6c-4e95-832f-d6f5fc78cc17	26f770ed-c226-47f3-8300-474cc5b068c6	49611716-ab6c-4e95-832f-d6f5fc78cc17_gdc_realn_rehead.bam	Sequencing Reads	Aligned Reads	TCGA-COAD	TCGA-AZ-6608	TCGA-AZ-6608-01A	Primary Tumor	Primary Tumor	0	0	0	0	0	0	0	0	0	0	0	0	0	0	0	0	0	0	0	0
1bd15b63-d2a4-451f-8f67-437167756369	f4a2081d-efeb-4bb1-9642-528243bd95bc	1bd15b63-d2a4-451f-8f67-437167756369_gdc_realn_rehead.bam	Sequencing Reads	Aligned Reads	TCGA-COAD	TCGA-DM-A28F	TCGA-DM-A28F-01A	Primary Tumor	Primary Tumor	0	0	0	0	0	0	0	0	0	0	0	0	0	0	0	0	0	0	0	0
083c1e50-f389-47a9-8532-42a60ae1dc90	5747c9c4-fb2a-4134-bb1d-208d688a4ae0	083c1e50-f389-47a9-8532-42a60ae1dc90_gdc_realn_rehead.bam	Sequencing Reads	Aligned Reads	TCGA-COAD	TCGA-CM-4748	TCGA-CM-4748-01A	Primary Tumor	Primary Tumor	0	0	0	0	0	0	0	0	0	0	0	0	0	0	0	0	0	0	0	0
aebe860c-dd3e-4e32-a444-f0c2bcbebef6	1cb9713c-0921-473c-a638-c3b520656316	aebe860c-dd3e-4e32-a444-f0c2bcbebef6_gdc_realn_rehead.bam	Sequencing Reads	Aligned Reads	TCGA-COAD	TCGA-A6-5660	TCGA-A6-5660-01A	Primary Tumor	Primary Tumor	0	0	0	0	0	0	0	0	0	0	0	0	0	0	0	0	0	0	0	0
919d47d9-ed5c-45fb-966b-2b00b38cf5e3	4413144e-0daa-4c76-99ef-26c3447f426e	919d47d9-ed5c-45fb-966b-2b00b38cf5e3_gdc_realn_rehead.bam	Sequencing Reads	Aligned Reads	TCGA-COAD	TCGA-AA-3675	TCGA-AA-3675-01A	Primary Tumor	Primary Tumor	0	0	0	0	0	0	0	0	0	0	0	0	0	0	0	0	0	0	0	0
c403b2cb-d8cf-4f1d-90f9-ef305f9faa5b	7ad783d3-3f3e-44f5-936c-43575fc7f607	c403b2cb-d8cf-4f1d-90f9-ef305f9faa5b_gdc_realn_rehead.bam	Sequencing Reads	Aligned Reads	TCGA-COAD	TCGA-CM-5348	TCGA-CM-5348-01A	Primary Tumor	Primary Tumor	0	1	0	0	0	0	0	0	0	0	0	0	0	0	0	0	0	0	0	0
d41e9605-a2d6-4abb-ab39-57a07a6272ad	b7b46e6b-dbe6-4510-8faa-9df4c51955a5	d41e9605-a2d6-4abb-ab39-57a07a6272ad_gdc_realn_rehead.bam	Sequencing Reads	Aligned Reads	TCGA-COAD	TCGA-D5-5538	TCGA-D5-5538-01A	Primary Tumor	Primary Tumor	0	0	0	0	0	0	0	0	0	0	0	0	0	0	0	0	0	0	0	0
28c34020-8cb4-4576-b203-3ff28b5e46d2	1c58a3af-fda0-4b1c-ae7c-afab9921ccf2	28c34020-8cb4-4576-b203-3ff28b5e46d2_gdc_realn_rehead.bam	Sequencing Reads	Aligned Reads	TCGA-COAD	TCGA-AY-A71X	TCGA-AY-A71X-01A	Primary Tumor	Primary Tumor	0	0	0	0	0	0	0	0	0	0	0	0	0	0	0	0	0	0	0	0
a6059222-94b4-40e8-b10f-65c9a34dd134	52889650-1acb-4fac-879c-91499850c10a	a6059222-94b4-40e8-b10f-65c9a34dd134_gdc_realn_rehead.bam	Sequencing Reads	Aligned Reads	TCGA-COAD	TCGA-G4-6307	TCGA-G4-6307-01A	Primary Tumor	Primary Tumor	0	0	0	0	0	0	0	0	0	0	0	0	0	0	0	0	0	0	0	0
cd9feeb7-2a7f-498a-b1fa-4eb5ef6c12c1	04c851fd-153b-4707-8f67-0aa6cc82eaa5	cd9feeb7-2a7f-498a-b1fa-4eb5ef6c12c1_gdc_realn_rehead.bam	Sequencing Reads	Aligned Reads	TCGA-COAD	TCGA-A6-6651	TCGA-A6-6651-01A	Primary Tumor	Primary Tumor	0	0	0	0	0	0	0	0	0	0	0	0	0	0	0	0	0	0	0	0
e7b1cf59-eaeb-40e1-ad51-0b31779c9a1d	d8c9530f-19c0-4c82-886f-e8f0a4cb252b	e7b1cf59-eaeb-40e1-ad51-0b31779c9a1d_gdc_realn_rehead.bam	Sequencing Reads	Aligned Reads	TCGA-COAD	TCGA-A6-6652	TCGA-A6-6652-01A	Primary Tumor	Primary Tumor	0	0	0	0	0	0	0	0	0	0	0	0	0	0	0	0	0	0	0	0
7f590366-7056-4c6c-ae40-383fbfa1b0eb	b9529784-8475-4460-bdd5-7cd72f13d93d	7f590366-7056-4c6c-ae40-383fbfa1b0eb_gdc_realn_rehead.bam	Sequencing Reads	Aligned Reads	TCGA-COAD	TCGA-CM-6679	TCGA-CM-6679-01A	Primary Tumor	Primary Tumor	0	0	0	0	0	0	0	0	0	0	0	0	0	0	0	0	0	0	0	0
21a81d61-fcff-4d63-af73-00050d7c9dcb	b1f7c9bf-daa2-485d-b849-ad74c6e49c45	21a81d61-fcff-4d63-af73-00050d7c9dcb_gdc_realn_rehead.bam	Sequencing Reads	Aligned Reads	TCGA-COAD	TCGA-AA-A00U	TCGA-AA-A00U-01A	Primary Tumor	Primary Tumor	0	0	0	0	0	0	0	0	0	0	0	0	0	0	0	0	0	0	0	0
3458ad38-f36a-410e-b7be-f737faa89691	d5cad692-1850-45cc-8191-77ad568e6fdc	3458ad38-f36a-410e-b7be-f737faa89691_gdc_realn_rehead.bam	Sequencing Reads	Aligned Reads	TCGA-COAD	TCGA-AA-3715	TCGA-AA-3715-01A	Primary Tumor	Primary Tumor	0	0	0	0	0	0	0	0	0	0	0	0	0	0	0	0	0	0	0	0
3087fe27-3c36-48a0-b65c-78d43f02dd16	34692553-cc9e-454e-a003-85618f12e15b	3087fe27-3c36-48a0-b65c-78d43f02dd16_gdc_realn_rehead.bam	Sequencing Reads	Aligned Reads	TCGA-COAD	TCGA-AA-3684	TCGA-AA-3684-01A	Primary Tumor	Primary Tumor	0	0	0	0	0	0	0	0	0	0	0	0	0	0	0	0	0	0	0	0
656e593a-f6d9-4286-8766-fa88a19c9ebd	c1c36a5e-5410-45ef-8954-70c26ef27066	656e593a-f6d9-4286-8766-fa88a19c9ebd_gdc_realn_rehead.bam	Sequencing Reads	Aligned Reads	TCGA-COAD	TCGA-3L-AA1B	TCGA-3L-AA1B-01A	Primary Tumor	Primary Tumor	0	0	0	0	0	0	0	0	0	0	0	0	0	0	0	0	0	0	0	0
32cdccd5-d3f9-4bef-96ac-c75af344c374	e3adceb2-6d55-4812-b972-e46d843cb261	32cdccd5-d3f9-4bef-96ac-c75af344c374_gdc_realn_rehead.bam	Sequencing Reads	Aligned Reads	TCGA-COAD	TCGA-AA-3496	TCGA-AA-3496-11A	Solid Tissue Normal	Solid Tissue Normal	0	0	0	0	0	0	0	0	0	0	0	0	0	0	0	0	0	0	0	0
d74fb8d0-c225-4101-ae80-6edb077137cc	d9ecc507-020c-4ae6-866e-b392b908d028	d74fb8d0-c225-4101-ae80-6edb077137cc_gdc_realn_rehead.bam	Sequencing Reads	Aligned Reads	TCGA-COAD	TCGA-A6-3807	TCGA-A6-3807-01A	Primary Tumor	Primary Tumor	0	0	0	0	0	0	0	0	0	0	0	0	0	0	0	0	0	0	0	0
8c5a8c49-186c-442f-b531-cc4e70fc1079	55969965-7cdc-4487-b55b-4e1972c9f6a0	8c5a8c49-186c-442f-b531-cc4e70fc1079_gdc_realn_rehead.bam	Sequencing Reads	Aligned Reads	TCGA-COAD	TCGA-DM-A1D4	TCGA-DM-A1D4-01A	Primary Tumor	Primary Tumor	0	0	0	0	0	0	0	0	0	0	0	0	0	0	0	0	0	0	0	0
83f0c190-d805-4d56-855b-ff6ed2ccf81a	9ebf2c7e-9d60-40d9-a245-7890824a0e1e	83f0c190-d805-4d56-855b-ff6ed2ccf81a_gdc_realn_rehead.bam	Sequencing Reads	Aligned Reads	TCGA-COAD	TCGA-AA-3679	TCGA-AA-3679-01A	Primary Tumor	Primary Tumor	0	0	0	0	0	0	0	0	0	0	0	0	0	0	0	0	0	0	0	0
96988a5b-69c8-4177-a6a4-3a7be958d2a7	162f72ff-6995-41cf-9f18-8c64ac32f142	96988a5b-69c8-4177-a6a4-3a7be958d2a7_gdc_realn_rehead.bam	Sequencing Reads	Aligned Reads	TCGA-COAD	TCGA-AA-A02F	TCGA-AA-A02F-01A	Primary Tumor	Primary Tumor	0	0	0	0	0	0	0	0	0	0	0	0	0	0	0	0	0	0	0	0
775b2fea-2866-4e67-8356-63531b7ef769	b0c581f4-3884-4f52-b523-a639f8785f6f	775b2fea-2866-4e67-8356-63531b7ef769_gdc_realn_rehead.bam	Sequencing Reads	Aligned Reads	TCGA-COAD	TCGA-NH-A6GB	TCGA-NH-A6GB-01A	Primary Tumor	Primary Tumor	0	0	0	0	0	0	0	0	0	0	0	0	0	0	0	0	0	0	0	0
1403e5c5-a17a-435e-882c-f42b00eb46f4	e6a4d8cb-25fe-424d-902b-c3c12c2301b4	1403e5c5-a17a-435e-882c-f42b00eb46f4_gdc_realn_rehead.bam	Sequencing Reads	Aligned Reads	TCGA-COAD	TCGA-AA-3663	TCGA-AA-3663-11A	Solid Tissue Normal	Solid Tissue Normal	0	0	0	0	0	0	0	0	0	0	0	0	0	0	0	0	0	0	0	0
1e184833-509c-4db5-a759-8e2315f6ad24	b11b6757-d25d-4f06-b9a4-b495bd9c6caf	1e184833-509c-4db5-a759-8e2315f6ad24_gdc_realn_rehead.bam	Sequencing Reads	Aligned Reads	TCGA-COAD	TCGA-A6-A567	TCGA-A6-A567-01A	Primary Tumor	Primary Tumor	0	0	0	0	0	0	0	0	0	0	0	0	0	0	0	0	0	0	0	0
0ce7a043-07ae-49da-8c26-797c907e1d33	0aa646ec-ad04-4745-b768-ce1faab4cfbd	0ce7a043-07ae-49da-8c26-797c907e1d33_gdc_realn_rehead.bam	Sequencing Reads	Aligned Reads	TCGA-COAD	TCGA-CK-6751	TCGA-CK-6751-01A	Primary Tumor	Primary Tumor	0	0	0	0	0	0	0	0	0	0	0	0	0	0	0	0	0	0	0	0
b10a3af3-c89e-4c4f-9541-6d88d24ca0d0	c7672ae4-5d9d-4f82-b24c-97b306e833a6	b10a3af3-c89e-4c4f-9541-6d88d24ca0d0_gdc_realn_rehead.bam	Sequencing Reads	Aligned Reads	TCGA-COAD	TCGA-AA-A004	TCGA-AA-A004-01A	Primary Tumor	Primary Tumor	0	0	0	0	0	0	0	0	0	0	0	0	0	0	0	0	0	0	0	0
c400d2bc-9175-4962-95aa-42171ba167d1	4b10fdee-3623-44cc-8c65-68e766383d2e	c400d2bc-9175-4962-95aa-42171ba167d1_gdc_realn_rehead.bam	Sequencing Reads	Aligned Reads	TCGA-COAD	TCGA-G4-6298	TCGA-G4-6298-01A	Primary Tumor	Primary Tumor	0	0	0	0	0	0	0	0	0	0	0	0	0	0	0	0	0	0	0	0
7665e2d1-86ef-4e21-87ef-e634a2a94ac0	8315040e-4201-42fe-9c4e-10ff635672cf	7665e2d1-86ef-4e21-87ef-e634a2a94ac0_gdc_realn_rehead.bam	Sequencing Reads	Aligned Reads	TCGA-COAD	TCGA-5M-AATE	TCGA-5M-AATE-01A	Primary Tumor	Primary Tumor	0	0	0	0	0	0	0	0	0	0	0	0	0	0	0	0	0	0	0	0
ac8f11e5-79c2-4ef3-a743-d20b71358b41	d20ec4a1-12a8-4d7e-97dd-73a2fe60be8d	ac8f11e5-79c2-4ef3-a743-d20b71358b41_gdc_realn_rehead.bam	Sequencing Reads	Aligned Reads	TCGA-COAD	TCGA-AA-3844	TCGA-AA-3844-01A	Primary Tumor	Primary Tumor	0	0	0	0	0	0	0	0	0	0	0	0	0	0	0	0	0	0	0	0
ff8442d4-3dac-4730-abcc-754b43dd9f89	fc806f55-a25a-4553-abfb-646641a03f9b	ff8442d4-3dac-4730-abcc-754b43dd9f89_gdc_realn_rehead.bam	Sequencing Reads	Aligned Reads	TCGA-COAD	TCGA-AA-3947	TCGA-AA-3947-01A	Primary Tumor	Primary Tumor	0	0	0	0	0	0	0	0	0	0	0	0	0	0	0	0	0	0	0	0
1dbbd930-f856-4a39-8d42-92ee2edf21ee	93296653-714a-4064-952d-7da92a46857f	1dbbd930-f856-4a39-8d42-92ee2edf21ee_gdc_realn_rehead.bam	Sequencing Reads	Aligned Reads	TCGA-COAD	TCGA-CK-5914	TCGA-CK-5914-01A	Primary Tumor	Primary Tumor	0	0	0	0	0	0	0	0	0	0	0	0	0	0	0	0	0	0	0	0
d6ab232d-aa9f-4f5f-9f54-d4640d7e3edd	319b7911-ee78-4f54-acc4-ff2dcc1b7c5c	d6ab232d-aa9f-4f5f-9f54-d4640d7e3edd_gdc_realn_rehead.bam	Sequencing Reads	Aligned Reads	TCGA-COAD	TCGA-CM-4752	TCGA-CM-4752-01A	Primary Tumor	Primary Tumor	0	0	0	0	0	0	0	0	0	0	0	0	0	0	0	0	0	0	0	0
6cffcc4d-1c57-4fd2-91ea-7b8d81844d99	e0a49df2-c147-42d7-beea-f670765005e5	6cffcc4d-1c57-4fd2-91ea-7b8d81844d99_gdc_realn_rehead.bam	Sequencing Reads	Aligned Reads	TCGA-COAD	TCGA-CM-6172	TCGA-CM-6172-01A	Primary Tumor	Primary Tumor	0	0	0	0	0	0	0	0	0	0	0	0	0	0	0	0	0	0	0	0
be9efccd-e80f-4804-8298-e2aa22c88e52	16192934-7f79-455b-b09c-aa5b84742f6f	be9efccd-e80f-4804-8298-e2aa22c88e52_gdc_realn_rehead.bam	Sequencing Reads	Aligned Reads	TCGA-COAD	TCGA-AA-A03F	TCGA-AA-A03F-01A	Primary Tumor	Primary Tumor	0	0	0	0	0	0	0	0	0	0	0	0	0	0	0	0	0	0	0	0
c4ab7acf-ad5c-4071-a0bc-e66ebcee126c	739f4d3b-d73e-4cd7-862e-1f843c0f73c3	c4ab7acf-ad5c-4071-a0bc-e66ebcee126c_gdc_realn_rehead.bam	Sequencing Reads	Aligned Reads	TCGA-COAD	TCGA-AA-3982	TCGA-AA-3982-01A	Primary Tumor	Primary Tumor	0	0	0	0	0	0	0	0	0	0	0	0	0	0	0	0	0	0	0	0
162fe8be-6f29-41df-b3c2-3972b4e3ca3a	748c3ce9-e5eb-4901-b11f-2ad6b4bfd9b1	162fe8be-6f29-41df-b3c2-3972b4e3ca3a_gdc_realn_rehead.bam	Sequencing Reads	Aligned Reads	TCGA-COAD	TCGA-AA-3877	TCGA-AA-3877-01A	Primary Tumor	Primary Tumor	0	0	0	0	0	0	0	0	0	0	0	0	0	0	0	0	0	0	0	0
626e6bb4-e0a4-4203-9fc1-493f6ef86f2e	02cbd25b-315c-47c4-bd4d-bfc157d957a2	626e6bb4-e0a4-4203-9fc1-493f6ef86f2e_gdc_realn_rehead.bam	Sequencing Reads	Aligned Reads	TCGA-COAD	TCGA-DM-A1D6	TCGA-DM-A1D6-01A	Primary Tumor	Primary Tumor	0	0	0	0	0	0	0	0	0	0	0	0	0	0	0	0	0	0	0	0
31ecbf59-8b99-4b68-ae46-be5d0cf37fcd	f08dc7f4-3cc3-4743-a84e-d586d74af8d1	31ecbf59-8b99-4b68-ae46-be5d0cf37fcd_gdc_realn_rehead.bam	Sequencing Reads	Aligned Reads	TCGA-COAD	TCGA-A6-2672	TCGA-A6-2672-01A	Primary Tumor	Primary Tumor	0	0	0	0	0	0	0	0	0	0	0	0	0	0	0	0	0	0	0	0
2834277f-3c76-42b6-939b-eeeaa3664bc0	502324ea-9c49-414a-8248-58b13da65e8c	2834277f-3c76-42b6-939b-eeeaa3664bc0_gdc_realn_rehead.bam	Sequencing Reads	Aligned Reads	TCGA-COAD	TCGA-AA-3939	TCGA-AA-3939-01A	Primary Tumor	Primary Tumor	0	0	0	0	0	0	0	0	0	0	0	0	0	0	0	0	0	0	0	0
3a55a494-28cc-46e6-be8b-ff207c1dc7df	168c6af9-ea75-43d3-be75-ca9e00f674df	3a55a494-28cc-46e6-be8b-ff207c1dc7df_gdc_realn_rehead.bam	Sequencing Reads	Aligned Reads	TCGA-COAD	TCGA-DM-A28H	TCGA-DM-A28H-01A	Primary Tumor	Primary Tumor	0	0	0	0	0	0	0	0	0	0	0	0	0	0	0	0	0	0	0	0
928e4b19-7881-4e8f-a26b-8fc012d5b9a5	3bc0d4be-c7d3-443e-832c-42727ecc85ea	928e4b19-7881-4e8f-a26b-8fc012d5b9a5_gdc_realn_rehead.bam	Sequencing Reads	Aligned Reads	TCGA-COAD	TCGA-AA-A01I	TCGA-AA-A01I-01A	Primary Tumor	Primary Tumor	0	0	0	0	0	0	0	0	0	0	0	0	0	0	0	0	0	0	0	0
4404efcb-319a-4a71-887e-26459bbdb1c5	07652056-7949-4fed-b59e-dc421ffef000	4404efcb-319a-4a71-887e-26459bbdb1c5_gdc_realn_rehead.bam	Sequencing Reads	Aligned Reads	TCGA-COAD	TCGA-CK-5915	TCGA-CK-5915-01A	Primary Tumor	Primary Tumor	0	0	0	0	0	0	0	0	0	0	0	0	0	0	0	0	0	0	0	0
427699e0-0350-4178-bbb5-7a1eb7cf4c48	089f5b8c-dc0a-448b-9a60-484f9c9a4659	427699e0-0350-4178-bbb5-7a1eb7cf4c48_gdc_realn_rehead.bam	Sequencing Reads	Aligned Reads	TCGA-COAD	TCGA-AA-3815	TCGA-AA-3815-01A	Primary Tumor	Primary Tumor	0	0	0	0	0	0	0	0	0	0	0	0	0	0	0	0	0	0	0	0
ee3d3eba-6550-469b-9108-ebd06578857e	7dbb2046-e721-4672-a84b-43d9ecf2a78a	ee3d3eba-6550-469b-9108-ebd06578857e_gdc_realn_rehead.bam	Sequencing Reads	Aligned Reads	TCGA-COAD	TCGA-NH-A6GA	TCGA-NH-A6GA-01A	Primary Tumor	Primary Tumor	0	0	0	0	0	0	0	0	0	0	0	0	0	0	0	0	0	0	0	0
5192c580-43f3-4f41-81f2-cfd68b7a78fd	9f52e91b-cf6f-4701-a651-096979267ae6	5192c580-43f3-4f41-81f2-cfd68b7a78fd_gdc_realn_rehead.bam	Sequencing Reads	Aligned Reads	TCGA-COAD	TCGA-AY-4071	TCGA-AY-4071-01A	Primary Tumor	Primary Tumor	0	0	0	0	0	0	0	0	0	0	0	0	0	0	0	0	0	0	0	0
729053d1-1f21-4b9f-bb85-c267a42c5862	41785c09-4489-40c9-bbee-1c968809a3cf	729053d1-1f21-4b9f-bb85-c267a42c5862_gdc_realn_rehead.bam	Sequencing Reads	Aligned Reads	TCGA-COAD	TCGA-F4-6855	TCGA-F4-6855-01A	Primary Tumor	Primary Tumor	0	0	0	0	0	0	0	0	0	0	0	0	0	0	0	0	0	0	0	0
aa4797b8-11ca-49ba-82bb-317922290105	7d10f16e-737a-4351-ab41-9e9794b92785	aa4797b8-11ca-49ba-82bb-317922290105_gdc_realn_rehead.bam	Sequencing Reads	Aligned Reads	TCGA-COAD	TCGA-A6-5667	TCGA-A6-5667-01A	Primary Tumor	Primary Tumor	0	0	0	0	0	0	0	0	0	0	0	0	0	0	0	0	0	0	0	0
45cf2f30-b21c-4670-b32e-cc21cfdb95f3	3d70ba05-81f9-4b1a-85b0-ead0fcbd56f3	45cf2f30-b21c-4670-b32e-cc21cfdb95f3_gdc_realn_rehead.bam	Sequencing Reads	Aligned Reads	TCGA-COAD	TCGA-A6-2681	TCGA-A6-2681-01A	Primary Tumor	Primary Tumor	0	0	0	0	0	0	0	0	0	0	0	0	0	0	0	0	0	0	0	0
aae7ca99-cd95-4dad-a5f0-4a8c72e56f58	bf17967a-2c96-48b7-ac95-8bdfd7b6d5cf	aae7ca99-cd95-4dad-a5f0-4a8c72e56f58_gdc_realn_rehead.bam	Sequencing Reads	Aligned Reads	TCGA-COAD	TCGA-D5-6541	TCGA-D5-6541-01A	Primary Tumor	Primary Tumor	0	0	0	0	0	0	0	0	0	0	0	0	0	0	0	0	0	0	0	0
aed2770a-9e36-4126-9cfa-e6cdf401dd64	a7bd9600-93ca-4090-bee6-902e05adb2a8	aed2770a-9e36-4126-9cfa-e6cdf401dd64_gdc_realn_rehead.bam	Sequencing Reads	Aligned Reads	TCGA-COAD	TCGA-DM-A1D7	TCGA-DM-A1D7-01A	Primary Tumor	Primary Tumor	0	0	0	0	0	0	0	0	0	0	0	0	0	0	0	0	0	0	0	0
53ebec34-f67e-4fe9-9428-579431105d3e	61f1e33f-6c84-43cb-b7d6-53701e9ace1d	53ebec34-f67e-4fe9-9428-579431105d3e_gdc_realn_rehead.bam	Sequencing Reads	Aligned Reads	TCGA-COAD	TCGA-A6-2683	TCGA-A6-2683-01A	Primary Tumor	Primary Tumor	0	0	0	0	0	0	0	0	0	0	0	0	0	0	0	1	0	0	0	0
2699c153-933e-4d45-8d0d-04bb4b6a5194	48af840d-b28f-4775-8f61-cf2b13aac463	2699c153-933e-4d45-8d0d-04bb4b6a5194_gdc_realn_rehead.bam	Sequencing Reads	Aligned Reads	TCGA-COAD	TCGA-F4-6570	TCGA-F4-6570-01A	Primary Tumor	Primary Tumor	0	0	0	0	0	0	0	0	0	0	0	0	0	0	0	0	0	0	0	0
114fdb62-d353-421a-93e5-2acaf2b420d1	8b8d854f-ab06-43ff-83c6-cb404c6fd5cd	114fdb62-d353-421a-93e5-2acaf2b420d1_gdc_realn_rehead.bam	Sequencing Reads	Aligned Reads	TCGA-COAD	TCGA-AA-A00R	TCGA-AA-A00R-01A	Primary Tumor	Primary Tumor	0	0	0	0	0	0	0	0	0	0	0	0	0	0	0	0	0	0	0	0
bdc5e928-ca2c-4cae-b3f3-80562db080bb	e828e5b4-a67d-46df-8b0a-912755ca7e57	bdc5e928-ca2c-4cae-b3f3-80562db080bb_gdc_realn_rehead.bam	Sequencing Reads	Aligned Reads	TCGA-COAD	TCGA-AZ-5407	TCGA-AZ-5407-01A	Primary Tumor	Primary Tumor	0	0	0	0	0	0	0	0	0	0	0	0	0	0	0	0	0	0	0	0
dcec76da-f81b-4bc9-8c83-210fa33d420d	2e48e315-5cdf-4fee-aa5d-3c7baa4030ad	dcec76da-f81b-4bc9-8c83-210fa33d420d_gdc_realn_rehead.bam	Sequencing Reads	Aligned Reads	TCGA-COAD	TCGA-A6-2676	TCGA-A6-2676-01A	Primary Tumor	Primary Tumor	0	0	0	0	0	0	0	0	0	0	0	0	0	0	0	0	0	0	0	0
8442d82e-5807-413b-91f3-1c9f208afd46	84861e7e-0bcd-447c-aaa0-ba238a25ba54	8442d82e-5807-413b-91f3-1c9f208afd46_gdc_realn_rehead.bam	Sequencing Reads	Aligned Reads	TCGA-COAD	TCGA-DM-A28G	TCGA-DM-A28G-01A	Primary Tumor	Primary Tumor	0	0	0	0	0	0	0	0	0	0	0	0	0	0	0	0	0	0	0	0
c4bc568e-f9ae-4992-9de9-6e442ad770c7	45ada0d2-6a5d-4b57-a79c-4e0e3d7a9a7c	c4bc568e-f9ae-4992-9de9-6e442ad770c7_gdc_realn_rehead.bam	Sequencing Reads	Aligned Reads	TCGA-COAD	TCGA-A6-6137	TCGA-A6-6137-01A	Primary Tumor	Primary Tumor	0	0	0	0	0	0	0	0	0	0	0	0	0	0	0	0	0	0	0	0
95c843db-2b55-4af8-89d9-dec869f11452	398ba03f-57d6-45e8-a18f-38d27fd33c33	95c843db-2b55-4af8-89d9-dec869f11452_gdc_realn_rehead.bam	Sequencing Reads	Aligned Reads	TCGA-COAD	TCGA-NH-A8F7	TCGA-NH-A8F7-01A	Primary Tumor	Primary Tumor	0	0	0	0	0	0	0	0	0	0	0	0	0	0	0	0	0	0	0	0
8c8f4902-eb40-418c-8e52-82e74272356a	2ab84a5c-4c77-479c-8a3a-15f292e7f85b	8c8f4902-eb40-418c-8e52-82e74272356a_gdc_realn_rehead.bam	Sequencing Reads	Aligned Reads	TCGA-COAD	TCGA-CM-5868	TCGA-CM-5868-01A	Primary Tumor	Primary Tumor	0	0	0	0	0	0	0	0	0	0	0	0	0	0	0	0	0	0	0	0
390f1fbd-5968-4eb7-ae85-6814f77297f5	5549d854-57ff-4d76-8d32-977106690e73	390f1fbd-5968-4eb7-ae85-6814f77297f5_gdc_realn_rehead.bam	Sequencing Reads	Aligned Reads	TCGA-COAD	TCGA-D5-6923	TCGA-D5-6923-01A	Primary Tumor	Primary Tumor	0	0	0	0	0	0	0	0	0	0	0	0	0	0	0	0	0	0	0	0
ec5377cc-c47d-469b-8365-a41eb8f02927	f209041e-319e-4258-8fdd-92d1a1aff811	ec5377cc-c47d-469b-8365-a41eb8f02927_gdc_realn_rehead.bam	Sequencing Reads	Aligned Reads	TCGA-COAD	TCGA-A6-3809	TCGA-A6-3809-01B	Primary Tumor	Primary Tumor	0	0	0	0	0	0	0	0	0	0	0	0	0	0	0	0	0	0	0	0
e84d2134-d70b-4080-84c5-56d9ca1a1523	dfbba5cc-e927-4626-aa07-ade606767354	e84d2134-d70b-4080-84c5-56d9ca1a1523_gdc_realn_rehead.bam	Sequencing Reads	Aligned Reads	TCGA-COAD	TCGA-A6-6780	TCGA-A6-6780-01A	Primary Tumor	Primary Tumor	0	0	0	0	0	0	0	0	0	0	0	0	0	0	0	0	0	0	0	0
4618b09d-0895-4ca7-911e-de0fe3198c60	f077f256-ff6a-436b-89bf-6035f9d09ac8	4618b09d-0895-4ca7-911e-de0fe3198c60_gdc_realn_rehead.bam	Sequencing Reads	Aligned Reads	TCGA-COAD	TCGA-A6-A565	TCGA-A6-A565-01A	Primary Tumor	Primary Tumor	0	0	0	0	0	0	0	0	0	0	0	0	0	0	0	0	0	0	0	0
7dadfb04-1d05-43fe-80b9-f767e22d02f5	d1f1002d-525b-4b8b-b52f-376bf792d74e	7dadfb04-1d05-43fe-80b9-f767e22d02f5_gdc_realn_rehead.bam	Sequencing Reads	Aligned Reads	TCGA-COAD	TCGA-A6-5667	TCGA-A6-5667-11A	Solid Tissue Normal	Solid Tissue Normal	0	0	0	0	0	0	0	0	0	0	0	0	0	0	0	0	0	0	0	0
5e75557f-9031-4e0e-8361-a945367af91b	019ae823-acfc-49a6-a144-3b363b15a0dc	5e75557f-9031-4e0e-8361-a945367af91b_gdc_realn_rehead.bam	Sequencing Reads	Aligned Reads	TCGA-COAD	TCGA-QG-A5Z1	TCGA-QG-A5Z1-01A	Primary Tumor	Primary Tumor	0	0	0	0	0	0	0	0	0	0	0	0	0	0	0	0	0	0	0	0
23b20193-1eb7-4b46-9ae8-ee229cd4c9a6	8f46e5b1-5d62-46f9-9166-5e4a4646a5bd	23b20193-1eb7-4b46-9ae8-ee229cd4c9a6_gdc_realn_rehead.bam	Sequencing Reads	Aligned Reads	TCGA-COAD	TCGA-G4-6320	TCGA-G4-6320-01A	Primary Tumor	Primary Tumor	0	0	0	0	0	0	0	0	0	0	0	0	0	0	0	0	0	0	0	0
b5b73b19-cf98-444b-acac-044e763e49bf	100cd7f5-9a5a-40c0-b116-00c683d3a1ed	b5b73b19-cf98-444b-acac-044e763e49bf_gdc_realn_rehead.bam	Sequencing Reads	Aligned Reads	TCGA-COAD	TCGA-AA-3866	TCGA-AA-3866-01A	Primary Tumor	Primary Tumor	0	0	0	0	0	0	0	0	0	0	0	0	0	0	0	0	0	0	0	0
3bd2faa5-b6cc-4d7d-a295-4ac137361a8c	3788aba2-7439-487f-946a-43066f103204	3bd2faa5-b6cc-4d7d-a295-4ac137361a8c_gdc_realn_rehead.bam	Sequencing Reads	Aligned Reads	TCGA-COAD	TCGA-CM-6677	TCGA-CM-6677-01A	Primary Tumor	Primary Tumor	0	0	0	0	0	0	0	0	0	0	0	0	0	0	0	0	0	0	0	0
0a2c1cbe-5028-40cf-bf9b-3877a2a86a02	3f288607-c67f-4d57-83ba-f6fb54f82c1f	0a2c1cbe-5028-40cf-bf9b-3877a2a86a02_gdc_realn_rehead.bam	Sequencing Reads	Aligned Reads	TCGA-COAD	TCGA-AZ-4682	TCGA-AZ-4682-01B	Primary Tumor	Primary Tumor	0	0	0	0	0	0	0	0	0	0	0	0	0	0	0	0	0	0	0	0
839af446-6db3-4ee6-9c9d-c708fae01bba	b5924714-357a-483a-b72d-0dfb0af536cc	839af446-6db3-4ee6-9c9d-c708fae01bba_gdc_realn_rehead.bam	Sequencing Reads	Aligned Reads	TCGA-COAD	TCGA-A6-3808	TCGA-A6-3808-01A	Primary Tumor	Primary Tumor	0	0	0	0	0	0	0	0	0	0	0	0	0	0	0	0	0	0	0	0
04c6177b-c643-45c1-85d5-cde423cfa766	34b57af8-5b47-4b26-a114-49258c6bbb6f	04c6177b-c643-45c1-85d5-cde423cfa766_gdc_realn_rehead.bam	Sequencing Reads	Aligned Reads	TCGA-COAD	TCGA-A6-3810	TCGA-A6-3810-01A	Primary Tumor	Primary Tumor	0	0	0	0	0	0	0	0	0	0	0	0	0	0	0	0	0	0	0	0
6b416250-6c01-45df-bd25-ba12787f14ed	e82d0cdb-5eb9-46b6-997f-0284ad904d8c	6b416250-6c01-45df-bd25-ba12787f14ed_gdc_realn_rehead.bam	Sequencing Reads	Aligned Reads	TCGA-COAD	TCGA-QG-A5YV	TCGA-QG-A5YV-01A	Primary Tumor	Primary Tumor	0	0	0	0	0	0	0	0	0	0	0	0	0	0	0	0	0	0	0	0
e4ca4b4f-cc4d-45bf-87db-924638846c42	9b2dd3c7-9101-4fb1-bc2c-17d5e24f6bfb	e4ca4b4f-cc4d-45bf-87db-924638846c42_gdc_realn_rehead.bam	Sequencing Reads	Aligned Reads	TCGA-COAD	TCGA-A6-5665	TCGA-A6-5665-01A	Primary Tumor	Primary Tumor	0	0	0	0	0	0	0	0	0	0	0	0	0	0	0	0	0	0	0	0
9fbadf40-2c23-4054-ac92-b91787d940c4	63de4009-4522-42ec-8c4a-74d1d38a9714	9fbadf40-2c23-4054-ac92-b91787d940c4_gdc_realn_rehead.bam	Sequencing Reads	Aligned Reads	TCGA-COAD	TCGA-G4-6303	TCGA-G4-6303-01A	Primary Tumor	Primary Tumor	0	0	0	0	0	0	0	0	0	0	0	0	0	0	0	0	0	0	0	0
4c6fe1c0-089f-427f-b2de-db03894c1e0a	6702c4d7-a218-4dc3-810a-004f5a166c2a	4c6fe1c0-089f-427f-b2de-db03894c1e0a_gdc_realn_rehead.bam	Sequencing Reads	Aligned Reads	TCGA-COAD	TCGA-G4-6314	TCGA-G4-6314-01A	Primary Tumor	Primary Tumor	0	0	0	0	0	0	0	0	0	0	0	0	0	0	0	0	0	0	0	0
5059213e-5f06-464a-bb6b-f89c68e926bb	4e452bb5-9f7c-437e-8a2b-65d8b59bdaf7	5059213e-5f06-464a-bb6b-f89c68e926bb_gdc_realn_rehead.bam	Sequencing Reads	Aligned Reads	TCGA-COAD	TCGA-AA-3685	TCGA-AA-3685-01A	Primary Tumor	Primary Tumor	0	0	0	0	0	0	0	0	0	0	0	0	0	0	0	0	0	0	0	0
5aa9de93-e5c4-4fea-b6b9-5f1501dd2f49	8495ff8f-e627-45be-b34f-52c43fc02895	5aa9de93-e5c4-4fea-b6b9-5f1501dd2f49_gdc_realn_rehead.bam	Sequencing Reads	Aligned Reads	TCGA-COAD	TCGA-CM-6678	TCGA-CM-6678-01A	Primary Tumor	Primary Tumor	0	0	0	0	0	0	0	0	0	0	0	0	0	0	0	0	0	0	0	0
c382a65a-2a05-4105-8a12-5eb56e500bbb	5ac7d2fa-4458-40bd-9023-69d9aa0d0b75	c382a65a-2a05-4105-8a12-5eb56e500bbb_gdc_realn_rehead.bam	Sequencing Reads	Aligned Reads	TCGA-COAD	TCGA-AA-A00F	TCGA-AA-A00F-01A	Primary Tumor	Primary Tumor	0	0	0	0	0	0	1	0	0	0	0	0	0	0	0	0	0	0	0	0
0a3c82ca-4ca5-4b0f-b8c1-b02ab8e8bd66	af831284-873e-4530-8bd6-bde434a78a1a	0a3c82ca-4ca5-4b0f-b8c1-b02ab8e8bd66_gdc_realn_rehead.bam	Sequencing Reads	Aligned Reads	TCGA-COAD	TCGA-CM-5861	TCGA-CM-5861-01A	Primary Tumor	Primary Tumor	0	0	0	0	0	0	0	0	0	0	0	0	0	0	0	0	0	0	0	0
3ae525aa-e6f9-477e-855a-adec7131aac3	399e1bbd-a61d-43cb-8bab-202aa478d23c	3ae525aa-e6f9-477e-855a-adec7131aac3_gdc_realn_rehead.bam	Sequencing Reads	Aligned Reads	TCGA-COAD	TCGA-AA-3688	TCGA-AA-3688-01A	Primary Tumor	Primary Tumor	0	0	0	0	0	0	0	0	0	0	0	0	0	0	0	0	0	0	0	0
eb62ed0c-b42d-41c1-a9ff-4e2cbd89c08e	96ae8940-3c05-44b6-8490-c68a94210912	eb62ed0c-b42d-41c1-a9ff-4e2cbd89c08e_gdc_realn_rehead.bam	Sequencing Reads	Aligned Reads	TCGA-COAD	TCGA-AA-3870	TCGA-AA-3870-01A	Primary Tumor	Primary Tumor	0	0	0	0	0	0	0	0	0	0	0	0	0	0	0	0	0	0	0	0
d5bafdfb-16c9-4c18-9a43-3aa358290cbf	9063d2f7-1676-4753-b075-0c7ee6668080	d5bafdfb-16c9-4c18-9a43-3aa358290cbf_gdc_realn_rehead.bam	Sequencing Reads	Aligned Reads	TCGA-COAD	TCGA-AA-3556	TCGA-AA-3556-01A	Primary Tumor	Primary Tumor	0	0	0	0	0	0	0	0	0	0	0	0	0	0	0	0	0	0	0	0
0fe834e9-3148-42b3-ad92-e0304a4ff64b	7282d4eb-3ab9-486e-af2d-3b326e460557	0fe834e9-3148-42b3-ad92-e0304a4ff64b_gdc_realn_rehead.bam	Sequencing Reads	Aligned Reads	TCGA-COAD	TCGA-AD-6895	TCGA-AD-6895-01A	Primary Tumor	Primary Tumor	0	0	0	0	0	0	0	0	0	0	0	0	0	0	0	0	0	0	0	0
9c0c4013-f268-433a-ab36-becd7c973fc3	19dd3778-6ca2-40ce-b51a-bde1ad9efcd4	9c0c4013-f268-433a-ab36-becd7c973fc3_gdc_realn_rehead.bam	Sequencing Reads	Aligned Reads	TCGA-COAD	TCGA-DM-A285	TCGA-DM-A285-01A	Primary Tumor	Primary Tumor	0	0	0	0	0	0	0	0	0	0	0	0	0	0	0	0	0	0	0	0
7357ddcf-3d38-4085-8dc3-2299a73ea242	fb19e3a1-1335-47f8-8339-0ae3f1b30cac	7357ddcf-3d38-4085-8dc3-2299a73ea242_gdc_realn_rehead.bam	Sequencing Reads	Aligned Reads	TCGA-KIRP	TCGA-BQ-5884	TCGA-BQ-5884-11A	Solid Tissue Normal	Solid Tissue Normal	0	0	0	0	0	0	0	0	0	0	0	0	0	0	0	0	0	0	0	0
d13ffddb-af09-45ab-9599-c479d636db49	7cd362e3-1e91-4e74-9b29-046d27012c42	d13ffddb-af09-45ab-9599-c479d636db49_gdc_realn_rehead.bam	Sequencing Reads	Aligned Reads	TCGA-KIRP	TCGA-GL-7966	TCGA-GL-7966-01A	Primary Tumor	Primary Tumor	0	0	0	0	0	0	0	0	0	0	0	0	0	0	0	0	0	0	0	0
753f54d4-1994-4a3a-adeb-a37df28973d6	fb7292fc-5501-4d3f-9c39-3ef511b59458	753f54d4-1994-4a3a-adeb-a37df28973d6_gdc_realn_rehead.bam	Sequencing Reads	Aligned Reads	TCGA-KIRP	TCGA-2Z-A9J8	TCGA-2Z-A9J8-01A	Primary Tumor	Primary Tumor	0	0	0	0	0	0	0	0	0	0	0	0	0	0	0	0	0	0	0	0
db7d44cb-0fa8-4529-9105-d377e8ff1762	bcdecc38-63ec-4688-a51d-1c06b7b4070d	db7d44cb-0fa8-4529-9105-d377e8ff1762_gdc_realn_rehead.bam	Sequencing Reads	Aligned Reads	TCGA-KIRP	TCGA-2Z-A9JE	TCGA-2Z-A9JE-01A	Primary Tumor	Primary Tumor	0	0	0	0	0	0	0	0	0	0	0	0	0	0	0	0	0	0	0	0
7b833baf-97fd-4fbd-a6a9-9893b79a8267	37012b46-85cf-4bf6-90db-c1468b26551e	7b833baf-97fd-4fbd-a6a9-9893b79a8267_gdc_realn_rehead.bam	Sequencing Reads	Aligned Reads	TCGA-KIRP	TCGA-DZ-6134	TCGA-DZ-6134-11A	Solid Tissue Normal	Solid Tissue Normal	0	0	0	0	0	0	0	0	0	0	0	0	0	0	0	0	0	0	0	0
d5dc26b3-b709-405f-9dfe-295089ec2ce1	dc743b82-9f8f-4d30-93c1-a736dc245d28	d5dc26b3-b709-405f-9dfe-295089ec2ce1_gdc_realn_rehead.bam	Sequencing Reads	Aligned Reads	TCGA-KIRP	TCGA-AL-3473	TCGA-AL-3473-01A	Primary Tumor	Primary Tumor	0	0	0	0	0	0	0	0	0	0	0	0	0	0	0	0	0	0	0	0
fcc0d691-9ae7-4ff9-bee4-5bb0f3077d77	b383f579-1e9f-49b6-a89f-d5f0f4a613e0	fcc0d691-9ae7-4ff9-bee4-5bb0f3077d77_gdc_realn_rehead.bam	Sequencing Reads	Aligned Reads	TCGA-KIRP	TCGA-P4-A5EB	TCGA-P4-A5EB-01A	Primary Tumor	Primary Tumor	0	0	0	0	0	0	0	0	0	0	0	0	0	0	0	0	0	0	0	0
83181da9-9c3e-4ffc-aa5f-0e91aee7de23	3c79f415-5a93-4f37-ae47-28a08690d0ed	83181da9-9c3e-4ffc-aa5f-0e91aee7de23_gdc_realn_rehead.bam	Sequencing Reads	Aligned Reads	TCGA-KIRP	TCGA-BQ-5894	TCGA-BQ-5894-01A	Primary Tumor	Primary Tumor	0	0	0	0	0	0	0	0	0	0	0	0	0	0	0	0	0	0	0	0
4097c290-5097-4241-9f29-0da0012c7409	2ef64448-b414-4e30-ae6c-95ee9a146ae3	4097c290-5097-4241-9f29-0da0012c7409_gdc_realn_rehead.bam	Sequencing Reads	Aligned Reads	TCGA-KIRP	TCGA-UZ-A9PK	TCGA-UZ-A9PK-01A	Primary Tumor	Primary Tumor	0	0	0	0	0	0	0	0	0	0	0	0	0	0	0	0	0	0	0	0
2daa68ed-7d54-412f-92cf-0bd7df1d0dd9	8dec1a5a-d8b5-43a4-9453-00a61d9d1f92	2daa68ed-7d54-412f-92cf-0bd7df1d0dd9_gdc_realn_rehead.bam	Sequencing Reads	Aligned Reads	TCGA-KIRP	TCGA-IA-A83W	TCGA-IA-A83W-01A	Primary Tumor	Primary Tumor	0	0	0	0	0	0	0	0	0	0	0	0	0	0	0	0	0	0	0	0
cf006459-e8c5-46d4-a324-5bc83ab1a1bb	17386719-af8b-4afd-bb68-36a00f9d8835	cf006459-e8c5-46d4-a324-5bc83ab1a1bb_gdc_realn_rehead.bam	Sequencing Reads	Aligned Reads	TCGA-KIRP	TCGA-A4-A5DU	TCGA-A4-A5DU-01A	Primary Tumor	Primary Tumor	0	0	0	0	0	0	0	0	0	0	0	0	0	0	0	0	0	0	0	0
ad8ca39b-52da-4b04-b874-0e23f311e81a	7db53b9a-d870-4f1b-a010-7af967ddec6b	ad8ca39b-52da-4b04-b874-0e23f311e81a_gdc_realn_rehead.bam	Sequencing Reads	Aligned Reads	TCGA-KIRP	TCGA-5P-A9K2	TCGA-5P-A9K2-01A	Primary Tumor	Primary Tumor	0	0	0	0	0	0	0	0	0	0	0	0	0	0	0	0	0	0	0	0
44f6bf65-594b-4e54-b55d-244376937e4b	40c8e541-4809-4df8-9495-6604f912e114	44f6bf65-594b-4e54-b55d-244376937e4b_gdc_realn_rehead.bam	Sequencing Reads	Aligned Reads	TCGA-KIRP	TCGA-BQ-7055	TCGA-BQ-7055-01A	Primary Tumor	Primary Tumor	0	0	0	0	0	0	0	0	0	0	0	0	0	0	0	0	0	0	0	0
bec06564-3d52-4559-9eee-7e9fc0d01c07	7469bf7a-4f83-48ca-85f3-6030ae6e1807	bec06564-3d52-4559-9eee-7e9fc0d01c07_gdc_realn_rehead.bam	Sequencing Reads	Aligned Reads	TCGA-KIRP	TCGA-P4-A5EA	TCGA-P4-A5EA-01A	Primary Tumor	Primary Tumor	0	0	0	0	0	0	0	0	0	0	0	0	0	0	0	0	0	0	0	0
df4405ca-f9f2-4ca0-8733-60f0185f514b	777ace50-a65a-4087-a23b-44c76aea5d6c	df4405ca-f9f2-4ca0-8733-60f0185f514b_gdc_realn_rehead.bam	Sequencing Reads	Aligned Reads	TCGA-KIRP	TCGA-SX-A7SR	TCGA-SX-A7SR-01A	Primary Tumor	Primary Tumor	0	0	0	0	0	0	0	0	0	0	0	0	0	0	0	0	0	0	0	0
52f4723e-8e14-4d17-8e6e-7d53bf49d174	a6c248f7-9ee5-4253-8cf1-85eb06464bcf	52f4723e-8e14-4d17-8e6e-7d53bf49d174_gdc_realn_rehead.bam	Sequencing Reads	Aligned Reads	TCGA-KIRP	TCGA-B1-A654	TCGA-B1-A654-01A	Primary Tumor	Primary Tumor	0	0	0	0	0	0	0	0	0	0	0	0	0	0	0	0	0	0	0	0
a98f60da-5348-4071-b0a2-1ea7fe4908e5	1e6bc706-e206-4dfd-a819-b2a7eed1438b	a98f60da-5348-4071-b0a2-1ea7fe4908e5_gdc_realn_rehead.bam	Sequencing Reads	Aligned Reads	TCGA-KIRP	TCGA-AL-3466	TCGA-AL-3466-01A	Primary Tumor	Primary Tumor	0	0	0	0	0	0	0	0	0	0	0	0	0	0	0	0	0	0	0	0
be3d303c-ba1a-4cf8-a8a5-b5adcae05d14	6f2c47f8-3df3-436b-ad90-e70f0bcf9128	be3d303c-ba1a-4cf8-a8a5-b5adcae05d14_gdc_realn_rehead.bam	Sequencing Reads	Aligned Reads	TCGA-KIRP	TCGA-2Z-A9J2	TCGA-2Z-A9J2-01A	Primary Tumor	Primary Tumor	0	0	0	0	0	0	0	0	0	0	0	0	0	0	0	0	0	0	0	0
ac7893d8-3af3-4515-8d5f-0fc2f3ae1cc5	7200e332-41b3-4459-b338-5cf278573dfa	ac7893d8-3af3-4515-8d5f-0fc2f3ae1cc5_gdc_realn_rehead.bam	Sequencing Reads	Aligned Reads	TCGA-KIRP	TCGA-4A-A93Y	TCGA-4A-A93Y-01A	Primary Tumor	Primary Tumor	0	0	0	0	0	0	0	0	0	0	0	0	0	0	0	0	0	0	0	0
4dbca159-caf3-429c-bd0e-b678e16e089c	132760f2-db5d-4630-858c-fac30fae3b9d	4dbca159-caf3-429c-bd0e-b678e16e089c_gdc_realn_rehead.bam	Sequencing Reads	Aligned Reads	TCGA-KIRP	TCGA-2Z-A9JI	TCGA-2Z-A9JI-01A	Primary Tumor	Primary Tumor	0	0	0	0	0	0	0	0	0	0	0	0	0	0	0	0	0	0	0	0
09832c7f-19cc-4dcc-baf0-e31bc8db3b2c	0b78b48b-e10e-434c-96c3-6d705e42467f	09832c7f-19cc-4dcc-baf0-e31bc8db3b2c_gdc_realn_rehead.bam	Sequencing Reads	Aligned Reads	TCGA-KIRP	TCGA-HE-A5NK	TCGA-HE-A5NK-01A	Primary Tumor	Primary Tumor	0	0	0	0	0	0	0	0	0	0	0	0	0	0	0	0	0	0	0	0
18e105dd-31e0-4beb-bcfc-f6d13be9ae93	dc4dce97-d3bb-4f4d-b82c-1fb2f6320cfa	18e105dd-31e0-4beb-bcfc-f6d13be9ae93_gdc_realn_rehead.bam	Sequencing Reads	Aligned Reads	TCGA-KIRP	TCGA-BQ-7048	TCGA-BQ-7048-01A	Primary Tumor	Primary Tumor	0	0	0	0	0	0	0	0	0	0	0	0	0	0	0	0	0	0	0	0
d3c445ce-92c4-483a-bf33-b593eb905c7d	87387bcb-c438-4efd-9362-ab1ef73606d6	d3c445ce-92c4-483a-bf33-b593eb905c7d_gdc_realn_rehead.bam	Sequencing Reads	Aligned Reads	TCGA-KIRP	TCGA-A4-7732	TCGA-A4-7732-01A	Primary Tumor	Primary Tumor	0	0	0	0	0	0	0	0	0	0	0	0	0	0	0	0	0	0	0	0
9fb42191-9629-477a-943f-c2fade2ebf68	1d0deea2-af72-4c35-b57c-ac71ce03c09c	9fb42191-9629-477a-943f-c2fade2ebf68_gdc_realn_rehead.bam	Sequencing Reads	Aligned Reads	TCGA-KIRP	TCGA-G7-A8LE	TCGA-G7-A8LE-01A	Primary Tumor	Primary Tumor	0	0	0	0	0	0	0	0	0	0	0	0	0	0	0	0	0	0	0	0
825e9c40-ecd0-4fb0-9c04-a10cf4ba44db	8dc27b0f-7437-4f6a-80a8-15060e023ee2	825e9c40-ecd0-4fb0-9c04-a10cf4ba44db_gdc_realn_rehead.bam	Sequencing Reads	Aligned Reads	TCGA-KIRP	TCGA-5P-A9JW	TCGA-5P-A9JW-01A	Primary Tumor	Primary Tumor	0	0	0	0	0	0	0	0	0	0	0	0	0	0	0	0	0	0	0	0
4c2ee039-c81f-468a-84e5-875d149ea6d1	9d912d15-9823-4563-a0e2-80afcc12c506	4c2ee039-c81f-468a-84e5-875d149ea6d1_gdc_realn_rehead.bam	Sequencing Reads	Aligned Reads	TCGA-KIRP	TCGA-5P-A9K8	TCGA-5P-A9K8-01A	Primary Tumor	Primary Tumor	0	0	0	0	0	0	0	0	0	0	0	0	0	0	0	0	0	0	0	0
6770dd38-d82f-421e-a4d3-99208adc2159	963599c7-f085-48cd-94ae-6cb01bcf1cc0	6770dd38-d82f-421e-a4d3-99208adc2159_gdc_realn_rehead.bam	Sequencing Reads	Aligned Reads	TCGA-KIRP	TCGA-F9-A8NY	TCGA-F9-A8NY-01A	Primary Tumor	Primary Tumor	0	0	0	0	0	0	0	0	0	0	0	0	0	0	0	0	0	0	0	0
ffbdf6db-8a38-4c58-b8e9-d4b15d341cf7	65868b5f-cb0f-427f-9159-d360a812a2a1	ffbdf6db-8a38-4c58-b8e9-d4b15d341cf7_gdc_realn_rehead.bam	Sequencing Reads	Aligned Reads	TCGA-KIRP	TCGA-BQ-5892	TCGA-BQ-5892-01A	Primary Tumor	Primary Tumor	0	0	0	0	0	0	0	0	0	0	0	0	0	0	0	0	0	0	0	0
513291d8-4154-4c72-9ab1-3fa96bf2631f	0248b766-eae0-4cda-8782-7d252e3360c4	513291d8-4154-4c72-9ab1-3fa96bf2631f_gdc_realn_rehead.bam	Sequencing Reads	Aligned Reads	TCGA-KIRP	TCGA-DZ-6132	TCGA-DZ-6132-01A	Primary Tumor	Primary Tumor	0	0	0	0	0	0	0	0	0	0	0	0	0	0	0	0	0	0	0	0
3cd6ea00-0082-474b-93f9-778b68a0920f	deafac45-4a9c-4214-8e0b-89be7af7e903	3cd6ea00-0082-474b-93f9-778b68a0920f_gdc_realn_rehead.bam	Sequencing Reads	Aligned Reads	TCGA-KIRP	TCGA-MH-A854	TCGA-MH-A854-01A	Primary Tumor	Primary Tumor	0	0	0	0	0	0	0	0	0	0	0	0	0	0	0	0	0	0	0	0
ce3355af-a5f9-4a44-bc94-d87a46f14dfb	9e2af207-7c86-43eb-a28f-99f641829f7e	ce3355af-a5f9-4a44-bc94-d87a46f14dfb_gdc_realn_rehead.bam	Sequencing Reads	Aligned Reads	TCGA-KIRP	TCGA-AL-A5DJ	TCGA-AL-A5DJ-01A	Primary Tumor	Primary Tumor	0	0	0	0	0	0	0	0	0	0	0	0	0	0	0	0	0	0	0	0
33c0cc68-6d1a-40e0-82a4-506245bd3858	6b763ebf-aa2d-4e4e-acc9-0a767570174f	33c0cc68-6d1a-40e0-82a4-506245bd3858_gdc_realn_rehead.bam	Sequencing Reads	Aligned Reads	TCGA-KIRP	TCGA-DW-7837	TCGA-DW-7837-01A	Primary Tumor	Primary Tumor	0	0	0	0	0	0	0	0	0	0	0	0	0	0	0	0	0	0	0	0
f0bcf4c3-47b8-4928-89a4-0498d4b5b5c2	deb2cdad-bb9e-4ce9-999d-308f18f65fab	f0bcf4c3-47b8-4928-89a4-0498d4b5b5c2_gdc_realn_rehead.bam	Sequencing Reads	Aligned Reads	TCGA-KIRP	TCGA-MH-A857	TCGA-MH-A857-01A	Primary Tumor	Primary Tumor	0	0	0	0	0	0	0	0	0	0	0	0	0	0	0	0	0	0	0	0
b9ce567f-e82a-4529-bae5-107e1da8d73c	8c8cd22d-d8ce-4df9-8bc7-3bfd7c7a79e3	b9ce567f-e82a-4529-bae5-107e1da8d73c_gdc_realn_rehead.bam	Sequencing Reads	Aligned Reads	TCGA-KIRP	TCGA-KV-A6GD	TCGA-KV-A6GD-01A	Primary Tumor	Primary Tumor	0	0	0	0	0	0	0	0	0	0	0	0	0	0	0	0	0	0	0	0
fd006d72-df45-47bf-b349-1060c1fcb779	c77005bc-6eee-4b11-81ae-1754ad317849	fd006d72-df45-47bf-b349-1060c1fcb779_gdc_realn_rehead.bam	Sequencing Reads	Aligned Reads	TCGA-KIRP	TCGA-SX-A71W	TCGA-SX-A71W-01A	Primary Tumor	Primary Tumor	0	0	0	0	0	0	0	0	0	0	0	0	0	0	0	0	0	0	0	0
5abe92d0-2dbd-41be-b05d-cccb2548b8a9	b12833b7-0a7c-4f83-9c19-3cd684cdd845	5abe92d0-2dbd-41be-b05d-cccb2548b8a9_gdc_realn_rehead.bam	Sequencing Reads	Aligned Reads	TCGA-KIRP	TCGA-DW-7838	TCGA-DW-7838-01A	Primary Tumor	Primary Tumor	0	0	0	0	0	0	0	0	0	0	0	0	0	0	0	0	0	0	0	0
38abcfe1-25a2-4e49-bbb0-851bddaba120	fba2dd37-f1ca-44e1-8405-a3696d72b25f	38abcfe1-25a2-4e49-bbb0-851bddaba120_gdc_realn_rehead.bam	Sequencing Reads	Aligned Reads	TCGA-KIRP	TCGA-G7-6789	TCGA-G7-6789-01A	Primary Tumor	Primary Tumor	0	0	0	0	0	0	0	0	0	0	0	0	0	0	0	0	0	0	0	0
d4988746-5a3e-4a1d-a0eb-1c78956534d1	5b098447-21c1-4d58-b9ff-c9beed98601c	d4988746-5a3e-4a1d-a0eb-1c78956534d1_gdc_realn_rehead.bam	Sequencing Reads	Aligned Reads	TCGA-KIRP	TCGA-A4-7915	TCGA-A4-7915-01A	Primary Tumor	Primary Tumor	0	0	0	0	0	0	0	0	0	0	0	0	0	0	0	0	0	0	0	0
81dd9346-1c57-4ce3-9f02-93674a78c157	38a2dc9d-c7e4-4e4c-a474-cfd45c5e4317	81dd9346-1c57-4ce3-9f02-93674a78c157_gdc_realn_rehead.bam	Sequencing Reads	Aligned Reads	TCGA-KIRP	TCGA-G7-6795	TCGA-G7-6795-01A	Primary Tumor	Primary Tumor	0	0	0	0	0	0	0	0	0	0	0	0	0	0	0	0	0	0	0	0
bdb428ed-94be-46d9-99cd-d728e5698bf5	047f6679-9945-4aa2-acd3-9e8d4a786be5	bdb428ed-94be-46d9-99cd-d728e5698bf5_gdc_realn_rehead.bam	Sequencing Reads	Aligned Reads	TCGA-KIRP	TCGA-SX-A7SP	TCGA-SX-A7SP-01A	Primary Tumor	Primary Tumor	0	0	0	0	0	0	0	0	0	0	0	0	0	0	0	0	0	0	0	0
dc5d11b5-742f-4740-acd0-2806962d9d1b	cc7f529c-626b-4fe5-bc9f-08f1228c8ea6	dc5d11b5-742f-4740-acd0-2806962d9d1b_gdc_realn_rehead.bam	Sequencing Reads	Aligned Reads	TCGA-KIRP	TCGA-2Z-A9J3	TCGA-2Z-A9J3-01A	Primary Tumor	Primary Tumor	0	0	0	0	0	0	0	0	0	0	0	0	0	0	0	0	0	0	0	0
b7952929-d997-4e01-9b25-e62d45aa83fb	5660a6a5-76eb-4424-a4e3-b4a28ccf3bc5	b7952929-d997-4e01-9b25-e62d45aa83fb_gdc_realn_rehead.bam	Sequencing Reads	Aligned Reads	TCGA-KIRP	TCGA-DW-7841	TCGA-DW-7841-01A	Primary Tumor	Primary Tumor	0	0	0	0	0	0	0	0	0	0	0	0	0	0	0	0	0	0	0	0
455f7a18-2a83-4f6d-aba8-1cfd609b69f4	88337a81-7ab4-46b4-bd3c-52f69dc9b0cb	455f7a18-2a83-4f6d-aba8-1cfd609b69f4_gdc_realn_rehead.bam	Sequencing Reads	Aligned Reads	TCGA-KIRP	TCGA-BQ-7058	TCGA-BQ-7058-01A	Primary Tumor	Primary Tumor	0	0	0	0	0	0	0	0	0	0	0	0	0	0	0	0	0	0	0	0
383d674a-50ea-48aa-9d9b-dffa22e95c71	7a712235-cfc9-4f0b-ae9b-196e6f4249c4	383d674a-50ea-48aa-9d9b-dffa22e95c71_gdc_realn_rehead.bam	Sequencing Reads	Aligned Reads	TCGA-KIRP	TCGA-GL-A9DE	TCGA-GL-A9DE-11A	Solid Tissue Normal	Solid Tissue Normal	0	0	0	0	0	0	0	0	0	0	0	0	0	0	0	0	0	0	0	0
c9739703-f3ef-4160-9e91-3d55c37b90be	947aaaf2-8073-4816-9877-04dcce0a1957	c9739703-f3ef-4160-9e91-3d55c37b90be_gdc_realn_rehead.bam	Sequencing Reads	Aligned Reads	TCGA-KIRP	TCGA-MH-A562	TCGA-MH-A562-01A	Primary Tumor	Primary Tumor	0	0	0	0	0	0	0	0	0	0	0	0	0	0	0	0	0	0	0	0
1f7810e3-ed84-43c2-b25d-4db6173f6e12	e907d657-ae6e-4470-8692-f903dbc9040a	1f7810e3-ed84-43c2-b25d-4db6173f6e12_gdc_realn_rehead.bam	Sequencing Reads	Aligned Reads	TCGA-KIRP	TCGA-BQ-7059	TCGA-BQ-7059-01A	Primary Tumor	Primary Tumor	0	0	0	0	0	0	0	0	0	0	0	0	0	0	0	0	0	0	0	0
cfb18419-31dc-469a-b7db-6bafff6b5f54	c592b363-22ec-4eca-864d-1936adf6aefc	cfb18419-31dc-469a-b7db-6bafff6b5f54_gdc_realn_rehead.bam	Sequencing Reads	Aligned Reads	TCGA-KIRP	TCGA-B9-4113	TCGA-B9-4113-01A	Primary Tumor	Primary Tumor	0	0	0	0	0	0	0	0	0	0	0	0	0	0	0	0	0	0	0	0
d1a86bbc-cf1f-4b43-8067-1cff0911acbc	8c28cd9b-10ee-4cdc-9ec4-26c3d892d685	d1a86bbc-cf1f-4b43-8067-1cff0911acbc_gdc_realn_rehead.bam	Sequencing Reads	Aligned Reads	TCGA-KIRP	TCGA-B1-A47O	TCGA-B1-A47O-01A	Primary Tumor	Primary Tumor	0	0	0	0	0	0	0	0	0	0	0	0	0	0	0	0	0	0	0	0
b1db14cb-9b8f-457a-ba86-7435374e6845	a7b4f4ad-0ebf-42a7-822d-5784f79311da	b1db14cb-9b8f-457a-ba86-7435374e6845_gdc_realn_rehead.bam	Sequencing Reads	Aligned Reads	TCGA-KIRP	TCGA-DZ-6133	TCGA-DZ-6133-01A	Primary Tumor	Primary Tumor	0	0	0	0	0	0	0	0	0	0	0	0	0	0	0	0	0	0	0	0
48509321-6db5-4494-b852-51a98dbfaba1	88d4942f-200a-45d5-afe6-99d2317ebe75	48509321-6db5-4494-b852-51a98dbfaba1_gdc_realn_rehead.bam	Sequencing Reads	Aligned Reads	TCGA-KIRP	TCGA-Y8-A8RY	TCGA-Y8-A8RY-01A	Primary Tumor	Primary Tumor	0	0	0	0	0	0	0	0	0	0	0	0	0	0	0	0	0	0	0	0
0651740d-4fc4-4789-a56b-97ee3d100611	00516b33-9d4c-483b-9ca7-6f1898111e6a	0651740d-4fc4-4789-a56b-97ee3d100611_gdc_realn_rehead.bam	Sequencing Reads	Aligned Reads	TCGA-KIRP	TCGA-UZ-A9PM	TCGA-UZ-A9PM-01A	Primary Tumor	Primary Tumor	0	0	0	0	0	0	0	0	0	0	0	0	0	0	0	0	0	0	0	0
f0f9e2ca-f7b0-4615-ba9b-e616eace2cdf	981e4bca-91d2-42ac-a17a-cafae5d35704	f0f9e2ca-f7b0-4615-ba9b-e616eace2cdf_gdc_realn_rehead.bam	Sequencing Reads	Aligned Reads	TCGA-KIRP	TCGA-IZ-A6M9	TCGA-IZ-A6M9-01A	Primary Tumor	Primary Tumor	0	0	0	0	0	0	0	0	0	0	0	0	0	0	0	0	0	0	0	0
8fa4d07b-7e17-43be-80f0-45be05476568	73e73d6d-c59f-448b-a994-ba3cb850374d	8fa4d07b-7e17-43be-80f0-45be05476568_gdc_realn_rehead.bam	Sequencing Reads	Aligned Reads	TCGA-KIRP	TCGA-B9-A8YH	TCGA-B9-A8YH-01A	Primary Tumor	Primary Tumor	0	0	0	0	0	0	0	0	0	0	0	0	0	0	0	0	0	0	0	0
388ede05-1242-49d5-a274-def0d90eeaea	d209320b-003c-46f1-b42d-f1ddb84d862f	388ede05-1242-49d5-a274-def0d90eeaea_gdc_realn_rehead.bam	Sequencing Reads	Aligned Reads	TCGA-KIRP	TCGA-B9-A5W7	TCGA-B9-A5W7-01A	Primary Tumor	Primary Tumor	0	0	0	0	0	0	0	0	0	0	0	0	0	0	0	0	0	0	0	0
fc84d313-14f6-49ee-8dab-5cffeea4a923	b1a7b2dc-103f-4338-9068-77e12a31fc88	fc84d313-14f6-49ee-8dab-5cffeea4a923_gdc_realn_rehead.bam	Sequencing Reads	Aligned Reads	TCGA-KIRP	TCGA-BQ-7044	TCGA-BQ-7044-11A	Solid Tissue Normal	Solid Tissue Normal	0	0	0	0	0	0	0	0	0	0	0	0	0	0	0	0	0	0	0	0
3dc6c605-156f-4dee-8bc0-fc5fa1c7d8d5	351fb148-50b9-4745-ae84-e1f475f15e0b	3dc6c605-156f-4dee-8bc0-fc5fa1c7d8d5_gdc_realn_rehead.bam	Sequencing Reads	Aligned Reads	TCGA-KIRP	TCGA-SX-A7SU	TCGA-SX-A7SU-01A	Primary Tumor	Primary Tumor	0	0	0	0	0	0	0	0	0	0	0	0	0	0	0	0	0	0	0	0
34d8892b-a089-46db-89c1-0d6646a107b8	fd98e7f6-6e8c-4943-9920-d348986aa364	34d8892b-a089-46db-89c1-0d6646a107b8_gdc_realn_rehead.bam	Sequencing Reads	Aligned Reads	TCGA-KIRP	TCGA-GL-6846	TCGA-GL-6846-11A	Solid Tissue Normal	Solid Tissue Normal	0	0	0	0	0	0	0	0	0	0	0	0	0	0	0	0	0	0	0	0
a0257a6e-b06e-4b4d-ba47-867222710afb	3c2416b8-e882-4e4f-9030-281cc7eda84a	a0257a6e-b06e-4b4d-ba47-867222710afb_gdc_realn_rehead.bam	Sequencing Reads	Aligned Reads	TCGA-KIRP	TCGA-IA-A40X	TCGA-IA-A40X-01A	Primary Tumor	Primary Tumor	0	0	0	0	0	0	0	0	0	0	0	0	0	0	0	0	0	0	0	0
7de10df0-bc84-48d5-9390-d28f98bd56b2	19dcd60c-8aad-4603-ba73-f4b5df06f678	7de10df0-bc84-48d5-9390-d28f98bd56b2_gdc_realn_rehead.bam	Sequencing Reads	Aligned Reads	TCGA-KIRP	TCGA-A4-7583	TCGA-A4-7583-01A	Primary Tumor	Primary Tumor	0	0	0	0	0	0	0	0	0	0	0	0	0	0	0	0	0	0	0	0
b66a9ee8-9118-4cea-98dd-068b2cf464e7	2ad24b12-b2e5-4184-92ab-7c0a6815b467	b66a9ee8-9118-4cea-98dd-068b2cf464e7_gdc_realn_rehead.bam	Sequencing Reads	Aligned Reads	TCGA-KIRP	TCGA-DW-5561	TCGA-DW-5561-01A	Primary Tumor	Primary Tumor	0	0	0	0	0	0	0	0	0	0	0	0	0	0	0	0	0	0	0	0
a06113d4-f569-437a-98fc-f4fa43c105c8	9fb905a7-0c78-44f8-8a78-4df3659b65bf	a06113d4-f569-437a-98fc-f4fa43c105c8_gdc_realn_rehead.bam	Sequencing Reads	Aligned Reads	TCGA-KIRP	TCGA-Y8-A894	TCGA-Y8-A894-01A	Primary Tumor	Primary Tumor	0	0	0	0	0	0	0	0	0	0	0	0	0	0	0	0	0	0	0	0
2636710d-dee3-432b-aaa4-90dbcbed63af	0fbc28b9-04d3-418c-b08d-f826481e62e4	2636710d-dee3-432b-aaa4-90dbcbed63af_gdc_realn_rehead.bam	Sequencing Reads	Aligned Reads	TCGA-KIRP	TCGA-B9-A44B	TCGA-B9-A44B-01A	Primary Tumor	Primary Tumor	0	0	0	0	0	0	0	0	0	0	0	0	0	0	0	0	0	0	0	0
5beb1ba7-e35b-4724-9f97-4fa56c913429	c417d0d2-365e-4fa5-9b06-ad035f9831ba	5beb1ba7-e35b-4724-9f97-4fa56c913429_gdc_realn_rehead.bam	Sequencing Reads	Aligned Reads	TCGA-KIRP	TCGA-B3-4104	TCGA-B3-4104-01A	Primary Tumor	Primary Tumor	0	0	0	0	0	0	0	0	0	0	0	0	0	0	0	0	0	0	0	0
3b34fff0-9649-4d48-8c1c-2825f5b3d76f	a308de07-09d9-40bd-afc1-3e939263c74c	3b34fff0-9649-4d48-8c1c-2825f5b3d76f_gdc_realn_rehead.bam	Sequencing Reads	Aligned Reads	TCGA-KIRP	TCGA-IA-A40Y	TCGA-IA-A40Y-01A	Primary Tumor	Primary Tumor	0	0	0	0	0	0	0	0	0	0	0	0	0	0	0	0	0	0	0	0
4cf999fe-f0bd-484a-90cf-a6023771210e	84e7870b-6f1a-4078-b020-be279d3b1d91	4cf999fe-f0bd-484a-90cf-a6023771210e_gdc_realn_rehead.bam	Sequencing Reads	Aligned Reads	TCGA-KIRP	TCGA-AL-3471	TCGA-AL-3471-01A	Primary Tumor	Primary Tumor	0	0	0	0	0	0	0	0	0	0	0	0	0	0	0	0	0	0	0	0
82724a8a-b8e1-4d6b-8bc3-8768e643dbff	2f633917-192f-449e-9f6f-8c51236f9ff9	82724a8a-b8e1-4d6b-8bc3-8768e643dbff_gdc_realn_rehead.bam	Sequencing Reads	Aligned Reads	TCGA-KIRP	TCGA-A4-8518	TCGA-A4-8518-01A	Primary Tumor	Primary Tumor	0	0	0	0	0	0	0	0	0	0	0	0	0	0	0	0	0	0	0	0
17c79699-bc38-4548-b2ff-33034421699b	79698bba-eb0c-4858-8618-536b1010db6f	17c79699-bc38-4548-b2ff-33034421699b_gdc_realn_rehead.bam	Sequencing Reads	Aligned Reads	TCGA-KIRP	TCGA-BQ-7062	TCGA-BQ-7062-01A	Primary Tumor	Primary Tumor	0	0	0	0	0	0	0	0	0	0	0	0	0	0	0	0	0	0	0	0
de1d3a97-fefd-4cfc-95f7-41d08ad63cda	5734664a-66c4-4173-a3f4-c5fcdf4aec30	de1d3a97-fefd-4cfc-95f7-41d08ad63cda_gdc_realn_rehead.bam	Sequencing Reads	Aligned Reads	TCGA-COAD	TCGA-D5-6538	TCGA-D5-6538-01A	Primary Tumor	Primary Tumor	0	0	0	0	0	0	0	0	0	0	0	0	0	0	0	0	0	0	0	0
05b11fe5-36f7-4d95-86df-d37f6cea83f1	2b8b1600-6771-4e81-8219-abc463749872	05b11fe5-36f7-4d95-86df-d37f6cea83f1_gdc_realn_rehead.bam	Sequencing Reads	Aligned Reads	TCGA-COAD	TCGA-AA-3818	TCGA-AA-3818-01A	Primary Tumor	Primary Tumor	0	0	0	0	0	0	0	0	0	0	0	0	0	0	0	0	0	0	0	0
ddb21d1e-2a98-435c-bc45-b9b03ed30956	d44f3d93-1025-437d-a667-7653efa8d60a	ddb21d1e-2a98-435c-bc45-b9b03ed30956_gdc_realn_rehead.bam	Sequencing Reads	Aligned Reads	TCGA-COAD	TCGA-D5-6924	TCGA-D5-6924-01A	Primary Tumor	Primary Tumor	0	0	0	0	0	0	0	0	0	0	0	0	0	0	0	0	0	0	0	0
e8dbfbf3-5bdf-40b9-a9bf-d7b5219b0523	aa7b9bae-b793-4302-8a32-c23b9b5e01e7	e8dbfbf3-5bdf-40b9-a9bf-d7b5219b0523_gdc_realn_rehead.bam	Sequencing Reads	Aligned Reads	TCGA-COAD	TCGA-D5-6922	TCGA-D5-6922-01A	Primary Tumor	Primary Tumor	0	0	0	0	0	0	0	0	0	0	0	0	0	0	0	0	0	0	0	0
7b2e17b4-e64e-4b19-96b6-2f5c8d7a30f3	0c02bf18-3f95-468a-bdb8-408ad4e77e6a	7b2e17b4-e64e-4b19-96b6-2f5c8d7a30f3_gdc_realn_rehead.bam	Sequencing Reads	Aligned Reads	TCGA-COAD	TCGA-A6-2674	TCGA-A6-2674-01A	Primary Tumor	Primary Tumor	0	0	0	0	0	0	0	0	0	0	0	0	0	0	0	0	0	0	0	0
81023237-0f6d-43e1-9868-72968b7b7abf	b12289f8-8259-428c-ae3e-39190e67a8d1	81023237-0f6d-43e1-9868-72968b7b7abf_gdc_realn_rehead.bam	Sequencing Reads	Aligned Reads	TCGA-COAD	TCGA-AZ-6603	TCGA-AZ-6603-01A	Primary Tumor	Primary Tumor	0	0	0	0	0	0	0	0	0	0	0	0	0	0	0	0	0	0	0	0
767ce001-fa85-4e7b-b38d-2684aec39fef	0913819d-0743-4cba-9c30-25338bc9e080	767ce001-fa85-4e7b-b38d-2684aec39fef_gdc_realn_rehead.bam	Sequencing Reads	Aligned Reads	TCGA-COAD	TCGA-AD-6889	TCGA-AD-6889-01A	Primary Tumor	Primary Tumor	0	0	0	0	0	0	0	0	0	0	0	0	0	0	0	0	0	0	0	0
43b4dd34-13ee-4a89-b280-1eaff1ff216c	46c7b417-abea-4dae-9202-e1edbea58666	43b4dd34-13ee-4a89-b280-1eaff1ff216c_gdc_realn_rehead.bam	Sequencing Reads	Aligned Reads	TCGA-COAD	TCGA-D5-6930	TCGA-D5-6930-01A	Primary Tumor	Primary Tumor	0	0	0	0	0	0	0	0	0	0	0	0	0	0	0	0	0	0	0	0
b83140d5-3116-439e-aec9-b044e462fd09	1697ca59-34c6-4550-b738-df21930f2b58	b83140d5-3116-439e-aec9-b044e462fd09_gdc_realn_rehead.bam	Sequencing Reads	Aligned Reads	TCGA-COAD	TCGA-AA-A02R	TCGA-AA-A02R-01A	Primary Tumor	Primary Tumor	0	0	0	0	0	0	0	0	0	0	0	0	0	0	0	0	0	0	0	0
bf8f9d0a-ad06-448b-88e7-53d6b26aa78a	c257ee3d-8230-41f3-a5f7-948fd141a900	bf8f9d0a-ad06-448b-88e7-53d6b26aa78a_gdc_realn_rehead.bam	Sequencing Reads	Aligned Reads	TCGA-COAD	TCGA-AA-3525	TCGA-AA-3525-11A	Solid Tissue Normal	Solid Tissue Normal	0	0	0	0	0	0	0	0	0	0	0	0	0	0	0	0	0	0	0	0
514bfd13-f26d-42b6-8a46-f0e37c5968cc	b32e5b65-53ce-43c4-a19f-0b9aa30c6a09	514bfd13-f26d-42b6-8a46-f0e37c5968cc_gdc_realn_rehead.bam	Sequencing Reads	Aligned Reads	TCGA-COAD	TCGA-AA-A01D	TCGA-AA-A01D-01A	Primary Tumor	Primary Tumor	0	0	0	0	0	0	0	0	0	0	0	0	0	0	0	0	0	0	0	0
7d61083d-0a2d-417b-a2dd-88999c1e6b00	82e45dec-8993-4006-9c36-1d4ff3e37c5a	7d61083d-0a2d-417b-a2dd-88999c1e6b00_gdc_realn_rehead.bam	Sequencing Reads	Aligned Reads	TCGA-COAD	TCGA-AA-3812	TCGA-AA-3812-01A	Primary Tumor	Primary Tumor	0	0	0	0	0	0	0	0	0	0	0	0	0	0	0	0	0	0	0	0
ddb9080a-bdf3-412b-8a31-47e9cbd7e75a	01c5c0c0-bfd3-43aa-8f36-0de84e21138f	ddb9080a-bdf3-412b-8a31-47e9cbd7e75a_gdc_realn_rehead.bam	Sequencing Reads	Aligned Reads	TCGA-COAD	TCGA-CA-6717	TCGA-CA-6717-01A	Primary Tumor	Primary Tumor	0	0	0	0	0	0	0	0	0	0	0	0	0	0	0	0	0	0	0	0
453479a2-8b52-4ac7-bc91-44481818e0d5	ad1cc824-7bbc-4883-96da-55e51d1b6f0d	453479a2-8b52-4ac7-bc91-44481818e0d5_gdc_realn_rehead.bam	Sequencing Reads	Aligned Reads	TCGA-COAD	TCGA-A6-2684	TCGA-A6-2684-01A	Primary Tumor	Primary Tumor	0	0	0	0	0	0	0	0	0	0	0	0	0	0	0	0	0	0	0	0
c112a4d1-e198-4bf2-afcf-10aeb47b2c01	51879acc-569c-4838-be5a-1740d46e011d	c112a4d1-e198-4bf2-afcf-10aeb47b2c01_gdc_realn_rehead.bam	Sequencing Reads	Aligned Reads	TCGA-COAD	TCGA-AA-3710	TCGA-AA-3710-01A	Primary Tumor	Primary Tumor	0	0	0	0	0	0	0	0	0	0	0	0	0	0	0	0	0	0	0	0
99d69dc1-ba41-44fc-946c-301181af46e5	8ff632af-e89d-4f9a-a3fa-9db3b5df6a05	99d69dc1-ba41-44fc-946c-301181af46e5_gdc_realn_rehead.bam	Sequencing Reads	Aligned Reads	TCGA-COAD	TCGA-AA-3862	TCGA-AA-3862-01A	Primary Tumor	Primary Tumor	0	0	0	0	0	0	0	0	0	0	0	0	0	0	0	0	0	0	0	0
8ef7c83f-e8af-44d6-9a73-a903e0f2fc92	0e4db20e-e3d3-4570-bfe4-d4b0a153e231	8ef7c83f-e8af-44d6-9a73-a903e0f2fc92_gdc_realn_rehead.bam	Sequencing Reads	Aligned Reads	TCGA-COAD	TCGA-DM-A0XD	TCGA-DM-A0XD-01A	Primary Tumor	Primary Tumor	0	0	0	0	0	0	0	0	0	0	0	0	0	0	0	0	0	0	0	0
5d52a026-aca8-4e65-b698-ef8d7d717bf0	5199cdf1-1f3c-4599-b249-74f1ee999489	5d52a026-aca8-4e65-b698-ef8d7d717bf0_gdc_realn_rehead.bam	Sequencing Reads	Aligned Reads	TCGA-COAD	TCGA-D5-6927	TCGA-D5-6927-01A	Primary Tumor	Primary Tumor	0	0	0	0	0	0	0	0	0	0	0	0	0	0	0	0	0	0	0	0
21c2f3f9-15c3-4d29-995d-1af6d1fac163	b8fe116f-0482-4f17-bfae-cd383fe2c0e3	21c2f3f9-15c3-4d29-995d-1af6d1fac163_gdc_realn_rehead.bam	Sequencing Reads	Aligned Reads	TCGA-COAD	TCGA-NH-A50V	TCGA-NH-A50V-01A	Primary Tumor	Primary Tumor	0	0	0	0	0	0	0	0	0	0	0	0	0	0	0	0	0	0	0	0
0f1ccb71-4229-4285-9236-d108854f52c5	56ec9cb6-c34f-413f-b04a-ea2e5e429cd3	0f1ccb71-4229-4285-9236-d108854f52c5_gdc_realn_rehead.bam	Sequencing Reads	Aligned Reads	TCGA-COAD	TCGA-AA-3712	TCGA-AA-3712-11A	Solid Tissue Normal	Solid Tissue Normal	0	0	0	0	0	0	0	0	0	0	0	0	0	0	0	0	0	0	0	0
9b213605-d99c-4b37-809a-ea95ec546814	e297ef94-184c-407c-a91d-e038234174c4	9b213605-d99c-4b37-809a-ea95ec546814_gdc_realn_rehead.bam	Sequencing Reads	Aligned Reads	TCGA-COAD	TCGA-DM-A0XF	TCGA-DM-A0XF-01A	Primary Tumor	Primary Tumor	0	0	0	0	0	0	0	0	0	0	0	0	0	0	0	0	0	0	0	0
7ab408af-a8b3-4879-aea0-7cd5dade0f00	6f35b897-af4a-4970-9865-bb55b51cfaac	7ab408af-a8b3-4879-aea0-7cd5dade0f00_gdc_realn_rehead.bam	Sequencing Reads	Aligned Reads	TCGA-COAD	TCGA-D5-5537	TCGA-D5-5537-01A	Primary Tumor	Primary Tumor	0	0	0	0	0	0	0	0	0	0	0	0	0	0	0	0	0	0	0	0
2e36963d-cf99-467e-a9c0-5a93fd2a704a	9689b56e-3b60-4c81-89d0-3b99ae5cacd8	2e36963d-cf99-467e-a9c0-5a93fd2a704a_gdc_realn_rehead.bam	Sequencing Reads	Aligned Reads	TCGA-COAD	TCGA-CM-6170	TCGA-CM-6170-01A	Primary Tumor	Primary Tumor	0	0	0	0	0	0	0	0	0	0	0	0	0	0	0	0	0	0	0	0
021d9386-04d8-47f3-8b42-5f271463857e	0445b57c-2057-4fd8-aaf6-263793c960c5	021d9386-04d8-47f3-8b42-5f271463857e_gdc_realn_rehead.bam	Sequencing Reads	Aligned Reads	TCGA-COAD	TCGA-DM-A28E	TCGA-DM-A28E-01A	Primary Tumor	Primary Tumor	0	0	0	0	0	0	0	0	0	0	0	0	0	0	0	0	0	0	0	0
91f75e5c-dc57-465b-9c97-22df7a25e251	d0bc5e29-2b9e-4778-b501-b1b35ebc0571	91f75e5c-dc57-465b-9c97-22df7a25e251_gdc_realn_rehead.bam	Sequencing Reads	Aligned Reads	TCGA-COAD	TCGA-AA-3560	TCGA-AA-3560-01A	Primary Tumor	Primary Tumor	0	0	0	0	0	0	0	0	0	0	0	0	0	0	0	0	0	0	0	0
e50506e4-c028-4676-8d2f-dc49f119d861	3a5f8663-1dd4-41f5-8aed-0c6f301adecf	e50506e4-c028-4676-8d2f-dc49f119d861_gdc_realn_rehead.bam	Sequencing Reads	Aligned Reads	TCGA-COAD	TCGA-AA-3693	TCGA-AA-3693-01A	Primary Tumor	Primary Tumor	0	0	0	0	0	0	0	0	0	0	0	0	0	0	0	0	0	0	0	0
09a406e9-3bca-408e-b334-c7123688633a	d6cd2e4b-02a2-46d8-aead-2d2330f3d9b7	09a406e9-3bca-408e-b334-c7123688633a_gdc_realn_rehead.bam	Sequencing Reads	Aligned Reads	TCGA-COAD	TCGA-CM-6676	TCGA-CM-6676-01A	Primary Tumor	Primary Tumor	0	0	0	0	0	0	0	0	0	0	0	0	0	0	0	0	0	0	0	0
8dc3cf99-702b-4c4e-b7c7-b2df93a495ac	5043ce43-ed05-4ec8-9264-3d819eecf0b4	8dc3cf99-702b-4c4e-b7c7-b2df93a495ac_gdc_realn_rehead.bam	Sequencing Reads	Aligned Reads	TCGA-COAD	TCGA-CM-5341	TCGA-CM-5341-01A	Primary Tumor	Primary Tumor	0	0	0	0	0	0	0	0	0	0	0	0	0	0	0	0	0	0	0	0
75f985b1-a45c-45c6-89b4-8569756592ac	670e9a3d-5a6e-4ddb-a1bf-6e48e3786fb1	75f985b1-a45c-45c6-89b4-8569756592ac_gdc_realn_rehead.bam	Sequencing Reads	Aligned Reads	TCGA-COAD	TCGA-A6-2678	TCGA-A6-2678-01A	Primary Tumor	Primary Tumor	0	0	0	0	0	0	0	0	0	0	0	0	0	0	0	0	0	0	0	0
805bced2-d006-4e50-b085-1ea048f546fd	374d20f1-4934-4bc2-93bf-0c9bb3d4ed0f	805bced2-d006-4e50-b085-1ea048f546fd_gdc_realn_rehead.bam	Sequencing Reads	Aligned Reads	TCGA-COAD	TCGA-A6-6138	TCGA-A6-6138-01A	Primary Tumor	Primary Tumor	0	0	0	0	0	0	0	0	0	0	0	0	0	0	0	0	0	0	0	0
23406c10-b751-4552-8599-e040269848ae	33b941a9-a916-410d-9507-51f4599decab	23406c10-b751-4552-8599-e040269848ae_gdc_realn_rehead.bam	Sequencing Reads	Aligned Reads	TCGA-COAD	TCGA-AD-6548	TCGA-AD-6548-01A	Primary Tumor	Primary Tumor	0	0	0	0	0	0	0	0	0	0	0	0	0	0	0	0	0	0	0	0
5c577d8d-cb6e-4f0c-9c7c-70bfe5eefbb0	21f963c0-098a-4086-a67d-5eb2ac203dde	5c577d8d-cb6e-4f0c-9c7c-70bfe5eefbb0_gdc_realn_rehead.bam	Sequencing Reads	Aligned Reads	TCGA-COAD	TCGA-AA-3548	TCGA-AA-3548-01A	Primary Tumor	Primary Tumor	0	0	0	0	0	0	0	0	0	0	0	0	0	0	0	0	0	0	0	0
0f8facf1-341f-49ae-b52d-7bcba989191e	e7db975a-8f64-49fd-a68c-5f6ab3690b1a	0f8facf1-341f-49ae-b52d-7bcba989191e_gdc_realn_rehead.bam	Sequencing Reads	Aligned Reads	TCGA-COAD	TCGA-AM-5820	TCGA-AM-5820-01A	Primary Tumor	Primary Tumor	0	0	0	0	0	0	0	0	0	0	0	0	0	0	0	0	0	0	0	0
0cee75ae-e635-4b6e-89b2-2f547e0ad4cc	538f05ee-2fa6-477d-a4dc-8668ad6f0c87	0cee75ae-e635-4b6e-89b2-2f547e0ad4cc_gdc_realn_rehead.bam	Sequencing Reads	Aligned Reads	TCGA-COAD	TCGA-CM-5862	TCGA-CM-5862-01A	Primary Tumor	Primary Tumor	0	0	0	0	0	0	0	0	0	0	0	0	0	0	0	0	0	0	0	0
cef1254d-b696-4a17-b8f7-18ba8936cbfc	fcd30e89-8cc6-4f73-bdfa-82ee29acfaaf	cef1254d-b696-4a17-b8f7-18ba8936cbfc_gdc_realn_rehead.bam	Sequencing Reads	Aligned Reads	TCGA-COAD	TCGA-AA-3841	TCGA-AA-3841-01A	Primary Tumor	Primary Tumor	0	0	0	0	0	0	0	0	0	0	0	0	0	0	0	0	0	0	0	0
da093084-a1e7-460c-9002-a62042307a8b	4b2fc72d-87f6-43ec-87b2-64c2a028f26b	da093084-a1e7-460c-9002-a62042307a8b_gdc_realn_rehead.bam	Sequencing Reads	Aligned Reads	TCGA-COAD	TCGA-AA-3561	TCGA-AA-3561-01A	Primary Tumor	Primary Tumor	0	0	0	0	0	0	0	0	0	0	0	0	0	0	0	0	0	0	0	0
8c2a2263-d375-421c-8e5a-4fadc6dad2c7	fa5e83a0-4d1d-46fe-9f11-fb4a5bc2a87f	8c2a2263-d375-421c-8e5a-4fadc6dad2c7_gdc_realn_rehead.bam	Sequencing Reads	Aligned Reads	TCGA-COAD	TCGA-AZ-6599	TCGA-AZ-6599-11A	Solid Tissue Normal	Solid Tissue Normal	0	0	0	0	0	0	0	0	0	0	0	0	0	0	0	0	0	0	0	0
78f35f00-e807-43dc-8fe4-98bcee7fd6ae	2d9c8cc3-d56a-4920-b86c-2389ca913e97	78f35f00-e807-43dc-8fe4-98bcee7fd6ae_gdc_realn_rehead.bam	Sequencing Reads	Aligned Reads	TCGA-COAD	TCGA-A6-2678	TCGA-A6-2678-11A	Solid Tissue Normal	Solid Tissue Normal	0	0	0	0	0	0	0	0	0	0	0	0	0	0	0	0	0	0	0	0
006cb4e4-cb57-4b4f-98ed-475fa7f7f74d	ed77b3cf-a543-439f-8e11-7c1fb9efb157	006cb4e4-cb57-4b4f-98ed-475fa7f7f74d_gdc_realn_rehead.bam	Sequencing Reads	Aligned Reads	TCGA-COAD	TCGA-A6-2686	TCGA-A6-2686-01A	Primary Tumor	Primary Tumor	0	0	0	0	0	0	0	0	0	0	0	0	0	0	0	0	0	0	0	0
369bd7c9-cee8-47f6-bdbc-2e0884f05f71	c5849645-9fb4-472f-b5d0-98dfbe740b9c	369bd7c9-cee8-47f6-bdbc-2e0884f05f71_gdc_realn_rehead.bam	Sequencing Reads	Aligned Reads	TCGA-COAD	TCGA-F4-6703	TCGA-F4-6703-01A	Primary Tumor	Primary Tumor	0	0	0	0	0	0	0	0	0	0	0	0	0	0	0	0	0	0	0	0
d8e1699d-7871-4f3c-94b5-424295161b1c	cfc92f92-a090-4b6e-a290-df5c2e67adaf	d8e1699d-7871-4f3c-94b5-424295161b1c_gdc_realn_rehead.bam	Sequencing Reads	Aligned Reads	TCGA-COAD	TCGA-D5-6539	TCGA-D5-6539-01A	Primary Tumor	Primary Tumor	0	0	0	0	0	0	0	0	0	0	0	0	0	0	0	0	0	0	0	0
ed92322d-0c36-4e4a-a3c2-b66a6632fd3d	79e4c306-e3fb-468b-a218-f74f967ad09e	ed92322d-0c36-4e4a-a3c2-b66a6632fd3d_gdc_realn_rehead.bam	Sequencing Reads	Aligned Reads	TCGA-COAD	TCGA-AA-3519	TCGA-AA-3519-01A	Primary Tumor	Primary Tumor	0	0	0	0	0	0	0	0	0	0	0	0	0	0	0	0	0	0	0	0
b8fc9557-54d2-4b97-8c84-96bb1a36e8d2	f815284b-74a2-4ad8-9f1b-aa1ec54fe579	b8fc9557-54d2-4b97-8c84-96bb1a36e8d2_gdc_realn_rehead.bam	Sequencing Reads	Aligned Reads	TCGA-COAD	TCGA-F4-6704	TCGA-F4-6704-01A	Primary Tumor	Primary Tumor	0	0	0	0	0	0	0	0	0	0	0	0	0	0	0	0	0	0	0	0
217fb243-bc57-4764-b004-9e3043858735	3554e5ef-2546-405f-b206-4506044d9e34	217fb243-bc57-4764-b004-9e3043858735_gdc_realn_rehead.bam	Sequencing Reads	Aligned Reads	TCGA-COAD	TCGA-G4-6321	TCGA-G4-6321-01A	Primary Tumor	Primary Tumor	0	0	0	0	0	0	0	0	0	0	0	0	0	0	0	0	0	0	0	0
3edb1db6-df49-4d05-9109-91b2e63a6845	cb21f8e0-9231-4fa5-95cb-90d44a2fc994	3edb1db6-df49-4d05-9109-91b2e63a6845_gdc_realn_rehead.bam	Sequencing Reads	Aligned Reads	TCGA-COAD	TCGA-AA-A00E	TCGA-AA-A00E-01A	Primary Tumor	Primary Tumor	0	0	0	0	0	0	0	0	0	0	0	0	0	0	0	0	0	0	0	0
34994ab9-7ace-4a11-a4bf-201e30797d9c	5ac8fcfb-439f-4fe8-9365-cab7a65d1ffb	34994ab9-7ace-4a11-a4bf-201e30797d9c_gdc_realn_rehead.bam	Sequencing Reads	Aligned Reads	TCGA-COAD	TCGA-CA-5254	TCGA-CA-5254-01A	Primary Tumor	Primary Tumor	0	0	0	0	0	0	0	0	0	0	0	0	0	0	0	0	0	0	0	0
fe5eafcd-81db-48a4-b4bc-665f7c76cc50	25b69024-8496-4ec2-b780-fe52fdbd6bc4	fe5eafcd-81db-48a4-b4bc-665f7c76cc50_gdc_realn_rehead.bam	Sequencing Reads	Aligned Reads	TCGA-COAD	TCGA-AA-3850	TCGA-AA-3850-01A	Primary Tumor	Primary Tumor	0	0	0	0	0	0	0	0	0	0	0	0	0	0	0	0	0	0	0	0
b22288af-a70e-4aad-9016-f7cf0440c04c	4b2bacde-02fa-4edf-bbff-a1fc8b864bac	b22288af-a70e-4aad-9016-f7cf0440c04c_gdc_realn_rehead.bam	Sequencing Reads	Aligned Reads	TCGA-COAD	TCGA-AA-A02E	TCGA-AA-A02E-01A	Primary Tumor	Primary Tumor	0	0	0	0	0	0	0	0	0	0	0	0	0	0	0	0	0	0	0	0
cf9245ca-b750-4a25-9d4f-5ff203a2c786	504fe859-218b-4468-abbb-698fea838d81	cf9245ca-b750-4a25-9d4f-5ff203a2c786_gdc_realn_rehead.bam	Sequencing Reads	Aligned Reads	TCGA-COAD	TCGA-AA-3509	TCGA-AA-3509-01A	Primary Tumor	Primary Tumor	0	0	0	0	0	0	0	0	0	0	0	0	0	0	0	0	0	0	0	0
198eadc4-7edb-44ae-a581-11bf7c0a6a6f	34d812f9-20d4-4abe-96d7-9890e7777246	198eadc4-7edb-44ae-a581-11bf7c0a6a6f_gdc_realn_rehead.bam	Sequencing Reads	Aligned Reads	TCGA-COAD	TCGA-A6-6780	TCGA-A6-6780-01A	Primary Tumor	Primary Tumor	0	0	0	0	0	0	0	0	0	0	0	0	0	0	0	0	0	0	0	0
3efd67e3-dcc1-4155-8b76-54dc1a057aae	ef7c0e3b-66ac-43c8-a220-abdffbdd2f24	3efd67e3-dcc1-4155-8b76-54dc1a057aae_gdc_realn_rehead.bam	Sequencing Reads	Aligned Reads	TCGA-COAD	TCGA-AA-3655	TCGA-AA-3655-01A	Primary Tumor	Primary Tumor	0	0	0	0	0	0	0	0	0	0	0	0	0	0	0	0	0	0	0	0
f763598b-c6c4-4373-8920-9d0d7044a4eb	65e7d9df-c3b1-448e-82c9-338f30965c14	f763598b-c6c4-4373-8920-9d0d7044a4eb_gdc_realn_rehead.bam	Sequencing Reads	Aligned Reads	TCGA-COAD	TCGA-AA-A01Q	TCGA-AA-A01Q-01A	Primary Tumor	Primary Tumor	0	0	0	0	0	0	0	0	0	0	0	0	0	0	0	0	0	0	0	0
c368b24a-59cd-4e51-a493-d885c3014c52	2844f55e-41d5-4588-8b09-52d497c597bb	c368b24a-59cd-4e51-a493-d885c3014c52_gdc_realn_rehead.bam	Sequencing Reads	Aligned Reads	TCGA-COAD	TCGA-AA-3977	TCGA-AA-3977-01A	Primary Tumor	Primary Tumor	0	0	0	0	0	0	0	0	1	0	0	0	0	0	0	0	0	0	0	0
7092b1ff-3a7a-4eee-acb6-d3ed1ee80c1e	fd9ac46f-2517-446c-9325-06f8db2ab89c	7092b1ff-3a7a-4eee-acb6-d3ed1ee80c1e_gdc_realn_rehead.bam	Sequencing Reads	Aligned Reads	TCGA-COAD	TCGA-4N-A93T	TCGA-4N-A93T-01A	Primary Tumor	Primary Tumor	0	0	0	0	0	0	0	0	0	0	0	0	0	0	0	0	0	0	0	0
052f1474-7c28-4603-bbd2-0986590c1928	ecc26a6d-e617-48ec-bb78-04da3ce51325	052f1474-7c28-4603-bbd2-0986590c1928_gdc_realn_rehead.bam	Sequencing Reads	Aligned Reads	TCGA-COAD	TCGA-CM-6675	TCGA-CM-6675-01A	Primary Tumor	Primary Tumor	0	0	0	0	0	0	0	0	0	0	0	0	0	0	0	0	0	0	0	0
3a2fcafb-e1dd-426d-852a-c08181495de3	7042182c-2001-45bf-baf1-5d3e6827c47d	3a2fcafb-e1dd-426d-852a-c08181495de3_gdc_realn_rehead.bam	Sequencing Reads	Aligned Reads	TCGA-COAD	TCGA-AA-3525	TCGA-AA-3525-01A	Primary Tumor	Primary Tumor	0	0	0	0	0	0	0	0	0	0	0	0	0	0	0	0	0	0	0	0
ee5b858b-2292-432d-8883-ca98d8ed0e25	d4e4ecc5-821c-4523-ac4d-7f7f66c44822	ee5b858b-2292-432d-8883-ca98d8ed0e25_gdc_realn_rehead.bam	Sequencing Reads	Aligned Reads	TCGA-COAD	TCGA-CK-5912	TCGA-CK-5912-01A	Primary Tumor	Primary Tumor	0	0	0	0	0	0	0	0	0	0	0	0	0	0	0	0	0	0	0	0
282a7370-1db8-49e6-9211-d6ee2991ae1b	f4d688e5-b7b8-494a-9115-5c3522ae8e45	282a7370-1db8-49e6-9211-d6ee2991ae1b_gdc_realn_rehead.bam	Sequencing Reads	Aligned Reads	TCGA-COAD	TCGA-CM-4751	TCGA-CM-4751-01A	Primary Tumor	Primary Tumor	0	0	0	0	0	0	0	0	0	0	0	0	0	0	0	0	0	0	0	0
f2b17b92-131e-46dc-b01f-04d8efec938a	55471c14-4151-4c73-b8c6-6b928cbce34a	f2b17b92-131e-46dc-b01f-04d8efec938a_gdc_realn_rehead.bam	Sequencing Reads	Aligned Reads	TCGA-COAD	TCGA-AA-3950	TCGA-AA-3950-01A	Primary Tumor	Primary Tumor	0	0	0	0	0	0	0	0	0	0	0	0	0	0	0	0	0	0	0	0
35357ea6-a8e2-42c6-ab3b-2653babe2d67	fe0ce41e-3f45-47e1-bd31-56fde0668b0e	35357ea6-a8e2-42c6-ab3b-2653babe2d67_gdc_realn_rehead.bam	Sequencing Reads	Aligned Reads	TCGA-COAD	TCGA-F4-6569	TCGA-F4-6569-01A	Primary Tumor	Primary Tumor	0	0	0	0	0	0	0	0	0	0	0	0	0	0	0	0	0	0	0	0
8a19416d-3473-4815-be4d-14edf300ebf0	c7ac45b4-b821-404f-92b2-2361e66289e4	8a19416d-3473-4815-be4d-14edf300ebf0_gdc_realn_rehead.bam	Sequencing Reads	Aligned Reads	TCGA-COAD	TCGA-AA-A022	TCGA-AA-A022-01A	Primary Tumor	Primary Tumor	0	0	0	0	0	0	0	0	0	0	1	0	0	0	0	1	0	0	0	0
e88531eb-f77f-4128-9201-f788b2c6f67f	6fbeb1e7-a565-4898-a440-5e39173af186	e88531eb-f77f-4128-9201-f788b2c6f67f_gdc_realn_rehead.bam	Sequencing Reads	Aligned Reads	TCGA-COAD	TCGA-AA-3562	TCGA-AA-3562-01A	Primary Tumor	Primary Tumor	0	0	0	0	0	0	0	0	0	0	0	0	0	0	0	0	0	0	0	0
274adb3c-0a7f-4078-a27d-ea8c470b8963	6b6f1710-30a2-4b2f-bc4b-5087b04b8d50	274adb3c-0a7f-4078-a27d-ea8c470b8963_gdc_realn_rehead.bam	Sequencing Reads	Aligned Reads	TCGA-COAD	TCGA-AA-3855	TCGA-AA-3855-01A	Primary Tumor	Primary Tumor	0	0	0	0	0	0	0	0	0	0	0	0	0	0	0	0	0	0	0	0
0f8784c1-5d17-41ce-9d28-be79635487c3	d7f7a9b5-bb8a-47a7-8b30-66042e448446	0f8784c1-5d17-41ce-9d28-be79635487c3_gdc_realn_rehead.bam	Sequencing Reads	Aligned Reads	TCGA-COAD	TCGA-AA-3510	TCGA-AA-3510-01A	Primary Tumor	Primary Tumor	0	0	0	0	0	0	0	0	0	0	0	0	0	0	0	0	0	0	0	0
35fec3ca-aa5e-4c82-8d1a-b1adf588b566	24a2b66f-7253-4878-bca8-1827b435dff5	35fec3ca-aa5e-4c82-8d1a-b1adf588b566_gdc_realn_rehead.bam	Sequencing Reads	Aligned Reads	TCGA-COAD	TCGA-AA-3531	TCGA-AA-3531-11A	Solid Tissue Normal	Solid Tissue Normal	0	0	0	0	0	0	0	0	0	0	0	0	0	0	0	0	0	0	0	0
4faf7f38-ed77-4883-a5e6-1d8d55679fb1	f9745437-1d51-43f3-940d-0086a1912aec	4faf7f38-ed77-4883-a5e6-1d8d55679fb1_gdc_realn_rehead.bam	Sequencing Reads	Aligned Reads	TCGA-COAD	TCGA-A6-2674	TCGA-A6-2674-01B	Primary Tumor	Primary Tumor	0	0	0	0	0	0	0	0	0	0	0	0	0	0	0	0	0	0	0	0
1c031b55-604d-4127-abb6-a44f728bc160	c43c8100-92b1-4ad1-8f64-465299c53113	1c031b55-604d-4127-abb6-a44f728bc160_gdc_realn_rehead.bam	Sequencing Reads	Aligned Reads	TCGA-COAD	TCGA-AA-3861	TCGA-AA-3861-01A	Primary Tumor	Primary Tumor	0	0	0	0	0	0	0	0	0	0	0	0	0	0	0	0	0	0	0	0
511336f1-e7fd-40fa-a4ed-df3730076095	5b225e8b-014b-4407-bc80-8566b10d9103	511336f1-e7fd-40fa-a4ed-df3730076095_gdc_realn_rehead.bam	Sequencing Reads	Aligned Reads	TCGA-COAD	TCGA-AZ-6603	TCGA-AZ-6603-11A	Solid Tissue Normal	Solid Tissue Normal	0	0	0	0	0	0	0	0	0	0	0	0	0	0	0	0	0	0	0	0
4fc597dc-8553-4bc2-b066-3f567f1978a1	2fb18d77-8b41-4c3a-9359-d1894466351a	4fc597dc-8553-4bc2-b066-3f567f1978a1_gdc_realn_rehead.bam	Sequencing Reads	Aligned Reads	TCGA-COAD	TCGA-CM-6680	TCGA-CM-6680-01A	Primary Tumor	Primary Tumor	0	0	0	0	0	0	0	0	0	0	0	0	0	0	0	0	0	0	0	0
d08b9af3-ba13-4cf1-9958-c6129b8bbd55	1b42179f-9465-49b6-910d-24801896e9a3	d08b9af3-ba13-4cf1-9958-c6129b8bbd55_gdc_realn_rehead.bam	Sequencing Reads	Aligned Reads	TCGA-COAD	TCGA-AY-5543	TCGA-AY-5543-01A	Primary Tumor	Primary Tumor	0	0	0	0	0	0	0	0	0	0	0	0	0	0	0	0	0	0	0	0
396de622-871b-4e01-996b-95fd89f25a05	9a08a37e-4b2a-47c7-b472-c6e7d01455e0	396de622-871b-4e01-996b-95fd89f25a05_gdc_realn_rehead.bam	Sequencing Reads	Aligned Reads	TCGA-COAD	TCGA-AA-A01K	TCGA-AA-A01K-01A	Primary Tumor	Primary Tumor	0	0	0	0	0	0	0	0	0	0	0	0	0	0	0	0	0	0	0	0
791ce7f6-086f-4af2-a789-b2abe2a8e632	a1da668f-e62b-4b39-b1de-be6df71496ad	791ce7f6-086f-4af2-a789-b2abe2a8e632_gdc_realn_rehead.bam	Sequencing Reads	Aligned Reads	TCGA-COAD	TCGA-A6-2684	TCGA-A6-2684-01C	Primary Tumor	Primary Tumor	0	0	0	0	0	0	0	0	0	0	0	0	0	0	0	0	0	0	0	0
a7967ba3-cf67-4668-b3ac-10a7de89306d	2e2cf870-a954-4e62-973a-875b7da7b226	a7967ba3-cf67-4668-b3ac-10a7de89306d_gdc_realn_rehead.bam	Sequencing Reads	Aligned Reads	TCGA-COAD	TCGA-AA-3673	TCGA-AA-3673-01A	Primary Tumor	Primary Tumor	0	0	0	0	0	0	0	0	0	0	0	0	0	0	0	0	0	0	0	0
54ab9e7b-3c36-40ab-ab68-a3e9a91638d6	580673b2-53c8-45d3-bc11-aad2e8d20da8	54ab9e7b-3c36-40ab-ab68-a3e9a91638d6_gdc_realn_rehead.bam	Sequencing Reads	Aligned Reads	TCGA-COAD	TCGA-AA-3502	TCGA-AA-3502-01A	Primary Tumor	Primary Tumor	0	0	0	0	0	0	0	0	0	0	0	0	0	0	0	0	0	0	0	0
1167a20c-6407-4cd1-a918-6c6a7ee50070	f7aa5718-ff14-4043-adc9-cf5639b1ffc5	1167a20c-6407-4cd1-a918-6c6a7ee50070_gdc_realn_rehead.bam	Sequencing Reads	Aligned Reads	TCGA-COAD	TCGA-AA-3553	TCGA-AA-3553-01A	Primary Tumor	Primary Tumor	0	0	0	0	0	0	0	0	0	0	0	0	0	0	0	0	0	0	0	0
b5a86d96-5315-4d48-a736-5d27323c01ad	fed30722-ba86-409a-9728-43ab77ebffa7	b5a86d96-5315-4d48-a736-5d27323c01ad_gdc_realn_rehead.bam	Sequencing Reads	Aligned Reads	TCGA-COAD	TCGA-D5-6533	TCGA-D5-6533-01A	Primary Tumor	Primary Tumor	0	0	0	0	0	0	0	0	0	0	0	0	0	0	0	0	0	0	0	0
cccefb79-0e9e-43be-a760-7e794b2a7fa2	2341bc87-50c7-4fcf-a721-abc8744aaf1b	cccefb79-0e9e-43be-a760-7e794b2a7fa2_gdc_realn_rehead.bam	Sequencing Reads	Aligned Reads	TCGA-COAD	TCGA-AA-A010	TCGA-AA-A010-01A	Primary Tumor	Primary Tumor	0	0	0	0	0	0	0	0	0	0	0	0	0	0	0	0	0	0	0	0
cd95eba4-01f3-4161-ae8a-3d6e45c28082	e295108a-71d8-400e-9f31-e6a3efafc790	cd95eba4-01f3-4161-ae8a-3d6e45c28082_gdc_realn_rehead.bam	Sequencing Reads	Aligned Reads	TCGA-COAD	TCGA-AA-A02O	TCGA-AA-A02O-01A	Primary Tumor	Primary Tumor	0	0	0	0	0	0	0	0	0	0	0	0	0	0	0	1	0	0	0	0
630ad2cc-1ed4-41e6-8968-ef473ad82dd0	76d40084-e28b-4420-82e3-7de888f3ecb5	630ad2cc-1ed4-41e6-8968-ef473ad82dd0_gdc_realn_rehead.bam	Sequencing Reads	Aligned Reads	TCGA-COAD	TCGA-CK-4952	TCGA-CK-4952-01A	Primary Tumor	Primary Tumor	0	0	0	0	0	0	0	0	0	0	0	0	0	0	0	0	0	0	0	0
9ed21c0d-534b-4cb3-ae43-76493e097644	c1c3ed06-d423-46bf-8b43-77f7817c59bd	9ed21c0d-534b-4cb3-ae43-76493e097644_gdc_realn_rehead.bam	Sequencing Reads	Aligned Reads	TCGA-COAD	TCGA-A6-2675	TCGA-A6-2675-01A	Primary Tumor	Primary Tumor	0	0	0	0	0	0	0	0	0	0	0	0	0	0	0	0	0	0	0	0
abad78c0-20fe-4fef-ac2f-4e3b6f4f2635	b0b7a16b-a600-46d0-98ec-cdd707456446	abad78c0-20fe-4fef-ac2f-4e3b6f4f2635_gdc_realn_rehead.bam	Sequencing Reads	Aligned Reads	TCGA-COAD	TCGA-AA-3972	TCGA-AA-3972-01A	Primary Tumor	Primary Tumor	0	0	0	0	0	0	0	0	0	0	0	0	0	0	0	0	0	0	0	0
865d391b-63f6-4595-b653-14d661b5f6a4	889a7a6a-94c9-4841-9729-5776305164aa	865d391b-63f6-4595-b653-14d661b5f6a4_gdc_realn_rehead.bam	Sequencing Reads	Aligned Reads	TCGA-COAD	TCGA-A6-6654	TCGA-A6-6654-01A	Primary Tumor	Primary Tumor	0	0	0	0	0	0	0	0	0	0	0	0	0	0	0	0	0	0	0	0
4d5fd7e4-51cd-41a0-8a1d-50c5c9f8a306	e3e3cf2e-46e1-47ec-8b96-a8df15e22dc0	4d5fd7e4-51cd-41a0-8a1d-50c5c9f8a306_gdc_realn_rehead.bam	Sequencing Reads	Aligned Reads	TCGA-COAD	TCGA-AY-A54L	TCGA-AY-A54L-01A	Primary Tumor	Primary Tumor	0	0	0	0	0	0	0	0	0	0	0	0	0	0	0	0	0	0	0	0
167c9f14-02ef-4fc3-b79c-85b4ef59c622	f0bb44d7-edd3-4e2b-84b5-1d389c8d1605	167c9f14-02ef-4fc3-b79c-85b4ef59c622_gdc_realn_rehead.bam	Sequencing Reads	Aligned Reads	TCGA-COAD	TCGA-A6-A56B	TCGA-A6-A56B-01A	Primary Tumor	Primary Tumor	0	0	0	0	0	0	0	0	0	0	0	0	0	0	0	0	0	0	0	0
1cd37996-72f6-4f7b-bae1-d4b724f9c23e	f0d8d261-4a8d-43ee-88b1-dd0ae617401f	1cd37996-72f6-4f7b-bae1-d4b724f9c23e_gdc_realn_rehead.bam	Sequencing Reads	Aligned Reads	TCGA-COAD	TCGA-AA-3842	TCGA-AA-3842-01A	Primary Tumor	Primary Tumor	0	0	0	0	0	0	0	0	0	0	0	0	0	0	0	0	0	0	0	0
cf6eb874-d8c2-48e9-9615-1294fe77e477	3d25c72a-da13-4330-b198-41b3aa049f50	cf6eb874-d8c2-48e9-9615-1294fe77e477_gdc_realn_rehead.bam	Sequencing Reads	Aligned Reads	TCGA-COAD	TCGA-AA-A00D	TCGA-AA-A00D-01A	Primary Tumor	Primary Tumor	0	0	0	0	0	0	0	0	0	0	0	0	0	0	0	0	0	0	0	0
624472a4-7e54-44ab-8853-ed101c449ca9	3d33fcb1-c467-4359-a59e-e8e6c641a086	624472a4-7e54-44ab-8853-ed101c449ca9_gdc_realn_rehead.bam	Sequencing Reads	Aligned Reads	TCGA-COAD	TCGA-D5-6535	TCGA-D5-6535-01A	Primary Tumor	Primary Tumor	0	0	0	0	0	0	0	0	0	0	0	0	0	0	0	0	0	0	0	0
c7562341-4438-4542-b6d7-a680f1d6020e	6faefeb4-7f70-4a28-b0bf-670a6cf1a281	c7562341-4438-4542-b6d7-a680f1d6020e_gdc_realn_rehead.bam	Sequencing Reads	Aligned Reads	TCGA-COAD	TCGA-CM-6166	TCGA-CM-6166-01A	Primary Tumor	Primary Tumor	0	0	0	0	0	0	0	0	0	0	0	0	0	0	0	0	0	0	0	0
c78c26a8-d1bc-45b8-8a52-409d4e0cf405	cc3e88d0-910c-4bd7-8e17-a15b2ef9f62c	c78c26a8-d1bc-45b8-8a52-409d4e0cf405_gdc_realn_rehead.bam	Sequencing Reads	Aligned Reads	TCGA-COAD	TCGA-AA-A01G	TCGA-AA-A01G-01A	Primary Tumor	Primary Tumor	0	0	0	0	0	0	0	0	0	0	0	0	0	0	0	0	0	0	0	0
8f828ddc-e0b1-4bed-9c4f-53cd5163d555	ea4d5db7-d421-4b92-a9fb-5ed74565e85c	8f828ddc-e0b1-4bed-9c4f-53cd5163d555_gdc_realn_rehead.bam	Sequencing Reads	Aligned Reads	TCGA-COAD	TCGA-CM-6674	TCGA-CM-6674-01A	Primary Tumor	Primary Tumor	0	0	0	0	0	0	0	0	0	0	0	0	0	0	0	0	0	0	0	0
0f8cc883-449e-486f-a4cd-e413b5786b1a	ea4719d5-63a3-49e8-bf2b-69b5a42f8f3e	0f8cc883-449e-486f-a4cd-e413b5786b1a_gdc_realn_rehead.bam	Sequencing Reads	Aligned Reads	TCGA-COAD	TCGA-AY-6196	TCGA-AY-6196-01A	Primary Tumor	Primary Tumor	0	0	0	0	0	0	0	0	0	0	0	0	0	0	0	0	0	0	0	0
b333d4db-a14a-4b88-89d0-b5d77be307bf	31dadbd1-e5d9-4248-a61e-e399ef944106	b333d4db-a14a-4b88-89d0-b5d77be307bf_gdc_realn_rehead.bam	Sequencing Reads	Aligned Reads	TCGA-COAD	TCGA-CA-5255	TCGA-CA-5255-01A	Primary Tumor	Primary Tumor	0	0	0	0	0	0	0	0	0	0	0	0	0	0	0	0	0	0	0	0
b8f29ff7-6db3-4188-97ac-8dc559923ca1	1d73147d-75da-4f0e-9fbc-25eaa3fe3cc6	b8f29ff7-6db3-4188-97ac-8dc559923ca1_gdc_realn_rehead.bam	Sequencing Reads	Aligned Reads	TCGA-COAD	TCGA-AA-3526	TCGA-AA-3526-01A	Primary Tumor	Primary Tumor	0	0	0	0	0	0	0	0	0	0	0	0	0	0	0	0	0	0	0	0
20a08969-f04c-42fd-a2bd-89481003562d	aabe673a-9363-45ce-98f6-4fddbb6a6a31	20a08969-f04c-42fd-a2bd-89481003562d_gdc_realn_rehead.bam	Sequencing Reads	Aligned Reads	TCGA-COAD	TCGA-A6-5659	TCGA-A6-5659-01A	Primary Tumor	Primary Tumor	0	0	0	0	0	0	0	0	0	0	0	0	0	0	0	0	0	0	0	0
39bee428-0e4b-4ecd-83a3-2a86d7f3ab1c	c2f9708c-4f00-4d54-9df4-ef38aa14fb4f	39bee428-0e4b-4ecd-83a3-2a86d7f3ab1c_gdc_realn_rehead.bam	Sequencing Reads	Aligned Reads	TCGA-COAD	TCGA-G4-6588	TCGA-G4-6588-01A	Primary Tumor	Primary Tumor	0	0	0	0	0	0	0	0	0	0	0	0	0	0	0	0	0	0	0	0
d0b3d39c-9348-4c65-b879-1287e13d648d	958c4529-3fc1-4991-a68a-e8f6ae743fc9	d0b3d39c-9348-4c65-b879-1287e13d648d_gdc_realn_rehead.bam	Sequencing Reads	Aligned Reads	TCGA-COAD	TCGA-AA-3544	TCGA-AA-3544-01A	Primary Tumor	Primary Tumor	0	0	0	0	0	0	0	0	0	0	0	0	0	1	0	0	0	0	0	0
ef5ffe5c-923d-4bba-a709-e875ab6fb029	bbe188d5-0d08-4e36-a3c2-1f4d92fee029	ef5ffe5c-923d-4bba-a709-e875ab6fb029_gdc_realn_rehead.bam	Sequencing Reads	Aligned Reads	TCGA-COAD	TCGA-D5-6532	TCGA-D5-6532-01A	Primary Tumor	Primary Tumor	0	0	0	0	0	0	0	0	0	0	0	0	0	0	0	0	0	0	0	0
fba828cf-a464-4031-93d7-d57eff0e267b	d9967737-1c82-4ebf-9596-2035b957261e	fba828cf-a464-4031-93d7-d57eff0e267b_gdc_realn_rehead.bam	Sequencing Reads	Aligned Reads	TCGA-COAD	TCGA-AA-A00A	TCGA-AA-A00A-01A	Primary Tumor	Primary Tumor	0	0	0	0	0	0	0	0	0	0	0	0	0	0	0	0	0	0	0	0
9a4b7b6b-ba70-4b19-ba34-963a937e07c7	3bc30231-3fbd-4992-9088-1a83efa1a31e	9a4b7b6b-ba70-4b19-ba34-963a937e07c7_gdc_realn_rehead.bam	Sequencing Reads	Aligned Reads	TCGA-COAD	TCGA-A6-2671	TCGA-A6-2671-11A	Solid Tissue Normal	Solid Tissue Normal	0	0	0	0	0	0	0	0	0	0	0	0	0	0	0	0	0	0	0	0
661fc01a-65ef-4e4a-8909-d7812cb5974e	606e4d3b-f02f-4349-bafa-804180766782	661fc01a-65ef-4e4a-8909-d7812cb5974e_gdc_realn_rehead.bam	Sequencing Reads	Aligned Reads	TCGA-COAD	TCGA-AZ-6601	TCGA-AZ-6601-11A	Solid Tissue Normal	Solid Tissue Normal	0	0	0	0	0	0	0	0	0	0	0	0	0	0	0	0	0	0	0	0
04c1b3f3-3c9e-4005-b05a-8aa6b46ddf0a	ff6d6688-c19c-4a7f-8058-4d1bc0249d83	04c1b3f3-3c9e-4005-b05a-8aa6b46ddf0a_gdc_realn_rehead.bam	Sequencing Reads	Aligned Reads	TCGA-COAD	TCGA-A6-2672	TCGA-A6-2672-01B	Primary Tumor	Primary Tumor	0	0	0	0	0	0	0	0	0	0	0	0	0	0	0	0	0	0	0	0
a9639145-5122-460e-8f39-790ae2bd186a	2edb136e-dee1-4fa1-9270-f7a7bd1c9aca	a9639145-5122-460e-8f39-790ae2bd186a_gdc_realn_rehead.bam	Sequencing Reads	Aligned Reads	TCGA-COAD	TCGA-AA-3552	TCGA-AA-3552-01A	Primary Tumor	Primary Tumor	0	0	0	0	0	0	0	0	0	0	0	0	0	0	0	0	0	0	0	0
4c7d2f00-4c2e-42f4-8367-00983e6e0b7e	3eb7783b-e954-4e28-ba9b-b3bdf7e84308	4c7d2f00-4c2e-42f4-8367-00983e6e0b7e_gdc_realn_rehead.bam	Sequencing Reads	Aligned Reads	TCGA-COAD	TCGA-DM-A1HA	TCGA-DM-A1HA-01A	Primary Tumor	Primary Tumor	0	0	0	0	0	0	0	0	0	0	0	0	0	0	0	0	0	0	0	0
87d1b906-c7ea-4ffd-a738-5bdba858fd2c	c02e2722-deaf-4ae9-a56a-e1b2f99c2857	87d1b906-c7ea-4ffd-a738-5bdba858fd2c_gdc_realn_rehead.bam	Sequencing Reads	Aligned Reads	TCGA-COAD	TCGA-AA-3667	TCGA-AA-3667-01A	Primary Tumor	Primary Tumor	0	0	0	0	0	0	0	0	0	0	0	0	0	0	0	0	0	0	0	0
2ca342fb-0802-4944-9aac-bd5f6a2b1af8	3643e79b-34d3-4645-953c-648f97cdf9d4	2ca342fb-0802-4944-9aac-bd5f6a2b1af8_gdc_realn_rehead.bam	Sequencing Reads	Aligned Reads	TCGA-COAD	TCGA-AA-A00K	TCGA-AA-A00K-01A	Primary Tumor	Primary Tumor	0	0	0	0	0	0	0	0	0	0	0	0	0	0	0	1	0	0	0	0
554fb168-997a-4e45-b3ff-82b7606e7696	2510022f-851f-4138-8b91-7ddf4e4d79b0	554fb168-997a-4e45-b3ff-82b7606e7696_gdc_realn_rehead.bam	Sequencing Reads	Aligned Reads	TCGA-COAD	TCGA-CM-6162	TCGA-CM-6162-01A	Primary Tumor	Primary Tumor	0	0	0	0	0	0	0	0	0	0	0	0	0	0	0	0	0	0	0	0
21288968-5618-451c-9df6-0e8366d12f1e	d366f4e7-0eaf-4c32-a080-864679e1a6ef	21288968-5618-451c-9df6-0e8366d12f1e_gdc_realn_rehead.bam	Sequencing Reads	Aligned Reads	TCGA-COAD	TCGA-AZ-6605	TCGA-AZ-6605-01A	Primary Tumor	Primary Tumor	0	0	0	0	0	0	0	0	0	0	0	0	0	0	0	0	0	0	0	0
74cf2a71-0662-43b3-b05d-37071c21bbea	b1e3451e-d125-4d8f-b745-11c842d684bd	74cf2a71-0662-43b3-b05d-37071c21bbea_gdc_realn_rehead.bam	Sequencing Reads	Aligned Reads	TCGA-COAD	TCGA-AA-A01R	TCGA-AA-A01R-01A	Primary Tumor	Primary Tumor	0	0	0	0	0	0	0	0	0	0	0	0	0	0	0	0	0	0	0	0
e9a37930-1aa4-4960-ae2d-076dee501e01	e8dfe5ce-8db0-4040-8274-57ed7c5f377f	e9a37930-1aa4-4960-ae2d-076dee501e01_gdc_realn_rehead.bam	Sequencing Reads	Aligned Reads	TCGA-COAD	TCGA-CK-6746	TCGA-CK-6746-01A	Primary Tumor	Primary Tumor	0	0	0	0	0	0	0	0	0	0	0	0	0	0	0	0	0	0	0	0
0699b7d0-d139-45c4-8b28-a5a4020137a5	f1b27b36-e2c0-42da-beb1-2bc2bc61abb9	0699b7d0-d139-45c4-8b28-a5a4020137a5_gdc_realn_rehead.bam	Sequencing Reads	Aligned Reads	TCGA-COAD	TCGA-5M-AAT5	TCGA-5M-AAT5-01A	Primary Tumor	Primary Tumor	0	0	0	0	0	0	0	0	0	0	0	0	0	0	0	0	0	0	0	0
757f949f-6939-489d-9e71-f8d560b8c48a	57924cdb-698e-4bba-955c-551183ea5971	757f949f-6939-489d-9e71-f8d560b8c48a_gdc_realn_rehead.bam	Sequencing Reads	Aligned Reads	TCGA-COAD	TCGA-G4-6627	TCGA-G4-6627-01A	Primary Tumor	Primary Tumor	0	0	0	0	0	0	0	0	0	0	0	0	0	0	0	0	0	0	0	0
76ffce10-7645-48aa-811f-214e9252c90d	5a6c3b1a-031a-4aac-99fc-6fe940e0f3ba	76ffce10-7645-48aa-811f-214e9252c90d_gdc_realn_rehead.bam	Sequencing Reads	Aligned Reads	TCGA-COAD	TCGA-A6-6650	TCGA-A6-6650-01A	Primary Tumor	Primary Tumor	0	0	0	0	0	0	0	0	0	0	0	0	0	0	0	0	0	0	0	0
03c836a1-78b4-4db1-9819-a5002c5602b0	d97e0ada-3a37-4b9e-97ad-70c78155f027	03c836a1-78b4-4db1-9819-a5002c5602b0_gdc_realn_rehead.bam	Sequencing Reads	Aligned Reads	TCGA-COAD	TCGA-AM-5821	TCGA-AM-5821-01A	Primary Tumor	Primary Tumor	0	0	0	0	0	0	0	0	0	0	0	0	0	0	0	0	0	0	0	0
4d148881-32b5-4195-91b2-0c422da4d826	5db545ee-6ccb-4614-a9d5-917e9a5f59d1	4d148881-32b5-4195-91b2-0c422da4d826_gdc_realn_rehead.bam	Sequencing Reads	Aligned Reads	TCGA-COAD	TCGA-QG-A5Z2	TCGA-QG-A5Z2-01A	Primary Tumor	Primary Tumor	0	0	0	0	0	0	0	0	0	0	0	0	0	0	0	0	0	0	0	0
5bbada80-a363-4de3-bd7b-b562d8804dcd	ab3c24d0-3b2a-41b7-a1f5-f124d51a95a4	5bbada80-a363-4de3-bd7b-b562d8804dcd_gdc_realn_rehead.bam	Sequencing Reads	Aligned Reads	TCGA-COAD	TCGA-AD-6899	TCGA-AD-6899-01A	Primary Tumor	Primary Tumor	0	0	0	0	0	0	0	0	0	0	0	0	0	0	0	0	0	0	0	0
3e66c976-eda5-4d81-8f1a-86cde758a109	0630158f-2f02-4124-83f8-88c0d7c0773b	3e66c976-eda5-4d81-8f1a-86cde758a109_gdc_realn_rehead.bam	Sequencing Reads	Aligned Reads	TCGA-COAD	TCGA-AA-3543	TCGA-AA-3543-01A	Primary Tumor	Primary Tumor	0	0	0	0	0	0	0	0	0	0	0	0	0	0	0	0	0	0	0	0
74b5333b-571a-48c5-83ef-f6177a51c3f8	6e58c563-2bd3-4126-990a-f44e9abaa55b	74b5333b-571a-48c5-83ef-f6177a51c3f8_gdc_realn_rehead.bam	Sequencing Reads	Aligned Reads	TCGA-COAD	TCGA-CK-4950	TCGA-CK-4950-01A	Primary Tumor	Primary Tumor	0	0	0	0	0	0	0	0	0	0	0	0	0	0	0	0	0	0	0	0
7c2a063d-48ff-4a6b-a0d2-3fba5f251858	1e5e4d6e-d1e7-473b-81db-a7b5177595cb	7c2a063d-48ff-4a6b-a0d2-3fba5f251858_gdc_realn_rehead.bam	Sequencing Reads	Aligned Reads	TCGA-COAD	TCGA-AA-3848	TCGA-AA-3848-01A	Primary Tumor	Primary Tumor	0	0	0	0	0	0	0	0	0	0	0	0	0	0	0	0	0	0	0	0
068d888a-5d28-4ed1-a985-67c43587f081	dbe71479-abcf-43aa-b32a-3ffab1ed1af4	068d888a-5d28-4ed1-a985-67c43587f081_gdc_realn_rehead.bam	Sequencing Reads	Aligned Reads	TCGA-COAD	TCGA-AA-3660	TCGA-AA-3660-11A	Solid Tissue Normal	Solid Tissue Normal	0	0	0	0	0	0	0	0	0	0	0	0	0	0	0	0	0	0	0	0
9588a53e-ad2f-4f09-b94f-23f7a5a47b2b	18625fe4-3c19-45d9-9d7c-a295fbf83f2e	9588a53e-ad2f-4f09-b94f-23f7a5a47b2b_gdc_realn_rehead.bam	Sequencing Reads	Aligned Reads	TCGA-COAD	TCGA-A6-2684	TCGA-A6-2684-11A	Solid Tissue Normal	Solid Tissue Normal	0	0	0	0	0	0	0	0	0	0	0	0	0	0	0	0	0	0	0	0
922d191c-e078-4e8b-be8a-3bbede0aeefb	abc5cedc-0d14-4d9c-abca-aa2fbcf8b194	922d191c-e078-4e8b-be8a-3bbede0aeefb_gdc_realn_rehead.bam	Sequencing Reads	Aligned Reads	TCGA-COAD	TCGA-DM-A1D9	TCGA-DM-A1D9-01A	Primary Tumor	Primary Tumor	0	0	0	0	0	0	0	0	0	0	0	0	0	0	0	0	0	0	0	0
a01183fb-bf69-41f3-9762-04c81c173366	5dfd07db-48b5-4e2a-8079-9ff267002b6a	a01183fb-bf69-41f3-9762-04c81c173366_gdc_realn_rehead.bam	Sequencing Reads	Aligned Reads	TCGA-COAD	TCGA-AA-3514	TCGA-AA-3514-01A	Primary Tumor	Primary Tumor	0	0	0	0	0	0	0	0	0	0	0	0	0	0	0	0	0	0	0	0
3e7e02fc-c61a-4afb-8311-abc9815dd7ca	582d18e2-d81f-4e8a-bc86-e37b1a23e140	3e7e02fc-c61a-4afb-8311-abc9815dd7ca_gdc_realn_rehead.bam	Sequencing Reads	Aligned Reads	TCGA-COAD	TCGA-AZ-6607	TCGA-AZ-6607-01A	Primary Tumor	Primary Tumor	0	0	0	0	0	0	0	0	0	0	0	0	0	0	0	0	0	0	0	0
5be7a660-3ebd-4b6c-a4f7-2978da6c288c	2e83fde3-277a-459d-a9b4-758981a8e56d	5be7a660-3ebd-4b6c-a4f7-2978da6c288c_gdc_realn_rehead.bam	Sequencing Reads	Aligned Reads	TCGA-KIRP	TCGA-J7-A8I2	TCGA-J7-A8I2-01A	Primary Tumor	Primary Tumor	0	0	0	0	0	0	0	0	0	0	0	0	0	0	0	0	0	0	0	0
e8fd2443-b562-4aa2-877a-18610f425a69	8a7741fd-c20b-4be0-882a-44f6e0c3599a	e8fd2443-b562-4aa2-877a-18610f425a69_gdc_realn_rehead.bam	Sequencing Reads	Aligned Reads	TCGA-KIRP	TCGA-BQ-7049	TCGA-BQ-7049-01A	Primary Tumor	Primary Tumor	0	0	0	0	0	0	0	0	0	0	0	0	0	0	0	0	0	0	0	0
f11a2dea-4b53-4fb0-a8c9-b8fc4b12085d	4fa365b1-3800-4079-95f8-6337358ce016	f11a2dea-4b53-4fb0-a8c9-b8fc4b12085d_gdc_realn_rehead.bam	Sequencing Reads	Aligned Reads	TCGA-KIRP	TCGA-J7-6720	TCGA-J7-6720-01A	Primary Tumor	Primary Tumor	0	0	0	0	0	0	0	0	0	0	0	0	0	0	0	0	0	0	0	0
931e349a-07c1-4bf2-8ac2-95163d66b9f5	303ea8aa-59f5-4bf6-b14c-398e6d4ad311	931e349a-07c1-4bf2-8ac2-95163d66b9f5_gdc_realn_rehead.bam	Sequencing Reads	Aligned Reads	TCGA-KIRP	TCGA-BQ-7061	TCGA-BQ-7061-01A	Primary Tumor	Primary Tumor	0	0	0	0	0	0	0	0	0	0	0	0	0	0	0	0	0	0	0	0
611cca25-7e6a-44a2-821e-ac513d6b4ef4	ea6a7f61-2aed-4a13-bb10-1665b9e1fd76	611cca25-7e6a-44a2-821e-ac513d6b4ef4_gdc_realn_rehead.bam	Sequencing Reads	Aligned Reads	TCGA-KIRP	TCGA-B9-4116	TCGA-B9-4116-01A	Primary Tumor	Primary Tumor	0	0	0	0	0	0	0	0	0	0	0	0	0	0	0	0	0	0	0	0
54dbb14a-5a0c-4e0d-ab6e-b122c22c6a2c	6eb1e2e7-dcdb-4e86-802b-f8b73263ba13	54dbb14a-5a0c-4e0d-ab6e-b122c22c6a2c_gdc_realn_rehead.bam	Sequencing Reads	Aligned Reads	TCGA-KIRP	TCGA-MH-A55Z	TCGA-MH-A55Z-01A	Primary Tumor	Primary Tumor	0	0	0	0	0	0	0	0	0	0	0	0	0	0	0	0	0	0	0	0
87f5972e-acdd-436c-9a4f-69ff42871b0f	f9d9f6ce-85bf-493c-bdee-5c8222896f79	87f5972e-acdd-436c-9a4f-69ff42871b0f_gdc_realn_rehead.bam	Sequencing Reads	Aligned Reads	TCGA-KIRP	TCGA-2Z-A9JD	TCGA-2Z-A9JD-01A	Primary Tumor	Primary Tumor	0	0	0	0	0	0	0	0	0	0	0	0	0	0	0	0	0	0	0	0
92a0188f-9118-4281-9665-fca4e49e3841	89cc22f8-3997-4a48-9159-80f685a660de	92a0188f-9118-4281-9665-fca4e49e3841_gdc_realn_rehead.bam	Sequencing Reads	Aligned Reads	TCGA-KIRP	TCGA-Y8-A897	TCGA-Y8-A897-01A	Primary Tumor	Primary Tumor	0	0	0	0	0	0	0	0	0	0	0	0	0	0	0	0	0	0	0	0
f4e6ca12-d78e-4a39-ab88-aef2b8647df0	8edee636-ce07-4a33-9950-56bbd4cf556f	f4e6ca12-d78e-4a39-ab88-aef2b8647df0_gdc_realn_rehead.bam	Sequencing Reads	Aligned Reads	TCGA-KIRP	TCGA-DW-7836	TCGA-DW-7836-01A	Primary Tumor	Primary Tumor	0	0	0	0	0	0	0	0	0	0	0	0	0	0	0	0	0	0	0	0
e4395802-feb7-4b75-9cba-ce6610684eb8	7a133bb5-54d4-4774-b7cc-1349f9060fa8	e4395802-feb7-4b75-9cba-ce6610684eb8_gdc_realn_rehead.bam	Sequencing Reads	Aligned Reads	TCGA-KIRP	TCGA-BQ-7055	TCGA-BQ-7055-11A	Solid Tissue Normal	Solid Tissue Normal	0	0	0	0	0	0	0	0	0	0	0	0	0	0	0	0	0	0	0	0
0b3d755c-fb40-4327-9de4-b882499913d8	2f5819bc-9dec-4d93-813b-4cd6abf198fe	0b3d755c-fb40-4327-9de4-b882499913d8_gdc_realn_rehead.bam	Sequencing Reads	Aligned Reads	TCGA-KIRP	TCGA-DZ-6135	TCGA-DZ-6135-01A	Primary Tumor	Primary Tumor	0	0	0	0	0	0	0	0	0	0	0	0	0	0	0	0	0	0	0	0
3df8ff61-4e30-423e-a45a-59e08ad67c16	02d9d702-67c3-42fa-8c8c-879ee979e754	3df8ff61-4e30-423e-a45a-59e08ad67c16_gdc_realn_rehead.bam	Sequencing Reads	Aligned Reads	TCGA-KIRP	TCGA-B1-7332	TCGA-B1-7332-01A	Primary Tumor	Primary Tumor	0	0	0	0	0	0	0	0	0	0	0	0	0	0	0	0	0	0	0	0
cf361600-cc86-4dff-a98a-539285c1c7b9	9a8d5847-d190-4268-8fc6-bbe9eaaf057c	cf361600-cc86-4dff-a98a-539285c1c7b9_gdc_realn_rehead.bam	Sequencing Reads	Aligned Reads	TCGA-KIRP	TCGA-BQ-7046	TCGA-BQ-7046-11A	Solid Tissue Normal	Solid Tissue Normal	0	0	0	0	0	0	0	0	0	0	0	0	0	0	0	0	0	0	0	0
5779df14-6e54-4f72-97d3-5486e31ffc5d	425a6f5f-0d8e-4533-ae56-7ea43ad2232a	5779df14-6e54-4f72-97d3-5486e31ffc5d_gdc_realn_rehead.bam	Sequencing Reads	Aligned Reads	TCGA-KIRP	TCGA-2Z-A9J6	TCGA-2Z-A9J6-01A	Primary Tumor	Primary Tumor	0	0	0	0	0	0	0	0	0	0	0	0	0	0	0	0	0	0	0	0
659494a6-5531-42a7-945e-db021ed2d2e4	863f8864-fb93-4cf0-84bd-6e539a895ef8	659494a6-5531-42a7-945e-db021ed2d2e4_gdc_realn_rehead.bam	Sequencing Reads	Aligned Reads	TCGA-KIRP	TCGA-A4-A772	TCGA-A4-A772-01A	Primary Tumor	Primary Tumor	0	0	0	0	0	0	0	0	0	0	0	0	0	0	0	0	0	0	0	0
85ec5786-6335-43c4-a83c-720222e428c6	fc158e62-c204-4ef0-b021-64eba1a9b1c5	85ec5786-6335-43c4-a83c-720222e428c6_gdc_realn_rehead.bam	Sequencing Reads	Aligned Reads	TCGA-KIRP	TCGA-HE-A5NI	TCGA-HE-A5NI-01A	Primary Tumor	Primary Tumor	0	0	0	0	0	0	0	0	0	0	0	0	0	0	0	0	0	0	0	0
af621ed5-7b9a-481f-b478-ed322e4a500e	520108d6-1832-44bf-a8b8-89209e009c31	af621ed5-7b9a-481f-b478-ed322e4a500e_gdc_realn_rehead.bam	Sequencing Reads	Aligned Reads	TCGA-KIRP	TCGA-BQ-7051	TCGA-BQ-7051-11A	Solid Tissue Normal	Solid Tissue Normal	0	0	0	0	0	0	0	0	0	0	0	0	0	0	0	0	0	0	0	0
eafcbff0-a496-450a-8dcc-2690110eef6c	64950de4-8792-4f91-9206-66ab967fa4af	eafcbff0-a496-450a-8dcc-2690110eef6c_gdc_realn_rehead.bam	Sequencing Reads	Aligned Reads	TCGA-KIRP	TCGA-G7-6793	TCGA-G7-6793-01A	Primary Tumor	Primary Tumor	0	0	0	0	0	0	0	0	0	0	0	0	0	0	0	0	0	0	0	0
334ab05e-bac8-4913-8295-cbbeb92fc9d8	356cdaf6-c3d5-432c-979a-cc4ce2b776f5	334ab05e-bac8-4913-8295-cbbeb92fc9d8_gdc_realn_rehead.bam	Sequencing Reads	Aligned Reads	TCGA-KIRP	TCGA-DW-7839	TCGA-DW-7839-01A	Primary Tumor	Primary Tumor	0	0	0	0	0	0	0	0	0	0	0	0	0	0	0	0	0	0	0	0
b904d0b3-2887-4b18-9f41-564114a1bf9f	bbad9d46-9a94-4e2f-8340-5cfdf939b728	b904d0b3-2887-4b18-9f41-564114a1bf9f_gdc_realn_rehead.bam	Sequencing Reads	Aligned Reads	TCGA-KIRP	TCGA-5P-A9K9	TCGA-5P-A9K9-01A	Primary Tumor	Primary Tumor	0	0	0	0	0	0	0	0	0	0	0	0	0	0	0	0	0	0	0	0
cfed8a78-c158-41c5-bb5f-8660b0438a2a	109c0338-b39c-43ed-a42f-ad76a37d0792	cfed8a78-c158-41c5-bb5f-8660b0438a2a_gdc_realn_rehead.bam	Sequencing Reads	Aligned Reads	TCGA-KIRP	TCGA-2Z-A9JR	TCGA-2Z-A9JR-01A	Primary Tumor	Primary Tumor	0	0	0	0	0	0	0	0	0	0	0	0	0	0	0	0	0	0	0	0
324b90b9-891b-4ba4-9fd7-b264ec8f9a5c	be3bdce1-baa3-4589-a2f5-2201d53f1d3f	324b90b9-891b-4ba4-9fd7-b264ec8f9a5c_gdc_realn_rehead.bam	Sequencing Reads	Aligned Reads	TCGA-KIRP	TCGA-MH-A855	TCGA-MH-A855-01A	Primary Tumor	Primary Tumor	0	0	0	0	0	0	0	0	0	0	0	0	0	0	0	0	0	0	0	0
ee2881c4-1f4b-4cbd-b174-db5ff0d6f3d9	f52cf2e8-1173-4415-82a4-ec0a78a33a23	ee2881c4-1f4b-4cbd-b174-db5ff0d6f3d9_gdc_realn_rehead.bam	Sequencing Reads	Aligned Reads	TCGA-KIRP	TCGA-SX-A7SL	TCGA-SX-A7SL-01A	Primary Tumor	Primary Tumor	0	0	0	0	0	0	0	0	0	0	0	0	0	0	0	0	0	0	0	0
0a829d77-51ed-4f31-999e-045ae1842afb	7b0a04fe-3bc0-432d-a12c-e8f78cdce1c8	0a829d77-51ed-4f31-999e-045ae1842afb_gdc_realn_rehead.bam	Sequencing Reads	Aligned Reads	TCGA-KIRP	TCGA-DW-5560	TCGA-DW-5560-01A	Primary Tumor	Primary Tumor	0	0	0	0	0	0	0	0	0	0	0	0	0	0	0	0	0	0	0	0
8c18962b-1bd5-4b7e-a552-2359a5890024	9d457b87-cd37-4c01-be26-317bc06504e6	8c18962b-1bd5-4b7e-a552-2359a5890024_gdc_realn_rehead.bam	Sequencing Reads	Aligned Reads	TCGA-KIRP	TCGA-UZ-A9PS	TCGA-UZ-A9PS-05A	Additional - New Primary	Additional - New Primary	0	0	0	0	0	0	0	0	0	0	0	0	0	0	0	0	0	0	0	0
9ecdffe0-bc75-41ad-88dd-d4b26153804b	f18bae1d-aab8-470b-a0fc-584bdd9d7d12	9ecdffe0-bc75-41ad-88dd-d4b26153804b_gdc_realn_rehead.bam	Sequencing Reads	Aligned Reads	TCGA-KIRP	TCGA-5P-A9JZ	TCGA-5P-A9JZ-01A	Primary Tumor	Primary Tumor	0	0	0	0	0	0	0	0	0	0	0	0	0	0	0	0	0	0	0	0
7e4688b7-399f-4ed8-938b-cd70a369bb1f	c27a3019-f7b9-4c90-8e58-7b0dbb98353f	7e4688b7-399f-4ed8-938b-cd70a369bb1f_gdc_realn_rehead.bam	Sequencing Reads	Aligned Reads	TCGA-KIRP	TCGA-BQ-7061	TCGA-BQ-7061-11A	Solid Tissue Normal	Solid Tissue Normal	0	0	0	0	0	0	0	0	0	0	0	0	0	0	0	0	0	0	0	0
3f8417c4-b91b-4255-8db8-fd16f922598e	4e30d4a0-762f-4e14-a68c-601bff74d2d9	3f8417c4-b91b-4255-8db8-fd16f922598e_gdc_realn_rehead.bam	Sequencing Reads	Aligned Reads	TCGA-KIRP	TCGA-UZ-A9PL	TCGA-UZ-A9PL-01A	Primary Tumor	Primary Tumor	0	0	0	0	0	0	0	0	0	0	0	0	0	0	0	0	0	0	0	0
8a4b8e4e-3597-46eb-b3a7-3af95ee0eee5	8a2b3a48-08d2-4af6-9b97-9bd32992c64b	8a4b8e4e-3597-46eb-b3a7-3af95ee0eee5_gdc_realn_rehead.bam	Sequencing Reads	Aligned Reads	TCGA-KIRP	TCGA-DZ-6132	TCGA-DZ-6132-11A	Solid Tissue Normal	Solid Tissue Normal	0	0	0	0	0	0	0	0	0	0	0	0	0	0	0	0	0	0	0	0
dab11b52-8609-437f-99b8-072bfbc5182f	76712e56-fc5d-4126-88dd-74debdbcaef7	dab11b52-8609-437f-99b8-072bfbc5182f_gdc_realn_rehead.bam	Sequencing Reads	Aligned Reads	TCGA-KIRP	TCGA-BQ-5882	TCGA-BQ-5882-01A	Primary Tumor	Primary Tumor	0	0	0	0	0	0	0	0	0	0	0	0	0	0	0	0	0	0	0	0
1071a77c-3af9-45cb-bd28-99309c9591d4	c45016ea-38f0-4681-a3c2-28c1e5d6bcca	1071a77c-3af9-45cb-bd28-99309c9591d4_gdc_realn_rehead.bam	Sequencing Reads	Aligned Reads	TCGA-KIRP	TCGA-A4-7734	TCGA-A4-7734-01A	Primary Tumor	Primary Tumor	0	0	0	0	0	0	0	0	0	0	0	0	0	0	0	0	0	0	0	0
745b0ed2-3318-4cdc-b975-0cb5777d79f4	dbc5eeec-2850-4db4-a311-37b4c75b22e4	745b0ed2-3318-4cdc-b975-0cb5777d79f4_gdc_realn_rehead.bam	Sequencing Reads	Aligned Reads	TCGA-KIRP	TCGA-G7-7502	TCGA-G7-7502-01A	Primary Tumor	Primary Tumor	0	0	0	0	0	0	0	0	0	0	0	0	0	0	0	0	0	0	0	0
72c862ed-1ada-47da-8633-05e34a1a1fa1	f4eaf471-3310-4190-af3e-75d12db6d73f	72c862ed-1ada-47da-8633-05e34a1a1fa1_gdc_realn_rehead.bam	Sequencing Reads	Aligned Reads	TCGA-KIRP	TCGA-F9-A7Q0	TCGA-F9-A7Q0-01A	Primary Tumor	Primary Tumor	0	0	0	0	0	0	0	0	0	0	0	0	0	0	0	0	0	0	0	0
d69f87da-af27-45bc-9bb5-3e80cf8a2fad	43648127-1a33-4975-9121-4faf85ecc0a7	d69f87da-af27-45bc-9bb5-3e80cf8a2fad_gdc_realn_rehead.bam	Sequencing Reads	Aligned Reads	TCGA-KIRP	TCGA-UZ-A9Q1	TCGA-UZ-A9Q1-01A	Primary Tumor	Primary Tumor	0	0	0	0	0	0	0	0	0	0	0	0	0	0	0	0	0	0	0	0
57d26d60-5ccb-4df6-a097-86fe2ec3d68f	88a5368b-2fd1-4597-a08d-9a9eb26c665f	57d26d60-5ccb-4df6-a097-86fe2ec3d68f_gdc_realn_rehead.bam	Sequencing Reads	Aligned Reads	TCGA-KIRP	TCGA-BQ-5883	TCGA-BQ-5883-01A	Primary Tumor	Primary Tumor	0	0	0	0	0	0	0	0	0	0	0	0	0	0	0	0	0	0	0	0
adf9850d-3aad-4c30-8d84-f0c1aa69a466	5c04bde3-6f34-42b1-9b2c-093577be034d	adf9850d-3aad-4c30-8d84-f0c1aa69a466_gdc_realn_rehead.bam	Sequencing Reads	Aligned Reads	TCGA-KIRP	TCGA-G7-A8LD	TCGA-G7-A8LD-01A	Primary Tumor	Primary Tumor	0	0	0	0	0	0	0	0	0	0	0	0	0	0	0	0	0	0	0	0
03df47bc-0b13-45ce-b88e-6546195d2678	5b6d88f4-3805-4b27-bdfe-7df7c4c63ea5	03df47bc-0b13-45ce-b88e-6546195d2678_gdc_realn_rehead.bam	Sequencing Reads	Aligned Reads	TCGA-KIRP	TCGA-BQ-5891	TCGA-BQ-5891-11A	Solid Tissue Normal	Solid Tissue Normal	0	0	0	0	0	0	0	0	0	0	0	0	0	0	0	0	0	0	0	0
00d93fbb-14ae-4b6f-a8a5-93350d87a126	0e964629-8d47-445f-a620-95e2fb945689	00d93fbb-14ae-4b6f-a8a5-93350d87a126_gdc_realn_rehead.bam	Sequencing Reads	Aligned Reads	TCGA-KIRP	TCGA-G7-A8LB	TCGA-G7-A8LB-01A	Primary Tumor	Primary Tumor	0	0	0	0	0	0	0	0	0	0	0	0	0	0	0	0	0	0	0	0
8b39e70a-4013-4b3c-ae51-e0f1eb039ad4	f85c916f-7cef-4a68-8a78-aef3b18a4fe9	8b39e70a-4013-4b3c-ae51-e0f1eb039ad4_gdc_realn_rehead.bam	Sequencing Reads	Aligned Reads	TCGA-KIRP	TCGA-UZ-A9PU	TCGA-UZ-A9PU-01A	Primary Tumor	Primary Tumor	0	0	0	0	0	0	0	0	0	0	0	0	0	0	0	0	0	0	0	0
327dee1d-9256-4a36-8460-2a5d64ad3630	4edbbb4d-7a15-4468-8dc5-e0eb7386d8c3	327dee1d-9256-4a36-8460-2a5d64ad3630_gdc_realn_rehead.bam	Sequencing Reads	Aligned Reads	TCGA-KIRP	TCGA-MH-A55W	TCGA-MH-A55W-01A	Primary Tumor	Primary Tumor	0	0	0	0	0	0	0	0	0	0	0	0	0	0	0	0	0	0	0	0
47bf88c0-1273-4c1b-b844-3c95a8521c3b	6c6d05a6-275f-4a3e-8dfd-f6e6dfd345a1	47bf88c0-1273-4c1b-b844-3c95a8521c3b_gdc_realn_rehead.bam	Sequencing Reads	Aligned Reads	TCGA-KIRP	TCGA-Y8-A8RZ	TCGA-Y8-A8RZ-01A	Primary Tumor	Primary Tumor	0	0	0	0	0	0	0	0	0	0	0	0	0	0	0	0	0	0	0	0
4c2ee28f-c2b7-4909-884e-c200469a28d6	620e1298-7b36-4828-83a6-5845b790c27f	4c2ee28f-c2b7-4909-884e-c200469a28d6_gdc_realn_rehead.bam	Sequencing Reads	Aligned Reads	TCGA-KIRP	TCGA-BQ-7051	TCGA-BQ-7051-01A	Primary Tumor	Primary Tumor	0	0	0	0	0	0	0	0	0	0	0	0	0	0	0	0	0	0	0	0
dd3da26a-77ab-4d8e-bb79-b4cdc29ffaab	bb3e7cef-0f8a-4175-9406-e6c305f38929	dd3da26a-77ab-4d8e-bb79-b4cdc29ffaab_gdc_realn_rehead.bam	Sequencing Reads	Aligned Reads	TCGA-KIRP	TCGA-AL-3467	TCGA-AL-3467-01A	Primary Tumor	Primary Tumor	0	0	0	0	0	0	0	0	0	0	0	0	0	0	0	0	0	0	0	0
e67a4226-4bf6-4c1d-a26c-f257dbd43210	22d485eb-675e-47ae-9dea-feeba20ef2d9	e67a4226-4bf6-4c1d-a26c-f257dbd43210_gdc_realn_rehead.bam	Sequencing Reads	Aligned Reads	TCGA-KIRP	TCGA-GL-A9DC	TCGA-GL-A9DC-01A	Primary Tumor	Primary Tumor	0	0	0	0	0	0	0	0	0	0	0	0	0	0	0	0	0	0	0	0
8edcc5d8-cb1f-4f7d-b8ad-65337c248391	8675ab40-31bb-4dcf-8029-20792a8c86ab	8edcc5d8-cb1f-4f7d-b8ad-65337c248391_gdc_realn_rehead.bam	Sequencing Reads	Aligned Reads	TCGA-KIRP	TCGA-BQ-5875	TCGA-BQ-5875-11A	Solid Tissue Normal	Solid Tissue Normal	0	0	0	0	0	0	0	0	0	0	0	0	0	0	0	0	0	0	0	0
ff1a9e27-04bb-4732-8631-4ffad26c700e	c8e97d0b-1063-4e5e-9ae2-22a88c1d7e21	ff1a9e27-04bb-4732-8631-4ffad26c700e_gdc_realn_rehead.bam	Sequencing Reads	Aligned Reads	TCGA-KIRP	TCGA-2Z-A9J9	TCGA-2Z-A9J9-01A	Primary Tumor	Primary Tumor	0	0	0	0	0	0	0	0	0	0	0	0	0	0	0	0	0	0	0	0
9a950945-6585-4349-bc2f-125cea919754	7ee02fe3-67fc-4999-80b8-5a405b0e445a	9a950945-6585-4349-bc2f-125cea919754_gdc_realn_rehead.bam	Sequencing Reads	Aligned Reads	TCGA-KIRP	TCGA-MH-A560	TCGA-MH-A560-01A	Primary Tumor	Primary Tumor	0	0	0	0	0	0	0	0	0	0	0	0	0	0	0	0	0	0	0	0
db5ff372-d8a9-4189-93d5-559fac0f2c0a	fd31dcef-0762-4405-b9e8-761068ed8245	db5ff372-d8a9-4189-93d5-559fac0f2c0a_gdc_realn_rehead.bam	Sequencing Reads	Aligned Reads	TCGA-KIRP	TCGA-SX-A7SQ	TCGA-SX-A7SQ-01A	Primary Tumor	Primary Tumor	0	0	0	0	0	0	0	0	0	0	0	0	0	0	0	0	0	0	0	0
9836d682-fda5-462f-ab81-5243bf07262c	e06a7f5e-bfe3-4267-99fc-bdac82c630eb	9836d682-fda5-462f-ab81-5243bf07262c_gdc_realn_rehead.bam	Sequencing Reads	Aligned Reads	TCGA-KIRP	TCGA-BQ-5887	TCGA-BQ-5887-01A	Primary Tumor	Primary Tumor	0	0	0	0	0	0	0	0	0	0	0	0	0	0	0	0	0	0	0	0
0be40f61-b082-44df-982e-4fe8c59c8285	e225dd3a-3b70-4301-9125-22f120097fee	0be40f61-b082-44df-982e-4fe8c59c8285_gdc_realn_rehead.bam	Sequencing Reads	Aligned Reads	TCGA-KIRP	TCGA-2Z-A9JS	TCGA-2Z-A9JS-01A	Primary Tumor	Primary Tumor	0	0	0	0	0	0	0	0	0	0	0	0	0	0	0	0	0	0	0	0
6dcfd8c8-5bd5-449c-a567-149ee5693c9d	3ac2e319-8fae-419d-802b-c78ce4d89976	6dcfd8c8-5bd5-449c-a567-149ee5693c9d_gdc_realn_rehead.bam	Sequencing Reads	Aligned Reads	TCGA-KIRP	TCGA-A4-8515	TCGA-A4-8515-01A	Primary Tumor	Primary Tumor	0	0	0	0	0	0	0	0	0	0	0	0	0	0	0	0	0	0	0	0
7d5abc6a-c4d5-4bb5-bcf0-8ad7a75691a1	98d16da2-9dcb-4bc8-806e-b3c84953664a	7d5abc6a-c4d5-4bb5-bcf0-8ad7a75691a1_gdc_realn_rehead.bam	Sequencing Reads	Aligned Reads	TCGA-KIRP	TCGA-BQ-7050	TCGA-BQ-7050-01A	Primary Tumor	Primary Tumor	0	0	0	0	0	0	0	0	0	0	0	0	0	0	0	0	0	0	0	0
777de371-10df-4856-9a91-125d2c0d08a9	760712a3-3459-4a7b-adcd-f8aa8905f244	777de371-10df-4856-9a91-125d2c0d08a9_gdc_realn_rehead.bam	Sequencing Reads	Aligned Reads	TCGA-KIRP	TCGA-B1-5398	TCGA-B1-5398-01A	Primary Tumor	Primary Tumor	0	0	0	0	0	0	0	0	0	0	0	0	0	0	0	0	0	0	0	0
3b8b0267-9451-41f6-91bc-894d581a32d5	3e7dcd3c-c412-440c-8726-59db0f5df26d	3b8b0267-9451-41f6-91bc-894d581a32d5_gdc_realn_rehead.bam	Sequencing Reads	Aligned Reads	TCGA-KIRP	TCGA-GL-8500	TCGA-GL-8500-01A	Primary Tumor	Primary Tumor	0	0	0	0	0	0	0	0	0	0	0	0	0	0	0	0	0	0	0	0
62d4451d-fe65-48fb-af5b-9730e881f2ab	77453647-3c88-4808-8ddc-d4463ca6aa14	62d4451d-fe65-48fb-af5b-9730e881f2ab_gdc_realn_rehead.bam	Sequencing Reads	Aligned Reads	TCGA-KIRP	TCGA-5P-A9KE	TCGA-5P-A9KE-01A	Primary Tumor	Primary Tumor	0	0	0	0	0	0	0	0	0	0	0	0	0	0	0	0	0	0	0	0
eb970186-80b0-421f-aaa9-4075f0084040	9bd1a10d-58d8-433d-be3e-929ae5ec36a9	eb970186-80b0-421f-aaa9-4075f0084040_gdc_realn_rehead.bam	Sequencing Reads	Aligned Reads	TCGA-KIRP	TCGA-DW-7963	TCGA-DW-7963-01B	Primary Tumor	Primary Tumor	0	0	0	0	0	0	0	0	0	0	0	0	0	0	0	0	0	0	0	0
861492d3-3b69-4a9f-92a7-87171f77a9a4	48063229-746c-4bdc-b5ee-5da0a68ad112	861492d3-3b69-4a9f-92a7-87171f77a9a4_gdc_realn_rehead.bam	Sequencing Reads	Aligned Reads	TCGA-KIRP	TCGA-A4-A57E	TCGA-A4-A57E-11A	Solid Tissue Normal	Solid Tissue Normal	0	0	0	0	0	0	0	0	0	0	0	0	0	0	0	0	0	0	0	0
5d6ba235-656b-4b31-a58c-f6e469f94ccc	b84a7140-5111-4230-8e25-f7b5f0b24098	5d6ba235-656b-4b31-a58c-f6e469f94ccc_gdc_realn_rehead.bam	Sequencing Reads	Aligned Reads	TCGA-KIRP	TCGA-BQ-7045	TCGA-BQ-7045-01A	Primary Tumor	Primary Tumor	0	0	0	0	0	0	0	0	0	0	0	0	0	0	0	0	0	0	0	0
39f8d7c1-d2ff-4b94-93d1-7b31f4dd3e10	9ab08b49-6ff0-47de-9e40-7086dc361dcb	39f8d7c1-d2ff-4b94-93d1-7b31f4dd3e10_gdc_realn_rehead.bam	Sequencing Reads	Aligned Reads	TCGA-KIRP	TCGA-G7-6792	TCGA-G7-6792-01A	Primary Tumor	Primary Tumor	0	0	0	0	0	0	0	0	0	0	0	0	0	0	0	0	0	0	0	0
faecdcbb-26af-456b-b65b-6ba78f7083c7	e56023c1-89bd-4c7e-b097-7dd676da090f	faecdcbb-26af-456b-b65b-6ba78f7083c7_gdc_realn_rehead.bam	Sequencing Reads	Aligned Reads	TCGA-KIRP	TCGA-P4-AAVO	TCGA-P4-AAVO-01A	Primary Tumor	Primary Tumor	0	0	0	0	0	0	0	0	0	0	0	0	0	0	0	0	0	0	0	0
76c85c1f-843f-427c-8909-80aeb7a6fc96	38d817a3-89bf-432a-8e0d-569123da42ec	76c85c1f-843f-427c-8909-80aeb7a6fc96_gdc_realn_rehead.bam	Sequencing Reads	Aligned Reads	TCGA-KIRP	TCGA-2Z-A9JP	TCGA-2Z-A9JP-01A	Primary Tumor	Primary Tumor	0	0	0	0	0	0	0	0	0	0	0	0	0	0	0	0	0	0	0	0
2d2bc70e-9078-47d3-8f08-418d6ab9c8c1	a98be5b7-e427-424d-ad04-5398888132be	2d2bc70e-9078-47d3-8f08-418d6ab9c8c1_gdc_realn_rehead.bam	Sequencing Reads	Aligned Reads	TCGA-KIRP	TCGA-B1-A655	TCGA-B1-A655-01A	Primary Tumor	Primary Tumor	0	0	0	0	0	0	0	0	0	0	0	0	0	0	0	0	0	0	0	0
ee2fcf8e-bef2-4728-bd9c-11674442bbec	239a39c2-f0fa-47b8-81cb-015f90eb59ee	ee2fcf8e-bef2-4728-bd9c-11674442bbec_gdc_realn_rehead.bam	Sequencing Reads	Aligned Reads	TCGA-KIRP	TCGA-A4-7585	TCGA-A4-7585-01A	Primary Tumor	Primary Tumor	0	0	0	0	0	0	0	0	0	0	0	0	0	0	0	0	0	0	0	0
b512fe75-ab13-4647-9624-3a7e59342cce	b6473e36-27ec-42ac-890a-e97cefbf2003	b512fe75-ab13-4647-9624-3a7e59342cce_gdc_realn_rehead.bam	Sequencing Reads	Aligned Reads	TCGA-KIRP	TCGA-5P-A9JY	TCGA-5P-A9JY-01A	Primary Tumor	Primary Tumor	0	0	0	0	0	0	0	0	0	0	0	0	0	0	0	0	0	0	0	0
521ab4b3-5259-4221-aaaa-33dc542e14f4	ba6c6e2d-fbc3-4c1e-9dae-77497578be0b	521ab4b3-5259-4221-aaaa-33dc542e14f4_gdc_realn_rehead.bam	Sequencing Reads	Aligned Reads	TCGA-KIRP	TCGA-GL-A59T	TCGA-GL-A59T-01A	Primary Tumor	Primary Tumor	0	0	0	0	0	0	0	0	0	0	0	0	0	0	0	0	0	0	0	0
f4dce916-de5f-4937-9e27-a74fc1c8f2a8	9ce324dc-fbee-45c7-b154-d6b296b6db24	f4dce916-de5f-4937-9e27-a74fc1c8f2a8_gdc_realn_rehead.bam	Sequencing Reads	Aligned Reads	TCGA-KIRP	TCGA-B9-4117	TCGA-B9-4117-01A	Primary Tumor	Primary Tumor	0	0	0	0	0	0	0	0	0	0	0	0	0	0	0	0	0	0	0	0
3f9f3bbb-abcc-4952-968d-1400ca98db3c	2ac9033a-9917-4bc3-a8f2-978fd2c0c5e2	3f9f3bbb-abcc-4952-968d-1400ca98db3c_gdc_realn_rehead.bam	Sequencing Reads	Aligned Reads	TCGA-KIRP	TCGA-HE-A5NH	TCGA-HE-A5NH-01A	Primary Tumor	Primary Tumor	0	0	0	0	0	0	0	0	0	0	0	0	0	0	0	0	0	0	0	0
1b62f506-d143-4c73-9038-ef82f4fbb072	9dca16ac-eb9e-4262-ba82-2215f50ecdce	1b62f506-d143-4c73-9038-ef82f4fbb072_gdc_realn_rehead.bam	Sequencing Reads	Aligned Reads	TCGA-KIRP	TCGA-B1-A656	TCGA-B1-A656-01A	Primary Tumor	Primary Tumor	0	0	0	0	0	0	0	0	0	0	0	0	0	0	0	0	0	0	0	0
5dc9da7f-b10d-47c2-981b-78fa815d21db	31867701-5c05-43d0-af8f-f46b623faa04	5dc9da7f-b10d-47c2-981b-78fa815d21db_gdc_realn_rehead.bam	Sequencing Reads	Aligned Reads	TCGA-KIRP	TCGA-MH-A561	TCGA-MH-A561-01A	Primary Tumor	Primary Tumor	0	0	0	0	0	0	0	0	0	0	0	0	0	0	0	0	0	0	0	0
291bab1e-5d83-4b8f-9212-ecec1278ea1a	79555b29-7406-4dbc-8365-8a20564861c1	291bab1e-5d83-4b8f-9212-ecec1278ea1a_gdc_realn_rehead.bam	Sequencing Reads	Aligned Reads	TCGA-KIRP	TCGA-2Z-A9J5	TCGA-2Z-A9J5-01A	Primary Tumor	Primary Tumor	0	0	0	0	0	0	0	0	0	0	0	0	0	0	0	0	0	0	0	0
945ce317-1af2-481e-8a9a-66418d13a3d7	720f33be-ba56-437b-a16b-aa51d9ebf5d4	945ce317-1af2-481e-8a9a-66418d13a3d7_gdc_realn_rehead.bam	Sequencing Reads	Aligned Reads	TCGA-KIRP	TCGA-5P-A9KH	TCGA-5P-A9KH-01A	Primary Tumor	Primary Tumor	0	0	0	0	0	0	0	0	0	0	0	0	0	0	0	0	0	0	0	0
6585c08f-685b-4aed-815b-215640f62d28	a748452f-267c-4211-8ead-f5223560660c	6585c08f-685b-4aed-815b-215640f62d28_gdc_realn_rehead.bam	Sequencing Reads	Aligned Reads	TCGA-KIRP	TCGA-J7-8537	TCGA-J7-8537-01A	Primary Tumor	Primary Tumor	0	0	0	0	0	0	0	0	0	0	0	0	0	0	0	0	0	0	0	0
49574db5-cd96-4a86-af7b-3ec75480b633	26c9fb29-c3d6-4b53-b6b7-5c794ceb8d4c	49574db5-cd96-4a86-af7b-3ec75480b633_gdc_realn_rehead.bam	Sequencing Reads	Aligned Reads	TCGA-KIRP	TCGA-P4-A5E8	TCGA-P4-A5E8-01A	Primary Tumor	Primary Tumor	0	0	0	0	0	0	0	0	0	0	0	0	0	0	0	0	0	0	0	0
9e7555b1-4609-46f3-81ed-670fed3ec075	d03a7575-3518-41d3-beef-89bdfa46f0fd	9e7555b1-4609-46f3-81ed-670fed3ec075_gdc_realn_rehead.bam	Sequencing Reads	Aligned Reads	TCGA-KIRP	TCGA-A4-8516	TCGA-A4-8516-01A	Primary Tumor	Primary Tumor	0	0	0	0	0	0	0	0	0	0	0	0	0	0	0	0	0	0	0	0
c366c05b-9410-4f12-8351-b1516e2aa96e	c838c1e0-abaf-46f6-ae9a-ebe6941cf36d	c366c05b-9410-4f12-8351-b1516e2aa96e_gdc_realn_rehead.bam	Sequencing Reads	Aligned Reads	TCGA-KIRP	TCGA-AL-3472	TCGA-AL-3472-01A	Primary Tumor	Primary Tumor	0	0	0	0	0	0	0	0	0	0	0	0	0	0	0	0	0	0	0	0
99f1ec21-25cf-4e10-afc1-2f8914d3fd36	5c79007d-c596-40d7-9915-f0ad88ef801b	99f1ec21-25cf-4e10-afc1-2f8914d3fd36_gdc_realn_rehead.bam	Sequencing Reads	Aligned Reads	TCGA-KIRP	TCGA-G7-7501	TCGA-G7-7501-01A	Primary Tumor	Primary Tumor	0	0	0	0	0	0	0	0	0	0	0	0	0	0	0	0	0	0	0	0
b475bd6e-ebc7-4d39-8cc9-445f1a121e75	665ada86-6467-40c9-8212-030690d315a3	b475bd6e-ebc7-4d39-8cc9-445f1a121e75_gdc_realn_rehead.bam	Sequencing Reads	Aligned Reads	TCGA-KIRP	TCGA-B9-A5W8	TCGA-B9-A5W8-01A	Primary Tumor	Primary Tumor	0	0	0	0	0	0	0	0	0	0	0	0	0	0	0	0	0	0	0	0
6a91ed30-5229-4724-9498-012ced5ded72	d8641658-5446-44a5-9be1-0488cce4f750	6a91ed30-5229-4724-9498-012ced5ded72_gdc_realn_rehead.bam	Sequencing Reads	Aligned Reads	TCGA-KIRP	TCGA-B1-A47N	TCGA-B1-A47N-01A	Primary Tumor	Primary Tumor	0	0	0	0	0	0	0	0	0	0	0	0	0	0	0	0	0	0	0	0
e263e4a0-1489-40a9-8e89-9ee6aa19cdc7	589e7618-8d01-4252-961b-9adc8d76158a	e263e4a0-1489-40a9-8e89-9ee6aa19cdc7_gdc_realn_rehead.bam	Sequencing Reads	Aligned Reads	TCGA-KIRP	TCGA-2Z-A9J1	TCGA-2Z-A9J1-01A	Primary Tumor	Primary Tumor	0	0	0	0	0	0	0	0	0	0	0	0	0	0	0	0	0	0	0	0
91fd2c63-e929-4dfd-bfb1-bba6a7ee5d06	49d6cf54-8395-492b-828e-303eec9c404c	91fd2c63-e929-4dfd-bfb1-bba6a7ee5d06_gdc_realn_rehead.bam	Sequencing Reads	Aligned Reads	TCGA-KIRP	TCGA-BQ-5890	TCGA-BQ-5890-01A	Primary Tumor	Primary Tumor	0	0	0	0	0	0	0	0	0	0	0	0	0	0	0	0	0	0	0	0
a1fd3dd0-cf81-4863-b207-f985d6bf8a59	ccc60eb1-a274-4444-b90c-1603da0c722a	a1fd3dd0-cf81-4863-b207-f985d6bf8a59_gdc_realn_rehead.bam	Sequencing Reads	Aligned Reads	TCGA-KIRP	TCGA-2Z-A9JM	TCGA-2Z-A9JM-01A	Primary Tumor	Primary Tumor	0	0	0	0	0	0	0	0	0	0	0	0	0	0	0	0	0	0	0	0
6a4d374b-60e0-49a4-b6b8-37fcc65c7ed4	094050d6-61de-4ae3-905c-7d9064a67037	6a4d374b-60e0-49a4-b6b8-37fcc65c7ed4_gdc_realn_rehead.bam	Sequencing Reads	Aligned Reads	TCGA-KIRP	TCGA-UZ-A9PQ	TCGA-UZ-A9PQ-01A	Primary Tumor	Primary Tumor	0	0	0	0	0	0	0	0	0	0	0	0	0	0	0	0	0	0	0	0
6afda6ea-deb7-4c28-8bde-992558448d46	1c3bce0a-9f49-4ba0-b544-3df54a033b17	6afda6ea-deb7-4c28-8bde-992558448d46_gdc_realn_rehead.bam	Sequencing Reads	Aligned Reads	TCGA-KIRP	TCGA-5P-A9KF	TCGA-5P-A9KF-01A	Primary Tumor	Primary Tumor	0	0	0	0	0	0	0	0	0	0	0	0	0	0	0	0	0	0	0	0
d7eb0631-a882-446e-ab1f-71b260f0c631	4b4eb6e3-7232-4b59-a442-7fa880077ea4	d7eb0631-a882-446e-ab1f-71b260f0c631_gdc_realn_rehead.bam	Sequencing Reads	Aligned Reads	TCGA-KIRP	TCGA-IZ-8195	TCGA-IZ-8195-01A	Primary Tumor	Primary Tumor	0	0	0	0	0	0	0	0	0	0	0	0	0	0	0	0	0	0	0	0
5f53d28a-b1f3-4d5a-94d6-ff4457ea975b	2bc1bf99-f933-4fc1-ad9f-63de2b186a27	5f53d28a-b1f3-4d5a-94d6-ff4457ea975b_gdc_realn_rehead.bam	Sequencing Reads	Aligned Reads	TCGA-KIRP	TCGA-B1-A47M	TCGA-B1-A47M-01A	Primary Tumor	Primary Tumor	0	0	0	0	0	0	0	0	0	0	0	0	0	0	0	0	0	0	0	0
a5cf4707-fa13-404a-a5e2-45ed1e363363	eb839c25-49e1-4213-88b4-15ec1d3795b2	a5cf4707-fa13-404a-a5e2-45ed1e363363_gdc_realn_rehead.bam	Sequencing Reads	Aligned Reads	TCGA-KIRP	TCGA-2Z-A9JT	TCGA-2Z-A9JT-01A	Primary Tumor	Primary Tumor	0	0	0	0	0	0	0	0	0	0	0	0	0	0	0	0	0	0	0	0
d8b01bb7-1bac-4982-8062-c3185f536c5c	a4ce7616-2ab6-40ab-bb06-a26c4d009a1b	d8b01bb7-1bac-4982-8062-c3185f536c5c_gdc_realn_rehead.bam	Sequencing Reads	Aligned Reads	TCGA-KIRP	TCGA-A4-A5Y0	TCGA-A4-A5Y0-01A	Primary Tumor	Primary Tumor	0	0	0	0	0	0	0	0	0	0	0	0	0	0	0	0	0	0	0	0
bcb5cb19-98c3-400e-bf59-e575a0c6cd7c	76b36802-fbca-40e7-bd34-ea841cdec827	bcb5cb19-98c3-400e-bf59-e575a0c6cd7c_gdc_realn_rehead.bam	Sequencing Reads	Aligned Reads	TCGA-KIRP	TCGA-HE-7129	TCGA-HE-7129-01A	Primary Tumor	Primary Tumor	0	0	0	0	0	0	0	0	0	0	0	0	0	0	0	0	0	0	0	0
fb921fc4-c705-4711-b17c-90a8c1e119f9	2ab0197e-1ad1-4415-9897-e2d0fa5ea5b6	fb921fc4-c705-4711-b17c-90a8c1e119f9_gdc_realn_rehead.bam	Sequencing Reads	Aligned Reads	TCGA-KIRP	TCGA-WN-A9G9	TCGA-WN-A9G9-01A	Primary Tumor	Primary Tumor	0	0	0	0	0	0	0	0	0	0	0	0	0	0	0	0	0	0	0	0
006499c5-15df-4301-b56a-4fd4806761f8	64dd58db-f669-49e2-a201-d344e7466ecb	006499c5-15df-4301-b56a-4fd4806761f8_gdc_realn_rehead.bam	Sequencing Reads	Aligned Reads	TCGA-KIRP	TCGA-A4-8517	TCGA-A4-8517-01A	Primary Tumor	Primary Tumor	0	0	0	0	0	0	0	0	0	0	0	0	0	0	0	0	0	0	0	0
7f5d98b5-c313-4b91-8e91-485b87d11104	e9214536-7960-43e8-bcc4-8e8a88b55bec	7f5d98b5-c313-4b91-8e91-485b87d11104_gdc_realn_rehead.bam	Sequencing Reads	Aligned Reads	TCGA-KIRP	TCGA-MH-A856	TCGA-MH-A856-01A	Primary Tumor	Primary Tumor	0	0	0	0	0	0	0	0	0	0	0	0	0	0	0	0	0	0	0	0
3dff3f05-90a0-4bd1-ad58-d1de4ee06c0e	187c08ec-2c79-4627-a04d-633005820a08	3dff3f05-90a0-4bd1-ad58-d1de4ee06c0e_gdc_realn_rehead.bam	Sequencing Reads	Aligned Reads	TCGA-KIRP	TCGA-A4-8310	TCGA-A4-8310-01A	Primary Tumor	Primary Tumor	0	0	0	0	0	0	0	0	0	0	0	0	0	0	0	0	0	0	0	0
800121a9-d14e-44d9-ba49-09831c73605a	3e122da2-21c2-45e7-8ad1-3d29c7161bd3	800121a9-d14e-44d9-ba49-09831c73605a_gdc_realn_rehead.bam	Sequencing Reads	Aligned Reads	TCGA-KIRP	TCGA-WN-AB4C	TCGA-WN-AB4C-01A	Primary Tumor	Primary Tumor	0	0	0	0	0	0	0	0	0	0	0	0	0	0	0	0	0	0	0	0
b83129b3-25e0-486f-99de-c3c9e9a9d54e	9dc6c567-88ea-47de-a40b-e9053624166f	b83129b3-25e0-486f-99de-c3c9e9a9d54e_gdc_realn_rehead.bam	Sequencing Reads	Aligned Reads	TCGA-COAD	TCGA-AA-3970	TCGA-AA-3970-01A	Primary Tumor	Primary Tumor	0	0	0	0	0	0	0	0	0	0	0	0	0	0	0	1	0	0	0	0
2511a151-5ff8-42dd-964c-49c5390da720	2141cb70-d858-44e4-bbc7-ab0aa50e5218	2511a151-5ff8-42dd-964c-49c5390da720_gdc_realn_rehead.bam	Sequencing Reads	Aligned Reads	TCGA-COAD	TCGA-G4-6304	TCGA-G4-6304-01A	Primary Tumor	Primary Tumor	0	0	0	0	0	0	0	0	0	0	0	0	0	0	0	0	0	0	0	0
5dd013ef-8a1e-425f-bc6e-ac1da0a9963d	952fb5b5-4a44-4c37-b5e3-0067448e1f89	5dd013ef-8a1e-425f-bc6e-ac1da0a9963d_gdc_realn_rehead.bam	Sequencing Reads	Aligned Reads	TCGA-COAD	TCGA-F4-6809	TCGA-F4-6809-01A	Primary Tumor	Primary Tumor	0	0	0	0	0	0	0	0	0	0	0	0	0	0	0	0	0	0	0	0
8009d56e-8b03-43ee-ad41-f4b4fd3f5af2	8717637c-5d0e-4f8e-8cd9-a26c224448a0	8009d56e-8b03-43ee-ad41-f4b4fd3f5af2_gdc_realn_rehead.bam	Sequencing Reads	Aligned Reads	TCGA-KIRP	TCGA-Y8-A8S0	TCGA-Y8-A8S0-01A	Primary Tumor	Primary Tumor	0	0	0	0	0	0	0	0	0	0	0	0	0	0	0	0	0	0	0	0
13329bf5-4130-4c8d-9560-a5bfc6666817	6b60d35d-2974-4e60-ba82-a5785cee9c76	13329bf5-4130-4c8d-9560-a5bfc6666817_gdc_realn_rehead.bam	Sequencing Reads	Aligned Reads	TCGA-KIRP	TCGA-UZ-A9PJ	TCGA-UZ-A9PJ-01A	Primary Tumor	Primary Tumor	0	0	0	0	0	0	0	0	0	0	0	0	0	0	0	0	0	0	0	0
c3cbb558-954a-46d3-892c-2c714a8efb4b	c6ea9492-f04c-4992-9f71-04f889c08c51	c3cbb558-954a-46d3-892c-2c714a8efb4b_gdc_realn_rehead.bam	Sequencing Reads	Aligned Reads	TCGA-KIRP	TCGA-HE-7130	TCGA-HE-7130-01A	Primary Tumor	Primary Tumor	0	0	0	0	0	0	0	0	0	0	0	0	0	0	0	0	0	0	0	0
32455b83-a952-4d7e-92fe-9b5d9256435c	2782ab44-b60f-49dd-9112-408fd7931eeb	32455b83-a952-4d7e-92fe-9b5d9256435c_gdc_realn_rehead.bam	Sequencing Reads	Aligned Reads	TCGA-KIRP	TCGA-B3-8121	TCGA-B3-8121-01A	Primary Tumor	Primary Tumor	0	0	0	0	0	0	0	0	0	0	0	0	0	0	0	0	0	0	0	0
03acac3f-6564-46ad-a7e3-2e2247e89deb	30834aca-11c3-4542-a8bf-2ee4145e39ca	03acac3f-6564-46ad-a7e3-2e2247e89deb_gdc_realn_rehead.bam	Sequencing Reads	Aligned Reads	TCGA-KIRP	TCGA-A4-7828	TCGA-A4-7828-01A	Primary Tumor	Primary Tumor	0	0	0	0	0	0	0	0	0	0	0	0	0	0	0	0	0	0	0	0
338fc609-8364-4831-bbfa-40b928e5cb0b	0819c649-19a1-4bec-a39e-94d510fc92b3	338fc609-8364-4831-bbfa-40b928e5cb0b_gdc_realn_rehead.bam	Sequencing Reads	Aligned Reads	TCGA-KIRP	TCGA-BQ-5877	TCGA-BQ-5877-01A	Primary Tumor	Primary Tumor	0	0	0	0	0	0	0	0	0	0	0	0	0	0	0	0	0	0	0	0
4a6f84e7-e243-42d7-982e-5eec945e7e9d	bcfdfa55-2e86-43e7-bdc3-924d73289a99	4a6f84e7-e243-42d7-982e-5eec945e7e9d_gdc_realn_rehead.bam	Sequencing Reads	Aligned Reads	TCGA-KIRP	TCGA-BQ-5875	TCGA-BQ-5875-01A	Primary Tumor	Primary Tumor	0	0	0	0	0	0	0	0	0	0	0	0	0	0	0	0	0	0	0	0
d2c4822f-9656-4773-9f2b-bee441d9657b	60478645-aa97-42ad-9cb1-bef75be61709	d2c4822f-9656-4773-9f2b-bee441d9657b_gdc_realn_rehead.bam	Sequencing Reads	Aligned Reads	TCGA-KIRP	TCGA-IZ-A6M8	TCGA-IZ-A6M8-01A	Primary Tumor	Primary Tumor	0	0	0	0	0	0	0	0	0	0	0	0	0	0	0	0	0	0	0	0
aacfe5cc-3059-4cf4-9918-293a1852cdd8	049b65b8-a479-40c2-9fbf-136a6508e552	aacfe5cc-3059-4cf4-9918-293a1852cdd8_gdc_realn_rehead.bam	Sequencing Reads	Aligned Reads	TCGA-KIRP	TCGA-BQ-5894	TCGA-BQ-5894-11A	Solid Tissue Normal	Solid Tissue Normal	0	0	0	0	0	0	0	0	0	0	0	0	0	0	0	0	0	0	0	0
007655e5-10d5-4580-b884-2c13444dbbd5	b677af8f-3124-42ad-83a5-2bb4e60a7b54	007655e5-10d5-4580-b884-2c13444dbbd5_gdc_realn_rehead.bam	Sequencing Reads	Aligned Reads	TCGA-KIRP	TCGA-F9-A7VF	TCGA-F9-A7VF-01A	Primary Tumor	Primary Tumor	0	0	0	0	0	0	0	0	0	0	0	0	0	0	0	0	0	0	0	0
bb426a71-c3a6-47b3-8805-bad960241b9e	6f7eadb0-93ce-42ec-8d92-db9ebb6db242	bb426a71-c3a6-47b3-8805-bad960241b9e_gdc_realn_rehead.bam	Sequencing Reads	Aligned Reads	TCGA-KIRP	TCGA-B9-A5W9	TCGA-B9-A5W9-01A	Primary Tumor	Primary Tumor	0	0	0	0	0	0	0	0	0	0	0	0	0	0	0	0	0	0	0	0
a30588c0-c253-4990-8460-d44f9ad2e413	ac89aa51-b1ad-4a5e-8e5e-1b0fa7156865	a30588c0-c253-4990-8460-d44f9ad2e413_gdc_realn_rehead.bam	Sequencing Reads	Aligned Reads	TCGA-KIRP	TCGA-P4-AAVM	TCGA-P4-AAVM-01A	Primary Tumor	Primary Tumor	0	0	0	0	0	0	0	0	0	0	0	0	0	0	0	0	0	0	0	0
47847fd0-6fa5-4ddb-a07e-8a19101433a6	a51dd455-b652-4807-bebe-ceb8bb38b5b5	47847fd0-6fa5-4ddb-a07e-8a19101433a6_gdc_realn_rehead.bam	Sequencing Reads	Aligned Reads	TCGA-KIRP	TCGA-A4-8312	TCGA-A4-8312-01A	Primary Tumor	Primary Tumor	0	0	0	0	0	0	0	0	0	0	0	0	0	0	0	0	0	0	0	0
fd8b6bfc-27bc-4861-a0d4-95da6ca6fc91	b5370479-3144-41e3-b82a-f8be992161df	fd8b6bfc-27bc-4861-a0d4-95da6ca6fc91_gdc_realn_rehead.bam	Sequencing Reads	Aligned Reads	TCGA-COAD	TCGA-AZ-4308	TCGA-AZ-4308-01A	Primary Tumor	Primary Tumor	0	0	0	0	0	0	0	0	0	0	0	0	0	0	0	0	0	0	0	0
6dc0d2e1-e9f0-4f43-a8a4-5d5be71f9068	3382f309-87a3-4df2-a97f-4b88cf2acda8	6dc0d2e1-e9f0-4f43-a8a4-5d5be71f9068_gdc_realn_rehead.bam	Sequencing Reads	Aligned Reads	TCGA-COAD	TCGA-AD-6888	TCGA-AD-6888-01A	Primary Tumor	Primary Tumor	0	0	0	0	0	0	0	0	0	0	0	0	0	0	0	0	0	0	0	0
9d5a5234-1198-4625-aaa6-fbf8afb9fc7b	22534de8-02d9-4824-b2c9-8877dfa96db4	9d5a5234-1198-4625-aaa6-fbf8afb9fc7b_gdc_realn_rehead.bam	Sequencing Reads	Aligned Reads	TCGA-COAD	TCGA-AY-A8YK	TCGA-AY-A8YK-01A	Primary Tumor	Primary Tumor	0	0	0	0	0	0	0	0	0	0	0	0	0	0	0	0	0	0	0	0
1ebc8d87-0548-465d-bdbf-2e5b68e20ecc	13dea3ca-0454-465e-963b-9a33fafd098d	1ebc8d87-0548-465d-bdbf-2e5b68e20ecc_gdc_realn_rehead.bam	Sequencing Reads	Aligned Reads	TCGA-COAD	TCGA-A6-2680	TCGA-A6-2680-01A	Primary Tumor	Primary Tumor	0	0	0	0	0	0	0	0	0	0	0	0	0	0	0	0	0	0	0	0
1c102233-b54c-4530-ad45-e30a5e581aa5	ed78303a-7170-4a94-b69d-509634326a4d	1c102233-b54c-4530-ad45-e30a5e581aa5_gdc_realn_rehead.bam	Sequencing Reads	Aligned Reads	TCGA-COAD	TCGA-G4-6294	TCGA-G4-6294-01A	Primary Tumor	Primary Tumor	0	0	0	0	0	0	0	0	0	0	0	0	0	0	0	0	0	0	0	0
cbe8b862-e9a0-4a76-8660-7ceb5fa7cca1	e6799b0c-f37f-44ca-be3c-85503fc9c6e9	cbe8b862-e9a0-4a76-8660-7ceb5fa7cca1_gdc_realn_rehead.bam	Sequencing Reads	Aligned Reads	TCGA-COAD	TCGA-DM-A28C	TCGA-DM-A28C-01A	Primary Tumor	Primary Tumor	0	0	0	0	0	0	0	0	0	0	0	0	0	0	0	0	0	0	0	0
c9e3ec9e-ee0e-466f-b164-0447da0f40da	187e1335-5dbf-4234-8fc1-5d0494aaf296	c9e3ec9e-ee0e-466f-b164-0447da0f40da_gdc_realn_rehead.bam	Sequencing Reads	Aligned Reads	TCGA-COAD	TCGA-AA-3672	TCGA-AA-3672-01A	Primary Tumor	Primary Tumor	0	0	0	0	0	0	0	0	0	0	0	0	0	0	0	0	0	0	0	0
ebf926a8-b9f1-49ee-85c4-6709d9b16574	a347c627-0f46-4eaa-b5a4-2c1caeb70c97	ebf926a8-b9f1-49ee-85c4-6709d9b16574_gdc_realn_rehead.bam	Sequencing Reads	Aligned Reads	TCGA-COAD	TCGA-AA-3976	TCGA-AA-3976-01A	Primary Tumor	Primary Tumor	0	0	0	0	0	0	0	0	0	0	0	0	0	0	0	0	0	0	0	0
94fd3176-c0db-4737-8702-e3de23e992ce	63cb0782-d5c5-4c9c-9e6d-b5e722e11cb3	94fd3176-c0db-4737-8702-e3de23e992ce_gdc_realn_rehead.bam	Sequencing Reads	Aligned Reads	TCGA-COAD	TCGA-D5-6932	TCGA-D5-6932-01A	Primary Tumor	Primary Tumor	0	0	0	0	0	0	0	0	0	0	0	0	0	0	0	0	0	0	0	0
d68c3434-a04c-4096-9d2c-9b9a4c9c7ad6	69ea4b44-0ae7-4261-98a7-e33754bef916	d68c3434-a04c-4096-9d2c-9b9a4c9c7ad6_gdc_realn_rehead.bam	Sequencing Reads	Aligned Reads	TCGA-COAD	TCGA-AD-6965	TCGA-AD-6965-01A	Primary Tumor	Primary Tumor	0	0	0	0	0	0	0	0	0	0	0	0	0	0	0	0	0	0	0	0
b6fb6ac4-9a0e-49c9-abd3-e9e3d996fdb9	7c091c25-4e74-45e0-a039-a758eae5d177	b6fb6ac4-9a0e-49c9-abd3-e9e3d996fdb9_gdc_realn_rehead.bam	Sequencing Reads	Aligned Reads	TCGA-COAD	TCGA-A6-6782	TCGA-A6-6782-01A	Primary Tumor	Primary Tumor	0	0	0	0	0	0	0	0	0	0	0	0	0	0	0	0	0	0	0	0
44a77030-b2cd-4178-9a7d-13160dcc4385	186917bb-ac60-4e58-98c1-e6067f112966	44a77030-b2cd-4178-9a7d-13160dcc4385_gdc_realn_rehead.bam	Sequencing Reads	Aligned Reads	TCGA-COAD	TCGA-A6-6780	TCGA-A6-6780-01B	Primary Tumor	Primary Tumor	0	0	0	0	0	0	0	0	0	0	0	0	0	0	0	0	0	0	0	0
1770d9bf-df63-4244-8679-562b2e63d00f	6c7791f2-d43a-46a2-b119-8287a44aea09	1770d9bf-df63-4244-8679-562b2e63d00f_gdc_realn_rehead.bam	Sequencing Reads	Aligned Reads	TCGA-COAD	TCGA-F4-6807	TCGA-F4-6807-01A	Primary Tumor	Primary Tumor	0	0	0	0	0	0	0	0	0	0	0	0	0	0	0	0	0	0	0	0
dd6cc03a-72d8-4ae9-a69e-9d880c390344	bd582f37-941a-4136-8b91-3ea8ed81dcfe	dd6cc03a-72d8-4ae9-a69e-9d880c390344_gdc_realn_rehead.bam	Sequencing Reads	Aligned Reads	TCGA-COAD	TCGA-D5-6540	TCGA-D5-6540-01A	Primary Tumor	Primary Tumor	0	0	0	0	0	0	0	0	0	0	0	0	0	0	0	0	0	0	0	0
64fc6935-8362-41d3-a141-523dd3900648	093debe6-dbc1-4890-8438-b7903bee173d	64fc6935-8362-41d3-a141-523dd3900648_gdc_realn_rehead.bam	Sequencing Reads	Aligned Reads	TCGA-COAD	TCGA-A6-5661	TCGA-A6-5661-01A	Primary Tumor	Primary Tumor	0	0	0	0	0	0	0	0	0	0	0	0	0	0	0	0	0	0	0	0
8f3c0b47-1ec7-4b35-93c8-5a91c786ab5e	c6b5b416-69f6-4782-b8a4-a399759b652f	8f3c0b47-1ec7-4b35-93c8-5a91c786ab5e_gdc_realn_rehead.bam	Sequencing Reads	Aligned Reads	TCGA-COAD	TCGA-A6-5659	TCGA-A6-5659-01B	Primary Tumor	Primary Tumor	0	0	0	0	0	0	0	0	0	0	0	0	0	0	0	0	0	0	0	0
b624362c-0284-42db-9731-7e9f90f6272c	b1c1469d-afe1-422b-89ee-9d4a255cd23b	b624362c-0284-42db-9731-7e9f90f6272c_gdc_realn_rehead.bam	Sequencing Reads	Aligned Reads	TCGA-COAD	TCGA-DM-A280	TCGA-DM-A280-01A	Primary Tumor	Primary Tumor	0	0	0	0	0	0	0	0	0	0	0	0	0	0	0	0	0	0	0	0
5c0af189-fee6-4624-b30f-2d86f3fc55d8	47ea59f4-774a-4d37-8777-fc433a3ff20d	5c0af189-fee6-4624-b30f-2d86f3fc55d8_gdc_realn_rehead.bam	Sequencing Reads	Aligned Reads	TCGA-COAD	TCGA-AA-3846	TCGA-AA-3846-01A	Primary Tumor	Primary Tumor	0	0	0	0	0	0	0	0	0	0	0	0	0	0	0	0	0	0	0	0
5fc360b0-4378-41f3-ab29-3419b88dc5ed	cd187159-1a1b-4289-b0de-817dad634550	5fc360b0-4378-41f3-ab29-3419b88dc5ed_gdc_realn_rehead.bam	Sequencing Reads	Aligned Reads	TCGA-COAD	TCGA-AA-3851	TCGA-AA-3851-01A	Primary Tumor	Primary Tumor	0	0	0	0	0	0	0	0	0	0	0	0	0	0	0	0	0	0	0	0
057e1f4a-6044-42f2-bcb9-861a5eaad65e	b9861b19-9008-4381-b6fc-1119427b93fd	057e1f4a-6044-42f2-bcb9-861a5eaad65e_gdc_realn_rehead.bam	Sequencing Reads	Aligned Reads	TCGA-COAD	TCGA-AA-3678	TCGA-AA-3678-01A	Primary Tumor	Primary Tumor	0	0	0	0	0	0	0	0	0	0	0	0	0	0	0	0	0	0	0	0
f45fc4a4-bbd6-4177-bd1f-04074e728d0e	417e133e-81b5-4976-a9d4-91bc1f38e3bc	f45fc4a4-bbd6-4177-bd1f-04074e728d0e_gdc_realn_rehead.bam	Sequencing Reads	Aligned Reads	TCGA-COAD	TCGA-AD-6890	TCGA-AD-6890-01A	Primary Tumor	Primary Tumor	0	0	0	0	0	0	0	0	0	0	0	0	0	0	0	0	0	0	0	0
11e91e0b-2ed9-41c6-b783-732415918806	ae59512a-f447-4cad-b15f-9c23b9b2e97c	11e91e0b-2ed9-41c6-b783-732415918806_gdc_realn_rehead.bam	Sequencing Reads	Aligned Reads	TCGA-COAD	TCGA-AA-A02K	TCGA-AA-A02K-01A	Primary Tumor	Primary Tumor	0	0	0	0	0	0	0	0	0	0	0	0	0	0	0	0	0	0	0	0
93605a3b-c118-4005-ab95-501eed79e5f9	d028290a-dafd-48bb-8290-060644c72888	93605a3b-c118-4005-ab95-501eed79e5f9_gdc_realn_rehead.bam	Sequencing Reads	Aligned Reads	TCGA-COAD	TCGA-D5-6534	TCGA-D5-6534-01A	Primary Tumor	Primary Tumor	0	0	0	0	0	0	0	0	0	0	0	0	0	0	0	0	0	0	0	0
95874ff8-e812-4910-9c37-1bd833da1cf1	2bf39125-80ee-4c34-be99-92e0bda2ac38	95874ff8-e812-4910-9c37-1bd833da1cf1_gdc_realn_rehead.bam	Sequencing Reads	Aligned Reads	TCGA-COAD	TCGA-G4-6628	TCGA-G4-6628-01A	Primary Tumor	Primary Tumor	0	0	0	0	0	0	0	0	0	0	0	0	0	0	0	0	0	0	0	0
e476e0f4-dbc7-4877-b716-0b063972ba6e	63422250-8d43-46cb-98b1-4d221d115fe3	e476e0f4-dbc7-4877-b716-0b063972ba6e_gdc_realn_rehead.bam	Sequencing Reads	Aligned Reads	TCGA-COAD	TCGA-AA-A02J	TCGA-AA-A02J-01A	Primary Tumor	Primary Tumor	0	0	0	0	0	0	0	0	0	0	0	0	0	0	0	0	0	0	0	0
f73d6050-a5e9-4aac-b5e8-d5dd6c05e239	792121f5-de84-41c8-a784-a313cab6eab6	f73d6050-a5e9-4aac-b5e8-d5dd6c05e239_gdc_realn_rehead.bam	Sequencing Reads	Aligned Reads	TCGA-COAD	TCGA-AA-A00W	TCGA-AA-A00W-01A	Primary Tumor	Primary Tumor	0	0	0	0	0	0	0	0	0	0	0	0	0	0	0	0	0	0	0	0
1078ed22-2457-4440-b75d-83073192353d	523a2efe-a335-49ac-be50-45bdb2dc38f5	1078ed22-2457-4440-b75d-83073192353d_gdc_realn_rehead.bam	Sequencing Reads	Aligned Reads	TCGA-COAD	TCGA-AA-3845	TCGA-AA-3845-01A	Primary Tumor	Primary Tumor	0	0	0	0	0	0	0	0	0	0	0	0	0	0	0	0	0	0	0	0
a3b6d39c-4758-476c-9dcf-0996890f3b30	af862835-d908-4ee8-8753-78a612d419be	a3b6d39c-4758-476c-9dcf-0996890f3b30_gdc_realn_rehead.bam	Sequencing Reads	Aligned Reads	TCGA-COAD	TCGA-G4-6323	TCGA-G4-6323-01A	Primary Tumor	Primary Tumor	0	0	0	0	0	0	0	0	0	0	0	0	0	0	0	0	0	0	0	0
1119cfc0-3447-4d66-abce-91f935d58ff9	d2a3396b-b2f3-47fd-b32d-34341d2e5f9d	1119cfc0-3447-4d66-abce-91f935d58ff9_gdc_realn_rehead.bam	Sequencing Reads	Aligned Reads	TCGA-COAD	TCGA-A6-6142	TCGA-A6-6142-01A	Primary Tumor	Primary Tumor	0	0	0	0	0	0	0	0	0	0	0	0	0	0	0	0	0	0	0	0
848a78b7-20da-4d8b-95e1-5a438ef93522	b5265ada-2e88-40a4-95dc-71c7ae267377	848a78b7-20da-4d8b-95e1-5a438ef93522_gdc_realn_rehead.bam	Sequencing Reads	Aligned Reads	TCGA-COAD	TCGA-A6-5661	TCGA-A6-5661-01B	Primary Tumor	Primary Tumor	0	0	0	0	0	0	0	0	0	0	0	0	0	0	0	0	0	0	0	0
820c5f76-ee21-48fb-9964-544a4f048f46	e0bb69be-e9d2-491d-87fa-dec9cb70c368	820c5f76-ee21-48fb-9964-544a4f048f46_gdc_realn_rehead.bam	Sequencing Reads	Aligned Reads	TCGA-COAD	TCGA-A6-5659	TCGA-A6-5659-01A	Primary Tumor	Primary Tumor	0	0	0	0	0	0	0	0	0	0	0	0	0	0	0	0	0	0	0	0
fde795aa-ac9f-4f34-a31b-1a7e65ea2061	e95629a8-68b5-4c43-b3c0-93a88be2e9c0	fde795aa-ac9f-4f34-a31b-1a7e65ea2061_gdc_realn_rehead.bam	Sequencing Reads	Aligned Reads	TCGA-COAD	TCGA-AA-3531	TCGA-AA-3531-01A	Primary Tumor	Primary Tumor	0	0	0	0	0	0	0	0	0	0	0	0	0	0	0	0	0	0	0	0
3bdd152e-361c-4fda-966e-22c8ee7923c9	8a15a700-3831-4c50-aad0-b2354c90389b	3bdd152e-361c-4fda-966e-22c8ee7923c9_gdc_realn_rehead.bam	Sequencing Reads	Aligned Reads	TCGA-COAD	TCGA-AA-3860	TCGA-AA-3860-01A	Primary Tumor	Primary Tumor	0	0	0	0	0	0	0	0	0	0	0	0	0	0	0	0	0	0	0	0
37360ffa-7634-4e12-87e1-cd1b50b2b0e3	818274b6-5103-4689-9d71-7dbff7ea62d6	37360ffa-7634-4e12-87e1-cd1b50b2b0e3_gdc_realn_rehead.bam	Sequencing Reads	Aligned Reads	TCGA-COAD	TCGA-A6-2686	TCGA-A6-2686-11A	Solid Tissue Normal	Solid Tissue Normal	0	0	0	0	0	0	0	0	0	0	0	0	0	0	0	0	0	0	0	0
9b7b7ec6-27ce-4248-bb90-e779d82417c1	29c6bd2a-d4db-40db-9249-bb2b7f24c7bf	9b7b7ec6-27ce-4248-bb90-e779d82417c1_gdc_realn_rehead.bam	Sequencing Reads	Aligned Reads	TCGA-COAD	TCGA-AA-3713	TCGA-AA-3713-01A	Primary Tumor	Primary Tumor	0	0	0	0	0	0	0	0	0	0	0	0	0	0	0	0	0	0	0	0
1a18bf52-fb2e-473f-951d-feb0f0f0ce9a	721242c3-c8d6-4468-9721-007bf0198717	1a18bf52-fb2e-473f-951d-feb0f0f0ce9a_gdc_realn_rehead.bam	Sequencing Reads	Aligned Reads	TCGA-COAD	TCGA-AA-A01X	TCGA-AA-A01X-01A	Primary Tumor	Primary Tumor	0	0	0	0	0	0	0	0	0	0	0	0	0	0	0	0	0	0	0	0
24d28246-0877-4b28-ab40-f1a12335db15	78607a48-54ab-45d3-8b3f-3b001de54b32	24d28246-0877-4b28-ab40-f1a12335db15_gdc_realn_rehead.bam	Sequencing Reads	Aligned Reads	TCGA-COAD	TCGA-AA-3821	TCGA-AA-3821-01A	Primary Tumor	Primary Tumor	0	0	0	0	0	0	0	0	0	0	0	0	0	0	0	0	0	0	0	0
1138b906-a556-42fa-94c2-8c5d585ae20d	ed8648be-08e5-4fb5-a769-13d9da265bd6	1138b906-a556-42fa-94c2-8c5d585ae20d_gdc_realn_rehead.bam	Sequencing Reads	Aligned Reads	TCGA-COAD	TCGA-D5-5541	TCGA-D5-5541-01A	Primary Tumor	Primary Tumor	0	0	0	0	0	0	0	0	0	0	0	0	0	0	0	0	0	0	0	0
b033283d-1c5b-4ef6-8b4b-b367efec2680	9a27ecb6-4d6b-4b5f-ac24-7da3b67b55cd	b033283d-1c5b-4ef6-8b4b-b367efec2680_gdc_realn_rehead.bam	Sequencing Reads	Aligned Reads	TCGA-COAD	TCGA-AA-3837	TCGA-AA-3837-01A	Primary Tumor	Primary Tumor	0	0	0	0	0	0	0	0	0	0	0	0	0	0	0	0	0	0	0	0
f5240a4a-21a7-4c49-9e77-34dac20ea35d	b5e81d7c-13d2-47d2-ade8-16a9d9f52f54	f5240a4a-21a7-4c49-9e77-34dac20ea35d_gdc_realn_rehead.bam	Sequencing Reads	Aligned Reads	TCGA-COAD	TCGA-AZ-6601	TCGA-AZ-6601-01A	Primary Tumor	Primary Tumor	0	0	0	0	0	0	0	0	0	0	0	0	0	0	0	0	0	0	0	0
9c0aec1c-5689-4411-8a70-f98e2791ee97	37cda416-f14e-43d4-8679-00d39e6a8ed4	9c0aec1c-5689-4411-8a70-f98e2791ee97_gdc_realn_rehead.bam	Sequencing Reads	Aligned Reads	TCGA-COAD	TCGA-AA-3549	TCGA-AA-3549-01A	Primary Tumor	Primary Tumor	0	0	0	0	0	0	0	0	0	0	0	0	0	0	0	0	0	0	0	0
f846cd96-7f2b-475d-9303-9bc143dee24a	58bc1f92-80bf-4b09-b489-984cd0144548	f846cd96-7f2b-475d-9303-9bc143dee24a_gdc_realn_rehead.bam	Sequencing Reads	Aligned Reads	TCGA-COAD	TCGA-AD-6964	TCGA-AD-6964-01A	Primary Tumor	Primary Tumor	0	0	0	0	0	0	0	0	0	0	0	0	0	0	0	0	0	0	0	0
739ec68d-08dd-43d9-998b-bfc6384c2414	5fad126e-b104-4f4f-bc15-096241e8721b	739ec68d-08dd-43d9-998b-bfc6384c2414_gdc_realn_rehead.bam	Sequencing Reads	Aligned Reads	TCGA-COAD	TCGA-AA-A017	TCGA-AA-A017-01A	Primary Tumor	Primary Tumor	0	0	0	0	0	0	0	0	0	1	0	0	0	0	0	0	0	0	0	0
4a0b9aed-3e7c-4b5a-a123-8e0703094345	3e0ae536-e178-433b-95b8-a52e14c17f14	4a0b9aed-3e7c-4b5a-a123-8e0703094345_gdc_realn_rehead.bam	Sequencing Reads	Aligned Reads	TCGA-COAD	TCGA-A6-2675	TCGA-A6-2675-11A	Solid Tissue Normal	Solid Tissue Normal	0	0	0	0	0	0	0	0	0	0	0	0	0	0	0	0	0	0	0	0
a3cd07f0-0f56-4773-b041-03b4be252d08	b7e78979-c177-427d-a627-b5f241f36232	a3cd07f0-0f56-4773-b041-03b4be252d08_gdc_realn_rehead.bam	Sequencing Reads	Aligned Reads	TCGA-COAD	TCGA-A6-2677	TCGA-A6-2677-01B	Primary Tumor	Primary Tumor	0	0	0	0	0	0	0	0	0	0	0	0	0	0	0	0	0	0	0	0
dc1a5a73-8b0a-42d3-bbc8-30e02b776c30	1df0459c-d0e9-4608-b8a0-f2f132dd6b6b	dc1a5a73-8b0a-42d3-bbc8-30e02b776c30_gdc_realn_rehead.bam	Sequencing Reads	Aligned Reads	TCGA-COAD	TCGA-AA-A01T	TCGA-AA-A01T-01A	Primary Tumor	Primary Tumor	0	0	0	0	0	0	0	0	0	0	0	0	0	0	0	0	0	0	0	0
b2dc6d70-d497-4f82-ac83-71f729cfec0f	c4db8ffc-021f-4805-aa88-86f5c8d0e03b	b2dc6d70-d497-4f82-ac83-71f729cfec0f_gdc_realn_rehead.bam	Sequencing Reads	Aligned Reads	TCGA-COAD	TCGA-CM-6164	TCGA-CM-6164-01A	Primary Tumor	Primary Tumor	0	0	0	0	0	0	0	0	0	0	0	0	0	0	0	0	0	0	0	0
e6892eaa-782c-4564-99d0-b5066fdc1ee3	235f8fb6-d408-4560-92f6-5a6eca723f12	e6892eaa-782c-4564-99d0-b5066fdc1ee3_gdc_realn_rehead.bam	Sequencing Reads	Aligned Reads	TCGA-COAD	TCGA-AA-A01P	TCGA-AA-A01P-01A	Primary Tumor	Primary Tumor	0	0	0	0	0	0	0	0	0	0	0	0	0	0	0	0	0	0	0	0
73531238-e3a1-4717-bd34-4c768760c189	fae8df44-cea4-4b8b-9a0a-be7cb1af84c7	73531238-e3a1-4717-bd34-4c768760c189_gdc_realn_rehead.bam	Sequencing Reads	Aligned Reads	TCGA-COAD	TCGA-CM-6169	TCGA-CM-6169-01A	Primary Tumor	Primary Tumor	0	0	0	0	0	0	0	0	0	0	0	0	0	0	0	0	0	0	0	0
39341815-01f6-4afe-9c49-1b09002366a9	9d21e645-34a1-49ea-8fa0-51aff9d1ec7f	39341815-01f6-4afe-9c49-1b09002366a9_gdc_realn_rehead.bam	Sequencing Reads	Aligned Reads	TCGA-COAD	TCGA-A6-6781	TCGA-A6-6781-01B	Primary Tumor	Primary Tumor	0	0	0	0	0	0	0	0	0	0	0	0	0	0	0	0	0	0	0	0
4498ea05-5ae0-47f8-bb99-76f80f7b9ee1	69cfc3dd-a9cc-4f7f-8c8c-f1992c7c1473	4498ea05-5ae0-47f8-bb99-76f80f7b9ee1_gdc_realn_rehead.bam	Sequencing Reads	Aligned Reads	TCGA-COAD	TCGA-G4-6625	TCGA-G4-6625-01A	Primary Tumor	Primary Tumor	0	0	0	0	0	0	0	0	0	0	0	0	0	0	0	0	0	0	0	0
9e79af22-063c-4f44-a353-3066a096e9c8	01581d3a-8427-41db-82c2-a7dd880a3937	9e79af22-063c-4f44-a353-3066a096e9c8_gdc_realn_rehead.bam	Sequencing Reads	Aligned Reads	TCGA-COAD	TCGA-F4-6461	TCGA-F4-6461-01A	Primary Tumor	Primary Tumor	0	0	0	0	0	0	0	0	0	0	0	0	0	0	0	0	0	0	0	0
80be4fad-a258-4cef-87f4-870ee8b1663c	413235cd-4b6c-4f4b-82c1-39ff3a1bcaa5	80be4fad-a258-4cef-87f4-870ee8b1663c_gdc_realn_rehead.bam	Sequencing Reads	Aligned Reads	TCGA-COAD	TCGA-AA-3555	TCGA-AA-3555-01A	Primary Tumor	Primary Tumor	0	0	0	0	0	0	0	0	0	0	0	0	0	0	0	0	0	0	0	0
e2bcc744-592a-42e2-8690-876d0664a25a	a48881ba-f048-4060-b1f9-6debf1ee69d3	e2bcc744-592a-42e2-8690-876d0664a25a_gdc_realn_rehead.bam	Sequencing Reads	Aligned Reads	TCGA-COAD	TCGA-G4-6297	TCGA-G4-6297-01A	Primary Tumor	Primary Tumor	0	0	0	0	0	0	0	0	0	0	0	0	0	0	0	0	0	0	0	0
458a3321-b0e6-4ad9-ac15-c66d4273ac1c	f6997426-b4d8-438a-b6df-00f9b5894cbd	458a3321-b0e6-4ad9-ac15-c66d4273ac1c_gdc_realn_rehead.bam	Sequencing Reads	Aligned Reads	TCGA-COAD	TCGA-A6-2683	TCGA-A6-2683-11A	Solid Tissue Normal	Solid Tissue Normal	0	0	0	0	0	0	0	0	0	0	0	0	0	0	0	0	0	0	0	0
39c52a1e-5729-4a97-8aa4-afb25beeb14f	6be318a8-5b6a-4387-83e5-e04150bd4f99	39c52a1e-5729-4a97-8aa4-afb25beeb14f_gdc_realn_rehead.bam	Sequencing Reads	Aligned Reads	TCGA-COAD	TCGA-AA-3973	TCGA-AA-3973-01A	Primary Tumor	Primary Tumor	0	0	0	0	0	0	0	0	0	0	0	0	0	0	0	0	0	0	0	0
7281baa3-e1a5-459d-a508-ff2ab1067849	f723afa6-6de7-4cf3-bd9a-2253a97bdda8	7281baa3-e1a5-459d-a508-ff2ab1067849_gdc_realn_rehead.bam	Sequencing Reads	Aligned Reads	TCGA-COAD	TCGA-AA-3524	TCGA-AA-3524-01A	Primary Tumor	Primary Tumor	0	0	0	0	0	0	0	0	0	0	0	0	0	0	0	0	0	0	0	0
25db88d4-3854-4965-866f-68d6ef7afc4e	2b5f10a8-0fe7-449a-ac38-468cf32c5704	25db88d4-3854-4965-866f-68d6ef7afc4e_gdc_realn_rehead.bam	Sequencing Reads	Aligned Reads	TCGA-COAD	TCGA-D5-6536	TCGA-D5-6536-01A	Primary Tumor	Primary Tumor	0	0	0	0	0	0	0	0	0	0	0	0	0	0	0	0	0	0	0	0
e43b8bda-e477-4618-9172-4516433db76f	1c491437-900d-4a9b-88d0-7668ee41f052	e43b8bda-e477-4618-9172-4516433db76f_gdc_realn_rehead.bam	Sequencing Reads	Aligned Reads	TCGA-COAD	TCGA-G4-6322	TCGA-G4-6322-01A	Primary Tumor	Primary Tumor	0	0	0	0	0	0	0	0	0	0	0	0	0	0	0	0	0	0	0	0
ac00f7e8-e02b-4f6b-88c6-c8981b68203f	39872d10-2ed3-45ac-8412-2df00cf99439	ac00f7e8-e02b-4f6b-88c6-c8981b68203f_gdc_realn_rehead.bam	Sequencing Reads	Aligned Reads	TCGA-COAD	TCGA-AA-3872	TCGA-AA-3872-01A	Primary Tumor	Primary Tumor	0	0	0	0	0	0	0	0	0	0	0	0	0	0	0	0	0	0	0	0
2d204887-0353-458c-85af-6e735c6e83db	558806f7-1484-4436-8743-1575110e2a2f	2d204887-0353-458c-85af-6e735c6e83db_gdc_realn_rehead.bam	Sequencing Reads	Aligned Reads	TCGA-COAD	TCGA-AY-6386	TCGA-AY-6386-01A	Primary Tumor	Primary Tumor	0	0	0	0	0	0	0	0	0	0	0	0	0	0	0	0	0	0	0	0
88af4276-749a-4928-81e8-2361b2da1324	42c5c88c-1abd-456b-be8c-612219c1439f	88af4276-749a-4928-81e8-2361b2da1324_gdc_realn_rehead.bam	Sequencing Reads	Aligned Reads	TCGA-COAD	TCGA-AA-3660	TCGA-AA-3660-01A	Primary Tumor	Primary Tumor	0	0	0	0	0	0	0	0	0	0	0	0	0	0	0	0	0	0	0	0
0e5ecc29-26d1-481f-a156-e2cc2bf13e4a	812c9187-283b-4b14-9144-7a81fc0f01f3	0e5ecc29-26d1-481f-a156-e2cc2bf13e4a_gdc_realn_rehead.bam	Sequencing Reads	Aligned Reads	TCGA-COAD	TCGA-CA-6715	TCGA-CA-6715-01A	Primary Tumor	Primary Tumor	0	0	0	0	0	0	0	0	0	0	0	0	0	0	0	0	0	0	0	0
8127208d-6aac-46de-a96a-ad3879d8fa42	f61b9cd4-288e-4ab9-8ce9-61691cebbf47	8127208d-6aac-46de-a96a-ad3879d8fa42_gdc_realn_rehead.bam	Sequencing Reads	Aligned Reads	TCGA-COAD	TCGA-A6-2682	TCGA-A6-2682-11A	Solid Tissue Normal	Solid Tissue Normal	0	0	0	0	0	0	0	0	0	0	0	0	0	0	0	0	0	0	0	0
300ac9b4-f371-468b-851d-22d0f6208749	a67971a0-8e79-4d59-a001-8c168b4fcf0f	300ac9b4-f371-468b-851d-22d0f6208749_gdc_realn_rehead.bam	Sequencing Reads	Aligned Reads	TCGA-COAD	TCGA-AA-A00Z	TCGA-AA-A00Z-01A	Primary Tumor	Primary Tumor	0	0	0	0	0	0	0	0	0	0	0	0	0	0	0	0	0	0	0	0
e117297f-a9d3-44de-b1df-37b2aaae04ec	e7d0b71b-a95e-4f35-ba52-77d9d6332309	e117297f-a9d3-44de-b1df-37b2aaae04ec_gdc_realn_rehead.bam	Sequencing Reads	Aligned Reads	TCGA-COAD	TCGA-A6-4105	TCGA-A6-4105-01A	Primary Tumor	Primary Tumor	0	0	0	0	0	0	0	0	0	0	0	0	0	0	0	0	0	0	0	0
efda0381-de0f-437d-b6ab-0c25cc76c8d7	d74cd87c-6889-4bea-aae2-6aca8878a630	efda0381-de0f-437d-b6ab-0c25cc76c8d7_gdc_realn_rehead.bam	Sequencing Reads	Aligned Reads	TCGA-COAD	TCGA-AA-A00Q	TCGA-AA-A00Q-01A	Primary Tumor	Primary Tumor	0	0	0	0	0	0	0	0	0	0	0	0	0	0	0	0	0	0	0	0
affd4d9c-b79b-4017-a29c-6e56a2f07130	9e3d7dde-04e2-4511-9b8d-ac29400d88a5	affd4d9c-b79b-4017-a29c-6e56a2f07130_gdc_realn_rehead.bam	Sequencing Reads	Aligned Reads	TCGA-COAD	TCGA-CK-6747	TCGA-CK-6747-01A	Primary Tumor	Primary Tumor	0	0	0	0	0	0	0	0	0	0	0	0	0	0	0	0	0	0	0	0
76be9430-f21a-4bd3-b51a-8dc0ebf63892	118faacf-869d-4d8a-8981-39b655f088da	76be9430-f21a-4bd3-b51a-8dc0ebf63892_gdc_realn_rehead.bam	Sequencing Reads	Aligned Reads	TCGA-COAD	TCGA-G4-6317	TCGA-G4-6317-01A	Primary Tumor	Primary Tumor	0	0	0	0	0	0	0	0	0	0	0	0	0	0	0	0	0	0	0	0
ceb662b3-7da9-4858-baa3-552f43ce8ba1	86a2d12d-990f-4637-b4d4-b2e12687be0b	ceb662b3-7da9-4858-baa3-552f43ce8ba1_gdc_realn_rehead.bam	Sequencing Reads	Aligned Reads	TCGA-COAD	TCGA-AA-3956	TCGA-AA-3956-01A	Primary Tumor	Primary Tumor	0	0	0	0	0	0	0	0	0	0	0	0	0	0	0	0	0	0	0	0
42badaac-df77-4606-8c64-951880ba2b76	af1c2e70-da31-4d53-a651-e3d55df5797a	42badaac-df77-4606-8c64-951880ba2b76_gdc_realn_rehead.bam	Sequencing Reads	Aligned Reads	TCGA-COAD	TCGA-AA-3858	TCGA-AA-3858-01A	Primary Tumor	Primary Tumor	0	0	0	0	0	0	0	0	0	0	0	0	0	0	0	0	0	0	0	0
efca7bef-a58f-4c9c-8cb2-eb5b6820b328	c979a1db-6612-49a1-b3f5-881241caec5d	efca7bef-a58f-4c9c-8cb2-eb5b6820b328_gdc_realn_rehead.bam	Sequencing Reads	Aligned Reads	TCGA-COAD	TCGA-AZ-4614	TCGA-AZ-4614-01A	Primary Tumor	Primary Tumor	0	0	0	0	0	0	0	0	0	0	0	0	0	0	0	0	0	0	0	0
23588b86-b516-4667-bf43-a4e206642e67	aa2824d6-d9fb-4ce9-83d7-acf21cbbb35d	23588b86-b516-4667-bf43-a4e206642e67_gdc_realn_rehead.bam	Sequencing Reads	Aligned Reads	TCGA-COAD	TCGA-CM-4750	TCGA-CM-4750-01A	Primary Tumor	Primary Tumor	0	0	0	0	0	0	0	0	0	0	0	0	0	0	0	1	0	0	0	0
24e9c9aa-47a4-4038-89a5-1e0fcb3de7b7	4764761e-61a5-4c07-8b2e-1ee57c256c72	24e9c9aa-47a4-4038-89a5-1e0fcb3de7b7_gdc_realn_rehead.bam	Sequencing Reads	Aligned Reads	TCGA-COAD	TCGA-AA-3681	TCGA-AA-3681-01A	Primary Tumor	Primary Tumor	0	0	0	0	0	0	0	0	0	0	0	0	0	0	0	0	0	0	0	0
0fdca1ac-479b-4689-a6f9-1745d337d468	3c611acf-a120-4dd1-b213-dd9b938d2ab4	0fdca1ac-479b-4689-a6f9-1745d337d468_gdc_realn_rehead.bam	Sequencing Reads	Aligned Reads	TCGA-COAD	TCGA-DM-A1D8	TCGA-DM-A1D8-01A	Primary Tumor	Primary Tumor	0	0	0	0	0	0	0	0	0	0	0	0	0	0	0	0	0	0	0	0
640de8eb-ede4-4306-b478-cd99461dcd8b	57f3e647-cb7b-4ec0-99ec-fe5f0ff4049d	640de8eb-ede4-4306-b478-cd99461dcd8b_gdc_realn_rehead.bam	Sequencing Reads	Aligned Reads	TCGA-COAD	TCGA-AZ-4616	TCGA-AZ-4616-01A	Primary Tumor	Primary Tumor	0	0	0	0	0	0	0	0	0	0	0	0	0	0	0	0	0	0	0	0
2c318013-ec52-45c6-a6f1-ea2dd13e7d96	29373132-a54d-416d-9915-8af204d06645	2c318013-ec52-45c6-a6f1-ea2dd13e7d96_gdc_realn_rehead.bam	Sequencing Reads	Aligned Reads	TCGA-COAD	TCGA-AA-3495	TCGA-AA-3495-01A	Primary Tumor	Primary Tumor	0	0	0	0	0	0	0	0	0	0	0	0	0	0	0	0	0	0	0	0
ba652979-876d-474d-8473-7da79eb82115	12161cf4-f5a9-42ec-b4a3-6ffab9f12820	ba652979-876d-474d-8473-7da79eb82115_gdc_realn_rehead.bam	Sequencing Reads	Aligned Reads	TCGA-COAD	TCGA-D5-6531	TCGA-D5-6531-01A	Primary Tumor	Primary Tumor	0	0	0	0	0	0	0	0	0	0	0	0	0	0	0	0	0	0	0	0
3c79881d-ab26-4c89-953a-e57049a26b9c	d7005e5f-cb41-4fa3-ad14-baab9419a7d2	3c79881d-ab26-4c89-953a-e57049a26b9c_gdc_realn_rehead.bam	Sequencing Reads	Aligned Reads	TCGA-COAD	TCGA-CK-5916	TCGA-CK-5916-01A	Primary Tumor	Primary Tumor	0	0	0	0	0	0	0	0	0	0	0	0	0	0	0	0	0	0	0	0
c7778798-1e41-4001-bac5-2ae20c05aeaa	1e0b394c-c713-4563-851d-ff06d3b21648	c7778798-1e41-4001-bac5-2ae20c05aeaa_gdc_realn_rehead.bam	Sequencing Reads	Aligned Reads	TCGA-COAD	TCGA-CK-4948	TCGA-CK-4948-01B	Primary Tumor	Primary Tumor	0	0	0	0	0	0	0	0	0	0	0	0	0	0	0	0	0	0	0	0
2526798c-41ef-4d79-839e-b48e8dc773e0	63b15e9e-b233-472a-978b-f35a7486d8b5	2526798c-41ef-4d79-839e-b48e8dc773e0_gdc_realn_rehead.bam	Sequencing Reads	Aligned Reads	TCGA-KIRP	TCGA-BQ-5888	TCGA-BQ-5888-01A	Primary Tumor	Primary Tumor	0	0	0	0	0	0	0	0	0	0	0	0	0	0	0	0	0	0	0	0
4ecaa2a4-2962-4a34-8b3f-520544eab4cd	497c3fb2-1015-423a-b4f1-89627ce41ef0	4ecaa2a4-2962-4a34-8b3f-520544eab4cd_gdc_realn_rehead.bam	Sequencing Reads	Aligned Reads	TCGA-KIRP	TCGA-PJ-A5Z9	TCGA-PJ-A5Z9-01A	Primary Tumor	Primary Tumor	0	0	0	0	0	0	0	0	0	0	0	0	0	0	0	0	0	0	0	0
815152af-2d73-445e-a37e-b99e61aa174e	dfbf5fae-9601-4e84-8561-71f2d49f8520	815152af-2d73-445e-a37e-b99e61aa174e_gdc_realn_rehead.bam	Sequencing Reads	Aligned Reads	TCGA-COAD	TCGA-AA-3494	TCGA-AA-3494-01A	Primary Tumor	Primary Tumor	0	0	0	0	0	0	0	0	0	0	0	0	0	0	0	0	0	0	0	0
c32e959a-dd17-4912-96eb-d34671709236	31b2515c-5d2a-478d-bc2d-9fc139ec2520	c32e959a-dd17-4912-96eb-d34671709236_gdc_realn_rehead.bam	Sequencing Reads	Aligned Reads	TCGA-COAD	TCGA-DM-A1HB	TCGA-DM-A1HB-01A	Primary Tumor	Primary Tumor	0	0	0	0	0	0	0	0	0	0	0	0	0	0	0	0	0	0	0	0
b42bb990-c016-4ce5-a0b6-e830950cb0e1	aad6d873-b35a-4543-b058-4bf55fc25431	b42bb990-c016-4ce5-a0b6-e830950cb0e1_gdc_realn_rehead.bam	Sequencing Reads	Aligned Reads	TCGA-COAD	TCGA-AA-A01S	TCGA-AA-A01S-01A	Primary Tumor	Primary Tumor	0	0	0	0	0	0	0	0	0	0	0	0	0	0	0	0	0	0	0	0
8d2c2504-3e2e-43eb-ac59-d52d1552f001	e0475ca9-c08a-46b6-ac58-28c034afadfe	8d2c2504-3e2e-43eb-ac59-d52d1552f001_gdc_realn_rehead.bam	Sequencing Reads	Aligned Reads	TCGA-COAD	TCGA-CM-6167	TCGA-CM-6167-01A	Primary Tumor	Primary Tumor	0	0	0	0	0	0	0	0	0	0	0	0	0	0	0	0	0	0	0	0
c513f9b0-764d-4db0-a163-9d2b28111957	0188bc58-2deb-4978-98c3-3028d6fa61f8	c513f9b0-764d-4db0-a163-9d2b28111957_gdc_realn_rehead.bam	Sequencing Reads	Aligned Reads	TCGA-COAD	TCGA-AZ-6599	TCGA-AZ-6599-01A	Primary Tumor	Primary Tumor	0	0	0	0	0	0	0	0	0	0	0	0	0	0	0	0	0	0	0	0
36f3c945-3cfe-4e6f-b066-9f17407fbf25	611afd21-d36c-4bcd-8de1-45d63c1d449d	36f3c945-3cfe-4e6f-b066-9f17407fbf25_gdc_realn_rehead.bam	Sequencing Reads	Aligned Reads	TCGA-COAD	TCGA-AA-3489	TCGA-AA-3489-01A	Primary Tumor	Primary Tumor	0	0	0	0	0	0	0	0	0	0	0	0	0	0	0	0	0	0	0	0
b6ae6275-da9e-426c-891d-0d6a7b715d31	d9c22b90-0792-4d33-a55a-64366814db98	b6ae6275-da9e-426c-891d-0d6a7b715d31_gdc_realn_rehead.bam	Sequencing Reads	Aligned Reads	TCGA-COAD	TCGA-AA-A01C	TCGA-AA-A01C-01A	Primary Tumor	Primary Tumor	0	0	0	0	0	0	0	0	0	1	0	0	0	0	0	0	0	0	0	0
f68f332d-7d4d-4ba4-9137-34e7427c640f	8468a033-502f-4085-a7f4-de4c1922b2fa	f68f332d-7d4d-4ba4-9137-34e7427c640f_gdc_realn_rehead.bam	Sequencing Reads	Aligned Reads	TCGA-COAD	TCGA-AZ-6598	TCGA-AZ-6598-01A	Primary Tumor	Primary Tumor	0	0	0	0	0	0	0	0	0	0	0	0	0	0	0	0	0	0	0	0
46322c2e-a3d7-46cf-8107-6dec35a66689	fde66458-b58b-40e6-89cc-97970b566b85	46322c2e-a3d7-46cf-8107-6dec35a66689_gdc_realn_rehead.bam	Sequencing Reads	Aligned Reads	TCGA-COAD	TCGA-A6-5665	TCGA-A6-5665-11A	Solid Tissue Normal	Solid Tissue Normal	0	0	0	0	0	0	0	0	0	0	0	0	0	0	0	0	0	0	0	0
54d43e88-005d-4d17-84e6-0d0f615e53c7	3a104c46-79d0-4f37-b136-4a0ac9060772	54d43e88-005d-4d17-84e6-0d0f615e53c7_gdc_realn_rehead.bam	Sequencing Reads	Aligned Reads	TCGA-COAD	TCGA-AZ-4684	TCGA-AZ-4684-01A	Primary Tumor	Primary Tumor	0	0	0	0	0	0	0	0	0	0	0	0	0	0	0	0	0	0	0	0
297a2982-fef1-42ef-96c6-cffbae41d8ea	4e706ba6-a674-464b-b07e-7eea37f12cde	297a2982-fef1-42ef-96c6-cffbae41d8ea_gdc_realn_rehead.bam	Sequencing Reads	Aligned Reads	TCGA-COAD	TCGA-AA-3941	TCGA-AA-3941-01A	Primary Tumor	Primary Tumor	0	0	0	0	0	0	0	0	0	0	0	0	0	0	0	0	0	0	0	0
2002d934-5e52-4141-bd09-46d8d7f69985	ce31bbc8-ea0b-4952-a44a-0ad861d83c69	2002d934-5e52-4141-bd09-46d8d7f69985_gdc_realn_rehead.bam	Sequencing Reads	Aligned Reads	TCGA-COAD	TCGA-AY-4070	TCGA-AY-4070-01A	Primary Tumor	Primary Tumor	0	0	0	0	0	0	0	0	0	0	0	0	0	0	0	0	0	0	0	0
44bd4ae2-fcfa-46d6-a849-20968bfa89ee	c4eab08a-4001-49fa-a818-3484ac8ba56d	44bd4ae2-fcfa-46d6-a849-20968bfa89ee_gdc_realn_rehead.bam	Sequencing Reads	Aligned Reads	TCGA-COAD	TCGA-AA-A00N	TCGA-AA-A00N-01A	Primary Tumor	Primary Tumor	0	0	0	0	0	0	0	0	0	0	0	0	0	0	0	0	0	0	0	0
6133f5f4-89d8-4b70-a939-70d1de6b49be	858a4019-e63f-4be8-9646-25596057e244	6133f5f4-89d8-4b70-a939-70d1de6b49be_gdc_realn_rehead.bam	Sequencing Reads	Aligned Reads	TCGA-KIRP	TCGA-Q2-A5QZ	TCGA-Q2-A5QZ-01A	Primary Tumor	Primary Tumor	0	0	0	0	0	0	0	0	0	0	0	0	0	0	0	0	0	0	0	0
94c8ee2d-2d0b-4a45-9d37-87e4433cc713	f9297d7f-6c77-437a-a4ec-4a82041904cf	94c8ee2d-2d0b-4a45-9d37-87e4433cc713_gdc_realn_rehead.bam	Sequencing Reads	Aligned Reads	TCGA-KIRP	TCGA-BQ-5880	TCGA-BQ-5880-01A	Primary Tumor	Primary Tumor	0	0	0	0	0	0	0	0	0	0	0	0	0	0	0	0	0	0	0	0
e8718a5d-071b-4f00-86da-de1a563d4854	a3d3206d-d773-4f83-9f13-2ad118c274e1	e8718a5d-071b-4f00-86da-de1a563d4854_gdc_realn_rehead.bam	Sequencing Reads	Aligned Reads	TCGA-KIRP	TCGA-DW-7834	TCGA-DW-7834-01A	Primary Tumor	Primary Tumor	0	0	0	0	0	0	0	0	0	0	0	0	0	0	0	0	0	0	0	0
93fbb9be-593f-49d1-95d6-a2098738b303	f917d620-341c-484f-848f-32dd798db8da	93fbb9be-593f-49d1-95d6-a2098738b303_gdc_realn_rehead.bam	Sequencing Reads	Aligned Reads	TCGA-KIRP	TCGA-IA-A83S	TCGA-IA-A83S-01A	Primary Tumor	Primary Tumor	0	0	0	0	0	0	0	0	0	0	0	0	0	0	0	0	0	0	0	0
92add14a-0bc6-4a6c-8b4c-01a5c9f7b4d7	f636dc44-b4b7-4472-98e3-f48f5c6f4835	92add14a-0bc6-4a6c-8b4c-01a5c9f7b4d7_gdc_realn_rehead.bam	Sequencing Reads	Aligned Reads	TCGA-KIRP	TCGA-EV-5902	TCGA-EV-5902-01A	Primary Tumor	Primary Tumor	0	0	0	0	0	0	0	0	0	0	0	0	0	0	0	0	0	0	0	0
9f23263f-abda-427c-a611-6b9568372eb6	086c2c5f-f2fd-404f-9a44-73bc197d77c4	9f23263f-abda-427c-a611-6b9568372eb6_gdc_realn_rehead.bam	Sequencing Reads	Aligned Reads	TCGA-KIRP	TCGA-GL-7773	TCGA-GL-7773-01A	Primary Tumor	Primary Tumor	0	0	0	0	0	0	0	0	0	0	0	0	0	0	0	0	0	0	0	0
06f724d5-b067-4f23-81b2-4c68cd172da7	d64a78ab-ed6a-4576-8b78-c776638d3083	06f724d5-b067-4f23-81b2-4c68cd172da7_gdc_realn_rehead.bam	Sequencing Reads	Aligned Reads	TCGA-KIRP	TCGA-BQ-5893	TCGA-BQ-5893-01A	Primary Tumor	Primary Tumor	0	0	0	0	0	0	0	0	0	0	0	0	0	0	0	0	0	0	0	0
598a6d58-515e-468e-900f-81b7b46825e7	616ebe3b-cfb3-410e-9dda-9b16ebdb93c6	598a6d58-515e-468e-900f-81b7b46825e7_gdc_realn_rehead.bam	Sequencing Reads	Aligned Reads	TCGA-KIRP	TCGA-BQ-5879	TCGA-BQ-5879-11A	Solid Tissue Normal	Solid Tissue Normal	0	0	0	0	0	0	0	0	0	0	0	0	0	0	0	0	0	0	0	0
770c899b-a2a7-40ac-b68d-001bb4af26c1	eccb23b4-05bf-40f6-9257-db6d393e93f6	770c899b-a2a7-40ac-b68d-001bb4af26c1_gdc_realn_rehead.bam	Sequencing Reads	Aligned Reads	TCGA-KIRP	TCGA-SX-A7SN	TCGA-SX-A7SN-01A	Primary Tumor	Primary Tumor	0	0	0	0	0	0	0	0	0	0	0	0	0	0	0	0	0	0	0	0
08dc8b5c-aea4-49a8-ace0-ef9aba514bb3	be0f9f37-4d09-4598-85fa-30d877d41cae	08dc8b5c-aea4-49a8-ace0-ef9aba514bb3_gdc_realn_rehead.bam	Sequencing Reads	Aligned Reads	TCGA-KIRP	TCGA-B3-A6W5	TCGA-B3-A6W5-01A	Primary Tumor	Primary Tumor	0	0	0	0	0	0	0	0	0	0	0	0	0	0	0	0	0	0	0	0
e0af3dc0-f02a-4ed0-9266-297aa08f9d28	8b9eb46d-4fe0-440f-8d26-632f75f1d716	e0af3dc0-f02a-4ed0-9266-297aa08f9d28_gdc_realn_rehead.bam	Sequencing Reads	Aligned Reads	TCGA-KIRP	TCGA-B3-3925	TCGA-B3-3925-01A	Primary Tumor	Primary Tumor	0	0	0	0	0	0	0	0	0	0	0	0	0	0	0	0	0	0	0	0
8cf3a0b9-d7e8-413a-8a43-403163d71ea6	341cac8b-0bf3-4cfb-a1d2-0d3d39d27cfe	8cf3a0b9-d7e8-413a-8a43-403163d71ea6_gdc_realn_rehead.bam	Sequencing Reads	Aligned Reads	TCGA-KIRP	TCGA-P4-A5E6	TCGA-P4-A5E6-01A	Primary Tumor	Primary Tumor	0	0	0	0	0	0	0	0	0	0	0	0	0	0	0	0	0	0	0	0
a58cd3b2-3b69-4677-87f3-82b256bbcc48	35a91a34-6c73-429e-b1f2-5196a3f231f1	a58cd3b2-3b69-4677-87f3-82b256bbcc48_gdc_realn_rehead.bam	Sequencing Reads	Aligned Reads	TCGA-KIRP	TCGA-2Z-A9J7	TCGA-2Z-A9J7-01A	Primary Tumor	Primary Tumor	0	0	0	0	0	0	0	0	0	0	0	0	0	0	0	0	0	0	0	0
9eb3b20d-9f82-472f-b03d-4b7bd7454a44	d0838628-25c9-4261-9472-5d01f526ec1b	9eb3b20d-9f82-472f-b03d-4b7bd7454a44_gdc_realn_rehead.bam	Sequencing Reads	Aligned Reads	TCGA-KIRP	TCGA-Y8-A896	TCGA-Y8-A896-01A	Primary Tumor	Primary Tumor	0	0	0	0	0	0	0	0	0	0	0	0	0	0	0	0	0	0	0	0
8f9cc223-a840-4c54-a7c8-8e4f92660c3c	912e2991-3f3c-4014-a407-cca36cead7c7	8f9cc223-a840-4c54-a7c8-8e4f92660c3c_gdc_realn_rehead.bam	Sequencing Reads	Aligned Reads	TCGA-KIRP	TCGA-B9-7268	TCGA-B9-7268-01A	Primary Tumor	Primary Tumor	0	0	0	0	0	0	0	0	0	0	0	0	0	0	0	0	0	0	0	0
6964d1cf-b7c3-4990-9eaf-b8db98c1b869	acf8186a-66a5-4bea-8542-bc564cb73163	6964d1cf-b7c3-4990-9eaf-b8db98c1b869_gdc_realn_rehead.bam	Sequencing Reads	Aligned Reads	TCGA-KIRP	TCGA-GL-7966	TCGA-GL-7966-11A	Solid Tissue Normal	Solid Tissue Normal	0	0	0	0	0	0	0	0	0	0	0	0	0	0	0	0	0	0	0	0
ba51cb4f-904d-4a29-bc0b-9f135d16eba3	6b1aaf7f-91d9-4da0-9c6d-59ad2c43032b	ba51cb4f-904d-4a29-bc0b-9f135d16eba3_gdc_realn_rehead.bam	Sequencing Reads	Aligned Reads	TCGA-KIRP	TCGA-Y8-A8S1	TCGA-Y8-A8S1-01A	Primary Tumor	Primary Tumor	0	0	0	0	0	0	0	0	0	0	0	0	0	0	0	0	0	0	0	0
309d91b7-cad1-4a45-92fe-25f936a90d52	cd66ccb0-0430-41e4-a8e6-25ea1fb60b57	309d91b7-cad1-4a45-92fe-25f936a90d52_gdc_realn_rehead.bam	Sequencing Reads	Aligned Reads	TCGA-KIRP	TCGA-HE-A5NF	TCGA-HE-A5NF-01A	Primary Tumor	Primary Tumor	0	0	0	0	0	0	0	0	0	0	0	0	0	0	0	0	0	0	0	0
23bbf7d2-e511-4f7f-bbfa-9a80c03b060f	164e9f2a-c06f-444c-a27c-07585e0da7a7	23bbf7d2-e511-4f7f-bbfa-9a80c03b060f_gdc_realn_rehead.bam	Sequencing Reads	Aligned Reads	TCGA-KIRP	TCGA-2Z-A9JQ	TCGA-2Z-A9JQ-01A	Primary Tumor	Primary Tumor	0	0	0	0	0	0	0	0	0	0	0	0	0	0	0	0	0	0	0	0
226b5699-3d4f-4752-a41d-e07848061ee8	8fbace5c-1b58-482c-b7c5-a5df5e658368	226b5699-3d4f-4752-a41d-e07848061ee8_gdc_realn_rehead.bam	Sequencing Reads	Aligned Reads	TCGA-KIRP	TCGA-O9-A75Z	TCGA-O9-A75Z-01A	Primary Tumor	Primary Tumor	0	0	0	0	0	0	0	0	0	0	0	0	0	0	0	0	0	0	0	0
2ea25052-d2c4-4384-895a-92d2d04e7223	f6e056ae-74fd-4d9c-8aad-f9c392627c53	2ea25052-d2c4-4384-895a-92d2d04e7223_gdc_realn_rehead.bam	Sequencing Reads	Aligned Reads	TCGA-KIRP	TCGA-SX-A71S	TCGA-SX-A71S-01A	Primary Tumor	Primary Tumor	0	0	0	0	0	0	0	0	0	0	0	0	0	0	0	0	0	0	0	0
17c23261-3f14-4274-a24f-544c511c8fd8	ab75ac58-fa6b-4a30-9610-2bfd14edff8e	17c23261-3f14-4274-a24f-544c511c8fd8_gdc_realn_rehead.bam	Sequencing Reads	Aligned Reads	TCGA-KIRP	TCGA-UZ-A9PP	TCGA-UZ-A9PP-01A	Primary Tumor	Primary Tumor	0	0	0	0	0	0	0	0	0	0	0	0	0	0	0	0	0	0	0	0
f6554166-e9bf-4d87-b886-438b12dc9673	15591b9f-a501-4d61-abe5-f0c273dc7708	f6554166-e9bf-4d87-b886-438b12dc9673_gdc_realn_rehead.bam	Sequencing Reads	Aligned Reads	TCGA-KIRP	TCGA-A4-8311	TCGA-A4-8311-01A	Primary Tumor	Primary Tumor	0	0	0	0	0	0	0	0	0	0	0	0	0	0	0	0	0	0	0	0
3ff8b55c-2a64-4647-ade1-47a968e2a669	203e41bb-77dd-44ad-969f-0c4fb62229f2	3ff8b55c-2a64-4647-ade1-47a968e2a669_gdc_realn_rehead.bam	Sequencing Reads	Aligned Reads	TCGA-KIRP	TCGA-BQ-5877	TCGA-BQ-5877-11A	Solid Tissue Normal	Solid Tissue Normal	0	0	0	0	0	0	0	0	0	0	0	0	0	0	0	0	0	0	0	0
061a231b-db8b-42bb-b3f1-514c05092871	d4f3d366-a79e-4fec-83a6-7af64ec6c484	061a231b-db8b-42bb-b3f1-514c05092871_gdc_realn_rehead.bam	Sequencing Reads	Aligned Reads	TCGA-KIRP	TCGA-UZ-A9PS	TCGA-UZ-A9PS-01A	Primary Tumor	Primary Tumor	0	0	0	0	0	0	0	0	0	0	0	0	0	0	0	0	0	0	0	0
6a24d6d3-120f-4346-bb8a-41f58462a8af	7cfb6222-c889-4d8d-9a88-52c3854862ac	6a24d6d3-120f-4346-bb8a-41f58462a8af_gdc_realn_rehead.bam	Sequencing Reads	Aligned Reads	TCGA-KIRP	TCGA-BQ-5884	TCGA-BQ-5884-01A	Primary Tumor	Primary Tumor	0	0	0	0	0	0	0	0	0	0	0	0	0	0	0	0	0	0	0	0
502014c2-d7cf-4f8a-b19a-2cb73ea6a22e	148fdf38-7a0d-49e9-9e72-254f638a4d74	502014c2-d7cf-4f8a-b19a-2cb73ea6a22e_gdc_realn_rehead.bam	Sequencing Reads	Aligned Reads	TCGA-KIRP	TCGA-BQ-7060	TCGA-BQ-7060-01A	Primary Tumor	Primary Tumor	0	0	0	0	0	0	0	0	0	0	0	0	0	0	0	0	0	0	0	0
ff7ca0c1-016e-43bf-9412-3fec8f62d99e	eaf41c15-3474-4332-a297-449856ffa312	ff7ca0c1-016e-43bf-9412-3fec8f62d99e_gdc_realn_rehead.bam	Sequencing Reads	Aligned Reads	TCGA-KIRP	TCGA-B9-5156	TCGA-B9-5156-01A	Primary Tumor	Primary Tumor	0	0	0	0	0	0	0	0	0	0	0	0	0	0	0	0	0	0	0	0
7c86026b-3c6b-42a0-afbd-b72e50eb1f8f	7aca8361-8340-4173-a1e4-81682f4b5656	7c86026b-3c6b-42a0-afbd-b72e50eb1f8f_gdc_realn_rehead.bam	Sequencing Reads	Aligned Reads	TCGA-KIRP	TCGA-HE-A5NL	TCGA-HE-A5NL-01A	Primary Tumor	Primary Tumor	0	0	0	0	0	0	0	0	0	0	0	0	0	0	0	0	0	0	0	0
7843a709-307b-4543-a55f-8ee2a5102571	954d9e04-357c-4b06-8e3c-56623c3b3a3d	7843a709-307b-4543-a55f-8ee2a5102571_gdc_realn_rehead.bam	Sequencing Reads	Aligned Reads	TCGA-KIRP	TCGA-AT-A5NU	TCGA-AT-A5NU-01A	Primary Tumor	Primary Tumor	0	0	0	0	0	0	0	0	0	0	0	0	0	0	0	0	0	0	0	0
b28628da-2364-4c1d-9788-0aaa7af3d644	b2a1571e-6dbb-49eb-aeab-2cb15f786246	b28628da-2364-4c1d-9788-0aaa7af3d644_gdc_realn_rehead.bam	Sequencing Reads	Aligned Reads	TCGA-KIRP	TCGA-G7-6790	TCGA-G7-6790-01A	Primary Tumor	Primary Tumor	0	0	0	0	0	0	0	0	0	0	0	0	0	0	0	0	0	0	0	0
9e6f799b-6fe3-4ed0-9ab0-c2ce828a493f	2437eaf2-0b4b-45f0-a7fd-27b6b6d5ef38	9e6f799b-6fe3-4ed0-9ab0-c2ce828a493f_gdc_realn_rehead.bam	Sequencing Reads	Aligned Reads	TCGA-KIRP	TCGA-BQ-5876	TCGA-BQ-5876-01A	Primary Tumor	Primary Tumor	0	0	0	0	0	0	0	0	0	0	0	0	0	0	0	0	0	0	0	0
b46bc00b-26b2-4f9d-90ab-13dc9004eb06	a64592af-b2e6-4113-9611-e3d7e27c9e72	b46bc00b-26b2-4f9d-90ab-13dc9004eb06_gdc_realn_rehead.bam	Sequencing Reads	Aligned Reads	TCGA-KIRP	TCGA-BQ-5885	TCGA-BQ-5885-01A	Primary Tumor	Primary Tumor	0	0	0	0	0	0	0	0	0	0	0	0	0	0	0	0	0	0	0	0
02866a6b-567f-49e4-8d31-3750977f9f88	8a14c32f-89d8-4d22-9894-0a68d87586cd	02866a6b-567f-49e4-8d31-3750977f9f88_gdc_realn_rehead.bam	Sequencing Reads	Aligned Reads	TCGA-KIRP	TCGA-5P-A9K3	TCGA-5P-A9K3-01A	Primary Tumor	Primary Tumor	0	0	0	0	0	0	0	0	0	0	0	0	0	0	0	0	0	0	0	0
69318311-55e2-4ba3-a046-97801a9cf7d6	e1df25de-29f4-44ad-a7ee-5faf9a9e1c17	69318311-55e2-4ba3-a046-97801a9cf7d6_gdc_realn_rehead.bam	Sequencing Reads	Aligned Reads	TCGA-KIRP	TCGA-GL-A9DD	TCGA-GL-A9DD-01A	Primary Tumor	Primary Tumor	0	0	0	0	0	0	0	0	0	0	0	0	0	0	0	0	0	0	0	0
b13e1ae1-2ad9-43a8-8322-6a4bc76759f0	babf9e61-de65-45ee-a0a8-a84217037b1c	b13e1ae1-2ad9-43a8-8322-6a4bc76759f0_gdc_realn_rehead.bam	Sequencing Reads	Aligned Reads	TCGA-KIRP	TCGA-BQ-7046	TCGA-BQ-7046-01A	Primary Tumor	Primary Tumor	0	0	0	0	0	0	0	0	0	0	0	0	0	0	0	0	0	0	0	0
209fd738-ffe3-4c1b-94b2-13ed84031906	ae1377ef-3242-48bc-86f1-1502748b6612	209fd738-ffe3-4c1b-94b2-13ed84031906_gdc_realn_rehead.bam	Sequencing Reads	Aligned Reads	TCGA-KIRP	TCGA-2Z-A9JN	TCGA-2Z-A9JN-01A	Primary Tumor	Primary Tumor	0	0	0	0	0	0	0	0	0	0	0	0	0	0	0	0	0	0	0	0
232b8a92-33e5-40c8-aba7-219e782d9d99	4ac3ae49-2254-4d9e-b605-fd28af5fb19e	232b8a92-33e5-40c8-aba7-219e782d9d99_gdc_realn_rehead.bam	Sequencing Reads	Aligned Reads	TCGA-KIRP	TCGA-SX-A7SM	TCGA-SX-A7SM-01A	Primary Tumor	Primary Tumor	0	0	0	0	0	0	0	0	0	0	0	0	0	0	0	0	0	0	0	0
cc9636b2-72b8-43bb-9625-d450ffc23172	3ce7aeb8-4bf9-41f9-8181-1ccadbae0127	cc9636b2-72b8-43bb-9625-d450ffc23172_gdc_realn_rehead.bam	Sequencing Reads	Aligned Reads	TCGA-KIRP	TCGA-4A-A93W	TCGA-4A-A93W-01A	Primary Tumor	Primary Tumor	0	0	0	0	0	0	0	0	0	0	0	0	0	0	0	0	0	0	0	0
30da1203-cb76-4d31-a773-1416204f368e	7d81695d-ba96-4635-8fc9-3d270e7410eb	30da1203-cb76-4d31-a773-1416204f368e_gdc_realn_rehead.bam	Sequencing Reads	Aligned Reads	TCGA-KIRP	TCGA-2Z-A9JG	TCGA-2Z-A9JG-01A	Primary Tumor	Primary Tumor	0	0	0	0	0	0	0	0	0	0	0	0	0	0	0	0	0	0	0	0
e2121e06-a7e3-4479-9413-da2060ba84e7	44630407-9ce4-4763-99b5-cb0cd70a9cac	e2121e06-a7e3-4479-9413-da2060ba84e7_gdc_realn_rehead.bam	Sequencing Reads	Aligned Reads	TCGA-KIRP	TCGA-B3-3926	TCGA-B3-3926-01A	Primary Tumor	Primary Tumor	0	0	0	0	0	0	0	0	0	0	0	0	0	0	0	0	0	0	0	0
550571d6-3b15-4858-85a8-d876feb7dc01	e19d9faa-d8d1-46e0-ae78-7fa80ff9058f	550571d6-3b15-4858-85a8-d876feb7dc01_gdc_realn_rehead.bam	Sequencing Reads	Aligned Reads	TCGA-KIRP	TCGA-A4-A7UZ	TCGA-A4-A7UZ-01A	Primary Tumor	Primary Tumor	0	0	0	0	0	0	0	0	0	0	0	0	0	0	0	0	0	0	0	0
26e22825-1ffb-4c0c-8950-69835c9ac5b1	a7c69e37-6048-4cb3-aee3-9734c26c2412	26e22825-1ffb-4c0c-8950-69835c9ac5b1_gdc_realn_rehead.bam	Sequencing Reads	Aligned Reads	TCGA-KIRP	TCGA-SX-A71U	TCGA-SX-A71U-01A	Primary Tumor	Primary Tumor	0	0	0	0	0	0	0	0	0	0	0	0	0	0	0	0	0	0	0	0
a97b3370-bb34-400d-8288-b538666e478c	92d4b215-a644-425f-99fd-1afc27974c6b	a97b3370-bb34-400d-8288-b538666e478c_gdc_realn_rehead.bam	Sequencing Reads	Aligned Reads	TCGA-KIRP	TCGA-IA-A40U	TCGA-IA-A40U-01A	Primary Tumor	Primary Tumor	0	0	0	0	0	0	0	0	0	0	0	0	0	0	0	0	0	0	0	0
4cbcc738-fe26-42e1-bb47-66f28aaa3e4e	366ac978-ca36-4c7f-84e3-b12653d93fae	4cbcc738-fe26-42e1-bb47-66f28aaa3e4e_gdc_realn_rehead.bam	Sequencing Reads	Aligned Reads	TCGA-KIRP	TCGA-SX-A7SS	TCGA-SX-A7SS-01A	Primary Tumor	Primary Tumor	0	0	0	0	0	0	0	0	0	0	0	0	0	0	0	0	0	0	0	0
83fa9a19-2b8f-4431-891f-81e4746cd19b	f9e51011-1926-4b24-9f8f-2c485f4c3c6d	83fa9a19-2b8f-4431-891f-81e4746cd19b_gdc_realn_rehead.bam	Sequencing Reads	Aligned Reads	TCGA-KIRP	TCGA-5P-A9KA	TCGA-5P-A9KA-01A	Primary Tumor	Primary Tumor	0	0	0	0	0	0	0	0	0	0	0	0	0	0	0	0	0	0	0	0
8ce0c0f7-35db-4a0f-8305-bf2dd9ab12a1	67ecd67e-df18-4fc1-9fa2-1654e7657e7b	8ce0c0f7-35db-4a0f-8305-bf2dd9ab12a1_gdc_realn_rehead.bam	Sequencing Reads	Aligned Reads	TCGA-KIRP	TCGA-A4-A5XZ	TCGA-A4-A5XZ-01A	Primary Tumor	Primary Tumor	0	0	0	0	0	0	0	0	0	0	0	0	0	0	0	0	0	0	0	0
c2db5b80-2abb-4c46-bd4d-35427ec42fdb	83bdd421-20ec-4497-af92-dafad8232da4	c2db5b80-2abb-4c46-bd4d-35427ec42fdb_gdc_realn_rehead.bam	Sequencing Reads	Aligned Reads	TCGA-KIRP	TCGA-UZ-A9PZ	TCGA-UZ-A9PZ-01A	Primary Tumor	Primary Tumor	0	0	0	0	0	0	0	0	0	0	0	0	0	0	0	0	0	0	0	0
7d5bcbf7-37d2-4b21-b508-feddbf3df7f9	ae01660b-3c98-4ca0-9d81-8131eba20f80	7d5bcbf7-37d2-4b21-b508-feddbf3df7f9_gdc_realn_rehead.bam	Sequencing Reads	Aligned Reads	TCGA-KIRP	TCGA-KV-A6GE	TCGA-KV-A6GE-01A	Primary Tumor	Primary Tumor	0	0	0	0	0	0	0	0	0	0	0	0	0	0	0	0	0	0	0	0
a90bca93-d97e-4af6-8c0a-269b0cf8f9df	2f24a43c-8bde-42d7-8700-886868d1ee13	a90bca93-d97e-4af6-8c0a-269b0cf8f9df_gdc_realn_rehead.bam	Sequencing Reads	Aligned Reads	TCGA-KIRP	TCGA-GL-A59R	TCGA-GL-A59R-11A	Solid Tissue Normal	Solid Tissue Normal	0	0	0	0	0	0	0	0	0	0	0	0	0	0	0	0	0	0	0	0
e249a532-0887-4b87-b856-62cb0f6e9565	8b4fe62c-f5ec-4bd0-aa76-90f8e4669f93	e249a532-0887-4b87-b856-62cb0f6e9565_gdc_realn_rehead.bam	Sequencing Reads	Aligned Reads	TCGA-KIRP	TCGA-5P-A9K4	TCGA-5P-A9K4-01A	Primary Tumor	Primary Tumor	0	0	0	0	0	0	0	0	0	0	0	0	0	0	0	0	0	0	0	0
30e7b8e9-bee5-4f15-8513-7932ecb8a1a4	155cef50-f8a4-4c3f-a792-c47fb320f69e	30e7b8e9-bee5-4f15-8513-7932ecb8a1a4_gdc_realn_rehead.bam	Sequencing Reads	Aligned Reads	TCGA-KIRP	TCGA-SX-A71V	TCGA-SX-A71V-01A	Primary Tumor	Primary Tumor	0	0	0	0	0	0	0	0	0	0	0	0	0	0	0	0	0	0	0	0
6d632f98-589f-4da2-869b-6751c636fba8	df600c56-359d-4151-b2ee-fe1e62dc4da8	6d632f98-589f-4da2-869b-6751c636fba8_gdc_realn_rehead.bam	Sequencing Reads	Aligned Reads	TCGA-KIRP	TCGA-G7-A4TM	TCGA-G7-A4TM-01A	Primary Tumor	Primary Tumor	0	0	0	0	0	0	0	0	0	0	0	0	0	0	0	0	0	0	0	0
43319642-6842-4c4a-8b53-1ca10b8a4d38	70ce5cb3-3337-4195-b88f-60e25a89db08	43319642-6842-4c4a-8b53-1ca10b8a4d38_gdc_realn_rehead.bam	Sequencing Reads	Aligned Reads	TCGA-KIRP	TCGA-P4-AAVK	TCGA-P4-AAVK-01A	Primary Tumor	Primary Tumor	0	0	0	0	0	0	0	0	0	0	0	0	0	0	0	0	0	0	0	0
96a0d57a-7b3d-4658-83a8-eb245417579b	d12cbdc2-12e9-458b-aa80-f9c2637a010f	96a0d57a-7b3d-4658-83a8-eb245417579b_gdc_realn_rehead.bam	Sequencing Reads	Aligned Reads	TCGA-KIRP	TCGA-A4-A6HP	TCGA-A4-A6HP-01A	Primary Tumor	Primary Tumor	0	0	0	0	0	0	0	0	0	0	0	0	0	0	0	0	0	0	0	0
7987b976-7311-42fa-9e93-9e6292a584d9	c28dc7fc-f43e-482d-b403-7c1830f49841	7987b976-7311-42fa-9e93-9e6292a584d9_gdc_realn_rehead.bam	Sequencing Reads	Aligned Reads	TCGA-HNSC	TCGA-CN-A49C	TCGA-CN-A49C-01A	Primary Tumor	Primary Tumor	0	0	0	0	0	0	0	0	0	0	0	0	0	0	0	0	0	0	0	0
c505620a-d40e-499e-8e32-4d624a0fc070	147ad1a3-b7c5-4cb2-9387-a7f63860e06a	c505620a-d40e-499e-8e32-4d624a0fc070_gdc_realn_rehead.bam	Sequencing Reads	Aligned Reads	TCGA-HNSC	TCGA-CQ-6218	TCGA-CQ-6218-01A	Primary Tumor	Primary Tumor	0	0	0	0	0	0	0	0	0	0	0	0	0	0	0	0	0	0	0	0
7ea2198b-3f9e-4d46-944d-f4dd493e75fb	91441468-d6f3-45ec-93ac-efa38fad4b73	7ea2198b-3f9e-4d46-944d-f4dd493e75fb_gdc_realn_rehead.bam	Sequencing Reads	Aligned Reads	TCGA-HNSC	TCGA-CN-6024	TCGA-CN-6024-01A	Primary Tumor	Primary Tumor	0	0	0	0	0	0	0	0	0	0	0	0	0	0	0	0	0	0	0	0
0f94fb62-4b24-4293-956f-b52e8d334c34	3034a69a-4640-4ea0-bfb9-1976b15c7b17	0f94fb62-4b24-4293-956f-b52e8d334c34_gdc_realn_rehead.bam	Sequencing Reads	Aligned Reads	TCGA-HNSC	TCGA-CR-6482	TCGA-CR-6482-01A	Primary Tumor	Primary Tumor	0	0	0	0	0	0	0	0	0	0	0	0	0	0	0	0	0	0	0	0
30498d4c-927d-4d8d-86ba-27086e3b7908	48de63b5-5159-4bea-ba6f-3986742fbcd4	30498d4c-927d-4d8d-86ba-27086e3b7908_gdc_realn_rehead.bam	Sequencing Reads	Aligned Reads	TCGA-HNSC	TCGA-CV-7424	TCGA-CV-7424-11A	Solid Tissue Normal	Solid Tissue Normal	0	0	0	0	0	0	0	0	0	0	0	0	0	0	0	0	0	0	0	0
d9361138-2179-4c25-a750-6aab27f41e69	733d2949-f41b-4060-90cd-65784f73100a	d9361138-2179-4c25-a750-6aab27f41e69_gdc_realn_rehead.bam	Sequencing Reads	Aligned Reads	TCGA-HNSC	TCGA-CN-4725	TCGA-CN-4725-01A	Primary Tumor	Primary Tumor	0	0	0	0	0	0	0	0	0	0	0	0	0	0	0	0	0	0	0	0
22ae4707-cb93-44ae-a65c-1b31143faeab	4b08e55f-f14c-4851-a7f8-452cdd11eae7	22ae4707-cb93-44ae-a65c-1b31143faeab_gdc_realn_rehead.bam	Sequencing Reads	Aligned Reads	TCGA-HNSC	TCGA-UF-A7JF	TCGA-UF-A7JF-01A	Primary Tumor	Primary Tumor	0	0	0	0	0	0	0	0	0	0	0	0	0	0	0	0	0	0	0	0
68816841-f13b-4e98-b151-7359b124b0ec	9146a67a-c84d-45ee-a201-1f099cc84ccf	68816841-f13b-4e98-b151-7359b124b0ec_gdc_realn_rehead.bam	Sequencing Reads	Aligned Reads	TCGA-HNSC	TCGA-F7-A50I	TCGA-F7-A50I-01A	Primary Tumor	Primary Tumor	0	0	0	0	0	0	0	0	0	0	0	0	0	0	0	0	0	0	0	0
0c8edf2d-7975-4a72-b082-887d593a315c	decb6a0a-3428-4265-9051-1ff8fca4d71c	0c8edf2d-7975-4a72-b082-887d593a315c_gdc_realn_rehead.bam	Sequencing Reads	Aligned Reads	TCGA-HNSC	TCGA-BA-4075	TCGA-BA-4075-01A	Primary Tumor	Primary Tumor	0	0	0	0	0	0	0	0	0	0	0	0	0	0	0	0	0	0	0	0
f723c834-aa9b-479e-8997-f2ff67996f12	e81130aa-14b7-44ca-9313-de728211a395	f723c834-aa9b-479e-8997-f2ff67996f12_gdc_realn_rehead.bam	Sequencing Reads	Aligned Reads	TCGA-HNSC	TCGA-P3-A6T3	TCGA-P3-A6T3-01A	Primary Tumor	Primary Tumor	0	0	0	0	0	0	0	0	0	0	0	0	0	0	0	0	0	0	0	0
31da43ba-a51c-41d0-a609-30ba6d1e1bc0	054da23c-6354-4e91-9223-03250412abf7	31da43ba-a51c-41d0-a609-30ba6d1e1bc0_gdc_realn_rehead.bam	Sequencing Reads	Aligned Reads	TCGA-HNSC	TCGA-CQ-5323	TCGA-CQ-5323-01A	Primary Tumor	Primary Tumor	0	0	0	0	0	0	0	0	0	0	0	0	0	0	0	0	0	0	0	0
c80b9dab-48c9-4d01-9f1e-360ead19b2b6	c9194be7-1d42-46f2-b83b-e66d2613c9c8	c80b9dab-48c9-4d01-9f1e-360ead19b2b6_gdc_realn_rehead.bam	Sequencing Reads	Aligned Reads	TCGA-HNSC	TCGA-BB-8596	TCGA-BB-8596-01A	Primary Tumor	Primary Tumor	0	0	0	0	0	0	0	0	0	0	0	0	0	0	0	0	0	0	0	0
5d3e3497-fcbd-4583-908e-0a9e2b4292ac	1d369d96-e3af-48a1-b7c8-3862902a5749	5d3e3497-fcbd-4583-908e-0a9e2b4292ac_gdc_realn_rehead.bam	Sequencing Reads	Aligned Reads	TCGA-HNSC	TCGA-T3-A92M	TCGA-T3-A92M-01A	Primary Tumor	Primary Tumor	0	0	0	0	0	0	0	0	0	0	0	0	0	0	0	0	0	0	0	0
22c8f1b7-358e-451a-bc71-08e7fc79caab	73198ec5-011b-4d68-8693-3ea0e9d865c0	22c8f1b7-358e-451a-bc71-08e7fc79caab_gdc_realn_rehead.bam	Sequencing Reads	Aligned Reads	TCGA-HNSC	TCGA-CV-6959	TCGA-CV-6959-01A	Primary Tumor	Primary Tumor	0	0	0	0	0	0	0	0	0	0	0	0	0	0	0	0	0	0	0	0
4eb275a4-851e-43bf-9ca6-bfb60e75cd60	77bfaaee-12b1-4b4c-871b-53558d316c4d	4eb275a4-851e-43bf-9ca6-bfb60e75cd60_gdc_realn_rehead.bam	Sequencing Reads	Aligned Reads	TCGA-HNSC	TCGA-BA-4074	TCGA-BA-4074-01A	Primary Tumor	Primary Tumor	0	0	0	0	0	0	0	0	0	0	0	0	0	0	0	0	0	0	0	0
8b6fc1f7-2e3b-4a1c-8044-0e413ecad8fc	54477084-8ba3-4b16-8ee9-4d71f5f366df	8b6fc1f7-2e3b-4a1c-8044-0e413ecad8fc_gdc_realn_rehead.bam	Sequencing Reads	Aligned Reads	TCGA-HNSC	TCGA-CN-A641	TCGA-CN-A641-01A	Primary Tumor	Primary Tumor	0	0	0	0	0	0	0	0	0	0	0	0	0	0	0	0	0	0	0	0
ea10d169-3a0f-46bb-adba-1a859a6c8f40	05080dbb-0d8b-48fa-bc47-6b9b2456ae00	ea10d169-3a0f-46bb-adba-1a859a6c8f40_gdc_realn_rehead.bam	Sequencing Reads	Aligned Reads	TCGA-HNSC	TCGA-CR-7401	TCGA-CR-7401-01A	Primary Tumor	Primary Tumor	0	0	0	0	0	0	0	0	0	0	0	0	0	0	0	0	0	0	0	0
0d383c12-fde4-4e24-a3ab-818c4183e0d7	d7f94132-7d2a-41af-b507-b59844a0f9ba	0d383c12-fde4-4e24-a3ab-818c4183e0d7_gdc_realn_rehead.bam	Sequencing Reads	Aligned Reads	TCGA-HNSC	TCGA-CV-5978	TCGA-CV-5978-01A	Primary Tumor	Primary Tumor	0	0	0	0	0	0	0	0	0	0	0	0	0	0	0	0	0	0	0	0
e72fca32-1dbb-4db7-8f0a-a6ec2750964d	e5ea43f2-ef38-4666-b359-566a0983cb16	e72fca32-1dbb-4db7-8f0a-a6ec2750964d_gdc_realn_rehead.bam	Sequencing Reads	Aligned Reads	TCGA-HNSC	TCGA-CV-7440	TCGA-CV-7440-11A	Solid Tissue Normal	Solid Tissue Normal	0	0	0	0	0	0	0	0	0	0	0	0	0	0	0	0	0	0	0	0
6960f884-8e8c-43fc-95c4-9ad2ed26c786	70fdfe42-0448-4eaf-8b64-fdd0a975924e	6960f884-8e8c-43fc-95c4-9ad2ed26c786_gdc_realn_rehead.bam	Sequencing Reads	Aligned Reads	TCGA-HNSC	TCGA-HD-A6HZ	TCGA-HD-A6HZ-11A	Solid Tissue Normal	Solid Tissue Normal	0	0	0	0	0	0	0	0	0	0	0	0	0	0	0	0	0	0	0	0
c7c12dca-70bc-46b9-be57-35407f83fd61	e303687c-fc6f-42a6-8311-192499876fc5	c7c12dca-70bc-46b9-be57-35407f83fd61_gdc_realn_rehead.bam	Sequencing Reads	Aligned Reads	TCGA-KIRP	TCGA-BQ-5878	TCGA-BQ-5878-11A	Solid Tissue Normal	Solid Tissue Normal	0	0	0	0	0	0	0	0	0	0	0	0	0	0	0	0	0	0	0	0
7918e231-6654-4d84-a365-aad96bf44c04	c862e157-3c01-4d91-a765-641ce41e4ac7	7918e231-6654-4d84-a365-aad96bf44c04_gdc_realn_rehead.bam	Sequencing Reads	Aligned Reads	TCGA-KIRP	TCGA-A4-8098	TCGA-A4-8098-01A	Primary Tumor	Primary Tumor	0	0	0	0	0	0	0	0	0	0	0	0	0	0	0	0	0	0	0	0
9a772a52-ddfc-403d-9924-89f4b1487c3e	0f76f15d-e910-4d01-80c0-54f2ad0cda36	9a772a52-ddfc-403d-9924-89f4b1487c3e_gdc_realn_rehead.bam	Sequencing Reads	Aligned Reads	TCGA-KIRP	TCGA-Y8-A895	TCGA-Y8-A895-01A	Primary Tumor	Primary Tumor	0	0	0	0	0	0	0	0	0	0	0	0	0	0	0	0	0	0	0	0
105248a5-eb2a-4336-b76c-cb759f45e45b	c2300e1a-6d26-4a96-b13d-5207631740c4	105248a5-eb2a-4336-b76c-cb759f45e45b_gdc_realn_rehead.bam	Sequencing Reads	Aligned Reads	TCGA-KIRP	TCGA-2K-A9WE	TCGA-2K-A9WE-01A	Primary Tumor	Primary Tumor	0	0	0	0	0	0	0	0	0	0	0	0	0	0	0	0	0	0	0	0
82220410-8954-4589-984c-8f5db76c235c	5189918f-7015-41f0-a5c6-2d7ddba2fa1e	82220410-8954-4589-984c-8f5db76c235c_gdc_realn_rehead.bam	Sequencing Reads	Aligned Reads	TCGA-KIRP	TCGA-IA-A83V	TCGA-IA-A83V-01A	Primary Tumor	Primary Tumor	0	0	0	0	0	0	0	0	0	0	0	0	0	0	0	0	0	0	0	0
da8ab327-d8f9-4805-a0d7-b25f108dcbb0	2d90c293-ec10-4182-ba84-df05ae04186b	da8ab327-d8f9-4805-a0d7-b25f108dcbb0_gdc_realn_rehead.bam	Sequencing Reads	Aligned Reads	TCGA-KIRP	TCGA-UZ-A9PR	TCGA-UZ-A9PR-01A	Primary Tumor	Primary Tumor	0	0	0	0	0	0	0	0	0	0	0	0	0	0	0	0	0	0	0	0
44bd908e-c082-4877-ba18-13a153d3f642	8e8e17f7-27e6-4b10-bb4d-cf7b9ab6c261	44bd908e-c082-4877-ba18-13a153d3f642_gdc_realn_rehead.bam	Sequencing Reads	Aligned Reads	TCGA-KIRP	TCGA-A4-A4ZT	TCGA-A4-A4ZT-01A	Primary Tumor	Primary Tumor	0	0	0	0	0	0	0	0	0	0	0	0	0	0	0	0	0	0	0	0
353e66d3-8e4a-4d07-a52d-98704deaa395	6fd94230-8493-4245-9699-74b93878326a	353e66d3-8e4a-4d07-a52d-98704deaa395_gdc_realn_rehead.bam	Sequencing Reads	Aligned Reads	TCGA-KIRP	TCGA-GL-6846	TCGA-GL-6846-01A	Primary Tumor	Primary Tumor	0	0	0	0	0	0	0	0	0	0	0	0	0	0	0	0	0	0	0	0
2e89b2ec-868b-4b46-991f-4f1003f31507	e1ae56aa-ceac-4ff6-b382-583f0fa7e36c	2e89b2ec-868b-4b46-991f-4f1003f31507_gdc_realn_rehead.bam	Sequencing Reads	Aligned Reads	TCGA-KIRP	TCGA-UZ-A9PX	TCGA-UZ-A9PX-01A	Primary Tumor	Primary Tumor	0	0	0	0	0	0	0	0	0	0	0	0	0	0	0	0	0	0	0	0
ec51ec4a-c3ce-4542-8fac-e84b2f823782	ef58d7ba-efbd-494a-a509-a23466fb1c72	ec51ec4a-c3ce-4542-8fac-e84b2f823782_gdc_realn_rehead.bam	Sequencing Reads	Aligned Reads	TCGA-KIRP	TCGA-B9-A8YI	TCGA-B9-A8YI-01A	Primary Tumor	Primary Tumor	0	0	0	0	0	0	0	0	0	0	0	0	0	0	0	0	0	0	0	0
e13b5361-7142-4319-a06f-6d7f78ee4a4a	540da670-9ba1-4d37-9345-7debbc54d810	e13b5361-7142-4319-a06f-6d7f78ee4a4a_gdc_realn_rehead.bam	Sequencing Reads	Aligned Reads	TCGA-KIRP	TCGA-UZ-A9PV	TCGA-UZ-A9PV-01A	Primary Tumor	Primary Tumor	0	0	0	0	0	0	0	0	0	0	0	0	0	0	0	0	0	0	0	0
0829731b-f023-42c6-b8c6-b1996ae730ea	939537d0-58c3-4656-a8d4-4b530aaddfd4	0829731b-f023-42c6-b8c6-b1996ae730ea_gdc_realn_rehead.bam	Sequencing Reads	Aligned Reads	TCGA-KIRP	TCGA-GL-A59R	TCGA-GL-A59R-01A	Primary Tumor	Primary Tumor	0	0	0	0	0	0	0	0	0	0	0	0	0	0	0	0	0	0	0	0
8d3139f1-b394-4c2f-9e11-b6da3798fe86	b0e173b2-d589-4a55-92fb-b896503c5aa4	8d3139f1-b394-4c2f-9e11-b6da3798fe86_gdc_realn_rehead.bam	Sequencing Reads	Aligned Reads	TCGA-KIRP	TCGA-2Z-A9JL	TCGA-2Z-A9JL-01A	Primary Tumor	Primary Tumor	0	0	0	0	0	0	0	0	0	0	0	0	0	0	0	0	0	0	0	0
e01c5cd6-3a2d-4676-b05b-d96bbf7f2229	d9e8fe36-f1a1-4458-bcbb-0a9b8f88bf11	e01c5cd6-3a2d-4676-b05b-d96bbf7f2229_gdc_realn_rehead.bam	Sequencing Reads	Aligned Reads	TCGA-KIRP	TCGA-5P-A9JU	TCGA-5P-A9JU-01A	Primary Tumor	Primary Tumor	0	0	0	0	0	0	0	0	0	0	0	0	0	0	0	0	0	0	0	0
87d9d6f4-4268-40ab-ba19-4bc930db4950	3bc6ee04-2caa-4ce4-bcf1-d0ee8aa5b906	87d9d6f4-4268-40ab-ba19-4bc930db4950_gdc_realn_rehead.bam	Sequencing Reads	Aligned Reads	TCGA-KIRP	TCGA-F9-A4JJ	TCGA-F9-A4JJ-01A	Primary Tumor	Primary Tumor	0	0	0	0	0	0	0	0	0	0	0	0	0	0	0	0	0	0	0	0
6d81772e-2ac3-4104-b880-51c92882f611	ff72c9d7-f9fc-47d8-8502-8a5c61847d35	6d81772e-2ac3-4104-b880-51c92882f611_gdc_realn_rehead.bam	Sequencing Reads	Aligned Reads	TCGA-KIRP	TCGA-F9-A97G	TCGA-F9-A97G-01A	Primary Tumor	Primary Tumor	0	0	0	0	0	0	0	0	0	0	0	0	0	0	0	0	0	0	0	0
94ecf6e9-8215-4fcf-81f4-e1311fe0ab5a	e84cea02-27f4-47f1-a95e-5df6408ccfbe	94ecf6e9-8215-4fcf-81f4-e1311fe0ab5a_gdc_realn_rehead.bam	Sequencing Reads	Aligned Reads	TCGA-KIRP	TCGA-B9-4617	TCGA-B9-4617-01A	Primary Tumor	Primary Tumor	0	0	0	0	0	0	0	0	0	0	0	0	0	0	0	0	0	0	0	0
2b4a36c6-6c12-4725-86cb-a4ab3168303d	40fed816-9219-4a92-8c48-d0f8a5145ca3	2b4a36c6-6c12-4725-86cb-a4ab3168303d_gdc_realn_rehead.bam	Sequencing Reads	Aligned Reads	TCGA-KIRP	TCGA-UZ-A9Q0	TCGA-UZ-A9Q0-01A	Primary Tumor	Primary Tumor	0	0	0	0	0	0	0	0	0	0	0	0	0	0	0	0	0	0	0	0
e7dcaf3d-24c1-4bb9-b8de-7069135fbbea	9b98e2ed-821d-4a61-b34b-112443d7f563	e7dcaf3d-24c1-4bb9-b8de-7069135fbbea_gdc_realn_rehead.bam	Sequencing Reads	Aligned Reads	TCGA-KIRP	TCGA-BQ-5890	TCGA-BQ-5890-11A	Solid Tissue Normal	Solid Tissue Normal	0	0	0	0	0	0	0	0	0	0	0	0	0	0	0	0	0	0	0	0
6a160562-32c8-41d7-b339-b1d2af7cd89c	d7578b54-9745-4594-8235-4add66fe05bf	6a160562-32c8-41d7-b339-b1d2af7cd89c_gdc_realn_rehead.bam	Sequencing Reads	Aligned Reads	TCGA-KIRP	TCGA-2Z-A9JK	TCGA-2Z-A9JK-01A	Primary Tumor	Primary Tumor	0	0	0	0	0	0	0	0	0	0	0	0	0	0	0	0	0	0	0	0
c2ee68d0-8f95-4e41-bb27-5d9f93942113	60c8c183-2042-4843-822a-ea2be4360062	c2ee68d0-8f95-4e41-bb27-5d9f93942113_gdc_realn_rehead.bam	Sequencing Reads	Aligned Reads	TCGA-KIRP	TCGA-HE-A5NJ	TCGA-HE-A5NJ-01A	Primary Tumor	Primary Tumor	0	0	0	0	0	0	0	0	0	0	0	0	0	0	0	0	0	0	0	0
10cbb09e-dc89-4afd-bcb7-6d0409dd0567	3316d3d7-02a2-450f-89e4-6b309d2d6eed	10cbb09e-dc89-4afd-bcb7-6d0409dd0567_gdc_realn_rehead.bam	Sequencing Reads	Aligned Reads	TCGA-KIRP	TCGA-IA-A83T	TCGA-IA-A83T-01A	Primary Tumor	Primary Tumor	0	0	0	0	0	0	0	0	0	0	0	0	0	0	0	0	0	0	0	0
1e532ef5-1b0f-494b-8f0f-455a077cbc16	103b8c6f-91a3-4104-8184-52c2044edda1	1e532ef5-1b0f-494b-8f0f-455a077cbc16_gdc_realn_rehead.bam	Sequencing Reads	Aligned Reads	TCGA-KIRP	TCGA-BQ-7044	TCGA-BQ-7044-01A	Primary Tumor	Primary Tumor	0	0	0	0	0	0	0	0	0	0	0	0	0	0	0	0	0	0	0	0
18ca9705-1a7c-4a3b-b22d-050b71a936ba	c57f3c01-f79a-4027-a401-ad8e1f43c3a4	18ca9705-1a7c-4a3b-b22d-050b71a936ba_gdc_realn_rehead.bam	Sequencing Reads	Aligned Reads	TCGA-KIRP	TCGA-P4-A5ED	TCGA-P4-A5ED-01A	Primary Tumor	Primary Tumor	0	0	0	0	0	0	0	0	0	0	0	0	0	0	0	0	0	0	0	0
6789650a-d287-406a-a0b2-1c7c103bc4ad	ae4b4d51-c1c3-430c-88b0-70347cfa1c71	6789650a-d287-406a-a0b2-1c7c103bc4ad_gdc_realn_rehead.bam	Sequencing Reads	Aligned Reads	TCGA-KIRP	TCGA-DZ-6131	TCGA-DZ-6131-11A	Solid Tissue Normal	Solid Tissue Normal	0	0	0	0	0	0	0	0	0	0	0	0	0	0	0	0	0	0	0	0
be9e7705-1503-41e6-826d-33a2f684f931	4aa9a38c-17c8-4d9a-9331-55c51a6a4018	be9e7705-1503-41e6-826d-33a2f684f931_gdc_realn_rehead.bam	Sequencing Reads	Aligned Reads	TCGA-KIRP	TCGA-DW-7840	TCGA-DW-7840-01A	Primary Tumor	Primary Tumor	0	0	0	0	0	0	0	0	0	0	0	0	0	0	0	0	0	0	0	0
2ffe18a3-e0c7-4046-8d41-134f30400738	c8a6dddd-50d9-40e6-936f-5e3fe552de96	2ffe18a3-e0c7-4046-8d41-134f30400738_gdc_realn_rehead.bam	Sequencing Reads	Aligned Reads	TCGA-KIRP	TCGA-5P-A9KC	TCGA-5P-A9KC-01A	Primary Tumor	Primary Tumor	0	0	0	0	0	0	0	0	0	0	0	0	0	0	0	0	0	0	0	0
4d0ec333-ea3d-40f8-a4ee-6cec8bc8093c	7586b590-c6cf-4fcf-8547-922088d1c236	4d0ec333-ea3d-40f8-a4ee-6cec8bc8093c_gdc_realn_rehead.bam	Sequencing Reads	Aligned Reads	TCGA-KIRP	TCGA-KV-A74V	TCGA-KV-A74V-01A	Primary Tumor	Primary Tumor	0	0	0	0	0	0	0	0	0	0	0	0	0	0	0	0	0	0	0	0
8ce983e0-4c57-4e9f-8a13-657f9326e4cb	7e6a3747-7d49-4c89-b709-ba2fafad908e	8ce983e0-4c57-4e9f-8a13-657f9326e4cb_gdc_realn_rehead.bam	Sequencing Reads	Aligned Reads	TCGA-KIRP	TCGA-A4-7288	TCGA-A4-7288-01A	Primary Tumor	Primary Tumor	0	0	0	0	0	0	0	0	0	0	0	0	0	0	0	0	0	0	0	0
ebf8c642-00ec-46b2-ad2e-3c7e098f4b23	4fded001-22b0-4528-81db-dba2249ad065	ebf8c642-00ec-46b2-ad2e-3c7e098f4b23_gdc_realn_rehead.bam	Sequencing Reads	Aligned Reads	TCGA-KIRP	TCGA-DW-7842	TCGA-DW-7842-01A	Primary Tumor	Primary Tumor	0	0	0	0	0	0	0	0	0	0	0	0	0	0	0	0	0	0	0	0
79d8dbbe-42b0-48a2-821a-9629fde87d67	dac65355-4e1a-43b8-9f5c-2e002234b159	79d8dbbe-42b0-48a2-821a-9629fde87d67_gdc_realn_rehead.bam	Sequencing Reads	Aligned Reads	TCGA-KIRP	TCGA-DZ-6134	TCGA-DZ-6134-01A	Primary Tumor	Primary Tumor	0	0	0	0	0	0	0	0	0	0	0	0	0	0	0	0	0	0	0	0
0522e2dd-2c18-477b-97c8-37d95a53c9c5	1fbbec2a-fa7a-450f-8fc7-2e626a579f26	0522e2dd-2c18-477b-97c8-37d95a53c9c5_gdc_realn_rehead.bam	Sequencing Reads	Aligned Reads	TCGA-KIRP	TCGA-5P-A9K0	TCGA-5P-A9K0-01A	Primary Tumor	Primary Tumor	0	0	0	0	0	0	0	0	0	0	0	0	0	0	0	0	0	0	0	0
3e1ed874-0a3a-4904-8627-0b3c6c8c5e97	091b9af1-ea47-4cdc-9212-b5d75f47a549	3e1ed874-0a3a-4904-8627-0b3c6c8c5e97_gdc_realn_rehead.bam	Sequencing Reads	Aligned Reads	TCGA-COAD	TCGA-CM-6168	TCGA-CM-6168-01A	Primary Tumor	Primary Tumor	0	0	0	0	0	0	0	0	0	0	0	0	0	0	0	0	0	0	0	0
bbbc6be9-0d92-47fb-b1fa-946915b6e533	1ba88783-3486-4ecc-98a5-1a99eaccd77c	bbbc6be9-0d92-47fb-b1fa-946915b6e533_gdc_realn_rehead.bam	Sequencing Reads	Aligned Reads	TCGA-COAD	TCGA-A6-A5ZU	TCGA-A6-A5ZU-01A	Primary Tumor	Primary Tumor	0	0	0	0	0	0	0	0	0	0	0	0	0	0	0	0	0	0	0	0
4fd94c9f-9821-430c-8ffe-956863b32894	d6d4ea90-7a3b-4e33-803c-ea67f9b70d39	4fd94c9f-9821-430c-8ffe-956863b32894_gdc_realn_rehead.bam	Sequencing Reads	Aligned Reads	TCGA-COAD	TCGA-F4-6806	TCGA-F4-6806-01A	Primary Tumor	Primary Tumor	0	0	0	0	0	0	0	0	0	0	0	0	0	0	0	0	0	0	0	0
97212bb8-7a9d-47bb-abc7-e465df276363	4e73fb48-52dd-4be1-acc2-e42ed80a6a7a	97212bb8-7a9d-47bb-abc7-e465df276363_gdc_realn_rehead.bam	Sequencing Reads	Aligned Reads	TCGA-COAD	TCGA-AZ-6606	TCGA-AZ-6606-01A	Primary Tumor	Primary Tumor	0	0	0	0	0	0	0	0	0	0	0	0	0	0	0	0	0	0	0	0
8601a663-8bae-4542-be7c-d84b20374594	06921a3a-5c30-4fb0-8ed0-347f51af459d	8601a663-8bae-4542-be7c-d84b20374594_gdc_realn_rehead.bam	Sequencing Reads	Aligned Reads	TCGA-COAD	TCGA-4T-AA8H	TCGA-4T-AA8H-01A	Primary Tumor	Primary Tumor	0	0	0	0	0	0	0	0	0	0	0	0	0	0	0	0	0	0	0	0
3d78361e-8916-4880-8211-05d2e357e296	fef3e110-f837-4d6d-9937-17db17417017	3d78361e-8916-4880-8211-05d2e357e296_gdc_realn_rehead.bam	Sequencing Reads	Aligned Reads	TCGA-COAD	TCGA-AA-3979	TCGA-AA-3979-01A	Primary Tumor	Primary Tumor	0	0	0	0	0	0	0	0	0	0	0	0	0	0	0	0	0	0	0	0
64c59a63-7ca2-4a65-8fe2-097df99ff161	1a94f63b-3832-4150-8951-e907d36a1d19	64c59a63-7ca2-4a65-8fe2-097df99ff161_gdc_realn_rehead.bam	Sequencing Reads	Aligned Reads	TCGA-COAD	TCGA-NH-A8F8	TCGA-NH-A8F8-01A	Primary Tumor	Primary Tumor	0	0	0	0	0	0	0	0	0	0	0	0	0	0	0	0	0	0	0	0
4b6b7ab3-46e9-488b-b487-25925eb69927	4b440453-3a8d-4c8a-a83c-e44cbd6db6f4	4b6b7ab3-46e9-488b-b487-25925eb69927_gdc_realn_rehead.bam	Sequencing Reads	Aligned Reads	TCGA-COAD	TCGA-CA-6716	TCGA-CA-6716-01A	Primary Tumor	Primary Tumor	0	0	0	0	0	0	0	0	0	0	0	0	0	0	0	0	0	0	0	0
de611a6f-e548-4c94-b3bc-ada70bf453d9	5db91964-ded0-4fa0-abf6-815d8d18d1a6	de611a6f-e548-4c94-b3bc-ada70bf453d9_gdc_realn_rehead.bam	Sequencing Reads	Aligned Reads	TCGA-COAD	TCGA-A6-6141	TCGA-A6-6141-01A	Primary Tumor	Primary Tumor	0	0	0	0	0	0	0	0	0	0	0	0	0	0	0	0	0	0	0	0
554d14cb-6d27-4a77-9ecf-3986ac0c3386	32f245e6-08bf-4133-97aa-a2a38fb3f0f9	554d14cb-6d27-4a77-9ecf-3986ac0c3386_gdc_realn_rehead.bam	Sequencing Reads	Aligned Reads	TCGA-COAD	TCGA-SS-A7HO	TCGA-SS-A7HO-01A	Primary Tumor	Primary Tumor	0	0	0	0	0	0	0	0	0	0	0	0	0	0	0	0	0	0	0	0
41767d00-92d0-4170-9a44-5269f52da24d	32306d12-f10b-4558-9c7f-043c3ae1e3aa	41767d00-92d0-4170-9a44-5269f52da24d_gdc_realn_rehead.bam	Sequencing Reads	Aligned Reads	TCGA-COAD	TCGA-CM-4744	TCGA-CM-4744-01A	Primary Tumor	Primary Tumor	0	0	0	0	0	0	0	0	0	0	0	0	0	0	0	1	0	0	0	0
e703baa5-7a27-40a5-a212-316217a372b0	b80f2f67-842c-4b6d-9b8c-936c6f03ac96	e703baa5-7a27-40a5-a212-316217a372b0_gdc_realn_rehead.bam	Sequencing Reads	Aligned Reads	TCGA-COAD	TCGA-5M-AAT6	TCGA-5M-AAT6-01A	Primary Tumor	Primary Tumor	0	0	0	0	0	0	0	0	0	0	0	0	0	0	0	0	0	0	0	0
803b820c-e7b7-46d7-9667-394b5e31176a	619f0e76-92e5-4a03-a4c9-a12abee4bbdc	803b820c-e7b7-46d7-9667-394b5e31176a_gdc_realn_rehead.bam	Sequencing Reads	Aligned Reads	TCGA-COAD	TCGA-NH-A50U	TCGA-NH-A50U-01A	Primary Tumor	Primary Tumor	0	0	0	0	0	0	0	0	0	0	0	0	0	0	0	0	0	0	0	0
ce8ecc27-c380-4a2e-b6dc-6b263763a88a	06ed2ad9-5fbb-4401-8d1e-ed2d3814d7eb	ce8ecc27-c380-4a2e-b6dc-6b263763a88a_gdc_realn_rehead.bam	Sequencing Reads	Aligned Reads	TCGA-COAD	TCGA-AA-A024	TCGA-AA-A024-01A	Primary Tumor	Primary Tumor	0	0	0	0	0	0	0	0	0	0	0	0	0	0	0	0	0	0	0	0
1731196b-c2cc-48c7-b935-bcd984a9dfa1	acca3d70-03ef-40da-84dc-07fccb019e7e	1731196b-c2cc-48c7-b935-bcd984a9dfa1_gdc_realn_rehead.bam	Sequencing Reads	Aligned Reads	TCGA-COAD	TCGA-AA-3530	TCGA-AA-3530-01A	Primary Tumor	Primary Tumor	0	0	0	0	0	0	0	0	0	0	0	0	0	0	0	1	0	0	0	0
7632cc5b-45d4-4b71-b653-e2780b3fca81	90832632-cf57-463b-9d08-c76975066f56	7632cc5b-45d4-4b71-b653-e2780b3fca81_gdc_realn_rehead.bam	Sequencing Reads	Aligned Reads	TCGA-COAD	TCGA-A6-2677	TCGA-A6-2677-01A	Primary Tumor	Primary Tumor	0	0	0	0	0	0	0	0	0	0	0	0	0	0	0	0	0	0	0	0
e40f02ef-3de7-405d-892a-56a5eb0f845b	f224fdff-35a7-414e-a75c-b0024c328742	e40f02ef-3de7-405d-892a-56a5eb0f845b_gdc_realn_rehead.bam	Sequencing Reads	Aligned Reads	TCGA-COAD	TCGA-AA-A01F	TCGA-AA-A01F-01A	Primary Tumor	Primary Tumor	0	0	0	0	0	0	0	0	0	0	0	0	0	0	0	0	0	0	0	0
c8d9fd10-226a-42e8-83fc-e0121899685d	b4b665cc-4090-4116-972b-49815987923f	c8d9fd10-226a-42e8-83fc-e0121899685d_gdc_realn_rehead.bam	Sequencing Reads	Aligned Reads	TCGA-COAD	TCGA-D5-6898	TCGA-D5-6898-01A	Primary Tumor	Primary Tumor	0	0	0	0	0	0	0	0	0	0	0	0	0	0	0	0	0	0	0	0
e5520c53-1e44-4374-9ff5-68c93c9ed7b4	babb54ab-021f-4265-bb2b-2b81b3db4421	e5520c53-1e44-4374-9ff5-68c93c9ed7b4_gdc_realn_rehead.bam	Sequencing Reads	Aligned Reads	TCGA-COAD	TCGA-DM-A0X9	TCGA-DM-A0X9-01A	Primary Tumor	Primary Tumor	0	0	0	0	0	0	0	0	0	0	0	0	0	0	0	0	0	0	0	0
235f640a-f07d-4856-b3fd-02fc98b9fc35	1bd24aac-6813-42d2-9f98-232f18e39a75	235f640a-f07d-4856-b3fd-02fc98b9fc35_gdc_realn_rehead.bam	Sequencing Reads	Aligned Reads	TCGA-COAD	TCGA-AA-3697	TCGA-AA-3697-11A	Solid Tissue Normal	Solid Tissue Normal	0	0	0	0	0	0	0	0	0	0	0	0	0	0	0	0	0	0	0	0
5cfd418f-86fc-4c9a-a4cd-86c288fff30a	85ab069a-51ec-42ed-8e01-3f41791dc3b1	5cfd418f-86fc-4c9a-a4cd-86c288fff30a_gdc_realn_rehead.bam	Sequencing Reads	Aligned Reads	TCGA-COAD	TCGA-A6-5665	TCGA-A6-5665-01B	Primary Tumor	Primary Tumor	0	0	0	0	0	0	0	0	0	0	0	0	0	0	0	0	0	0	0	0
b0f130c5-37ba-4ee0-8ddc-3992f593f1d9	0bb6ebea-c350-481b-8001-e1205479f3c0	b0f130c5-37ba-4ee0-8ddc-3992f593f1d9_gdc_realn_rehead.bam	Sequencing Reads	Aligned Reads	TCGA-COAD	TCGA-AD-6901	TCGA-AD-6901-01A	Primary Tumor	Primary Tumor	0	0	0	0	0	0	0	0	0	0	0	0	0	0	0	0	0	0	0	0
9c14c924-9f40-4996-a8ef-b32a343c48d5	c77b629b-ae40-450e-8154-f4fc0b6bb6e3	9c14c924-9f40-4996-a8ef-b32a343c48d5_gdc_realn_rehead.bam	Sequencing Reads	Aligned Reads	TCGA-COAD	TCGA-AA-3511	TCGA-AA-3511-11A	Solid Tissue Normal	Solid Tissue Normal	0	0	0	0	0	0	0	0	0	0	0	0	0	0	0	0	0	0	0	0
476be423-178a-47f6-bf36-1afadc005037	662a73d1-ef4d-482d-b427-7dfbca525571	476be423-178a-47f6-bf36-1afadc005037_gdc_realn_rehead.bam	Sequencing Reads	Aligned Reads	TCGA-COAD	TCGA-A6-2679	TCGA-A6-2679-11A	Solid Tissue Normal	Solid Tissue Normal	0	0	0	0	0	0	0	0	0	0	0	0	0	0	0	0	0	0	0	0
4540e858-8651-47e1-a4df-b8f6ac03ae4e	7b0908c3-8bca-49ff-b157-5de397f8b0bd	4540e858-8651-47e1-a4df-b8f6ac03ae4e_gdc_realn_rehead.bam	Sequencing Reads	Aligned Reads	TCGA-COAD	TCGA-AA-A00O	TCGA-AA-A00O-01A	Primary Tumor	Primary Tumor	0	0	0	0	0	0	0	0	0	0	0	0	0	0	0	0	0	0	0	0
b32db811-46f0-46da-9c33-2de2839d4179	32ba9767-5581-4bfb-a504-07b2df818e10	b32db811-46f0-46da-9c33-2de2839d4179_gdc_realn_rehead.bam	Sequencing Reads	Aligned Reads	TCGA-COAD	TCGA-A6-6649	TCGA-A6-6649-01A	Primary Tumor	Primary Tumor	0	0	0	0	0	0	0	0	0	0	0	0	0	0	0	0	0	0	0	0
eee7be29-975a-44ed-b10b-2e8e9e49f370	95c3c16e-9110-441a-b2dd-186e2fb5fb04	eee7be29-975a-44ed-b10b-2e8e9e49f370_gdc_realn_rehead.bam	Sequencing Reads	Aligned Reads	TCGA-COAD	TCGA-A6-4107	TCGA-A6-4107-01A	Primary Tumor	Primary Tumor	0	0	0	1	0	0	0	0	0	0	0	0	0	0	0	0	0	0	0	0
7c71c062-49f9-4613-9253-dbfe9353502d	6491c24d-93a1-42e4-8317-4999aaa264b8	7c71c062-49f9-4613-9253-dbfe9353502d_gdc_realn_rehead.bam	Sequencing Reads	Aligned Reads	TCGA-COAD	TCGA-A6-2682	TCGA-A6-2682-01A	Primary Tumor	Primary Tumor	0	0	0	0	0	0	0	0	0	0	0	0	0	0	0	0	0	0	0	0
f36523d9-4c81-41ad-8e57-1be8f26c2845	9d537202-d436-48de-8ee8-2d417576705f	f36523d9-4c81-41ad-8e57-1be8f26c2845_gdc_realn_rehead.bam	Sequencing Reads	Aligned Reads	TCGA-COAD	TCGA-A6-2674	TCGA-A6-2674-01A	Primary Tumor	Primary Tumor	0	0	0	0	0	0	0	0	0	0	0	0	0	0	0	0	0	0	0	0
b12e6a01-20a9-418e-94e5-c9ff15c24bbe	4c02520f-4d63-4903-9606-2537019dc1d7	b12e6a01-20a9-418e-94e5-c9ff15c24bbe_gdc_realn_rehead.bam	Sequencing Reads	Aligned Reads	TCGA-COAD	TCGA-AZ-4615	TCGA-AZ-4615-01A	Primary Tumor	Primary Tumor	0	0	0	0	0	0	0	0	0	0	0	0	0	0	0	0	0	0	0	0
e1c69f79-6cd2-4a7a-a71a-cf1815e4d036	b06ba18a-887c-4e44-bb1f-3e7e33ec0e3a	e1c69f79-6cd2-4a7a-a71a-cf1815e4d036_gdc_realn_rehead.bam	Sequencing Reads	Aligned Reads	TCGA-COAD	TCGA-G4-6310	TCGA-G4-6310-01A	Primary Tumor	Primary Tumor	0	0	0	0	0	0	0	0	0	0	0	0	0	0	0	0	0	0	0	0
678b82f0-66bc-44b0-8cec-de47cd747df8	4de88051-0d80-419d-ae7d-89dcce5f6baa	678b82f0-66bc-44b0-8cec-de47cd747df8_gdc_realn_rehead.bam	Sequencing Reads	Aligned Reads	TCGA-COAD	TCGA-D5-6931	TCGA-D5-6931-01A	Primary Tumor	Primary Tumor	0	0	0	0	0	0	0	0	0	0	0	0	0	0	0	0	0	0	0	0
2cf8e25a-a1be-47e3-8b6e-ee877b7452ca	51932ec0-8c19-4c51-89ee-445e9a84c913	2cf8e25a-a1be-47e3-8b6e-ee877b7452ca_gdc_realn_rehead.bam	Sequencing Reads	Aligned Reads	TCGA-COAD	TCGA-A6-2679	TCGA-A6-2679-01A	Primary Tumor	Primary Tumor	0	0	0	0	0	0	0	0	0	0	0	0	0	0	0	0	0	0	0	0
4d4da0e4-c3cf-4fc8-9399-f40e4591eeca	73715275-7798-4bfa-b916-d52642b8d83d	4d4da0e4-c3cf-4fc8-9399-f40e4591eeca_gdc_realn_rehead.bam	Sequencing Reads	Aligned Reads	TCGA-COAD	TCGA-CM-6171	TCGA-CM-6171-01A	Primary Tumor	Primary Tumor	0	0	0	0	0	0	0	0	0	0	0	0	0	0	0	0	0	0	0	0
17525a8e-224d-46cf-8e3d-7daa21d56816	3c6c8465-a13d-4dbe-bf55-92dd423f9f8f	17525a8e-224d-46cf-8e3d-7daa21d56816_gdc_realn_rehead.bam	Sequencing Reads	Aligned Reads	TCGA-COAD	TCGA-D5-5539	TCGA-D5-5539-01A	Primary Tumor	Primary Tumor	0	0	0	0	0	0	0	0	0	0	0	0	0	0	0	0	0	0	0	0
d3c67dd1-e47d-4990-a903-e9be05fda924	060ece5e-6a9f-4146-869f-153e5ef7dbcd	d3c67dd1-e47d-4990-a903-e9be05fda924_gdc_realn_rehead.bam	Sequencing Reads	Aligned Reads	TCGA-COAD	TCGA-AZ-4315	TCGA-AZ-4315-01A	Primary Tumor	Primary Tumor	0	0	0	0	0	0	0	0	0	0	0	0	0	0	0	0	0	0	0	0
3e9874db-c4be-4d31-81aa-c05e82d891bd	69fffc3d-f1af-450f-a1a9-979111aee040	3e9874db-c4be-4d31-81aa-c05e82d891bd_gdc_realn_rehead.bam	Sequencing Reads	Aligned Reads	TCGA-COAD	TCGA-A6-2685	TCGA-A6-2685-01A	Primary Tumor	Primary Tumor	0	0	0	0	0	0	0	0	0	0	0	0	0	0	0	0	0	0	0	0
fea116e8-9bd5-42bd-8bc6-cc1cc1a4fc21	397f6726-1b1a-43c8-a021-6764588728f9	fea116e8-9bd5-42bd-8bc6-cc1cc1a4fc21_gdc_realn_rehead.bam	Sequencing Reads	Aligned Reads	TCGA-COAD	TCGA-AA-3692	TCGA-AA-3692-01A	Primary Tumor	Primary Tumor	0	0	0	0	0	0	0	0	0	0	0	0	0	0	0	0	0	0	0	0
7f5863d1-95ef-43a9-8b76-dd6928a02765	5fb32663-921c-4e35-a3d2-a7f7ae7c0d9f	7f5863d1-95ef-43a9-8b76-dd6928a02765_gdc_realn_rehead.bam	Sequencing Reads	Aligned Reads	TCGA-COAD	TCGA-AD-5900	TCGA-AD-5900-01A	Primary Tumor	Primary Tumor	0	0	0	0	0	0	0	0	0	0	0	0	0	0	0	0	0	0	0	0
8b70a023-e72c-49ea-bbd0-1d1eef6fd632	2973bfcb-7c87-431d-adb0-4990436cb3ca	8b70a023-e72c-49ea-bbd0-1d1eef6fd632_gdc_realn_rehead.bam	Sequencing Reads	Aligned Reads	TCGA-COAD	TCGA-CK-4951	TCGA-CK-4951-01A	Primary Tumor	Primary Tumor	0	0	0	0	0	0	0	0	0	0	0	0	0	0	0	1	0	0	0	0
f855087f-3205-4317-810e-3c600f1c1c6d	3c0e5d60-4dd9-437b-834f-536208a0fb1d	f855087f-3205-4317-810e-3c600f1c1c6d_gdc_realn_rehead.bam	Sequencing Reads	Aligned Reads	TCGA-COAD	TCGA-AA-3984	TCGA-AA-3984-01A	Primary Tumor	Primary Tumor	0	0	0	0	0	0	0	0	0	0	0	0	0	0	0	0	0	0	0	0
58f9d0db-07ba-4b16-8cef-6ac4c452a6d5	25b9e5c8-514c-48d9-be40-a5644b7b99f9	58f9d0db-07ba-4b16-8cef-6ac4c452a6d5_gdc_realn_rehead.bam	Sequencing Reads	Aligned Reads	TCGA-COAD	TCGA-AA-3952	TCGA-AA-3952-01A	Primary Tumor	Primary Tumor	0	0	0	0	0	0	0	0	0	0	0	0	0	0	0	0	0	0	0	0
ea7672df-461e-41e3-b7f9-d0f49589e0ad	7118e5f9-0eac-4a54-be8d-982e4d405164	ea7672df-461e-41e3-b7f9-d0f49589e0ad_gdc_realn_rehead.bam	Sequencing Reads	Aligned Reads	TCGA-COAD	TCGA-A6-3810	TCGA-A6-3810-01B	Primary Tumor	Primary Tumor	0	0	0	0	0	0	0	0	0	0	0	0	0	0	0	0	0	0	0	0
a440ef09-474c-41eb-934e-0ee06efd826c	a6a8865c-75c3-4107-8391-41ac287fd126	a440ef09-474c-41eb-934e-0ee06efd826c_gdc_realn_rehead.bam	Sequencing Reads	Aligned Reads	TCGA-COAD	TCGA-A6-6653	TCGA-A6-6653-01A	Primary Tumor	Primary Tumor	0	0	0	0	0	0	0	0	0	0	0	0	0	0	0	0	0	0	0	0
529b637a-3e33-480a-aa0c-c02588870158	e4702c44-6404-47e4-8681-9c4fdb578cf7	529b637a-3e33-480a-aa0c-c02588870158_gdc_realn_rehead.bam	Sequencing Reads	Aligned Reads	TCGA-COAD	TCGA-CM-5863	TCGA-CM-5863-01A	Primary Tumor	Primary Tumor	0	0	0	0	0	0	0	0	0	0	0	0	0	0	0	0	0	0	0	0
0f42b443-7b26-4577-98fc-cb0c18a67a66	b509051b-8742-434c-83e0-96f4d67ca801	0f42b443-7b26-4577-98fc-cb0c18a67a66_gdc_realn_rehead.bam	Sequencing Reads	Aligned Reads	TCGA-COAD	TCGA-AA-3869	TCGA-AA-3869-01A	Primary Tumor	Primary Tumor	0	0	0	0	0	0	0	0	0	0	0	0	0	0	0	0	0	0	0	0
c2821ba4-820f-4492-9604-e5099074cdd8	ab18806e-9ac9-4b39-a5a8-7137dd7042b7	c2821ba4-820f-4492-9604-e5099074cdd8_gdc_realn_rehead.bam	Sequencing Reads	Aligned Reads	TCGA-COAD	TCGA-G4-6317	TCGA-G4-6317-02A	Recurrent Tumor	Recurrent Tumor	0	0	0	0	0	0	0	0	0	0	0	0	0	0	0	0	0	0	0	0
7548c444-00a4-43ee-a18b-bddaf6e46b53	86b72e80-9135-4951-b5b3-1e10bccc7412	7548c444-00a4-43ee-a18b-bddaf6e46b53_gdc_realn_rehead.bam	Sequencing Reads	Aligned Reads	TCGA-COAD	TCGA-D5-7000	TCGA-D5-7000-01A	Primary Tumor	Primary Tumor	0	0	0	0	0	0	0	0	0	0	0	0	0	0	0	0	0	0	0	0
a9355c06-b964-4edb-a555-610c7e20ed92	75cf302b-e2eb-4334-a78e-806f6a889bfa	a9355c06-b964-4edb-a555-610c7e20ed92_gdc_realn_rehead.bam	Sequencing Reads	Aligned Reads	TCGA-COAD	TCGA-A6-5657	TCGA-A6-5657-01A	Primary Tumor	Primary Tumor	0	0	0	0	0	0	0	0	0	0	0	0	0	0	0	0	0	0	0	0
ded06a68-f015-441b-b8f8-f05dad0e16ab	45a06d41-9be1-486f-a2a4-c33ce4a6328a	ded06a68-f015-441b-b8f8-f05dad0e16ab_gdc_realn_rehead.bam	Sequencing Reads	Aligned Reads	TCGA-COAD	TCGA-CM-5864	TCGA-CM-5864-01A	Primary Tumor	Primary Tumor	0	0	0	0	0	0	0	0	0	0	0	0	0	0	0	0	0	0	0	0
b8fad70a-f968-424e-a211-56185a20ad3c	90abad6a-d6cd-47eb-bc0f-c5fb83d9b768	b8fad70a-f968-424e-a211-56185a20ad3c_gdc_realn_rehead.bam	Sequencing Reads	Aligned Reads	TCGA-COAD	TCGA-F4-6459	TCGA-F4-6459-01A	Primary Tumor	Primary Tumor	0	0	0	0	0	0	0	0	0	0	0	0	0	0	0	0	0	0	0	0
c86ce289-ae34-496a-8857-24daad38dcd9	da61c732-293d-41aa-821c-caba4b248276	c86ce289-ae34-496a-8857-24daad38dcd9_gdc_realn_rehead.bam	Sequencing Reads	Aligned Reads	TCGA-COAD	TCGA-A6-5662	TCGA-A6-5662-01A	Primary Tumor	Primary Tumor	0	0	0	0	0	0	0	0	0	0	0	0	0	0	0	0	0	0	0	0
c42d2224-bc6c-4649-a6a9-4b76ba1bfb8d	3172233b-064c-49e7-81e4-e1fa38556c59	c42d2224-bc6c-4649-a6a9-4b76ba1bfb8d_gdc_realn_rehead.bam	Sequencing Reads	Aligned Reads	TCGA-COAD	TCGA-AA-3986	TCGA-AA-3986-01A	Primary Tumor	Primary Tumor	0	0	0	0	0	0	0	0	0	0	0	0	0	0	0	0	0	0	0	0
b13aec04-b858-4ba1-94d4-f4ba597d2d9f	deefeb05-9e7d-4373-94cc-ddd06dab12fc	b13aec04-b858-4ba1-94d4-f4ba597d2d9f_gdc_realn_rehead.bam	Sequencing Reads	Aligned Reads	TCGA-COAD	TCGA-F4-6463	TCGA-F4-6463-01A	Primary Tumor	Primary Tumor	0	0	0	0	0	0	0	0	0	0	0	0	0	0	0	0	0	0	0	0
fa7042a5-2c3c-4311-abe1-8275f5ee4e6f	8e3f0481-0e27-48aa-a178-9c17c78c05d1	fa7042a5-2c3c-4311-abe1-8275f5ee4e6f_gdc_realn_rehead.bam	Sequencing Reads	Aligned Reads	TCGA-COAD	TCGA-AA-3518	TCGA-AA-3518-11A	Solid Tissue Normal	Solid Tissue Normal	0	0	0	0	0	0	0	0	0	0	0	0	0	0	0	0	0	0	0	0
74e2063f-55d3-4131-9d75-a7e5bb5de6b1	1ec4cf4e-ef14-4554-b3a7-a28ab51a9610	74e2063f-55d3-4131-9d75-a7e5bb5de6b1_gdc_realn_rehead.bam	Sequencing Reads	Aligned Reads	TCGA-COAD	TCGA-CM-4747	TCGA-CM-4747-01A	Primary Tumor	Primary Tumor	0	0	0	0	0	0	0	0	0	0	0	0	0	0	0	0	0	0	0	0
823bd826-336b-455b-beaa-cb5f6b0ede65	1322abdc-d1c1-456e-8715-b3050f4615a8	823bd826-336b-455b-beaa-cb5f6b0ede65_gdc_realn_rehead.bam	Sequencing Reads	Aligned Reads	TCGA-COAD	TCGA-CM-6161	TCGA-CM-6161-01A	Primary Tumor	Primary Tumor	0	0	0	0	0	0	0	0	0	0	0	0	0	0	0	0	0	0	0	0
6e9445e0-abda-4c08-8d2c-004338ce2317	1bedf783-74c2-40f6-9ea4-7911899fcb9e	6e9445e0-abda-4c08-8d2c-004338ce2317_gdc_realn_rehead.bam	Sequencing Reads	Aligned Reads	TCGA-COAD	TCGA-G4-6311	TCGA-G4-6311-01A	Primary Tumor	Primary Tumor	0	0	0	0	0	0	0	0	0	0	0	0	0	0	0	0	0	0	0	0
9e194ea8-2642-4ee2-9e24-8fb56d611e0a	7adde6fc-7b62-4f26-b327-d225b429823a	9e194ea8-2642-4ee2-9e24-8fb56d611e0a_gdc_realn_rehead.bam	Sequencing Reads	Aligned Reads	TCGA-COAD	TCGA-AA-3514	TCGA-AA-3514-11A	Solid Tissue Normal	Solid Tissue Normal	0	0	0	0	0	0	0	0	0	0	0	0	0	0	0	0	0	0	0	0
02c2adb6-93a2-44c3-a2c3-cbbc80fc2668	f6e347c7-3d92-4ec3-be7d-806509944b68	02c2adb6-93a2-44c3-a2c3-cbbc80fc2668_gdc_realn_rehead.bam	Sequencing Reads	Aligned Reads	TCGA-COAD	TCGA-F4-6856	TCGA-F4-6856-01A	Primary Tumor	Primary Tumor	0	0	0	0	0	0	0	0	0	0	0	0	0	0	0	0	0	0	0	0
5b04672f-a7cd-4aa8-8695-764b4de01195	141298b3-1533-4e08-8e2c-2bd583ab630e	5b04672f-a7cd-4aa8-8695-764b4de01195_gdc_realn_rehead.bam	Sequencing Reads	Aligned Reads	TCGA-COAD	TCGA-AA-3522	TCGA-AA-3522-11A	Solid Tissue Normal	Solid Tissue Normal	0	0	0	0	0	0	0	0	0	0	0	0	0	0	0	0	0	0	0	0
3bcc9178-5387-4aaa-94f5-79d559f4feb6	94a4faf1-30d0-41f0-a9c3-40932c0d157d	3bcc9178-5387-4aaa-94f5-79d559f4feb6_gdc_realn_rehead.bam	Sequencing Reads	Aligned Reads	TCGA-COAD	TCGA-CM-5344	TCGA-CM-5344-01A	Primary Tumor	Primary Tumor	0	0	0	0	0	0	0	0	0	0	0	0	0	0	0	0	0	0	0	0
246e92b0-4fad-4b67-bbd1-22a6cec0ccde	950770cf-887a-48d3-836a-93aa74fda7db	246e92b0-4fad-4b67-bbd1-22a6cec0ccde_gdc_realn_rehead.bam	Sequencing Reads	Aligned Reads	TCGA-COAD	TCGA-AA-A02H	TCGA-AA-A02H-01A	Primary Tumor	Primary Tumor	0	0	0	0	0	0	0	0	0	0	0	0	0	0	0	0	0	0	0	0
ce3e8367-6155-43b2-aa82-d5a96e8cc569	d350e93b-146a-4c0b-8143-cfcb8bd6c5b6	ce3e8367-6155-43b2-aa82-d5a96e8cc569_gdc_realn_rehead.bam	Sequencing Reads	Aligned Reads	TCGA-COAD	TCGA-AZ-5403	TCGA-AZ-5403-01A	Primary Tumor	Primary Tumor	0	0	0	0	0	0	0	0	0	0	0	0	0	0	0	0	0	0	0	0
2f69498e-a2da-4730-8dcd-d3913f489177	89f88fef-691c-49e9-bade-63a6c137d3b4	2f69498e-a2da-4730-8dcd-d3913f489177_gdc_realn_rehead.bam	Sequencing Reads	Aligned Reads	TCGA-COAD	TCGA-A6-5666	TCGA-A6-5666-01A	Primary Tumor	Primary Tumor	0	0	0	0	0	0	0	0	0	0	0	0	0	0	0	0	0	0	0	0
d3e07db3-ba7a-4b7b-8390-2b9d32794341	a4d598d7-896b-495c-9e6b-fef43193f9e8	d3e07db3-ba7a-4b7b-8390-2b9d32794341_gdc_realn_rehead.bam	Sequencing Reads	Aligned Reads	TCGA-COAD	TCGA-AA-3517	TCGA-AA-3517-11A	Solid Tissue Normal	Solid Tissue Normal	0	0	0	0	0	0	0	0	0	0	0	0	0	0	0	0	0	0	0	0
5b1d600e-7a46-4d44-b301-2e65e9ff4b4c	92735dc5-87a3-4387-b8ca-dc354957d51e	5b1d600e-7a46-4d44-b301-2e65e9ff4b4c_gdc_realn_rehead.bam	Sequencing Reads	Aligned Reads	TCGA-COAD	TCGA-CA-6719	TCGA-CA-6719-01A	Primary Tumor	Primary Tumor	0	0	0	0	0	0	0	0	0	0	0	0	0	0	0	0	0	0	0	0
2f09429a-4b43-4109-9afe-51c952c58d45	632c26c0-149a-40e7-b2a6-8d131c43adbe	2f09429a-4b43-4109-9afe-51c952c58d45_gdc_realn_rehead.bam	Sequencing Reads	Aligned Reads	TCGA-COAD	TCGA-G4-6295	TCGA-G4-6295-01A	Primary Tumor	Primary Tumor	0	0	0	0	0	0	0	0	0	0	0	0	0	0	0	0	0	0	0	0
d6ab00a5-f1a2-4ac6-b1c3-af2dec6c70a0	c8ca5a21-07d0-4641-b115-89f3472f7bca	d6ab00a5-f1a2-4ac6-b1c3-af2dec6c70a0_gdc_realn_rehead.bam	Sequencing Reads	Aligned Reads	TCGA-COAD	TCGA-AD-A5EJ	TCGA-AD-A5EJ-01A	Primary Tumor	Primary Tumor	0	0	0	0	0	0	0	0	0	0	0	0	0	0	0	0	0	0	0	0
d586a078-9f10-4868-a30c-22d96c1693da	34df9d7b-935c-4298-bee1-cd2d03cd7950	d586a078-9f10-4868-a30c-22d96c1693da_gdc_realn_rehead.bam	Sequencing Reads	Aligned Reads	TCGA-COAD	TCGA-AA-3713	TCGA-AA-3713-11A	Solid Tissue Normal	Solid Tissue Normal	0	0	0	0	0	0	0	0	0	0	0	0	0	0	0	0	0	0	0	0
a89d3061-b526-4f5b-9c22-08be5c607c88	02a8255e-16f0-4ed5-9d6b-276a8d1beb6a	a89d3061-b526-4f5b-9c22-08be5c607c88_gdc_realn_rehead.bam	Sequencing Reads	Aligned Reads	TCGA-COAD	TCGA-AZ-4313	TCGA-AZ-4313-01A	Primary Tumor	Primary Tumor	0	0	0	0	0	0	0	0	0	0	0	0	0	0	0	0	0	0	0	0
4fc3df78-d758-4926-b501-0edbf5e7ddb7	891d4b89-492a-4fdf-aadb-92e5f3eb2175	4fc3df78-d758-4926-b501-0edbf5e7ddb7_gdc_realn_rehead.bam	Sequencing Reads	Aligned Reads	TCGA-COAD	TCGA-A6-5662	TCGA-A6-5662-11A	Solid Tissue Normal	Solid Tissue Normal	0	0	0	0	0	0	0	0	0	0	0	0	0	0	0	0	0	0	0	0
e4dfc040-1ada-48ae-b229-397bc3f8d2a9	62f3e7ca-2abb-4c4f-ac49-b9e01f2be728	e4dfc040-1ada-48ae-b229-397bc3f8d2a9_gdc_realn_rehead.bam	Sequencing Reads	Aligned Reads	TCGA-COAD	TCGA-DM-A28M	TCGA-DM-A28M-01A	Primary Tumor	Primary Tumor	0	0	0	0	0	0	0	0	0	0	0	0	0	0	0	0	0	0	0	0
5ebc4edb-8e53-4857-be22-b101da6d72ba	d17056a1-8558-4585-92cb-f967d832459e	5ebc4edb-8e53-4857-be22-b101da6d72ba_gdc_realn_rehead.bam	Sequencing Reads	Aligned Reads	TCGA-COAD	TCGA-AA-A01Z	TCGA-AA-A01Z-01A	Primary Tumor	Primary Tumor	0	0	0	0	0	0	0	0	0	0	0	0	0	0	0	0	0	0	0	0
1d8d94b7-8f59-49ad-8a2c-23daecb57bc8	efc3d63e-21af-4cdd-8315-cf04fee407b3	1d8d94b7-8f59-49ad-8a2c-23daecb57bc8_gdc_realn_rehead.bam	Sequencing Reads	Aligned Reads	TCGA-COAD	TCGA-D5-6929	TCGA-D5-6929-01A	Primary Tumor	Primary Tumor	0	0	0	0	0	0	0	0	0	0	0	0	0	0	0	0	0	0	0	0
5851e9d7-e69e-465f-a5ec-1d244bad1371	c5babf4a-8473-4ebc-bdf4-9e4f5a13a902	5851e9d7-e69e-465f-a5ec-1d244bad1371_gdc_realn_rehead.bam	Sequencing Reads	Aligned Reads	TCGA-COAD	TCGA-DM-A288	TCGA-DM-A288-01A	Primary Tumor	Primary Tumor	0	0	0	0	0	0	0	0	0	0	0	0	0	0	0	0	0	0	0	0
b51d6a59-0b4a-4863-8762-090031d36469	ec1f97e1-e296-42ff-bd83-c98e3d64a217	b51d6a59-0b4a-4863-8762-090031d36469_gdc_realn_rehead.bam	Sequencing Reads	Aligned Reads	TCGA-COAD	TCGA-DM-A28K	TCGA-DM-A28K-01A	Primary Tumor	Primary Tumor	0	0	0	0	0	0	0	0	0	0	0	0	0	0	0	0	0	0	0	0
18ec9d2e-706c-4384-9fed-d44c1b8d745d	c6871908-4dc7-4044-b3bf-dcb3dfcbd6c6	18ec9d2e-706c-4384-9fed-d44c1b8d745d_gdc_realn_rehead.bam	Sequencing Reads	Aligned Reads	TCGA-COAD	TCGA-F4-6808	TCGA-F4-6808-01A	Primary Tumor	Primary Tumor	0	0	0	0	0	0	0	0	0	0	0	0	0	0	0	0	0	0	0	0
2fa46723-da52-4bab-bd0a-ad3e7a4a2882	fda49a14-df20-4ff9-b355-d0baf50a260a	2fa46723-da52-4bab-bd0a-ad3e7a4a2882_gdc_realn_rehead.bam	Sequencing Reads	Aligned Reads	TCGA-COAD	TCGA-A6-6140	TCGA-A6-6140-01A	Primary Tumor	Primary Tumor	0	0	0	0	0	0	0	0	0	0	0	0	0	0	0	0	0	0	0	0
62864847-3c65-4511-8c22-55cb627753c6	6dd62715-02e0-4539-ac02-4937d31b33d1	62864847-3c65-4511-8c22-55cb627753c6_gdc_realn_rehead.bam	Sequencing Reads	Aligned Reads	TCGA-COAD	TCGA-AA-3971	TCGA-AA-3971-01A	Primary Tumor	Primary Tumor	0	0	0	0	0	0	0	0	0	0	0	0	0	0	0	0	0	0	0	0
04b12361-1571-430c-a1ab-be63cfff0d7f	7ceeade2-41f1-47df-9347-f7b79f2efc00	04b12361-1571-430c-a1ab-be63cfff0d7f_gdc_realn_rehead.bam	Sequencing Reads	Aligned Reads	TCGA-COAD	TCGA-A6-5656	TCGA-A6-5656-01A	Primary Tumor	Primary Tumor	0	0	0	0	0	0	0	0	0	0	0	0	0	0	0	0	0	0	0	0
b78d33fe-2797-4acc-8bbc-9c90ae21efd2	7060c025-76f7-4df6-9c33-cc4033522905	b78d33fe-2797-4acc-8bbc-9c90ae21efd2_gdc_realn_rehead.bam	Sequencing Reads	Aligned Reads	TCGA-COAD	TCGA-AA-3949	TCGA-AA-3949-01A	Primary Tumor	Primary Tumor	0	0	0	0	0	0	0	0	0	0	0	0	0	0	0	0	0	0	0	0
06fa9bfd-61a2-464b-ac7a-cdedd46ea1b4	3b5a5448-4ba7-494f-9bc0-2ad266020e89	06fa9bfd-61a2-464b-ac7a-cdedd46ea1b4_gdc_realn_rehead.bam	Sequencing Reads	Aligned Reads	TCGA-COAD	TCGA-DM-A1DB	TCGA-DM-A1DB-01A	Primary Tumor	Primary Tumor	0	0	0	0	0	0	0	0	0	0	0	0	0	0	0	0	0	0	0	0
b38996db-a1ba-4964-8a2e-f357e74c7b4e	e7850bdc-382d-4156-98f0-210b419bf69c	b38996db-a1ba-4964-8a2e-f357e74c7b4e_gdc_realn_rehead.bam	Sequencing Reads	Aligned Reads	TCGA-COAD	TCGA-AA-3520	TCGA-AA-3520-11A	Solid Tissue Normal	Solid Tissue Normal	0	0	0	0	0	0	0	0	0	0	0	0	0	0	0	0	0	0	0	0
599d85dd-13bb-4b57-818a-6cf30baa28f6	663dbacb-27d2-4f8f-9704-e0e1115df17a	599d85dd-13bb-4b57-818a-6cf30baa28f6_gdc_realn_rehead.bam	Sequencing Reads	Aligned Reads	TCGA-COAD	TCGA-G4-6309	TCGA-G4-6309-01A	Primary Tumor	Primary Tumor	0	0	0	0	0	0	0	0	0	0	0	0	0	0	0	0	0	0	0	0
dd099d2c-9b66-435c-99ad-a2dc96cb5ae7	dc378fa0-3b2b-46aa-afc7-a285352e174b	dd099d2c-9b66-435c-99ad-a2dc96cb5ae7_gdc_realn_rehead.bam	Sequencing Reads	Aligned Reads	TCGA-COAD	TCGA-G4-6302	TCGA-G4-6302-01A	Primary Tumor	Primary Tumor	0	0	0	0	0	0	0	0	0	0	0	0	0	0	0	0	0	0	0	0
1500d29e-2d78-4f74-ac2f-028808b642f4	a4299481-edf7-4286-892c-d6d4a35e061d	1500d29e-2d78-4f74-ac2f-028808b642f4_gdc_realn_rehead.bam	Sequencing Reads	Aligned Reads	TCGA-COAD	TCGA-AA-3712	TCGA-AA-3712-01A	Primary Tumor	Primary Tumor	0	0	0	0	0	0	0	0	0	0	0	0	0	0	0	1	0	0	0	0
0d52bbb6-caec-4d5b-bea6-9b5670c3790f	0ef08b70-4b13-4a13-9b6f-f96cda68bd01	0d52bbb6-caec-4d5b-bea6-9b5670c3790f_gdc_realn_rehead.bam	Sequencing Reads	Aligned Reads	TCGA-COAD	TCGA-CK-5913	TCGA-CK-5913-01A	Primary Tumor	Primary Tumor	0	0	0	0	0	0	0	0	0	0	0	0	0	0	0	0	0	0	0	0
2c98827f-3716-4123-8cb8-11c638a6ef5f	47d0bf3d-3df9-4ed4-9905-20c297d71a80	2c98827f-3716-4123-8cb8-11c638a6ef5f_gdc_realn_rehead.bam	Sequencing Reads	Aligned Reads	TCGA-COAD	TCGA-AZ-4323	TCGA-AZ-4323-01A	Primary Tumor	Primary Tumor	0	0	0	0	0	0	0	0	0	0	0	0	0	0	0	0	0	0	0	0
660b2b5f-6a88-46f8-8b46-0194225cde97	ef99b87e-4d27-4689-be93-6a55f20ca577	660b2b5f-6a88-46f8-8b46-0194225cde97_gdc_realn_rehead.bam	Sequencing Reads	Aligned Reads	TCGA-COAD	TCGA-5M-AAT4	TCGA-5M-AAT4-01A	Primary Tumor	Primary Tumor	0	0	0	0	0	0	0	0	0	0	0	0	0	0	0	0	0	0	0	0
ffbb127b-a94d-4344-86d9-4c179e405968	c0717ac8-496c-4603-908b-71964e1bc9b3	ffbb127b-a94d-4344-86d9-4c179e405968_gdc_realn_rehead.bam	Sequencing Reads	Aligned Reads	TCGA-COAD	TCGA-D5-6920	TCGA-D5-6920-01A	Primary Tumor	Primary Tumor	0	0	0	0	0	0	0	0	0	0	0	0	0	0	0	0	0	0	0	0
b8b34b4e-295a-438c-a62f-26924db1431b	594bcc55-4605-4369-889a-50940c93cd29	b8b34b4e-295a-438c-a62f-26924db1431b_gdc_realn_rehead.bam	Sequencing Reads	Aligned Reads	TCGA-COAD	TCGA-AA-3980	TCGA-AA-3980-01A	Primary Tumor	Primary Tumor	0	0	0	0	0	0	0	0	0	0	0	0	0	0	0	0	0	0	0	0
36d1fa07-3f78-4ed5-b00f-f8b6847aaab5	ab2b39dc-ae9d-4ce0-a25d-f3be0dea1251	36d1fa07-3f78-4ed5-b00f-f8b6847aaab5_gdc_realn_rehead.bam	Sequencing Reads	Aligned Reads	TCGA-COAD	TCGA-T9-A92H	TCGA-T9-A92H-01A	Primary Tumor	Primary Tumor	0	0	0	0	0	0	0	0	0	0	0	0	0	0	0	0	0	0	0	0
44454480-4c41-4356-b356-6661c34416d1	fe161edb-6bb6-431d-a683-868ed0ed6c59	44454480-4c41-4356-b356-6661c34416d1_gdc_realn_rehead.bam	Sequencing Reads	Aligned Reads	TCGA-COAD	TCGA-QG-A5YX	TCGA-QG-A5YX-01A	Primary Tumor	Primary Tumor	0	0	0	0	0	0	0	0	0	0	0	0	0	0	0	0	0	0	0	0
3e446a4a-31a4-44fd-aff8-9c82d08f9d8c	e3c93620-749c-44e4-a92a-0760c29e905e	3e446a4a-31a4-44fd-aff8-9c82d08f9d8c_gdc_realn_rehead.bam	Sequencing Reads	Aligned Reads	TCGA-COAD	TCGA-D5-6530	TCGA-D5-6530-01A	Primary Tumor	Primary Tumor	0	0	0	0	0	0	0	0	0	0	0	0	0	0	0	0	0	0	0	0
156dac05-7330-44be-8492-4f66f97b6d7c	a70e9c48-e879-406c-89fe-d951f93416db	156dac05-7330-44be-8492-4f66f97b6d7c_gdc_realn_rehead.bam	Sequencing Reads	Aligned Reads	TCGA-COAD	TCGA-NH-A5IV	TCGA-NH-A5IV-01A	Primary Tumor	Primary Tumor	0	0	0	0	0	0	0	0	0	0	0	0	0	0	0	0	0	0	0	0
f1d08dbd-489c-44f9-b508-2a6ccdcd10f1	4f70e838-3eba-4bb0-809e-4f1dcb85f1c6	f1d08dbd-489c-44f9-b508-2a6ccdcd10f1_gdc_realn_rehead.bam	Sequencing Reads	Aligned Reads	TCGA-COAD	TCGA-AA-3867	TCGA-AA-3867-01A	Primary Tumor	Primary Tumor	0	0	0	0	0	0	0	0	0	0	0	0	0	0	0	0	0	0	0	0
3ea4eb1b-812d-414d-bbc1-3051b89b0b45	8828647d-29ac-4ef0-9085-96846c5f1731	3ea4eb1b-812d-414d-bbc1-3051b89b0b45_gdc_realn_rehead.bam	Sequencing Reads	Aligned Reads	TCGA-COAD	TCGA-AZ-6605	TCGA-AZ-6605-11A	Solid Tissue Normal	Solid Tissue Normal	0	0	0	0	0	0	0	0	0	0	0	0	0	0	0	0	0	0	0	0
566e7603-8b68-4d8a-b4a9-b25f4e9e37a3	b22d685f-f23b-4f9e-802e-9615d6ed5484	566e7603-8b68-4d8a-b4a9-b25f4e9e37a3_gdc_realn_rehead.bam	Sequencing Reads	Aligned Reads	TCGA-COAD	TCGA-AZ-6600	TCGA-AZ-6600-01A	Primary Tumor	Primary Tumor	0	0	0	0	0	0	0	0	0	0	0	0	0	0	0	0	0	0	0	0
9faf6bbc-eb74-4dd9-9f03-18516e658133	d5e613f0-c95b-421c-95a3-c59bdda5d673	9faf6bbc-eb74-4dd9-9f03-18516e658133_gdc_realn_rehead.bam	Sequencing Reads	Aligned Reads	TCGA-COAD	TCGA-AA-3856	TCGA-AA-3856-01A	Primary Tumor	Primary Tumor	0	0	0	0	0	0	0	0	0	0	0	0	0	0	0	0	0	0	0	0
755054ab-da9c-4071-ad16-9664bf53b66e	8f96ba31-383a-4457-a85f-9bd680ece6d7	755054ab-da9c-4071-ad16-9664bf53b66e_gdc_realn_rehead.bam	Sequencing Reads	Aligned Reads	TCGA-COAD	TCGA-AA-3527	TCGA-AA-3527-01A	Primary Tumor	Primary Tumor	0	0	0	0	0	0	0	0	0	0	0	0	0	0	0	0	0	0	0	0
7f89b77a-72c8-4eb6-9cf2-b23ec7984d73	ee631538-5004-4d37-b089-61458c3d638e	7f89b77a-72c8-4eb6-9cf2-b23ec7984d73_gdc_realn_rehead.bam	Sequencing Reads	Aligned Reads	TCGA-COAD	TCGA-AZ-6600	TCGA-AZ-6600-11A	Solid Tissue Normal	Solid Tissue Normal	0	0	0	0	0	0	0	0	0	0	0	0	0	0	0	0	0	0	0	0
8270b339-ba5d-4f09-82d1-1f8a9bd8c8ae	75f0afaf-860e-4484-9f8f-86a9bba55605	8270b339-ba5d-4f09-82d1-1f8a9bd8c8ae_gdc_realn_rehead.bam	Sequencing Reads	Aligned Reads	TCGA-COAD	TCGA-CK-4947	TCGA-CK-4947-01B	Primary Tumor	Primary Tumor	0	0	0	0	0	0	0	0	0	0	0	0	0	0	0	0	0	0	0	0
f146a1ff-e22d-4090-8937-5d679ee89272	5dc04169-23ac-47cd-9010-76f28f1ab0f8	f146a1ff-e22d-4090-8937-5d679ee89272_gdc_realn_rehead.bam	Sequencing Reads	Aligned Reads	TCGA-COAD	TCGA-CM-4743	TCGA-CM-4743-01A	Primary Tumor	Primary Tumor	0	0	0	0	0	0	0	0	0	0	0	0	0	0	0	0	0	0	0	0
da201cd5-b5cd-448d-bcaf-6ce39c70c342	ae301731-c502-4533-84d7-3e223265441d	da201cd5-b5cd-448d-bcaf-6ce39c70c342_gdc_realn_rehead.bam	Sequencing Reads	Aligned Reads	TCGA-COAD	TCGA-CM-5860	TCGA-CM-5860-01A	Primary Tumor	Primary Tumor	0	0	0	0	0	0	0	0	0	0	0	0	0	0	0	0	0	0	0	0
b3c55e06-9a8e-498a-9d44-00193fb78be4	01da19af-770d-4bab-a441-b1edbeec06c0	b3c55e06-9a8e-498a-9d44-00193fb78be4_gdc_realn_rehead.bam	Sequencing Reads	Aligned Reads	TCGA-COAD	TCGA-G4-6299	TCGA-G4-6299-01A	Primary Tumor	Primary Tumor	0	0	0	0	0	0	0	0	0	0	0	0	0	0	0	0	0	0	0	0
8803f3d8-d78e-405b-a6d0-cb79bbaea62b	3a49ebbf-43e9-4bd7-8c59-c3ba4cc9832b	8803f3d8-d78e-405b-a6d0-cb79bbaea62b_gdc_realn_rehead.bam	Sequencing Reads	Aligned Reads	TCGA-COAD	TCGA-DM-A28A	TCGA-DM-A28A-01A	Primary Tumor	Primary Tumor	0	0	0	0	0	0	0	0	0	0	0	0	0	0	0	0	0	0	0	0
6ac75a85-45ce-46b6-9291-87139a25f13b	b7c4c2a7-78f9-40e5-817d-33ebee30bb72	6ac75a85-45ce-46b6-9291-87139a25f13b_gdc_realn_rehead.bam	Sequencing Reads	Aligned Reads	TCGA-COAD	TCGA-A6-3809	TCGA-A6-3809-01A	Primary Tumor	Primary Tumor	0	0	0	0	0	0	0	0	0	0	0	0	0	0	0	0	0	0	0	0
d9c13cd3-73c0-4c6d-bb27-23a7e44ccbc5	24dc3d9d-9011-4752-bf86-7308f89fd27d	d9c13cd3-73c0-4c6d-bb27-23a7e44ccbc5_gdc_realn_rehead.bam	Sequencing Reads	Aligned Reads	TCGA-COAD	TCGA-AA-3511	TCGA-AA-3511-01A	Primary Tumor	Primary Tumor	0	0	0	0	0	0	0	0	0	0	0	0	0	0	0	0	0	0	0	0
e1db5452-12aa-41eb-9eba-dc47a3d02050	7219d9a8-634e-471b-82dd-9316b7b28ff2	e1db5452-12aa-41eb-9eba-dc47a3d02050_gdc_realn_rehead.bam	Sequencing Reads	Aligned Reads	TCGA-COAD	TCGA-AA-3489	TCGA-AA-3489-11A	Solid Tissue Normal	Solid Tissue Normal	0	0	0	0	0	0	0	0	0	0	0	0	0	0	0	0	0	0	0	0
51ef66d8-6601-4802-b759-60dbe50f25b6	6856cf72-f5cb-430c-b353-7c3ea8a3bfce	51ef66d8-6601-4802-b759-60dbe50f25b6_gdc_realn_rehead.bam	Sequencing Reads	Aligned Reads	TCGA-COAD	TCGA-A6-6650	TCGA-A6-6650-01A	Primary Tumor	Primary Tumor	0	0	0	0	0	0	0	0	0	0	0	0	0	0	0	0	0	0	0	0
2d411ec9-b6e5-4a69-a90e-1104aba8dfee	7a41895f-dbf3-4924-8152-2d9543238dd9	2d411ec9-b6e5-4a69-a90e-1104aba8dfee_gdc_realn_rehead.bam	Sequencing Reads	Aligned Reads	TCGA-COAD	TCGA-AA-3532	TCGA-AA-3532-01A	Primary Tumor	Primary Tumor	0	0	0	0	0	0	0	0	0	0	0	0	0	0	0	0	0	0	0	0
59cd4694-4001-483b-9a30-33a166943bd1	f54f934c-181b-4ab7-9837-99c6d6d21875	59cd4694-4001-483b-9a30-33a166943bd1_gdc_realn_rehead.bam	Sequencing Reads	Aligned Reads	TCGA-COAD	TCGA-AA-3662	TCGA-AA-3662-11A	Solid Tissue Normal	Solid Tissue Normal	0	0	0	0	0	0	0	0	0	0	0	0	0	0	0	0	0	0	0	0
61eed598-1d0d-4463-acf1-20ba6c0b8d00	52864b61-728b-451a-a4f9-f922ca6234c2	61eed598-1d0d-4463-acf1-20ba6c0b8d00_gdc_realn_rehead.bam	Sequencing Reads	Aligned Reads	TCGA-COAD	TCGA-A6-2684	TCGA-A6-2684-01A	Primary Tumor	Primary Tumor	0	0	0	0	0	0	0	0	0	0	0	0	0	0	0	0	0	0	0	0
e61b548c-61a1-4d60-8e7c-9b1afbe0aafa	9d8f2b87-a61d-44db-b3e8-39a3d66e6e16	e61b548c-61a1-4d60-8e7c-9b1afbe0aafa_gdc_realn_rehead.bam	Sequencing Reads	Aligned Reads	TCGA-COAD	TCGA-AA-3520	TCGA-AA-3520-01A	Primary Tumor	Primary Tumor	0	0	0	0	0	0	0	0	0	0	0	0	0	0	0	0	0	0	0	0
a90c4872-ddfb-49b1-b0c4-04889f032aa3	d797d295-bd32-4463-9633-9d6be8690328	a90c4872-ddfb-49b1-b0c4-04889f032aa3_gdc_realn_rehead.bam	Sequencing Reads	Aligned Reads	TCGA-COAD	TCGA-AA-3527	TCGA-AA-3527-11A	Solid Tissue Normal	Solid Tissue Normal	0	0	0	0	0	0	0	0	0	0	0	0	0	0	0	0	0	0	0	0
332be173-7b2c-47a2-9891-baffae68cf48	191d5b7b-5be5-401d-af1f-4bc858e92dbb	332be173-7b2c-47a2-9891-baffae68cf48_gdc_realn_rehead.bam	Sequencing Reads	Aligned Reads	TCGA-COAD	TCGA-AA-3819	TCGA-AA-3819-01A	Primary Tumor	Primary Tumor	0	0	0	0	0	0	0	0	0	0	0	0	0	0	0	0	0	0	0	0
25dbcfce-08a7-4c68-aeb4-2f2fdd1c20a6	19046d4a-ba58-4e49-a393-3dd7256cba58	25dbcfce-08a7-4c68-aeb4-2f2fdd1c20a6_gdc_realn_rehead.bam	Sequencing Reads	Aligned Reads	TCGA-COAD	TCGA-QL-A97D	TCGA-QL-A97D-01A	Primary Tumor	Primary Tumor	0	0	0	0	0	0	0	0	0	0	0	0	0	0	0	0	0	0	0	0
75e5aa99-02cb-4bfb-b780-21d3f63ec21d	0bb0f930-00cd-4797-add9-62108946422b	75e5aa99-02cb-4bfb-b780-21d3f63ec21d_gdc_realn_rehead.bam	Sequencing Reads	Aligned Reads	TCGA-COAD	TCGA-AA-3814	TCGA-AA-3814-01A	Primary Tumor	Primary Tumor	0	0	0	0	0	0	0	0	0	0	0	0	0	0	0	0	0	0	0	0
81fac8d9-65ad-4cf8-adef-df09862c729c	958a5e6e-92b2-41a7-8ed4-3c464869120c	81fac8d9-65ad-4cf8-adef-df09862c729c_gdc_realn_rehead.bam	Sequencing Reads	Aligned Reads	TCGA-COAD	TCGA-AA-3930	TCGA-AA-3930-01A	Primary Tumor	Primary Tumor	0	0	0	0	0	0	0	0	0	0	0	0	0	0	0	0	0	0	0	0
9a3d72dd-43c9-4809-a3f2-c0b39c6041d6	4e08a7fa-ec31-4a9b-932c-1dc3dde5e22f	9a3d72dd-43c9-4809-a3f2-c0b39c6041d6_gdc_realn_rehead.bam	Sequencing Reads	Aligned Reads	TCGA-COAD	TCGA-AA-3875	TCGA-AA-3875-01A	Primary Tumor	Primary Tumor	0	0	0	0	0	0	0	0	0	0	0	0	0	0	0	0	0	0	0	0
e687dbcf-0b33-42d6-8de2-bda53328e5cb	0e48efbd-a7e9-4580-8ee1-5b5b4ae38a55	e687dbcf-0b33-42d6-8de2-bda53328e5cb_gdc_realn_rehead.bam	Sequencing Reads	Aligned Reads	TCGA-COAD	TCGA-D5-5540	TCGA-D5-5540-01A	Primary Tumor	Primary Tumor	0	0	0	0	0	0	0	0	0	0	0	0	0	0	0	0	0	0	0	0
5877036d-d27b-4f11-95a6-57fb44affd66	a1a5218d-7aef-4fbe-b32b-811c82b5a9d7	5877036d-d27b-4f11-95a6-57fb44affd66_gdc_realn_rehead.bam	Sequencing Reads	Aligned Reads	TCGA-COAD	TCGA-CA-5796	TCGA-CA-5796-01A	Primary Tumor	Primary Tumor	0	0	0	0	0	0	0	0	0	0	0	0	0	0	0	0	0	0	0	0
de78c570-4979-45d7-a649-c4d915f8f1aa	1de5a7b3-400c-42a2-bdc5-b548f0c3d911	de78c570-4979-45d7-a649-c4d915f8f1aa_gdc_realn_rehead.bam	Sequencing Reads	Aligned Reads	TCGA-COAD	TCGA-AA-A01V	TCGA-AA-A01V-01A	Primary Tumor	Primary Tumor	0	0	0	0	0	0	0	0	0	0	0	0	0	0	0	0	0	0	0	0
7ae4b178-6c99-4280-a779-e6d52ae4d03d	3943514e-52e0-45f0-9af7-935c795c4661	7ae4b178-6c99-4280-a779-e6d52ae4d03d_gdc_realn_rehead.bam	Sequencing Reads	Aligned Reads	TCGA-COAD	TCGA-AA-3811	TCGA-AA-3811-01A	Primary Tumor	Primary Tumor	0	0	0	0	0	0	0	0	0	0	0	0	0	0	0	0	0	0	0	0
69099f69-3dc9-4230-a815-76d8de553386	781a98aa-f273-4997-8bd6-b5819b6590bd	69099f69-3dc9-4230-a815-76d8de553386_gdc_realn_rehead.bam	Sequencing Reads	Aligned Reads	TCGA-COAD	TCGA-RU-A8FL	TCGA-RU-A8FL-01A	Primary Tumor	Primary Tumor	0	0	0	0	0	0	0	0	0	0	0	0	0	0	0	0	0	0	0	0
843bf597-82e3-4247-b450-a743ec32b212	c3c419d6-c94c-49d5-a9d1-bba4a508beb5	843bf597-82e3-4247-b450-a743ec32b212_gdc_realn_rehead.bam	Sequencing Reads	Aligned Reads	TCGA-COAD	TCGA-AA-A03J	TCGA-AA-A03J-01A	Primary Tumor	Primary Tumor	0	0	0	0	0	0	0	0	0	0	0	0	0	0	0	0	0	0	0	0
904b84a0-aeea-41d0-ab15-78f3080c2265	57807383-64d6-4e2b-8a95-f4d7ceaff4c1	904b84a0-aeea-41d0-ab15-78f3080c2265_gdc_realn_rehead.bam	Sequencing Reads	Aligned Reads	TCGA-COAD	TCGA-A6-6648	TCGA-A6-6648-01A	Primary Tumor	Primary Tumor	0	0	0	0	0	0	0	0	0	0	0	0	0	0	0	0	0	0	0	0
95c33211-384d-485c-9f4e-0c2efe9830d7	350edcf5-8891-4e39-af05-950f03742fb7	95c33211-384d-485c-9f4e-0c2efe9830d7_gdc_realn_rehead.bam	Sequencing Reads	Aligned Reads	TCGA-COAD	TCGA-AA-3955	TCGA-AA-3955-01A	Primary Tumor	Primary Tumor	0	0	0	0	0	0	0	0	0	0	0	0	0	0	0	0	0	0	0	0
70428abf-dcfe-414b-89a5-19cc8319e624	bc9268ed-46e3-4d54-bf2a-d43bfbd362cb	70428abf-dcfe-414b-89a5-19cc8319e624_gdc_realn_rehead.bam	Sequencing Reads	Aligned Reads	TCGA-COAD	TCGA-AA-3680	TCGA-AA-3680-01A	Primary Tumor	Primary Tumor	0	0	0	0	0	0	0	0	0	0	0	0	0	0	0	0	0	0	0	0
653eb6a1-1b71-4f79-a3e8-37ae5e8e87ef	a1ab4754-d1bb-4327-8df3-f1ff73846e7d	653eb6a1-1b71-4f79-a3e8-37ae5e8e87ef_gdc_realn_rehead.bam	Sequencing Reads	Aligned Reads	TCGA-COAD	TCGA-AY-6197	TCGA-AY-6197-01A	Primary Tumor	Primary Tumor	0	0	0	0	0	0	0	0	0	0	0	0	0	0	0	0	0	0	0	0
b93b323f-d786-49db-a64b-387bb3e81fbf	5e499070-849e-412b-af32-b3c4ad4aa38b	b93b323f-d786-49db-a64b-387bb3e81fbf_gdc_realn_rehead.bam	Sequencing Reads	Aligned Reads	TCGA-COAD	TCGA-AA-3542	TCGA-AA-3542-01A	Primary Tumor	Primary Tumor	0	0	0	0	0	0	0	0	0	0	0	0	0	0	0	0	0	0	0	0
493eb9ea-5309-4e5e-9324-82dc5af2cc89	061b61c4-5f4b-4c1c-95a4-0c757e04f506	493eb9ea-5309-4e5e-9324-82dc5af2cc89_gdc_realn_rehead.bam	Sequencing Reads	Aligned Reads	TCGA-COAD	TCGA-A6-5664	TCGA-A6-5664-01A	Primary Tumor	Primary Tumor	0	0	0	0	0	0	0	0	0	0	0	0	0	0	0	0	0	0	0	0
755e789a-d0ee-4d63-800f-ea0e62d3b0a1	98213442-a5dd-41a9-9518-993584977b5d	755e789a-d0ee-4d63-800f-ea0e62d3b0a1_gdc_realn_rehead.bam	Sequencing Reads	Aligned Reads	TCGA-COAD	TCGA-D5-6529	TCGA-D5-6529-01A	Primary Tumor	Primary Tumor	0	0	0	0	0	0	0	0	0	0	0	0	0	0	0	0	0	0	0	0
4cd95d89-65d7-4285-b02d-8ea9db0d7227	95017234-5c63-4027-967b-d8071719b490	4cd95d89-65d7-4285-b02d-8ea9db0d7227_gdc_realn_rehead.bam	Sequencing Reads	Aligned Reads	TCGA-COAD	TCGA-A6-6781	TCGA-A6-6781-01A	Primary Tumor	Primary Tumor	0	0	0	0	0	0	0	0	0	0	0	0	0	0	0	0	0	0	0	0
0abb0596-d1f7-404c-b09d-1cd2e2c9096f	ae1581e5-446c-4537-8c94-4f2df8f46308	0abb0596-d1f7-404c-b09d-1cd2e2c9096f_gdc_realn_rehead.bam	Sequencing Reads	Aligned Reads	TCGA-COAD	TCGA-AA-3994	TCGA-AA-3994-01A	Primary Tumor	Primary Tumor	0	0	0	0	0	0	0	0	0	0	0	0	0	0	0	0	0	0	0	0
568be427-8003-4aa7-a0d9-5c1d5aa31da4	b9db52ca-bb44-4715-85a7-d31472e48611	568be427-8003-4aa7-a0d9-5c1d5aa31da4_gdc_realn_rehead.bam	Sequencing Reads	Aligned Reads	TCGA-COAD	TCGA-AY-A69D	TCGA-AY-A69D-01A	Primary Tumor	Primary Tumor	0	0	0	0	0	0	0	0	0	0	0	0	0	0	0	0	0	0	0	0
732ca4a1-61cc-48d2-8417-27ba7189496c	777140e2-8110-407d-b44f-358e407d3ad3	732ca4a1-61cc-48d2-8417-27ba7189496c_gdc_realn_rehead.bam	Sequencing Reads	Aligned Reads	TCGA-COAD	TCGA-AA-3521	TCGA-AA-3521-01A	Primary Tumor	Primary Tumor	0	0	0	0	0	0	0	0	0	0	0	0	0	0	0	0	0	0	0	0
163f5d7d-c4ca-47c9-bbe9-907b327718d7	c3fc0f68-24cc-42bd-80ee-2baac39b3fae	163f5d7d-c4ca-47c9-bbe9-907b327718d7_gdc_realn_rehead.bam	Sequencing Reads	Aligned Reads	TCGA-COAD	TCGA-AD-A5EK	TCGA-AD-A5EK-01A	Primary Tumor	Primary Tumor	0	0	0	0	0	0	0	0	0	0	0	0	0	0	0	0	0	0	0	0
f36571b4-f963-49ba-a6d1-203438b8c303	bf18b4eb-ff17-4632-a0ca-9a1c0f002156	f36571b4-f963-49ba-a6d1-203438b8c303_gdc_realn_rehead.bam	Sequencing Reads	Aligned Reads	TCGA-COAD	TCGA-AA-3496	TCGA-AA-3496-01A	Primary Tumor	Primary Tumor	0	0	0	0	0	0	0	0	0	0	0	0	0	0	0	0	0	0	0	0
5ef172da-d39f-4f80-89a9-10f656a441ba	017e4572-bbde-4e44-9de2-22e7d2573603	5ef172da-d39f-4f80-89a9-10f656a441ba_gdc_realn_rehead.bam	Sequencing Reads	Aligned Reads	TCGA-COAD	TCGA-G4-6315	TCGA-G4-6315-01A	Primary Tumor	Primary Tumor	0	0	0	0	0	0	0	0	0	0	0	0	0	0	0	0	0	0	0	0
5b49dd79-a663-45bb-b56b-8b4b00b68191	e330bdf9-611c-4036-8dee-a471c984396c	5b49dd79-a663-45bb-b56b-8b4b00b68191_gdc_realn_rehead.bam	Sequencing Reads	Aligned Reads	TCGA-COAD	TCGA-AA-3506	TCGA-AA-3506-01A	Primary Tumor	Primary Tumor	0	0	0	0	0	0	0	0	0	0	0	0	0	0	0	0	0	0	0	0
40cefd82-e052-4739-a195-b6d594dcb8ef	afb3c381-bf54-453f-ae30-b0c1fc0e55fc	40cefd82-e052-4739-a195-b6d594dcb8ef_gdc_realn_rehead.bam	Sequencing Reads	Aligned Reads	TCGA-COAD	TCGA-A6-2680	TCGA-A6-2680-11A	Solid Tissue Normal	Solid Tissue Normal	0	0	0	0	0	0	0	0	0	0	0	0	0	0	0	0	0	0	0	0
afa1e1ca-52b1-44ac-8503-ca8b7e3c049b	f0894c89-ad5e-4e0e-8289-0a0dcc5e5d28	afa1e1ca-52b1-44ac-8503-ca8b7e3c049b_gdc_realn_rehead.bam	Sequencing Reads	Aligned Reads	TCGA-COAD	TCGA-AA-3852	TCGA-AA-3852-01A	Primary Tumor	Primary Tumor	0	0	0	0	0	0	0	0	0	0	0	0	0	0	0	0	0	0	0	0
79da1cd2-e9c9-49f0-9d8a-1b630d7f0700	a36dda91-00aa-4779-bf35-fc0a69a90c21	79da1cd2-e9c9-49f0-9d8a-1b630d7f0700_gdc_realn_rehead.bam	Sequencing Reads	Aligned Reads	TCGA-COAD	TCGA-AA-3554	TCGA-AA-3554-01A	Primary Tumor	Primary Tumor	0	0	0	0	0	0	0	0	0	0	0	0	0	0	0	0	0	0	0	0
5a80595a-5f08-4b25-95ba-81fa7c5ec0b5	2dbd9557-f3e2-4384-b54c-be1e02009b50	5a80595a-5f08-4b25-95ba-81fa7c5ec0b5_gdc_realn_rehead.bam	Sequencing Reads	Aligned Reads	TCGA-COAD	TCGA-AA-3492	TCGA-AA-3492-01A	Primary Tumor	Primary Tumor	0	0	0	0	0	0	0	0	0	0	0	0	0	0	0	0	0	0	0	0
5e356f9c-4ba4-4026-acbf-ffba6878c7f7	34a3a402-11f0-462c-a5fc-4ec58921a05f	5e356f9c-4ba4-4026-acbf-ffba6878c7f7_gdc_realn_rehead.bam	Sequencing Reads	Aligned Reads	TCGA-COAD	TCGA-AA-3966	TCGA-AA-3966-01A	Primary Tumor	Primary Tumor	0	0	0	0	0	0	0	0	0	0	0	0	0	0	0	0	0	0	0	0
4a66297d-be58-496a-9044-0922025828bf	176aeb29-de28-45a4-b5ea-9912b20fa80e	4a66297d-be58-496a-9044-0922025828bf_gdc_realn_rehead.bam	Sequencing Reads	Aligned Reads	TCGA-COAD	TCGA-D5-6928	TCGA-D5-6928-01A	Primary Tumor	Primary Tumor	0	0	0	0	0	0	0	0	0	0	0	0	0	0	0	0	0	0	0	0
6772eb46-c76e-4698-899e-a4112daf2049	aafcafb3-e20e-4fec-8741-7517554db974	6772eb46-c76e-4698-899e-a4112daf2049_gdc_realn_rehead.bam	Sequencing Reads	Aligned Reads	TCGA-COAD	TCGA-AA-3854	TCGA-AA-3854-01A	Primary Tumor	Primary Tumor	0	0	0	0	0	0	0	0	0	0	0	0	0	0	0	0	0	0	0	0
bb639b5d-0bcb-4582-92a5-6d195033f987	8da4a13f-950c-4e03-a216-1e88e1591f2b	bb639b5d-0bcb-4582-92a5-6d195033f987_gdc_realn_rehead.bam	Sequencing Reads	Aligned Reads	TCGA-COAD	TCGA-NH-A6GC	TCGA-NH-A6GC-01A	Primary Tumor	Primary Tumor	0	0	0	0	0	0	0	0	0	0	0	0	0	0	0	0	0	0	0	0
843f21cd-958a-4dc0-b68e-b6a17a633cc2	60b762e2-d8e2-4f1c-a005-65a221e035b4	843f21cd-958a-4dc0-b68e-b6a17a633cc2_gdc_realn_rehead.bam	Sequencing Reads	Aligned Reads	TCGA-COAD	TCGA-A6-2685	TCGA-A6-2685-11A	Solid Tissue Normal	Solid Tissue Normal	0	0	0	0	0	0	0	0	0	0	0	0	0	0	0	0	0	0	0	0
91a8edc1-8986-4c8f-85b6-33f12d5843e7	b92432a8-a44d-4fd6-af1c-a08f5772b73d	91a8edc1-8986-4c8f-85b6-33f12d5843e7_gdc_realn_rehead.bam	Sequencing Reads	Aligned Reads	TCGA-COAD	TCGA-AA-3534	TCGA-AA-3534-11A	Solid Tissue Normal	Solid Tissue Normal	0	0	0	0	0	0	0	0	0	0	0	0	0	0	0	0	0	0	0	0
0dce4b3b-e323-42b0-af84-1b9ac229f530	8fd05050-1405-4248-96ea-d2c350c5ceb6	0dce4b3b-e323-42b0-af84-1b9ac229f530_gdc_realn_rehead.bam	Sequencing Reads	Aligned Reads	TCGA-COAD	TCGA-D5-6926	TCGA-D5-6926-01A	Primary Tumor	Primary Tumor	0	0	0	0	0	0	0	0	0	0	0	0	0	0	0	0	0	0	0	0
448e052e-b327-426d-b7e5-45268e372da7	d48bf8d4-090b-4646-9645-e00939d2c998	448e052e-b327-426d-b7e5-45268e372da7_gdc_realn_rehead.bam	Sequencing Reads	Aligned Reads	TCGA-COAD	TCGA-AU-3779	TCGA-AU-3779-01A	Primary Tumor	Primary Tumor	0	0	0	0	0	0	0	0	0	0	0	0	0	0	0	0	0	0	0	0
b805155f-28ab-4d66-b83d-01ed7f79a347	040e1058-9e1d-4b27-a481-4db1a75e0266	b805155f-28ab-4d66-b83d-01ed7f79a347_gdc_realn_rehead.bam	Sequencing Reads	Aligned Reads	TCGA-COAD	TCGA-G4-6586	TCGA-G4-6586-01A	Primary Tumor	Primary Tumor	0	0	0	0	0	0	0	0	0	0	0	0	0	0	0	0	0	0	0	0
8ffeec30-05c3-475a-8de6-0efb61ce494d	9081de60-839a-4e20-8702-02909e90cc71	8ffeec30-05c3-475a-8de6-0efb61ce494d_gdc_realn_rehead.bam	Sequencing Reads	Aligned Reads	TCGA-COAD	TCGA-AA-3516	TCGA-AA-3516-11A	Solid Tissue Normal	Solid Tissue Normal	0	0	0	0	0	0	0	0	0	0	0	0	0	0	0	0	0	0	0	0
646dcaac-9a67-465a-ad4f-a6dcb51f2534	a2a38aac-ed6f-4547-a791-9b7a1947787d	646dcaac-9a67-465a-ad4f-a6dcb51f2534_gdc_realn_rehead.bam	Sequencing Reads	Aligned Reads	TCGA-COAD	TCGA-AA-3968	TCGA-AA-3968-01A	Primary Tumor	Primary Tumor	0	0	0	0	0	0	0	0	0	0	0	0	0	0	0	0	0	0	0	0
a53cbf8b-4de1-4868-9a14-4c9aad33a5b6	6e48118d-8114-4539-b349-e37d356f5cb8	a53cbf8b-4de1-4868-9a14-4c9aad33a5b6_gdc_realn_rehead.bam	Sequencing Reads	Aligned Reads	TCGA-COAD	TCGA-AA-3833	TCGA-AA-3833-01A	Primary Tumor	Primary Tumor	0	0	0	0	0	0	0	0	0	0	0	0	0	0	0	0	0	0	0	0
ead9d457-0438-45fd-9488-49c45990364b	340dee79-7f93-4b4e-9137-98eeaa113f78	ead9d457-0438-45fd-9488-49c45990364b_gdc_realn_rehead.bam	Sequencing Reads	Aligned Reads	TCGA-COAD	TCGA-AA-3989	TCGA-AA-3989-01A	Primary Tumor	Primary Tumor	0	0	0	0	0	0	0	0	0	0	0	0	0	0	0	0	0	0	0	0
d6c83995-fdc9-473b-8fc7-395dfb362ea9	79ed6902-f99f-48e5-8458-7792e8a3ebe2	d6c83995-fdc9-473b-8fc7-395dfb362ea9_gdc_realn_rehead.bam	Sequencing Reads	Aligned Reads	TCGA-COAD	TCGA-AA-3538	TCGA-AA-3538-01A	Primary Tumor	Primary Tumor	0	0	0	0	0	0	0	0	0	0	0	0	0	0	0	0	0	0	0	0
ab236896-80dd-455a-9150-47ba3aaa2f6b	7c60cbcb-5511-48ee-9fb2-82d679ca972c	ab236896-80dd-455a-9150-47ba3aaa2f6b_gdc_realn_rehead.bam	Sequencing Reads	Aligned Reads	TCGA-COAD	TCGA-A6-3809	TCGA-A6-3809-01A	Primary Tumor	Primary Tumor	0	0	0	0	0	0	0	0	0	0	0	0	0	0	0	0	0	0	0	0
8fcff146-0291-499a-a774-efeb38847874	2c4e832a-7fe0-40d6-95fc-910a409f15ce	8fcff146-0291-499a-a774-efeb38847874_gdc_realn_rehead.bam	Sequencing Reads	Aligned Reads	TCGA-COAD	TCGA-AA-3666	TCGA-AA-3666-01A	Primary Tumor	Primary Tumor	0	0	0	0	0	0	0	0	0	0	0	0	0	0	0	0	0	0	0	0
49c3275b-0567-45e9-8b6a-48bebfad6fc0	e6e56025-3cb4-4a72-b97b-8750a320fc3f	49c3275b-0567-45e9-8b6a-48bebfad6fc0_gdc_realn_rehead.bam	Sequencing Reads	Aligned Reads	TCGA-COAD	TCGA-CA-5797	TCGA-CA-5797-01A	Primary Tumor	Primary Tumor	0	0	0	0	0	0	0	0	0	0	0	0	0	0	0	0	0	0	0	0
95725919-79dd-4c24-9124-695c39396c87	ab2ba7fb-1368-4116-9e09-554427468de1	95725919-79dd-4c24-9124-695c39396c87_gdc_realn_rehead.bam	Sequencing Reads	Aligned Reads	TCGA-COAD	TCGA-AA-3696	TCGA-AA-3696-01A	Primary Tumor	Primary Tumor	0	0	0	0	0	0	0	0	0	0	0	0	0	0	0	0	0	0	0	0
9bf0fe2c-b221-485b-b6d5-1f5b94ff7dda	6e1add3f-e334-413f-a32c-3302f80db15f	9bf0fe2c-b221-485b-b6d5-1f5b94ff7dda_gdc_realn_rehead.bam	Sequencing Reads	Aligned Reads	TCGA-COAD	TCGA-AA-3655	TCGA-AA-3655-11A	Solid Tissue Normal	Solid Tissue Normal	0	0	0	0	0	0	0	0	0	0	0	0	0	0	0	0	0	0	0	0
6dc941a9-6e07-43f4-9d69-2255c98378da	eba4bb88-f729-4cc5-81fd-ed3d2926a241	6dc941a9-6e07-43f4-9d69-2255c98378da_gdc_realn_rehead.bam	Sequencing Reads	Aligned Reads	TCGA-COAD	TCGA-AA-3664	TCGA-AA-3664-01A	Primary Tumor	Primary Tumor	0	0	0	0	0	0	0	0	0	0	0	0	0	0	0	0	0	0	0	0
b2219050-1940-43b9-8d06-0ac768451462	f5717a08-e47e-49d0-9581-e1d17b38b84c	b2219050-1940-43b9-8d06-0ac768451462_gdc_realn_rehead.bam	Sequencing Reads	Aligned Reads	TCGA-COAD	TCGA-A6-A566	TCGA-A6-A566-01A	Primary Tumor	Primary Tumor	0	0	0	0	0	0	0	0	0	0	0	0	0	0	0	0	0	0	0	0
9c2ac06a-c8d9-48b5-a6ad-2c2559956dea	669255d3-ba9b-4a2b-ac63-65a6b7f33ce7	9c2ac06a-c8d9-48b5-a6ad-2c2559956dea_gdc_realn_rehead.bam	Sequencing Reads	Aligned Reads	TCGA-COAD	TCGA-A6-6650	TCGA-A6-6650-01B	Primary Tumor	Primary Tumor	0	0	0	0	0	0	0	0	0	0	0	0	0	0	0	0	0	0	0	0
e6a311f1-6a1e-487f-85c2-9835bb4db08a	e1d4a9a8-68d3-4bf0-b9e9-ade8488483d8	e6a311f1-6a1e-487f-85c2-9835bb4db08a_gdc_realn_rehead.bam	Sequencing Reads	Aligned Reads	TCGA-COAD	TCGA-A6-3810	TCGA-A6-3810-01A	Primary Tumor	Primary Tumor	0	0	0	0	0	0	0	0	0	0	0	0	0	0	0	0	0	0	0	0
d1805b95-0554-478b-b3d0-e78bdeb5fb1f	6efee329-7f5c-4075-a656-a1f3a700a509	d1805b95-0554-478b-b3d0-e78bdeb5fb1f_gdc_realn_rehead.bam	Sequencing Reads	Aligned Reads	TCGA-COAD	TCGA-F4-6460	TCGA-F4-6460-01A	Primary Tumor	Primary Tumor	0	0	0	0	0	0	0	0	0	0	0	0	0	0	0	0	0	0	0	0
51d4f41f-0f21-4014-b1c7-526fd1b7be5f	477a253c-b036-4aa9-97f7-cd9e6941b6d0	51d4f41f-0f21-4014-b1c7-526fd1b7be5f_gdc_realn_rehead.bam	Sequencing Reads	Aligned Reads	TCGA-KIRC	TCGA-CZ-5461	TCGA-CZ-5461-01A	Primary Tumor	Primary Tumor	0	0	0	0	0	0	0	0	0	0	0	0	0	0	0	0	0	0	0	0
2ae2d614-dd6b-4b68-9a5f-da549d2ae9a7	6288ede5-8ff2-4283-8ea6-56a783bcd96d	2ae2d614-dd6b-4b68-9a5f-da549d2ae9a7_gdc_realn_rehead.bam	Sequencing Reads	Aligned Reads	TCGA-KIRC	TCGA-CW-5589	TCGA-CW-5589-01A	Primary Tumor	Primary Tumor	0	0	0	0	0	0	0	0	0	0	0	0	0	0	0	0	0	0	0	0
c2f1a5d4-c68a-4e60-8576-2121a503ef7b	029475c1-7115-45fe-985c-f96857ad78af	c2f1a5d4-c68a-4e60-8576-2121a503ef7b_gdc_realn_rehead.bam	Sequencing Reads	Aligned Reads	TCGA-KIRC	TCGA-BP-5195	TCGA-BP-5195-01A	Primary Tumor	Primary Tumor	0	0	0	0	0	0	0	0	0	0	0	0	0	0	0	0	0	0	0	0
eec5a601-5af8-421f-a4f0-c56c4aafd957	ea99fa21-e7aa-47b9-917c-4055fb714430	eec5a601-5af8-421f-a4f0-c56c4aafd957_gdc_realn_rehead.bam	Sequencing Reads	Aligned Reads	TCGA-KIRC	TCGA-B0-5709	TCGA-B0-5709-11A	Solid Tissue Normal	Solid Tissue Normal	0	0	0	0	0	0	0	0	0	0	0	0	0	0	0	0	0	0	0	0
f6f83603-98aa-45dd-bc4e-414c3fa83104	1f8852bd-4652-4936-902a-f50e0541c103	f6f83603-98aa-45dd-bc4e-414c3fa83104_gdc_realn_rehead.bam	Sequencing Reads	Aligned Reads	TCGA-KIRC	TCGA-BP-4334	TCGA-BP-4334-01A	Primary Tumor	Primary Tumor	0	0	0	0	0	0	0	0	0	0	0	0	0	0	0	0	0	0	0	0
9d42cafd-884a-488c-ba80-4e9da9d9ee4c	dbee66ef-c785-4f45-b0b2-91b594420867	9d42cafd-884a-488c-ba80-4e9da9d9ee4c_gdc_realn_rehead.bam	Sequencing Reads	Aligned Reads	TCGA-KIRC	TCGA-CZ-5985	TCGA-CZ-5985-11A	Solid Tissue Normal	Solid Tissue Normal	0	0	0	0	0	0	0	0	0	0	0	0	0	0	0	0	0	0	0	0
10f3b40c-0159-431c-8a0e-04e2a29e8ae9	8d8b8df0-726a-4a38-9b7d-404ee17af122	10f3b40c-0159-431c-8a0e-04e2a29e8ae9_gdc_realn_rehead.bam	Sequencing Reads	Aligned Reads	TCGA-KIRC	TCGA-A3-A6NL	TCGA-A3-A6NL-01A	Primary Tumor	Primary Tumor	0	0	0	0	0	0	0	0	0	0	0	0	0	0	0	0	0	0	0	0
81c17f02-fef3-4861-9307-7810fb11361d	912920ad-9bb8-47f0-b5a0-3a99948489a6	81c17f02-fef3-4861-9307-7810fb11361d_gdc_realn_rehead.bam	Sequencing Reads	Aligned Reads	TCGA-KIRC	TCGA-B0-5705	TCGA-B0-5705-11A	Solid Tissue Normal	Solid Tissue Normal	0	0	0	0	0	0	0	0	0	0	0	0	0	0	0	0	0	0	0	0
24ae6005-cc58-4545-a5c6-7d3e6f15e823	912a88d7-76e5-47ff-a17e-f172f028f0a2	24ae6005-cc58-4545-a5c6-7d3e6f15e823_gdc_realn_rehead.bam	Sequencing Reads	Aligned Reads	TCGA-KIRC	TCGA-BP-4962	TCGA-BP-4962-01A	Primary Tumor	Primary Tumor	0	0	0	0	0	0	0	0	0	0	0	0	0	0	0	0	0	0	0	0
4fd4aa90-0c13-44f3-9dc2-17b60feac4c4	25f11863-5e06-4b05-841e-ef4e8e1ad0a1	4fd4aa90-0c13-44f3-9dc2-17b60feac4c4_gdc_realn_rehead.bam	Sequencing Reads	Aligned Reads	TCGA-KIRC	TCGA-CW-6090	TCGA-CW-6090-11A	Solid Tissue Normal	Solid Tissue Normal	0	0	0	0	0	0	0	0	0	0	0	0	0	0	0	0	0	0	0	0
5ce4d50b-eb66-43ce-a801-d7a788ebaaa1	a7dfd5a2-455d-41c2-a40d-e2d8c4343f9e	5ce4d50b-eb66-43ce-a801-d7a788ebaaa1_gdc_realn_rehead.bam	Sequencing Reads	Aligned Reads	TCGA-KIRC	TCGA-BP-4169	TCGA-BP-4169-01A	Primary Tumor	Primary Tumor	0	0	0	0	0	0	0	0	0	0	0	0	0	0	0	0	0	0	0	0
e824c773-6f7e-443f-91c2-e2f56cb56be9	4ed306cf-76ad-4f00-90b8-ae156717ae09	e824c773-6f7e-443f-91c2-e2f56cb56be9_gdc_realn_rehead.bam	Sequencing Reads	Aligned Reads	TCGA-KIRC	TCGA-B8-A54K	TCGA-B8-A54K-01A	Primary Tumor	Primary Tumor	0	0	0	0	0	0	0	0	0	0	0	0	0	0	0	0	0	0	0	0
c5f90bbc-9746-4902-bf94-c07c7f867731	1623ae44-5522-433b-8d60-ac2cd4b14ea8	c5f90bbc-9746-4902-bf94-c07c7f867731_gdc_realn_rehead.bam	Sequencing Reads	Aligned Reads	TCGA-KIRC	TCGA-CZ-5988	TCGA-CZ-5988-01A	Primary Tumor	Primary Tumor	0	0	0	0	0	0	0	0	0	0	0	0	0	0	0	0	0	0	0	0
4c89e090-b613-4b6c-a6cc-a6f206e64bc0	45aeeac8-8095-46f3-9cc7-1f0caef4504f	4c89e090-b613-4b6c-a6cc-a6f206e64bc0_gdc_realn_rehead.bam	Sequencing Reads	Aligned Reads	TCGA-KIRC	TCGA-BP-5178	TCGA-BP-5178-01A	Primary Tumor	Primary Tumor	0	0	0	0	0	0	0	0	0	0	0	0	0	0	0	0	0	0	0	0
be175a13-1a2b-45b7-8741-522f53c6bbfc	066de438-a2ba-4c66-8950-8f40376ac684	be175a13-1a2b-45b7-8741-522f53c6bbfc_gdc_realn_rehead.bam	Sequencing Reads	Aligned Reads	TCGA-KIRC	TCGA-CW-6088	TCGA-CW-6088-01A	Primary Tumor	Primary Tumor	0	0	0	0	0	0	0	0	0	0	0	0	0	0	0	0	0	0	0	0
83dc3f30-d7e9-4d0f-9e09-346eb8714ee8	19bb682d-470b-4741-9fc7-ec48dad34dab	83dc3f30-d7e9-4d0f-9e09-346eb8714ee8_gdc_realn_rehead.bam	Sequencing Reads	Aligned Reads	TCGA-KIRC	TCGA-CZ-5984	TCGA-CZ-5984-01A	Primary Tumor	Primary Tumor	0	0	0	0	0	0	0	0	0	0	0	0	0	0	0	0	0	0	0	0
ad4a0ef2-52c7-4b5e-b843-ce756aed1210	07aedac2-b685-4e3e-90da-426e4cf14292	ad4a0ef2-52c7-4b5e-b843-ce756aed1210_gdc_realn_rehead.bam	Sequencing Reads	Aligned Reads	TCGA-KIRC	TCGA-B8-4143	TCGA-B8-4143-01A	Primary Tumor	Primary Tumor	0	0	0	0	0	0	0	0	0	0	0	0	0	0	0	0	0	0	0	0
4a4d144a-bdd7-4ca5-8cb9-7b6eca2750a4	a21e1f08-2f85-4004-9abb-a56930006033	4a4d144a-bdd7-4ca5-8cb9-7b6eca2750a4_gdc_realn_rehead.bam	Sequencing Reads	Aligned Reads	TCGA-KIRC	TCGA-A3-A8CQ	TCGA-A3-A8CQ-01A	Primary Tumor	Primary Tumor	0	0	0	0	0	0	0	0	0	0	0	0	0	0	0	0	0	0	0	0
a10c6e8c-d962-4e25-a878-ff77f12f3c66	6d9ceb0e-8929-440b-af2b-bc119897e0f3	a10c6e8c-d962-4e25-a878-ff77f12f3c66_gdc_realn_rehead.bam	Sequencing Reads	Aligned Reads	TCGA-KIRC	TCGA-BP-5168	TCGA-BP-5168-01A	Primary Tumor	Primary Tumor	0	0	0	0	0	0	0	0	0	0	0	0	0	0	0	0	0	0	0	0
0ef69c0e-a052-4edb-97d4-e587d9eb809b	e1252b56-9a8f-4f26-b3f1-e5411fff6fbf	0ef69c0e-a052-4edb-97d4-e587d9eb809b_gdc_realn_rehead.bam	Sequencing Reads	Aligned Reads	TCGA-KIRC	TCGA-A3-3362	TCGA-A3-3362-01A	Primary Tumor	Primary Tumor	0	0	0	0	0	0	0	0	0	0	0	0	0	0	0	0	0	0	0	0
6fa5b535-484c-40a6-895a-e7ddc6e569f3	67b4b154-f662-4c24-91fc-697f31b72fc5	6fa5b535-484c-40a6-895a-e7ddc6e569f3_gdc_realn_rehead.bam	Sequencing Reads	Aligned Reads	TCGA-KIRC	TCGA-A3-3324	TCGA-A3-3324-01A	Primary Tumor	Primary Tumor	0	0	0	0	0	0	0	0	0	0	0	0	0	0	0	0	0	0	0	0
0e2b432f-353c-4b73-9341-055789c8dcc2	260a4825-24df-43f7-b95b-b61b9b583444	0e2b432f-353c-4b73-9341-055789c8dcc2_gdc_realn_rehead.bam	Sequencing Reads	Aligned Reads	TCGA-KIRC	TCGA-CZ-5453	TCGA-CZ-5453-01A	Primary Tumor	Primary Tumor	0	0	0	0	0	0	0	0	0	0	0	0	0	0	0	0	0	0	0	0
c9f98686-5a43-40ef-b37a-81270bcdb664	9291c668-1029-47f3-a615-07f13493d035	c9f98686-5a43-40ef-b37a-81270bcdb664_gdc_realn_rehead.bam	Sequencing Reads	Aligned Reads	TCGA-KIRC	TCGA-CJ-4903	TCGA-CJ-4903-01A	Primary Tumor	Primary Tumor	0	0	0	0	0	0	0	0	0	0	0	0	0	0	0	0	0	0	0	0
7f03932f-a472-4888-8bf3-f222899bf277	22bbd8b9-2782-4e07-93a8-80118fb0be29	7f03932f-a472-4888-8bf3-f222899bf277_gdc_realn_rehead.bam	Sequencing Reads	Aligned Reads	TCGA-KIRC	TCGA-CJ-5676	TCGA-CJ-5676-11A	Solid Tissue Normal	Solid Tissue Normal	0	0	0	0	0	0	0	0	0	0	0	0	0	0	0	0	0	0	0	0
ffdfc9e4-0c17-4308-9b68-c9f57e817171	71a1f263-b200-47a2-834e-cf46272331e8	ffdfc9e4-0c17-4308-9b68-c9f57e817171_gdc_realn_rehead.bam	Sequencing Reads	Aligned Reads	TCGA-KIRC	TCGA-B2-5633	TCGA-B2-5633-01A	Primary Tumor	Primary Tumor	0	0	0	0	0	0	0	0	0	0	0	0	0	0	0	0	0	0	0	0
7f97346f-a705-4410-9459-95b28d8bf06b	27536f4b-c387-41ed-8a5f-c6022068e57b	7f97346f-a705-4410-9459-95b28d8bf06b_gdc_realn_rehead.bam	Sequencing Reads	Aligned Reads	TCGA-KIRC	TCGA-B0-4697	TCGA-B0-4697-01A	Primary Tumor	Primary Tumor	0	0	0	0	0	0	0	0	0	0	0	0	0	0	0	0	0	0	0	0
82e72a31-315f-41d3-9cf6-e3a03fbfef3c	1bd36b75-60e6-4df5-a79b-fb5ff4b415d9	82e72a31-315f-41d3-9cf6-e3a03fbfef3c_gdc_realn_rehead.bam	Sequencing Reads	Aligned Reads	TCGA-KIRC	TCGA-G6-A5PC	TCGA-G6-A5PC-01A	Primary Tumor	Primary Tumor	0	0	0	0	0	0	0	0	0	0	0	0	0	0	0	0	0	0	0	0
b3133f85-8bd1-4ada-af53-dbe76f48196c	96b33cc7-985a-4500-a74c-935e0ae623ef	b3133f85-8bd1-4ada-af53-dbe76f48196c_gdc_realn_rehead.bam	Sequencing Reads	Aligned Reads	TCGA-KIRC	TCGA-BP-4340	TCGA-BP-4340-01A	Primary Tumor	Primary Tumor	0	0	0	0	0	0	0	0	0	0	0	0	0	0	0	0	0	0	0	0
2fd8c138-6ece-404c-9968-84ee6554a313	f9f009c4-15f3-4071-97c4-41ccc726c534	2fd8c138-6ece-404c-9968-84ee6554a313_gdc_realn_rehead.bam	Sequencing Reads	Aligned Reads	TCGA-KIRC	TCGA-CJ-5681	TCGA-CJ-5681-01A	Primary Tumor	Primary Tumor	0	0	0	0	0	0	0	0	0	0	0	0	0	0	0	0	0	0	0	0
a0c86032-e9ea-4801-baad-1dddc8ea075d	a103859b-83b7-49a4-b310-879010a05c91	a0c86032-e9ea-4801-baad-1dddc8ea075d_gdc_realn_rehead.bam	Sequencing Reads	Aligned Reads	TCGA-KIRC	TCGA-CJ-6033	TCGA-CJ-6033-11A	Solid Tissue Normal	Solid Tissue Normal	0	0	0	0	0	0	0	0	0	0	0	0	0	0	0	0	0	0	0	0
7f237720-32d5-40a6-9497-c27e096a7b52	813f1a6d-2fc0-499f-9b6f-15466b3c5515	7f237720-32d5-40a6-9497-c27e096a7b52_gdc_realn_rehead.bam	Sequencing Reads	Aligned Reads	TCGA-KIRC	TCGA-B2-4098	TCGA-B2-4098-01A	Primary Tumor	Primary Tumor	0	0	0	0	0	0	0	0	0	0	0	0	0	0	0	0	0	0	0	0
b42c8cbe-5326-475b-a338-da963de91fc1	f5fad415-e738-4dee-a013-ea37173ebfd5	b42c8cbe-5326-475b-a338-da963de91fc1_gdc_realn_rehead.bam	Sequencing Reads	Aligned Reads	TCGA-KIRC	TCGA-CW-5583	TCGA-CW-5583-01A	Primary Tumor	Primary Tumor	0	0	0	0	0	0	0	0	0	0	0	0	0	0	0	0	0	0	0	0
ea94593c-7cde-402c-bb8d-088de3cf76e0	463146e1-6945-4b81-9807-e8adf74b491f	ea94593c-7cde-402c-bb8d-088de3cf76e0_gdc_realn_rehead.bam	Sequencing Reads	Aligned Reads	TCGA-KIRC	TCGA-BP-4999	TCGA-BP-4999-01A	Primary Tumor	Primary Tumor	0	0	0	0	0	0	0	0	0	0	0	0	0	0	0	0	0	0	0	0
7b4c3815-0be4-4c2d-9e03-ed8af883e798	56cccd48-cab2-44c7-af07-c1af367baa4c	7b4c3815-0be4-4c2d-9e03-ed8af883e798_gdc_realn_rehead.bam	Sequencing Reads	Aligned Reads	TCGA-KIRC	TCGA-B0-5094	TCGA-B0-5094-01A	Primary Tumor	Primary Tumor	0	0	0	0	0	0	0	0	0	0	0	0	0	0	0	0	0	0	0	0
49c44d4c-6857-4e02-8104-c6c0ecdce81b	bdbd1acf-71fd-4127-b37c-f9be77b90508	49c44d4c-6857-4e02-8104-c6c0ecdce81b_gdc_realn_rehead.bam	Sequencing Reads	Aligned Reads	TCGA-KIRC	TCGA-CJ-6027	TCGA-CJ-6027-01A	Primary Tumor	Primary Tumor	0	0	0	0	0	0	0	0	0	0	0	0	0	0	0	0	0	0	0	0
d4a08607-5dac-4810-b5f7-f5944bdc0c04	42968e86-b5cd-4f2e-99e0-1f98d97fcee2	d4a08607-5dac-4810-b5f7-f5944bdc0c04_gdc_realn_rehead.bam	Sequencing Reads	Aligned Reads	TCGA-KIRC	TCGA-CJ-4873	TCGA-CJ-4873-01A	Primary Tumor	Primary Tumor	0	0	0	0	0	0	0	0	0	0	0	0	0	0	0	0	0	0	0	0
64ff3154-3d76-4e3e-83b0-75d5bdc0e01d	0322e00f-c1bd-45de-91f4-79140d960c87	64ff3154-3d76-4e3e-83b0-75d5bdc0e01d_gdc_realn_rehead.bam	Sequencing Reads	Aligned Reads	TCGA-KIRC	TCGA-CJ-5677	TCGA-CJ-5677-01A	Primary Tumor	Primary Tumor	0	0	0	0	0	0	0	0	0	0	0	0	0	0	0	0	0	0	0	0
f5ed935c-5676-42ae-8510-2c6b625ba64d	cb0d5196-2e0d-4d13-8cca-e922465d0fd7	f5ed935c-5676-42ae-8510-2c6b625ba64d_gdc_realn_rehead.bam	Sequencing Reads	Aligned Reads	TCGA-KIRC	TCGA-B8-A54J	TCGA-B8-A54J-01A	Primary Tumor	Primary Tumor	0	0	0	0	0	0	0	0	0	0	0	0	0	0	0	0	0	0	0	0
a0bd53a8-44e3-4bda-a2e5-ddd93ca67dc8	798d3b35-fac2-40e8-ad70-62bb41a013c6	a0bd53a8-44e3-4bda-a2e5-ddd93ca67dc8_gdc_realn_rehead.bam	Sequencing Reads	Aligned Reads	TCGA-KIRC	TCGA-B0-4817	TCGA-B0-4817-01A	Primary Tumor	Primary Tumor	0	0	0	0	0	0	0	0	0	0	0	0	0	0	0	0	0	0	0	0
d5989af8-909b-4a0c-8889-a8fcd62e3106	6dad9e34-1838-4e43-a253-d54cc1bbc23f	d5989af8-909b-4a0c-8889-a8fcd62e3106_gdc_realn_rehead.bam	Sequencing Reads	Aligned Reads	TCGA-KIRC	TCGA-CJ-6031	TCGA-CJ-6031-01A	Primary Tumor	Primary Tumor	0	0	0	0	0	0	0	0	0	0	0	0	0	0	0	0	0	0	0	0
7d93f368-5f84-4a89-9001-9fc3969415d0	98a01e14-907d-4671-8a41-f79be6a16e11	7d93f368-5f84-4a89-9001-9fc3969415d0_gdc_realn_rehead.bam	Sequencing Reads	Aligned Reads	TCGA-KIRC	TCGA-AK-3425	TCGA-AK-3425-01A	Primary Tumor	Primary Tumor	0	0	0	0	0	0	0	0	0	0	0	0	0	0	0	0	0	0	0	0
276c0552-797d-4610-8d7b-b9889b4b52f4	ad1f1a07-6c69-4087-a39a-b4d6c07886a9	276c0552-797d-4610-8d7b-b9889b4b52f4_gdc_realn_rehead.bam	Sequencing Reads	Aligned Reads	TCGA-KIRC	TCGA-A3-3382	TCGA-A3-3382-01A	Primary Tumor	Primary Tumor	0	0	0	0	0	0	0	0	0	0	0	0	0	0	0	0	0	0	0	0
b256832b-dfd9-46e7-b4d4-bdedae6bb3b2	0ea21cd7-e564-426f-a633-beac75931c54	b256832b-dfd9-46e7-b4d4-bdedae6bb3b2_gdc_realn_rehead.bam	Sequencing Reads	Aligned Reads	TCGA-KIRC	TCGA-CZ-5982	TCGA-CZ-5982-11A	Solid Tissue Normal	Solid Tissue Normal	0	0	0	0	0	0	0	0	0	0	0	0	0	0	0	0	0	0	0	0
26a1880a-a6e1-48a6-9d06-7e0558c88d7c	52225bab-10ea-45f9-8234-6cacdccd0980	26a1880a-a6e1-48a6-9d06-7e0558c88d7c_gdc_realn_rehead.bam	Sequencing Reads	Aligned Reads	TCGA-KIRC	TCGA-BP-4173	TCGA-BP-4173-01A	Primary Tumor	Primary Tumor	0	0	0	0	0	0	0	0	0	0	0	0	0	0	0	0	0	0	0	0
9aa5248e-6e60-440d-bc7e-47afc639e72b	7f37aacd-d295-4c80-bce5-a26cb0666cf3	9aa5248e-6e60-440d-bc7e-47afc639e72b_gdc_realn_rehead.bam	Sequencing Reads	Aligned Reads	TCGA-KIRC	TCGA-B0-5690	TCGA-B0-5690-11A	Solid Tissue Normal	Solid Tissue Normal	0	0	0	0	0	0	0	0	0	0	0	0	0	0	0	0	0	0	0	0
b20daefd-28ab-466b-985a-1dbba2adcb1d	990d79f5-d962-4431-bdaf-55d1ee7f64a9	b20daefd-28ab-466b-985a-1dbba2adcb1d_gdc_realn_rehead.bam	Sequencing Reads	Aligned Reads	TCGA-KIRC	TCGA-B2-5636	TCGA-B2-5636-01A	Primary Tumor	Primary Tumor	0	0	0	0	0	0	0	0	0	0	0	0	0	0	0	0	0	0	0	0
d01f1a29-49c5-45eb-a589-41dbf508f92d	3e5a6219-9215-4ef7-999c-1ea18b1db701	d01f1a29-49c5-45eb-a589-41dbf508f92d_gdc_realn_rehead.bam	Sequencing Reads	Aligned Reads	TCGA-KIRC	TCGA-BP-4327	TCGA-BP-4327-01A	Primary Tumor	Primary Tumor	0	0	0	0	0	0	0	0	0	0	0	0	0	0	0	0	0	0	0	0
3b61c256-387d-4bb8-866e-68a5c0173654	3dcf1d30-a8bb-4884-a6ed-4cc017daee2c	3b61c256-387d-4bb8-866e-68a5c0173654_gdc_realn_rehead.bam	Sequencing Reads	Aligned Reads	TCGA-KIRC	TCGA-B2-3923	TCGA-B2-3923-01A	Primary Tumor	Primary Tumor	0	0	0	0	0	0	0	0	0	0	0	0	0	0	0	0	0	0	0	0
22ecba67-bfa6-4be0-bf92-fae52ce7d4c1	0f325f5c-0255-46e4-83f0-520f61909a90	22ecba67-bfa6-4be0-bf92-fae52ce7d4c1_gdc_realn_rehead.bam	Sequencing Reads	Aligned Reads	TCGA-KIRC	TCGA-B0-4691	TCGA-B0-4691-01A	Primary Tumor	Primary Tumor	0	0	0	0	0	0	0	0	0	0	0	0	0	0	0	0	0	0	0	0
9028d5e4-882a-40b8-a16f-6b5865d2df78	67b53212-1045-42ad-973b-6c886c4292e2	9028d5e4-882a-40b8-a16f-6b5865d2df78_gdc_realn_rehead.bam	Sequencing Reads	Aligned Reads	TCGA-KIRC	TCGA-B8-5550	TCGA-B8-5550-01A	Primary Tumor	Primary Tumor	0	0	0	0	0	0	0	0	0	0	0	0	0	0	0	0	0	0	0	0
450b2028-0e46-4ce6-b99f-7fb1f52e542a	b451bde5-c863-48cd-8165-83546061842e	450b2028-0e46-4ce6-b99f-7fb1f52e542a_gdc_realn_rehead.bam	Sequencing Reads	Aligned Reads	TCGA-KIRC	TCGA-AK-3431	TCGA-AK-3431-01A	Primary Tumor	Primary Tumor	0	0	0	0	0	0	0	0	0	0	0	0	0	0	0	0	0	0	0	0
8acc39b1-a8cb-4999-ad1d-d52ba486b1f2	53134388-55cd-41b4-8631-9c72947906e8	8acc39b1-a8cb-4999-ad1d-d52ba486b1f2_gdc_realn_rehead.bam	Sequencing Reads	Aligned Reads	TCGA-KIRC	TCGA-CJ-4871	TCGA-CJ-4871-01A	Primary Tumor	Primary Tumor	0	0	0	0	0	0	0	0	0	0	0	0	0	0	0	0	0	0	0	0
47403f84-60f7-40d0-97d0-e8eaf2f179fe	8bd8ee77-eaad-499b-a422-bf4239976747	47403f84-60f7-40d0-97d0-e8eaf2f179fe_gdc_realn_rehead.bam	Sequencing Reads	Aligned Reads	TCGA-KIRC	TCGA-CZ-4863	TCGA-CZ-4863-01A	Primary Tumor	Primary Tumor	0	0	0	0	0	0	0	0	0	0	0	0	0	0	0	0	0	0	0	0
04fa8936-25aa-432f-a718-338770dc6acc	68f4b3f3-1a8b-4d23-8381-a505573bbd4e	04fa8936-25aa-432f-a718-338770dc6acc_gdc_realn_rehead.bam	Sequencing Reads	Aligned Reads	TCGA-KIRC	TCGA-BP-4998	TCGA-BP-4998-01A	Primary Tumor	Primary Tumor	0	0	0	0	0	0	0	0	0	0	0	0	0	0	0	0	0	0	0	0
37abecef-91c8-46ff-9dcc-70ff2904f66d	3fce14df-7224-4182-acd2-ff27a21335f6	37abecef-91c8-46ff-9dcc-70ff2904f66d_gdc_realn_rehead.bam	Sequencing Reads	Aligned Reads	TCGA-KIRC	TCGA-B2-5633	TCGA-B2-5633-01B	Primary Tumor	Primary Tumor	0	0	0	0	0	0	0	0	0	0	0	0	0	0	0	0	0	0	0	0
6f53aa26-bd65-48d8-a8ef-4e4e21bd20ae	c88210a9-902e-4c63-80b0-94d77a8fc8c0	6f53aa26-bd65-48d8-a8ef-4e4e21bd20ae_gdc_realn_rehead.bam	Sequencing Reads	Aligned Reads	TCGA-KIRC	TCGA-CZ-4854	TCGA-CZ-4854-01A	Primary Tumor	Primary Tumor	0	0	0	0	0	0	0	0	0	0	0	0	0	0	0	0	0	0	0	0
4c71a15b-95a6-4c0b-bf8c-cebf1ae1519e	acac642e-212a-49b6-a64a-e3bd69ac105f	4c71a15b-95a6-4c0b-bf8c-cebf1ae1519e_gdc_realn_rehead.bam	Sequencing Reads	Aligned Reads	TCGA-KIRC	TCGA-CJ-5671	TCGA-CJ-5671-01A	Primary Tumor	Primary Tumor	0	0	0	0	0	0	0	0	0	0	0	0	0	0	0	0	0	0	0	0
034c80ff-d75b-40ae-bc9a-999b4347e520	55ac2d51-19a3-4172-a434-eb108a556677	034c80ff-d75b-40ae-bc9a-999b4347e520_gdc_realn_rehead.bam	Sequencing Reads	Aligned Reads	TCGA-KIRC	TCGA-B0-4827	TCGA-B0-4827-01A	Primary Tumor	Primary Tumor	0	0	0	0	0	0	0	0	0	0	0	0	0	0	0	0	0	0	0	0
9e01d9ab-5a61-46e5-a610-a51fa538b951	53f77338-d5eb-491a-ae1b-e80d7217aac6	9e01d9ab-5a61-46e5-a610-a51fa538b951_gdc_realn_rehead.bam	Sequencing Reads	Aligned Reads	TCGA-KIRC	TCGA-AK-3460	TCGA-AK-3460-01A	Primary Tumor	Primary Tumor	0	0	0	0	0	0	0	0	0	0	0	0	0	0	0	0	0	0	0	0
7336eaf8-7ace-439f-a2e1-4167c836919e	3e9a747b-16f3-4a45-b63b-73ea9b6620fe	7336eaf8-7ace-439f-a2e1-4167c836919e_gdc_realn_rehead.bam	Sequencing Reads	Aligned Reads	TCGA-KIRC	TCGA-CJ-4643	TCGA-CJ-4643-01A	Primary Tumor	Primary Tumor	0	0	0	0	0	0	0	0	0	0	0	0	0	0	0	0	0	0	0	0
c8e5dfe5-6d32-4bcf-bd4f-5dd39abee350	10c8040d-b314-455a-a59a-8a2c9f148416	c8e5dfe5-6d32-4bcf-bd4f-5dd39abee350_gdc_realn_rehead.bam	Sequencing Reads	Aligned Reads	TCGA-KIRC	TCGA-B0-5095	TCGA-B0-5095-01A	Primary Tumor	Primary Tumor	0	0	0	0	0	0	0	0	0	0	0	0	0	0	0	0	0	0	0	0
ba1f536d-19b4-4753-b51b-e6ba1be753a6	9365e48a-32db-4619-8744-679944fca8df	ba1f536d-19b4-4753-b51b-e6ba1be753a6_gdc_realn_rehead.bam	Sequencing Reads	Aligned Reads	TCGA-KIRC	TCGA-AK-3465	TCGA-AK-3465-01A	Primary Tumor	Primary Tumor	0	0	0	0	0	0	0	0	0	0	0	0	0	0	0	0	0	0	0	0
8dcf23be-f7e5-4b1f-9973-5710d0262972	b731b767-adf1-4594-bd18-bcddff77ef89	8dcf23be-f7e5-4b1f-9973-5710d0262972_gdc_realn_rehead.bam	Sequencing Reads	Aligned Reads	TCGA-KIRC	TCGA-CJ-4912	TCGA-CJ-4912-01A	Primary Tumor	Primary Tumor	0	0	0	0	0	0	0	0	0	0	0	0	0	0	0	0	0	0	0	0
bc70a20d-35c8-475a-981b-ce7d8a1e6de9	9a370d32-e48e-4a30-9455-5e85fcb06e5b	bc70a20d-35c8-475a-981b-ce7d8a1e6de9_gdc_realn_rehead.bam	Sequencing Reads	Aligned Reads	TCGA-KIRC	TCGA-B0-5701	TCGA-B0-5701-01A	Primary Tumor	Primary Tumor	0	0	0	0	0	0	0	0	0	0	0	0	0	0	0	0	0	0	0	0
1bf1906d-505f-46f3-9636-4fdd2414093d	80f503a3-90bc-4d8d-8732-df61c87a0f9d	1bf1906d-505f-46f3-9636-4fdd2414093d_gdc_realn_rehead.bam	Sequencing Reads	Aligned Reads	TCGA-KIRC	TCGA-B0-4694	TCGA-B0-4694-01A	Primary Tumor	Primary Tumor	0	0	0	0	0	0	0	0	0	0	0	0	0	0	0	0	0	0	0	0
ed0a65c2-4b4d-4aaa-b95e-5fc66b15807c	018f6cc2-b8ba-4abf-826f-4cc2f7243412	ed0a65c2-4b4d-4aaa-b95e-5fc66b15807c_gdc_realn_rehead.bam	Sequencing Reads	Aligned Reads	TCGA-KIRC	TCGA-B8-5159	TCGA-B8-5159-01A	Primary Tumor	Primary Tumor	0	0	0	0	0	0	0	0	0	0	0	0	0	0	0	0	0	0	0	0
2361ce87-6c08-4c90-a2d1-2046b274faef	c7ede939-6dae-47f2-ac5b-8a2b0d592fa2	2361ce87-6c08-4c90-a2d1-2046b274faef_gdc_realn_rehead.bam	Sequencing Reads	Aligned Reads	TCGA-KIRC	TCGA-B0-4815	TCGA-B0-4815-01A	Primary Tumor	Primary Tumor	0	0	0	0	0	0	0	0	0	0	0	0	0	0	0	0	0	0	0	0
86e7256c-a144-4549-9cfa-535164326ba9	e7658401-3510-404a-bd06-a6ad83848c11	86e7256c-a144-4549-9cfa-535164326ba9_gdc_realn_rehead.bam	Sequencing Reads	Aligned Reads	TCGA-KIRC	TCGA-CZ-5987	TCGA-CZ-5987-01A	Primary Tumor	Primary Tumor	0	0	0	0	0	0	0	0	0	0	0	0	0	0	0	0	0	0	0	0
2a3d7da4-268c-412e-8a0a-8fbadfa59417	1150aaab-6d69-4ac1-8fb0-4bf4ba8b6b8b	2a3d7da4-268c-412e-8a0a-8fbadfa59417_gdc_realn_rehead.bam	Sequencing Reads	Aligned Reads	TCGA-KIRC	TCGA-EU-5905	TCGA-EU-5905-01A	Primary Tumor	Primary Tumor	0	0	0	0	0	0	0	0	0	0	0	0	0	0	0	0	0	0	0	0
29da9d01-c01b-44ea-bc5d-faac4306987b	60fc1f14-5d4e-4be5-ba22-40023c40213b	29da9d01-c01b-44ea-bc5d-faac4306987b_gdc_realn_rehead.bam	Sequencing Reads	Aligned Reads	TCGA-KIRC	TCGA-CJ-6030	TCGA-CJ-6030-01A	Primary Tumor	Primary Tumor	0	0	0	0	0	0	0	0	0	0	0	0	0	0	0	0	0	0	0	0
d01b62bd-75d6-4cb7-adc7-04f00dd946d0	56c316a6-850d-4d39-946e-5652cda73335	d01b62bd-75d6-4cb7-adc7-04f00dd946d0_gdc_realn_rehead.bam	Sequencing Reads	Aligned Reads	TCGA-KIRC	TCGA-BP-4349	TCGA-BP-4349-01A	Primary Tumor	Primary Tumor	0	0	0	0	0	0	0	0	0	0	0	0	0	0	0	0	0	0	0	0
90ee1f43-86cf-41a8-b749-a8298255c795	fd7ff8d3-5a2e-471a-8681-64aa1443d319	90ee1f43-86cf-41a8-b749-a8298255c795_gdc_realn_rehead.bam	Sequencing Reads	Aligned Reads	TCGA-KIRC	TCGA-CZ-5462	TCGA-CZ-5462-11A	Solid Tissue Normal	Solid Tissue Normal	0	0	0	0	0	0	0	0	0	0	0	0	0	0	0	0	0	0	0	0
40887a1c-9035-4bdd-98f6-8ede8c000916	cb2a4d4d-a29a-43f4-a260-9c2abd5b6231	40887a1c-9035-4bdd-98f6-8ede8c000916_gdc_realn_rehead.bam	Sequencing Reads	Aligned Reads	TCGA-KIRC	TCGA-CZ-5989	TCGA-CZ-5989-11A	Solid Tissue Normal	Solid Tissue Normal	0	0	0	0	0	0	0	0	0	0	0	0	0	0	0	0	0	0	0	0
7590adc7-b3a0-44e0-a9c1-eb3c10d775aa	e3656439-4c1d-4911-9231-47d4f17275cd	7590adc7-b3a0-44e0-a9c1-eb3c10d775aa_gdc_realn_rehead.bam	Sequencing Reads	Aligned Reads	TCGA-KIRC	TCGA-BP-4177	TCGA-BP-4177-01A	Primary Tumor	Primary Tumor	0	0	0	0	0	0	0	0	0	0	0	0	0	0	0	0	0	0	0	0
7a44be9a-e5f7-44f6-a257-c25e49739dce	c3edb9e0-7b3d-4d01-af6a-bb6fb854554b	7a44be9a-e5f7-44f6-a257-c25e49739dce_gdc_realn_rehead.bam	Sequencing Reads	Aligned Reads	TCGA-KIRC	TCGA-BP-4795	TCGA-BP-4795-01A	Primary Tumor	Primary Tumor	0	0	0	0	0	0	0	0	0	0	0	0	0	0	0	0	0	0	0	0
d4fbd2e0-c618-4ab2-bca4-9ab06e6513f8	c04edf14-1ab0-4b0f-a28b-4294641b6121	d4fbd2e0-c618-4ab2-bca4-9ab06e6513f8_gdc_realn_rehead.bam	Sequencing Reads	Aligned Reads	TCGA-KIRC	TCGA-CJ-5675	TCGA-CJ-5675-01A	Primary Tumor	Primary Tumor	0	0	0	0	0	0	0	0	0	0	0	0	0	0	0	0	0	0	0	0
0e3d0ad3-84d5-43dd-84ff-d170a8ca41ef	402a019a-6f30-4000-b432-4ce15266f9c4	0e3d0ad3-84d5-43dd-84ff-d170a8ca41ef_gdc_realn_rehead.bam	Sequencing Reads	Aligned Reads	TCGA-KIRC	TCGA-BP-5194	TCGA-BP-5194-01A	Primary Tumor	Primary Tumor	0	0	0	0	0	0	0	0	0	0	0	0	0	0	0	0	0	0	0	0
1fd990b0-339b-4a0e-97b5-5a643451af6b	ee9dddb6-17f7-4659-a21c-14e8f5858746	1fd990b0-339b-4a0e-97b5-5a643451af6b_gdc_realn_rehead.bam	Sequencing Reads	Aligned Reads	TCGA-KIRC	TCGA-CZ-5451	TCGA-CZ-5451-11A	Solid Tissue Normal	Solid Tissue Normal	0	0	0	0	0	0	0	0	0	0	0	0	0	0	0	0	0	0	0	0
6a8bc801-38eb-4a36-a041-325045a236ca	02b8bc07-b070-4b42-afab-3dcfc7aa1ab6	6a8bc801-38eb-4a36-a041-325045a236ca_gdc_realn_rehead.bam	Sequencing Reads	Aligned Reads	TCGA-KIRC	TCGA-B0-5096	TCGA-B0-5096-01A	Primary Tumor	Primary Tumor	0	0	0	0	0	0	0	0	0	0	0	0	0	0	0	0	0	0	0	0
42917be5-24ef-490c-8245-8ad9babd44c0	1090ddac-db40-46f0-87a3-dd33d89fa3e0	42917be5-24ef-490c-8245-8ad9babd44c0_gdc_realn_rehead.bam	Sequencing Reads	Aligned Reads	TCGA-KIRC	TCGA-B0-4816	TCGA-B0-4816-01A	Primary Tumor	Primary Tumor	0	0	0	0	0	0	0	0	0	0	0	0	0	0	0	0	0	0	0	0
fcae502d-542e-4e45-837b-b7ce57c8fb25	993de198-91ad-43ba-b913-78f873c9afe2	fcae502d-542e-4e45-837b-b7ce57c8fb25_gdc_realn_rehead.bam	Sequencing Reads	Aligned Reads	TCGA-KIRC	TCGA-CW-6093	TCGA-CW-6093-01A	Primary Tumor	Primary Tumor	0	0	0	0	0	0	0	0	0	0	0	0	0	0	0	0	0	0	0	0
15e35199-1904-403f-89ab-f6d29974caa4	b183e95a-cc96-49dc-9c59-e252fcf6e692	15e35199-1904-403f-89ab-f6d29974caa4_gdc_realn_rehead.bam	Sequencing Reads	Aligned Reads	TCGA-KIRC	TCGA-A3-3313	TCGA-A3-3313-01A	Primary Tumor	Primary Tumor	0	0	0	0	0	0	0	0	0	0	0	0	0	0	0	0	0	0	0	0
4eb2e67d-9fc8-4abb-b8cc-67e8fceb0bcb	464d164a-9f6c-4134-b30b-10d0c1e9265a	4eb2e67d-9fc8-4abb-b8cc-67e8fceb0bcb_gdc_realn_rehead.bam	Sequencing Reads	Aligned Reads	TCGA-KIRC	TCGA-BP-4332	TCGA-BP-4332-01A	Primary Tumor	Primary Tumor	0	0	0	0	0	0	0	0	0	0	0	0	0	0	0	0	0	0	0	0
7424d44e-6b1d-48b0-b361-dd6eaa5a86b3	5848b195-3f4c-4892-89e1-a6703f09f2c5	7424d44e-6b1d-48b0-b361-dd6eaa5a86b3_gdc_realn_rehead.bam	Sequencing Reads	Aligned Reads	TCGA-KIRC	TCGA-B0-5709	TCGA-B0-5709-01A	Primary Tumor	Primary Tumor	0	0	0	0	0	0	0	0	0	0	0	0	0	0	0	0	0	0	0	0
89b8e7f2-d25a-41ce-96f0-6a0f5778e6bc	6b3d79ba-1f65-4984-ae6c-5663c796432a	89b8e7f2-d25a-41ce-96f0-6a0f5778e6bc_gdc_realn_rehead.bam	Sequencing Reads	Aligned Reads	TCGA-KIRC	TCGA-CZ-5984	TCGA-CZ-5984-11A	Solid Tissue Normal	Solid Tissue Normal	0	0	0	0	0	0	0	0	0	0	0	0	0	0	0	0	0	0	0	0
886d5f65-825c-4ae3-9c9c-3eb00762a62a	77f8156d-70df-4e37-8315-096c2701e06b	886d5f65-825c-4ae3-9c9c-3eb00762a62a_gdc_realn_rehead.bam	Sequencing Reads	Aligned Reads	TCGA-KIRC	TCGA-AK-3458	TCGA-AK-3458-01A	Primary Tumor	Primary Tumor	0	0	0	0	0	0	0	0	0	0	0	0	0	0	0	0	0	0	0	0
25d65acc-5836-4e3d-babd-53f43ebde0fb	41f51515-4194-4375-ac0b-ded182f6d3e8	25d65acc-5836-4e3d-babd-53f43ebde0fb_gdc_realn_rehead.bam	Sequencing Reads	Aligned Reads	TCGA-KIRC	TCGA-CJ-4640	TCGA-CJ-4640-01A	Primary Tumor	Primary Tumor	0	0	0	0	0	0	0	0	0	0	0	0	0	0	0	0	0	0	0	0
d2515500-4be2-4473-8f73-645287e1578b	313922d1-693b-474f-a43c-51d07dd826fc	d2515500-4be2-4473-8f73-645287e1578b_gdc_realn_rehead.bam	Sequencing Reads	Aligned Reads	TCGA-KIRC	TCGA-B0-4843	TCGA-B0-4843-01A	Primary Tumor	Primary Tumor	0	0	0	0	0	0	0	0	0	0	0	0	0	0	0	0	0	0	0	0
307d34e5-4e20-4fcd-b5dc-81e675c98f57	0ca109b6-b1ab-47dd-8db4-2839bced7a6d	307d34e5-4e20-4fcd-b5dc-81e675c98f57_gdc_realn_rehead.bam	Sequencing Reads	Aligned Reads	TCGA-KIRC	TCGA-BP-5189	TCGA-BP-5189-01A	Primary Tumor	Primary Tumor	0	0	0	0	0	0	0	0	0	0	0	0	0	0	0	0	0	0	0	0
9380be3b-3345-4d0c-95bc-b5f29953bea5	cc63bc1d-a569-4278-b92f-693878af9f8e	9380be3b-3345-4d0c-95bc-b5f29953bea5_gdc_realn_rehead.bam	Sequencing Reads	Aligned Reads	TCGA-KIRC	TCGA-AK-3429	TCGA-AK-3429-01A	Primary Tumor	Primary Tumor	0	0	0	0	0	0	0	0	0	0	0	0	0	0	0	0	0	0	0	0
3f684e89-a2c5-469f-8271-32312440cce3	8a583b00-5833-44d5-9e44-412e374ffebb	3f684e89-a2c5-469f-8271-32312440cce3_gdc_realn_rehead.bam	Sequencing Reads	Aligned Reads	TCGA-KIRC	TCGA-B0-5703	TCGA-B0-5703-11A	Solid Tissue Normal	Solid Tissue Normal	0	0	0	0	0	0	0	0	0	0	0	0	0	0	0	0	0	0	0	0
cb570026-b62d-417d-81d8-7abea83265f7	a94ceaa8-44cf-43c9-bf42-ef50856aada2	cb570026-b62d-417d-81d8-7abea83265f7_gdc_realn_rehead.bam	Sequencing Reads	Aligned Reads	TCGA-KIRC	TCGA-BP-4774	TCGA-BP-4774-01A	Primary Tumor	Primary Tumor	0	0	0	0	0	0	0	0	0	0	0	0	0	0	0	0	0	0	0	0
bfb41835-0dd5-4d1d-aaa9-e28dce4801cf	aad4ab2a-1bdc-48bf-b159-a51eb3615cac	bfb41835-0dd5-4d1d-aaa9-e28dce4801cf_gdc_realn_rehead.bam	Sequencing Reads	Aligned Reads	TCGA-KIRC	TCGA-BP-4971	TCGA-BP-4971-01A	Primary Tumor	Primary Tumor	0	0	0	0	0	0	0	0	0	0	0	0	0	0	0	0	0	0	0	0
bd087e8d-c7f1-4d9e-92f5-6826f18fcbfb	336cebb5-05b3-4601-8375-5f3f04e9fa6c	bd087e8d-c7f1-4d9e-92f5-6826f18fcbfb_gdc_realn_rehead.bam	Sequencing Reads	Aligned Reads	TCGA-KIRC	TCGA-B8-5549	TCGA-B8-5549-11A	Solid Tissue Normal	Solid Tissue Normal	0	0	0	0	0	0	0	0	0	0	0	0	0	0	0	0	0	0	0	0
5b2bf696-028d-463f-a190-f3b04e196b6b	5d9b797d-c3ec-443d-8312-42a5981b9b3b	5b2bf696-028d-463f-a190-f3b04e196b6b_gdc_realn_rehead.bam	Sequencing Reads	Aligned Reads	TCGA-KIRC	TCGA-BP-4355	TCGA-BP-4355-01A	Primary Tumor	Primary Tumor	0	0	0	0	0	0	0	0	0	0	0	0	0	0	0	0	0	0	0	0
532dfea9-1d52-4a1a-a1ea-5cf78fb06a37	b5ed83e2-e549-43d7-a31b-d987ff836486	532dfea9-1d52-4a1a-a1ea-5cf78fb06a37_gdc_realn_rehead.bam	Sequencing Reads	Aligned Reads	TCGA-KIRC	TCGA-A3-A8OW	TCGA-A3-A8OW-01A	Primary Tumor	Primary Tumor	0	0	0	0	0	0	0	0	0	0	0	0	0	0	0	0	0	0	0	0
7c34b624-5546-4c3a-8886-5913cfc30f02	72f9dec5-5045-4cce-8814-2b5aa39f988a	7c34b624-5546-4c3a-8886-5913cfc30f02_gdc_realn_rehead.bam	Sequencing Reads	Aligned Reads	TCGA-KIRC	TCGA-A3-3349	TCGA-A3-3349-01A	Primary Tumor	Primary Tumor	0	0	0	0	0	0	0	0	0	0	0	0	0	0	0	0	0	0	0	0
deba2c86-76e7-4880-9259-195108704dbc	ecc902d0-524b-4a8a-a288-892bb754014d	deba2c86-76e7-4880-9259-195108704dbc_gdc_realn_rehead.bam	Sequencing Reads	Aligned Reads	TCGA-KIRC	TCGA-BP-4331	TCGA-BP-4331-01A	Primary Tumor	Primary Tumor	0	0	0	0	0	0	0	0	0	0	0	0	0	0	0	0	0	0	0	0
a9786ac4-d9b7-4fde-8cd8-11fd37c4c45e	75b428e6-b897-450b-8080-398f69dcbae9	a9786ac4-d9b7-4fde-8cd8-11fd37c4c45e_gdc_realn_rehead.bam	Sequencing Reads	Aligned Reads	TCGA-KIRC	TCGA-B0-5097	TCGA-B0-5097-01A	Primary Tumor	Primary Tumor	0	0	0	0	0	0	0	0	0	0	0	0	0	0	0	0	0	0	0	0
920e295e-93eb-4790-aabd-177b51ee9fb3	7fc0fb04-c957-4df6-b97a-ea2a6530d974	920e295e-93eb-4790-aabd-177b51ee9fb3_gdc_realn_rehead.bam	Sequencing Reads	Aligned Reads	TCGA-KIRC	TCGA-CZ-4858	TCGA-CZ-4858-01A	Primary Tumor	Primary Tumor	0	0	0	0	0	0	0	0	0	0	0	0	0	0	0	0	0	0	0	0
af8d5dc2-d607-43fe-b05a-ace5f78d6d3f	f3776dd4-c3f5-4485-ad76-ecdba0c0004c	af8d5dc2-d607-43fe-b05a-ace5f78d6d3f_gdc_realn_rehead.bam	Sequencing Reads	Aligned Reads	TCGA-KIRC	TCGA-CZ-5986	TCGA-CZ-5986-11A	Solid Tissue Normal	Solid Tissue Normal	0	0	0	0	0	0	0	0	0	0	0	0	0	0	0	0	0	0	0	0
10b4265e-ed23-4206-a031-092c520e8de8	2efcf32e-9d39-4c37-bcd2-9492f1b15e6b	10b4265e-ed23-4206-a031-092c520e8de8_gdc_realn_rehead.bam	Sequencing Reads	Aligned Reads	TCGA-KIRC	TCGA-A3-3352	TCGA-A3-3352-01A	Primary Tumor	Primary Tumor	0	0	0	0	0	0	0	0	0	0	0	0	0	0	0	0	0	0	0	0
1e0a1aa7-3150-4956-884c-034cdd6c1d42	22db24a6-6cf0-4d4f-b1f7-719caa71de4e	1e0a1aa7-3150-4956-884c-034cdd6c1d42_gdc_realn_rehead.bam	Sequencing Reads	Aligned Reads	TCGA-KIRC	TCGA-A3-3372	TCGA-A3-3372-01A	Primary Tumor	Primary Tumor	0	0	0	0	0	0	0	0	0	0	0	0	0	0	0	0	0	0	0	0
e581f500-c4ea-41f4-b7f7-4dc4d7e8fae9	1f7a4903-6ef9-4b11-8416-2f9e3c4aa152	e581f500-c4ea-41f4-b7f7-4dc4d7e8fae9_gdc_realn_rehead.bam	Sequencing Reads	Aligned Reads	TCGA-KIRC	TCGA-BP-5201	TCGA-BP-5201-01A	Primary Tumor	Primary Tumor	0	0	0	0	0	0	0	0	0	0	0	0	0	0	0	0	0	0	0	0
291bddd3-1751-419b-99ca-d2c39f5c4bac	13355a12-ce16-4e52-93b7-17c0c29270d0	291bddd3-1751-419b-99ca-d2c39f5c4bac_gdc_realn_rehead.bam	Sequencing Reads	Aligned Reads	TCGA-KIRC	TCGA-B0-5115	TCGA-B0-5115-01A	Primary Tumor	Primary Tumor	0	0	0	0	0	0	0	0	0	0	0	0	0	0	0	0	0	0	0	0
170d6409-f0b3-4c29-b74e-2677f2802963	9e65e876-7706-49d8-b2a0-93640fd069a2	170d6409-f0b3-4c29-b74e-2677f2802963_gdc_realn_rehead.bam	Sequencing Reads	Aligned Reads	TCGA-KIRC	TCGA-CJ-5679	TCGA-CJ-5679-11A	Solid Tissue Normal	Solid Tissue Normal	0	0	0	0	0	0	0	0	0	0	0	0	0	0	0	0	0	0	0	0
b6a16ff5-c1eb-4225-b014-1c68d85841c5	b9293ace-9f56-4862-a7ba-a14d20457e16	b6a16ff5-c1eb-4225-b014-1c68d85841c5_gdc_realn_rehead.bam	Sequencing Reads	Aligned Reads	TCGA-KIRC	TCGA-B0-4696	TCGA-B0-4696-01A	Primary Tumor	Primary Tumor	0	0	0	0	0	0	0	0	0	0	0	0	0	0	0	0	0	0	0	0
f7098557-67b1-4473-bfb2-5393e2cd1a69	d8fced7a-7f5a-408d-98e5-6617b0e341e9	f7098557-67b1-4473-bfb2-5393e2cd1a69_gdc_realn_rehead.bam	Sequencing Reads	Aligned Reads	TCGA-KIRC	TCGA-A3-3311	TCGA-A3-3311-01A	Primary Tumor	Primary Tumor	0	0	0	0	0	0	0	0	0	0	0	0	0	0	0	0	0	0	0	0
1490f4a9-39ff-4e03-88a6-cfd4aa73c5f5	22a639d7-f3cf-4a09-b52b-825cb9c30548	1490f4a9-39ff-4e03-88a6-cfd4aa73c5f5_gdc_realn_rehead.bam	Sequencing Reads	Aligned Reads	TCGA-KIRC	TCGA-BP-4775	TCGA-BP-4775-01A	Primary Tumor	Primary Tumor	0	0	0	0	0	0	0	0	0	0	0	0	0	0	0	0	0	0	0	0
45c101ca-e0a4-4115-ad08-93defefdf1a7	a2ad7348-fce7-4d22-9f05-f0287c33b3c3	45c101ca-e0a4-4115-ad08-93defefdf1a7_gdc_realn_rehead.bam	Sequencing Reads	Aligned Reads	TCGA-KIRC	TCGA-B0-5100	TCGA-B0-5100-01A	Primary Tumor	Primary Tumor	0	0	0	0	0	0	0	0	0	0	0	0	0	0	0	0	0	0	0	0
4ca4bb7a-a3e6-45d9-b256-0b1615685b3a	5eee11a2-19f5-43de-afed-101942b1437d	4ca4bb7a-a3e6-45d9-b256-0b1615685b3a_gdc_realn_rehead.bam	Sequencing Reads	Aligned Reads	TCGA-KIRC	TCGA-CJ-4886	TCGA-CJ-4886-01A	Primary Tumor	Primary Tumor	0	0	0	0	0	0	0	0	0	0	0	0	0	0	0	0	0	0	0	0
e64e37f5-2cc5-493c-9ebb-e25d818b33e1	d71f2b8e-0776-4199-88e3-40beadb5fc73	e64e37f5-2cc5-493c-9ebb-e25d818b33e1_gdc_realn_rehead.bam	Sequencing Reads	Aligned Reads	TCGA-KIRC	TCGA-B0-5697	TCGA-B0-5697-01A	Primary Tumor	Primary Tumor	0	0	0	0	0	0	0	0	0	0	0	0	0	0	0	0	0	0	0	0
04ff537d-5773-4f78-98fd-3dd681c9385f	21b007e4-5d67-4fca-87c9-a4dceb457feb	04ff537d-5773-4f78-98fd-3dd681c9385f_gdc_realn_rehead.bam	Sequencing Reads	Aligned Reads	TCGA-KIRC	TCGA-BP-4777	TCGA-BP-4777-01A	Primary Tumor	Primary Tumor	0	0	0	0	0	0	0	0	0	0	0	0	0	0	0	0	0	0	0	0
9468b34a-4e75-4577-9de0-918f1c690607	575bc7d9-25d5-4c6f-bebf-b1ca61dabc56	9468b34a-4e75-4577-9de0-918f1c690607_gdc_realn_rehead.bam	Sequencing Reads	Aligned Reads	TCGA-KIRC	TCGA-A3-3331	TCGA-A3-3331-01A	Primary Tumor	Primary Tumor	0	0	0	0	0	0	0	0	0	0	0	0	0	0	0	0	0	0	0	0
31627b56-a6ea-48ce-942b-162943a5e197	3cdc61ff-fc36-4d93-97fd-6be35f1e37cf	31627b56-a6ea-48ce-942b-162943a5e197_gdc_realn_rehead.bam	Sequencing Reads	Aligned Reads	TCGA-KIRC	TCGA-B0-5697	TCGA-B0-5697-11A	Solid Tissue Normal	Solid Tissue Normal	0	0	0	0	0	0	0	0	0	0	0	0	0	0	0	0	0	0	0	0
db379eaf-b302-4c0f-a607-e704be2304e3	7ba9a308-9aca-4f2e-9d31-54b6a28dc989	db379eaf-b302-4c0f-a607-e704be2304e3_gdc_realn_rehead.bam	Sequencing Reads	Aligned Reads	TCGA-KIRC	TCGA-B0-4828	TCGA-B0-4828-01A	Primary Tumor	Primary Tumor	0	0	0	0	0	0	0	0	0	0	0	0	0	0	0	0	0	0	0	0
cd47075c-cf87-488d-814e-bbcfe75c2d28	7193ae75-63cd-4b1f-bda8-f9a5451a528b	cd47075c-cf87-488d-814e-bbcfe75c2d28_gdc_realn_rehead.bam	Sequencing Reads	Aligned Reads	TCGA-KIRC	TCGA-BP-4973	TCGA-BP-4973-01A	Primary Tumor	Primary Tumor	0	0	0	0	0	0	0	0	0	0	0	0	0	0	0	0	0	0	0	0
7d7e1e2d-950d-424b-88ba-718d6a90c102	694dadde-1b8a-4e3c-a617-9c17d8672d50	7d7e1e2d-950d-424b-88ba-718d6a90c102_gdc_realn_rehead.bam	Sequencing Reads	Aligned Reads	TCGA-KIRC	TCGA-CJ-6033	TCGA-CJ-6033-01A	Primary Tumor	Primary Tumor	0	0	0	0	0	0	0	0	0	0	0	0	0	0	0	0	0	0	0	0
1173dcce-a6e6-4c36-828e-ac654ae59bee	fa49b20d-57bd-48c9-b47e-8517066fafdf	1173dcce-a6e6-4c36-828e-ac654ae59bee_gdc_realn_rehead.bam	Sequencing Reads	Aligned Reads	TCGA-KIRC	TCGA-A3-A8OV	TCGA-A3-A8OV-01A	Primary Tumor	Primary Tumor	0	0	0	0	0	0	0	0	0	0	0	0	0	0	0	0	0	0	0	0
0bee308d-d2a6-4767-908e-12b34b4b3269	75f96a72-0734-423a-8e66-89eb7b2d032d	0bee308d-d2a6-4767-908e-12b34b4b3269_gdc_realn_rehead.bam	Sequencing Reads	Aligned Reads	TCGA-KIRC	TCGA-BP-5199	TCGA-BP-5199-01A	Primary Tumor	Primary Tumor	0	0	0	0	0	0	0	0	0	0	0	0	0	0	0	0	0	0	0	0
0db52d2e-6116-406f-8bf4-b7cc9ebda7de	b1ae5b87-018d-4787-afbf-b96af95b33f7	0db52d2e-6116-406f-8bf4-b7cc9ebda7de_gdc_realn_rehead.bam	Sequencing Reads	Aligned Reads	TCGA-KIRC	TCGA-A3-3320	TCGA-A3-3320-01A	Primary Tumor	Primary Tumor	0	0	0	0	0	0	0	0	0	0	0	0	0	0	0	0	0	0	0	0
386aea45-0f05-43fb-90a7-e0bd8f7d3a0e	7ec21f18-0b9b-4321-8b4e-1726c3bb215c	386aea45-0f05-43fb-90a7-e0bd8f7d3a0e_gdc_realn_rehead.bam	Sequencing Reads	Aligned Reads	TCGA-KIRC	TCGA-BP-4965	TCGA-BP-4965-01A	Primary Tumor	Primary Tumor	0	0	0	0	0	0	0	0	0	0	0	0	0	0	0	0	0	0	0	0
5380da58-8d23-4e30-adec-b3cd818e06f6	70fc405b-55e6-4df2-b18e-0a167c6a489f	5380da58-8d23-4e30-adec-b3cd818e06f6_gdc_realn_rehead.bam	Sequencing Reads	Aligned Reads	TCGA-KIRC	TCGA-A3-3319	TCGA-A3-3319-01A	Primary Tumor	Primary Tumor	0	0	0	0	0	0	0	0	0	0	0	0	0	0	0	0	0	0	0	0
5e37c003-67db-41db-b733-bea398d3952c	1c3bd745-b6ba-4cd7-b31d-664fe04d042b	5e37c003-67db-41db-b733-bea398d3952c_gdc_realn_rehead.bam	Sequencing Reads	Aligned Reads	TCGA-KIRC	TCGA-GK-A6C7	TCGA-GK-A6C7-01A	Primary Tumor	Primary Tumor	0	0	0	0	0	0	0	0	0	0	0	0	0	0	0	0	0	0	0	0
5bf96423-b500-4bc6-808a-78bfe64b5a88	f92926a1-a317-479e-a75e-d97e2c3316f1	5bf96423-b500-4bc6-808a-78bfe64b5a88_gdc_realn_rehead.bam	Sequencing Reads	Aligned Reads	TCGA-KIRC	TCGA-A3-3306	TCGA-A3-3306-01A	Primary Tumor	Primary Tumor	0	0	0	0	0	0	0	0	0	0	0	0	0	0	0	0	0	0	0	0
aa3f19f8-f21b-435d-82a1-49da3f6c6701	964fdd4c-cee8-4a38-bb6d-32edb5b7ef6c	aa3f19f8-f21b-435d-82a1-49da3f6c6701_gdc_realn_rehead.bam	Sequencing Reads	Aligned Reads	TCGA-KIRC	TCGA-B0-5088	TCGA-B0-5088-01A	Primary Tumor	Primary Tumor	0	0	0	0	0	0	0	0	0	0	0	0	0	0	0	0	0	0	0	0
78da1bf5-9939-4f89-97d3-040a58dbeafe	5646302a-5f1c-4425-a619-7cd295679236	78da1bf5-9939-4f89-97d3-040a58dbeafe_gdc_realn_rehead.bam	Sequencing Reads	Aligned Reads	TCGA-KIRC	TCGA-B0-5690	TCGA-B0-5690-01A	Primary Tumor	Primary Tumor	0	0	0	0	0	0	0	0	0	0	0	0	0	0	0	0	0	0	0	0
3277f4c4-0ea6-4876-bf4a-cae3a3887e06	5cfdfd60-bdd9-4818-a581-d844bcedc02f	3277f4c4-0ea6-4876-bf4a-cae3a3887e06_gdc_realn_rehead.bam	Sequencing Reads	Aligned Reads	TCGA-KIRC	TCGA-AK-3440	TCGA-AK-3440-01A	Primary Tumor	Primary Tumor	0	0	0	0	0	0	0	0	0	0	0	0	0	0	0	0	0	0	0	0
e8afab35-f06d-4c3a-adcf-c60290bc9c17	4920ae01-20e3-4c03-8aa5-eefef41a8844	e8afab35-f06d-4c3a-adcf-c60290bc9c17_gdc_realn_rehead.bam	Sequencing Reads	Aligned Reads	TCGA-KIRC	TCGA-B0-5077	TCGA-B0-5077-01A	Primary Tumor	Primary Tumor	0	0	0	0	0	0	0	0	0	0	0	0	0	0	0	0	0	0	0	0
4f89ddbd-1206-4d78-8870-b67ac6096c86	166cf391-eff0-404e-8dd3-d22694204d7f	4f89ddbd-1206-4d78-8870-b67ac6096c86_gdc_realn_rehead.bam	Sequencing Reads	Aligned Reads	TCGA-KIRC	TCGA-CJ-6028	TCGA-CJ-6028-01A	Primary Tumor	Primary Tumor	0	0	0	0	0	0	0	0	0	0	0	0	0	0	0	0	0	0	0	0
48022b7c-352a-4459-84cf-4e7aab1b3f3f	8c4116d3-38e5-4f03-a458-93db8e3e80e9	48022b7c-352a-4459-84cf-4e7aab1b3f3f_gdc_realn_rehead.bam	Sequencing Reads	Aligned Reads	TCGA-KIRC	TCGA-CZ-5465	TCGA-CZ-5465-01A	Primary Tumor	Primary Tumor	0	0	0	0	0	0	0	0	0	0	0	0	0	0	0	0	0	0	0	0
d3f995e9-782d-4938-be23-cab391f290d3	f4f1148d-7003-4185-8d8a-25ba9c49523b	d3f995e9-782d-4938-be23-cab391f290d3_gdc_realn_rehead.bam	Sequencing Reads	Aligned Reads	TCGA-KIRC	TCGA-BP-4982	TCGA-BP-4982-01A	Primary Tumor	Primary Tumor	0	0	0	0	0	0	0	0	0	0	0	0	0	0	0	0	0	0	0	0
ae06a0a4-b5e4-4576-84fb-206d15ed3a9d	22ae8ad8-e116-4f29-a2c8-e66f113f9c4f	ae06a0a4-b5e4-4576-84fb-206d15ed3a9d_gdc_realn_rehead.bam	Sequencing Reads	Aligned Reads	TCGA-KIRC	TCGA-BP-4762	TCGA-BP-4762-01A	Primary Tumor	Primary Tumor	0	0	0	0	0	0	0	0	0	0	0	0	0	0	0	0	0	0	0	0
4cca5834-624e-4830-840f-63094f3a5e60	15f01921-7095-4170-8b46-72774f9e17f8	4cca5834-624e-4830-840f-63094f3a5e60_gdc_realn_rehead.bam	Sequencing Reads	Aligned Reads	TCGA-KIRC	TCGA-EU-5904	TCGA-EU-5904-01A	Primary Tumor	Primary Tumor	0	0	0	0	0	0	0	0	0	0	0	0	0	0	0	0	0	0	0	0
bf4bbbab-a63d-4581-8503-94b0c364478c	df4c6931-4706-4546-a380-bd0562501c21	bf4bbbab-a63d-4581-8503-94b0c364478c_gdc_realn_rehead.bam	Sequencing Reads	Aligned Reads	TCGA-KIRC	TCGA-BP-4335	TCGA-BP-4335-01A	Primary Tumor	Primary Tumor	0	0	0	0	0	0	0	0	0	0	0	0	0	0	0	0	0	0	0	0
7313a17c-4ef0-4c0c-aeb5-7e83e1e22cd8	c1b2bc6c-8548-426d-b1a9-e478203f8731	7313a17c-4ef0-4c0c-aeb5-7e83e1e22cd8_gdc_realn_rehead.bam	Sequencing Reads	Aligned Reads	TCGA-KIRC	TCGA-CJ-4641	TCGA-CJ-4641-01A	Primary Tumor	Primary Tumor	0	0	0	0	0	0	0	0	0	0	0	0	0	0	0	0	0	0	0	0
dac5ceac-58cb-4a12-92a0-abf913a66ae0	8edc09a1-0787-432b-8147-36db5ce863c4	dac5ceac-58cb-4a12-92a0-abf913a66ae0_gdc_realn_rehead.bam	Sequencing Reads	Aligned Reads	TCGA-KIRC	TCGA-CZ-4859	TCGA-CZ-4859-01A	Primary Tumor	Primary Tumor	0	0	0	0	0	0	0	0	0	0	0	0	0	0	0	0	0	0	0	0
891d0ab4-c81f-433c-8df3-1295e43bf3e0	718cdaec-e7bc-489b-af28-784379443460	891d0ab4-c81f-433c-8df3-1295e43bf3e0_gdc_realn_rehead.bam	Sequencing Reads	Aligned Reads	TCGA-KIRC	TCGA-B0-5699	TCGA-B0-5699-11A	Solid Tissue Normal	Solid Tissue Normal	0	0	0	0	0	0	0	0	0	0	0	0	0	0	0	0	0	0	0	0
74d9ee84-cb0b-4443-9722-4f7ef8af431f	88b5fd7c-e1f2-4e5c-b41c-a29ac4dae044	74d9ee84-cb0b-4443-9722-4f7ef8af431f_gdc_realn_rehead.bam	Sequencing Reads	Aligned Reads	TCGA-KIRC	TCGA-BP-4798	TCGA-BP-4798-01A	Primary Tumor	Primary Tumor	0	0	0	0	0	0	0	0	0	0	0	0	0	0	0	0	0	0	0	0
91561aa0-f85f-4704-92bb-d5ca676ff50d	e107a86a-a28a-403f-82a0-a5b1df70aa8f	91561aa0-f85f-4704-92bb-d5ca676ff50d_gdc_realn_rehead.bam	Sequencing Reads	Aligned Reads	TCGA-KIRC	TCGA-B0-4703	TCGA-B0-4703-01A	Primary Tumor	Primary Tumor	0	0	0	0	0	0	0	0	0	0	0	0	0	0	0	0	0	0	0	0
b1d06570-fb18-4afb-ab84-7f20cd3fd302	75c877a9-da9e-4d8b-9fca-df1ad50cab8a	b1d06570-fb18-4afb-ab84-7f20cd3fd302_gdc_realn_rehead.bam	Sequencing Reads	Aligned Reads	TCGA-KIRC	TCGA-BP-4346	TCGA-BP-4346-01A	Primary Tumor	Primary Tumor	0	0	0	0	0	0	0	0	0	0	0	0	0	0	0	0	0	0	0	0
fde82af2-c567-4402-a3ae-bfe97c717db3	1582a522-2b69-4d40-b58c-b750f91990bd	fde82af2-c567-4402-a3ae-bfe97c717db3_gdc_realn_rehead.bam	Sequencing Reads	Aligned Reads	TCGA-KIRC	TCGA-CW-5581	TCGA-CW-5581-11A	Solid Tissue Normal	Solid Tissue Normal	0	0	0	0	0	0	0	0	0	0	0	0	0	0	0	0	0	0	0	0
e0c0db7b-6100-4983-811e-815778c06d04	28458a8a-233c-459d-8e9c-f6976dc72c70	e0c0db7b-6100-4983-811e-815778c06d04_gdc_realn_rehead.bam	Sequencing Reads	Aligned Reads	TCGA-KIRC	TCGA-BP-5004	TCGA-BP-5004-01A	Primary Tumor	Primary Tumor	0	0	0	0	0	0	0	0	0	0	0	0	0	0	0	0	0	0	0	0
a4862e82-d87e-4a3b-99d0-6961b0f71f2c	e7541eb1-5096-419c-b4e3-d45f8b6c88f0	a4862e82-d87e-4a3b-99d0-6961b0f71f2c_gdc_realn_rehead.bam	Sequencing Reads	Aligned Reads	TCGA-KIRC	TCGA-BP-4770	TCGA-BP-4770-01A	Primary Tumor	Primary Tumor	0	0	0	0	0	0	0	0	0	0	0	0	0	0	0	0	0	0	0	0
38bdcdae-4a5c-4524-a0b1-4b4fdac5c713	5c78f83c-e5a5-4537-a39e-9d4cd79aa0a1	38bdcdae-4a5c-4524-a0b1-4b4fdac5c713_gdc_realn_rehead.bam	Sequencing Reads	Aligned Reads	TCGA-KIRC	TCGA-BP-4803	TCGA-BP-4803-01A	Primary Tumor	Primary Tumor	0	0	0	0	0	0	0	0	0	0	0	0	0	0	0	0	0	0	0	0
8f493a4a-3b2a-4ef5-b270-fb6088f8bbcc	837ea3ae-10c4-4ee5-8817-a593f109b84a	8f493a4a-3b2a-4ef5-b270-fb6088f8bbcc_gdc_realn_rehead.bam	Sequencing Reads	Aligned Reads	TCGA-KIRC	TCGA-CW-6087	TCGA-CW-6087-01A	Primary Tumor	Primary Tumor	0	0	0	0	0	0	0	0	0	0	0	0	0	0	0	0	0	0	0	0
26bc50c4-1789-408c-b8b2-037f08dee4e4	5b66544d-08ce-4baa-a05a-41da9da7b045	26bc50c4-1789-408c-b8b2-037f08dee4e4_gdc_realn_rehead.bam	Sequencing Reads	Aligned Reads	TCGA-KIRC	TCGA-CJ-4634	TCGA-CJ-4634-01A	Primary Tumor	Primary Tumor	0	0	0	0	0	0	0	0	0	0	0	0	0	0	0	0	0	0	0	0
8a9d2c19-de7d-49a1-a5f3-8536a0633ad6	a69b6417-5edf-4418-89b3-3c08cedddebd	8a9d2c19-de7d-49a1-a5f3-8536a0633ad6_gdc_realn_rehead.bam	Sequencing Reads	Aligned Reads	TCGA-KIRC	TCGA-BP-4784	TCGA-BP-4784-01A	Primary Tumor	Primary Tumor	0	0	0	0	0	0	0	0	0	0	0	0	0	0	0	0	0	0	0	0
cda6a29c-e69f-4b49-b7ae-d3b8a2bfff3e	16f3c691-7652-4068-a2ec-f5b6ba219687	cda6a29c-e69f-4b49-b7ae-d3b8a2bfff3e_gdc_realn_rehead.bam	Sequencing Reads	Aligned Reads	TCGA-KIRC	TCGA-BP-5169	TCGA-BP-5169-01A	Primary Tumor	Primary Tumor	0	0	0	0	0	0	0	0	0	0	0	0	0	0	0	0	0	0	0	0
90e33f1d-be8b-4ba8-ae94-7c5937d567e4	6eb61efa-b12f-4cb1-a10d-c2ae281468d1	90e33f1d-be8b-4ba8-ae94-7c5937d567e4_gdc_realn_rehead.bam	Sequencing Reads	Aligned Reads	TCGA-KIRC	TCGA-BP-4801	TCGA-BP-4801-01A	Primary Tumor	Primary Tumor	0	0	0	0	0	0	0	0	0	0	0	0	0	0	0	0	0	0	0	0
ed1bdc9d-7503-43e7-9bed-b024abc89ff4	b7c3f4ef-6069-476c-a023-dc68d42a9112	ed1bdc9d-7503-43e7-9bed-b024abc89ff4_gdc_realn_rehead.bam	Sequencing Reads	Aligned Reads	TCGA-KIRC	TCGA-B0-4718	TCGA-B0-4718-01A	Primary Tumor	Primary Tumor	0	0	0	0	0	0	0	0	0	0	0	0	0	0	0	0	0	0	0	0
fa13e216-f0f3-4d9f-a3cc-77d22f8abdb0	cd2ce540-68f5-4aac-82e8-58ef124c4e1f	fa13e216-f0f3-4d9f-a3cc-77d22f8abdb0_gdc_realn_rehead.bam	Sequencing Reads	Aligned Reads	TCGA-KIRC	TCGA-B0-5713	TCGA-B0-5713-01A	Primary Tumor	Primary Tumor	0	0	0	0	0	0	0	0	0	0	0	0	0	0	0	0	0	0	0	0
959df651-e814-4dcf-8833-0827a2a6219f	0707b1c8-ad4c-4d3d-a9df-99fd3defe9dc	959df651-e814-4dcf-8833-0827a2a6219f_gdc_realn_rehead.bam	Sequencing Reads	Aligned Reads	TCGA-KIRC	TCGA-BP-4345	TCGA-BP-4345-01A	Primary Tumor	Primary Tumor	0	0	0	0	0	0	0	0	0	0	0	0	0	0	0	0	0	0	0	0
adec9c2a-8672-4642-9d06-9cd7b28d466e	f48f663d-559c-4f5b-8ac3-e49bf5c85390	adec9c2a-8672-4642-9d06-9cd7b28d466e_gdc_realn_rehead.bam	Sequencing Reads	Aligned Reads	TCGA-KIRC	TCGA-A3-3363	TCGA-A3-3363-01A	Primary Tumor	Primary Tumor	0	0	0	0	0	0	0	0	0	0	0	0	0	0	0	0	0	0	0	0
aa41b68c-092d-4383-adca-84d8489b8472	36fb0987-422f-45b1-b4fa-2e747af8a6e0	aa41b68c-092d-4383-adca-84d8489b8472_gdc_realn_rehead.bam	Sequencing Reads	Aligned Reads	TCGA-HNSC	TCGA-HD-A6I0	TCGA-HD-A6I0-11A	Solid Tissue Normal	Solid Tissue Normal	0	0	0	0	0	0	0	0	0	0	0	0	0	0	0	0	0	0	0	0
c8ac7ef4-9443-4f3f-89c4-7a469f3bf7c9	5dd857d1-ed13-45c4-ae1c-cf35e55f94e7	c8ac7ef4-9443-4f3f-89c4-7a469f3bf7c9_gdc_realn_rehead.bam	Sequencing Reads	Aligned Reads	TCGA-HNSC	TCGA-HD-A4C1	TCGA-HD-A4C1-01A	Primary Tumor	Primary Tumor	0	0	0	0	0	0	0	0	0	0	0	0	0	0	0	0	0	0	0	0
fae1231e-6c20-45fa-a2f3-c90230dded8f	d41d7868-d49e-4ef5-87a6-d66961e93036	fae1231e-6c20-45fa-a2f3-c90230dded8f_gdc_realn_rehead.bam	Sequencing Reads	Aligned Reads	TCGA-HNSC	TCGA-D6-6824	TCGA-D6-6824-01A	Primary Tumor	Primary Tumor	0	0	0	0	0	0	0	0	0	0	0	0	0	0	0	0	0	0	0	0
9f117244-e387-4f40-80db-8c1ba84adc3b	47ba1f67-87bf-4805-aa44-03e0de173601	9f117244-e387-4f40-80db-8c1ba84adc3b_gdc_realn_rehead.bam	Sequencing Reads	Aligned Reads	TCGA-HNSC	TCGA-CV-6939	TCGA-CV-6939-01A	Primary Tumor	Primary Tumor	0	0	0	0	0	0	0	0	0	0	0	0	0	0	0	0	0	0	0	0
1a103fb0-4ec9-432a-b8d1-c9dc8e1adcdb	d3da7eac-38cf-43b0-bfca-8d21f4be7555	1a103fb0-4ec9-432a-b8d1-c9dc8e1adcdb_gdc_realn_rehead.bam	Sequencing Reads	Aligned Reads	TCGA-HNSC	TCGA-CQ-6221	TCGA-CQ-6221-01A	Primary Tumor	Primary Tumor	0	0	0	0	0	0	0	0	0	0	0	0	0	0	0	0	0	0	0	0
6fdbd981-ef96-4b0d-8453-9097cc6b5071	4e7e03e6-58c5-4c19-ad79-8474a43159f8	6fdbd981-ef96-4b0d-8453-9097cc6b5071_gdc_realn_rehead.bam	Sequencing Reads	Aligned Reads	TCGA-HNSC	TCGA-CV-6934	TCGA-CV-6934-01A	Primary Tumor	Primary Tumor	0	0	0	0	0	0	0	0	0	0	0	0	0	0	0	0	0	0	0	0
3c7a33b3-b088-412d-b0f7-6288743e866a	114e21a6-5094-4cdd-8808-c8a305b0a82c	3c7a33b3-b088-412d-b0f7-6288743e866a_gdc_realn_rehead.bam	Sequencing Reads	Aligned Reads	TCGA-HNSC	TCGA-BA-7269	TCGA-BA-7269-01A	Primary Tumor	Primary Tumor	0	0	0	0	0	0	0	0	0	0	0	0	0	0	0	0	0	0	0	0
11259e65-3578-461e-9ee8-739f9ba92381	91217bde-62fe-4cc1-b6bd-7da7920a85c7	11259e65-3578-461e-9ee8-739f9ba92381_gdc_realn_rehead.bam	Sequencing Reads	Aligned Reads	TCGA-HNSC	TCGA-BB-4225	TCGA-BB-4225-01A	Primary Tumor	Primary Tumor	0	0	0	0	0	0	0	0	0	0	0	0	0	0	0	0	0	0	0	0
01ed6ec0-a56d-4d61-883f-635a14236708	d1ce1f38-ef87-4375-8ef6-7509e02baaa0	01ed6ec0-a56d-4d61-883f-635a14236708_gdc_realn_rehead.bam	Sequencing Reads	Aligned Reads	TCGA-HNSC	TCGA-CN-6994	TCGA-CN-6994-01A	Primary Tumor	Primary Tumor	0	0	0	0	0	0	0	0	0	0	0	0	0	0	0	0	0	0	0	0
08a57393-0cc7-4c21-9dfc-9c4df1199eb1	11f012cc-8e5a-4dfa-a60c-a34b9ac511f5	08a57393-0cc7-4c21-9dfc-9c4df1199eb1_gdc_realn_rehead.bam	Sequencing Reads	Aligned Reads	TCGA-HNSC	TCGA-CV-6953	TCGA-CV-6953-01A	Primary Tumor	Primary Tumor	0	0	0	0	0	0	0	0	0	0	0	0	0	0	0	0	0	0	0	0
339c2264-03cd-46f5-a82f-277808438db2	e083b7c7-4753-4014-8405-37c507c0cddc	339c2264-03cd-46f5-a82f-277808438db2_gdc_realn_rehead.bam	Sequencing Reads	Aligned Reads	TCGA-HNSC	TCGA-CR-7402	TCGA-CR-7402-01A	Primary Tumor	Primary Tumor	0	0	0	0	0	0	0	0	0	0	0	0	0	0	0	0	0	0	0	0
a92f760f-2e0f-46c8-afd2-cb6fb38030aa	dff3796f-b860-4470-a565-25c2a7baa5fb	a92f760f-2e0f-46c8-afd2-cb6fb38030aa_gdc_realn_rehead.bam	Sequencing Reads	Aligned Reads	TCGA-HNSC	TCGA-IQ-A6SG	TCGA-IQ-A6SG-01A	Primary Tumor	Primary Tumor	0	0	0	0	0	0	0	0	0	0	0	0	0	0	0	0	0	0	0	0
2db9855a-4d82-435c-9400-a9188886e319	b9f9cbc8-1dd8-400d-94be-cb636a210193	2db9855a-4d82-435c-9400-a9188886e319_gdc_realn_rehead.bam	Sequencing Reads	Aligned Reads	TCGA-HNSC	TCGA-CV-6955	TCGA-CV-6955-01A	Primary Tumor	Primary Tumor	0	0	0	0	0	0	0	0	0	0	0	0	0	0	0	0	0	0	0	0
4cd8ab9e-c91c-4bd1-a7a3-203d87ce502f	24b5bd33-dda7-423b-85ff-d7ae0a504565	4cd8ab9e-c91c-4bd1-a7a3-203d87ce502f_gdc_realn_rehead.bam	Sequencing Reads	Aligned Reads	TCGA-HNSC	TCGA-CQ-6228	TCGA-CQ-6228-01A	Primary Tumor	Primary Tumor	0	0	0	0	0	0	0	0	0	0	0	0	0	0	0	0	0	0	0	0
967bbb8b-b819-4039-a96e-07c6f4ea194e	5db03558-1d6f-499b-af85-8faf095df033	967bbb8b-b819-4039-a96e-07c6f4ea194e_gdc_realn_rehead.bam	Sequencing Reads	Aligned Reads	TCGA-HNSC	TCGA-CQ-5326	TCGA-CQ-5326-01A	Primary Tumor	Primary Tumor	0	0	0	0	0	0	0	0	0	0	0	0	0	0	0	0	0	0	0	0
42b8d5fd-f5fb-4bf2-b431-d177bbf494ec	d2af51dc-984c-41b5-b6a8-495026632acc	42b8d5fd-f5fb-4bf2-b431-d177bbf494ec_gdc_realn_rehead.bam	Sequencing Reads	Aligned Reads	TCGA-HNSC	TCGA-CR-7394	TCGA-CR-7394-01A	Primary Tumor	Primary Tumor	0	0	0	0	0	0	0	0	0	0	0	0	0	0	0	0	0	0	0	0
8a57d3e7-429d-4cbd-ae47-012a0482153b	3b3b9dff-936d-4ca8-8a7f-659a447919de	8a57d3e7-429d-4cbd-ae47-012a0482153b_gdc_realn_rehead.bam	Sequencing Reads	Aligned Reads	TCGA-HNSC	TCGA-CR-7397	TCGA-CR-7397-01A	Primary Tumor	Primary Tumor	0	0	0	0	0	0	0	0	0	0	0	0	0	0	0	0	0	0	0	0
2ef729a3-ef44-4e8f-ad03-539e86a30862	eb068595-b56a-4bff-a6fd-0027caa5c44b	2ef729a3-ef44-4e8f-ad03-539e86a30862_gdc_realn_rehead.bam	Sequencing Reads	Aligned Reads	TCGA-HNSC	TCGA-CV-6956	TCGA-CV-6956-01A	Primary Tumor	Primary Tumor	0	0	0	0	0	0	0	0	0	0	0	0	0	0	0	0	0	0	0	0
bd4c117a-76bf-42ba-9e87-bb415de60878	2a7110ad-2f2b-49d9-8d10-946b2a206726	bd4c117a-76bf-42ba-9e87-bb415de60878_gdc_realn_rehead.bam	Sequencing Reads	Aligned Reads	TCGA-HNSC	TCGA-CX-7085	TCGA-CX-7085-01A	Primary Tumor	Primary Tumor	0	0	0	0	0	0	0	0	0	0	0	0	0	0	0	0	0	0	0	0
dc0906b0-2f07-4c8e-af57-8f33eb555eed	2a20eabe-d225-4723-97ae-ba057774e2c1	dc0906b0-2f07-4c8e-af57-8f33eb555eed_gdc_realn_rehead.bam	Sequencing Reads	Aligned Reads	TCGA-HNSC	TCGA-CR-7389	TCGA-CR-7389-01A	Primary Tumor	Primary Tumor	0	0	0	0	0	0	0	0	0	0	0	0	0	0	0	0	0	0	0	0
7d6d46af-04c3-4c2f-b441-380a0303c267	40180f9e-3533-435e-8519-28079a0e0522	7d6d46af-04c3-4c2f-b441-380a0303c267_gdc_realn_rehead.bam	Sequencing Reads	Aligned Reads	TCGA-HNSC	TCGA-CV-5431	TCGA-CV-5431-01A	Primary Tumor	Primary Tumor	0	0	0	0	0	0	0	0	0	0	0	0	0	0	0	0	0	0	0	0
d9c758f3-efb8-4f76-bfa5-7a983820f45c	f3b3d0de-dda2-4e55-8f94-fe0336df8db5	d9c758f3-efb8-4f76-bfa5-7a983820f45c_gdc_realn_rehead.bam	Sequencing Reads	Aligned Reads	TCGA-HNSC	TCGA-CV-A6K2	TCGA-CV-A6K2-01A	Primary Tumor	Primary Tumor	0	0	0	0	0	0	0	0	0	0	0	0	0	0	0	0	0	0	0	0
e0ca0bfa-cb6d-4906-823e-3a2fec830196	484d346c-7286-44f9-b721-f355232ebe26	e0ca0bfa-cb6d-4906-823e-3a2fec830196_gdc_realn_rehead.bam	Sequencing Reads	Aligned Reads	TCGA-HNSC	TCGA-QK-A8Z7	TCGA-QK-A8Z7-01A	Primary Tumor	Primary Tumor	0	0	0	0	0	0	0	0	0	0	0	0	0	0	0	0	0	0	0	0
6d3cc48b-fc61-49f2-a632-feec70f350c0	5b655b5e-5c55-45b1-94a1-b7282bf27785	6d3cc48b-fc61-49f2-a632-feec70f350c0_gdc_realn_rehead.bam	Sequencing Reads	Aligned Reads	TCGA-HNSC	TCGA-IQ-A61I	TCGA-IQ-A61I-01A	Primary Tumor	Primary Tumor	0	0	0	0	0	0	0	0	0	0	0	0	0	0	0	0	0	0	0	0
22accdff-207d-44d1-a5bf-ce8919a19947	8909af62-13d9-4c55-99e0-fd0f685e52e9	22accdff-207d-44d1-a5bf-ce8919a19947_gdc_realn_rehead.bam	Sequencing Reads	Aligned Reads	TCGA-HNSC	TCGA-CQ-6219	TCGA-CQ-6219-01A	Primary Tumor	Primary Tumor	0	0	0	0	0	0	0	0	0	0	0	0	0	0	0	0	0	0	0	0
33098d4a-c424-4d7a-ba13-3c5c50d9d6ac	98fdc192-ad6d-4a92-8827-fa2ea8c61615	33098d4a-c424-4d7a-ba13-3c5c50d9d6ac_gdc_realn_rehead.bam	Sequencing Reads	Aligned Reads	TCGA-HNSC	TCGA-CV-5977	TCGA-CV-5977-01A	Primary Tumor	Primary Tumor	0	0	0	0	0	0	0	0	0	0	0	0	0	0	0	0	0	0	0	0
fff91e88-4b9b-445a-85e2-e6304713dcb4	abaa151f-592f-4555-8284-5b09f2a91e3e	fff91e88-4b9b-445a-85e2-e6304713dcb4_gdc_realn_rehead.bam	Sequencing Reads	Aligned Reads	TCGA-HNSC	TCGA-CV-6936	TCGA-CV-6936-01A	Primary Tumor	Primary Tumor	0	0	0	0	0	0	0	0	0	0	0	0	0	0	0	0	0	0	0	0
adfe3a3e-ebb6-4fae-b20c-47926d2f4aab	58980cf8-0412-4b67-9c35-c20624bea75f	adfe3a3e-ebb6-4fae-b20c-47926d2f4aab_gdc_realn_rehead.bam	Sequencing Reads	Aligned Reads	TCGA-HNSC	TCGA-CR-6488	TCGA-CR-6488-01A	Primary Tumor	Primary Tumor	0	0	0	0	0	0	0	0	0	0	0	0	0	0	0	0	0	0	0	0
05dd76e9-f988-4cca-b9f0-8da0dd9f7d54	eec655f8-3d55-4552-93df-8f42a14a4aed	05dd76e9-f988-4cca-b9f0-8da0dd9f7d54_gdc_realn_rehead.bam	Sequencing Reads	Aligned Reads	TCGA-HNSC	TCGA-CV-7104	TCGA-CV-7104-01A	Primary Tumor	Primary Tumor	0	0	0	0	0	0	0	0	0	0	0	0	0	0	0	0	0	0	0	0
3b1c197e-0fa2-4012-8d39-51eb3ed09b1d	a00e68b3-3a70-4336-8a32-1c09bdbd7b39	3b1c197e-0fa2-4012-8d39-51eb3ed09b1d_gdc_realn_rehead.bam	Sequencing Reads	Aligned Reads	TCGA-HNSC	TCGA-CV-7411	TCGA-CV-7411-01A	Primary Tumor	Primary Tumor	0	0	0	0	0	0	0	0	0	0	0	0	0	0	0	0	0	0	0	0
1908e8aa-b1b1-4aaa-bc43-4d50e79c7527	33ae4a18-29fb-4a8f-9378-7850f9a64bce	1908e8aa-b1b1-4aaa-bc43-4d50e79c7527_gdc_realn_rehead.bam	Sequencing Reads	Aligned Reads	TCGA-HNSC	TCGA-CV-7245	TCGA-CV-7245-11A	Solid Tissue Normal	Solid Tissue Normal	0	0	0	0	0	0	0	0	0	0	0	0	0	0	0	0	0	0	0	0
8cb2ecda-3e72-4d27-9324-39ef212e7699	c162fa94-90ff-44d5-a913-ce92ca545535	8cb2ecda-3e72-4d27-9324-39ef212e7699_gdc_realn_rehead.bam	Sequencing Reads	Aligned Reads	TCGA-HNSC	TCGA-CV-7418	TCGA-CV-7418-01A	Primary Tumor	Primary Tumor	0	0	0	0	0	0	0	0	0	0	0	0	0	0	0	0	0	0	0	0
ac7ec523-8561-439d-9201-0235ae69627d	0634c74c-9554-4526-835d-63fbcb4302d8	ac7ec523-8561-439d-9201-0235ae69627d_gdc_realn_rehead.bam	Sequencing Reads	Aligned Reads	TCGA-HNSC	TCGA-IQ-7631	TCGA-IQ-7631-01A	Primary Tumor	Primary Tumor	0	0	0	0	0	0	0	0	0	0	0	0	0	0	0	0	0	0	0	0
a8753a62-7725-45f5-b2af-7777b250fb11	f692defc-8f27-4b9c-a3a3-a19bbba16ba7	a8753a62-7725-45f5-b2af-7777b250fb11_gdc_realn_rehead.bam	Sequencing Reads	Aligned Reads	TCGA-HNSC	TCGA-UF-A7JT	TCGA-UF-A7JT-01A	Primary Tumor	Primary Tumor	0	0	0	0	0	0	0	0	0	0	0	0	0	0	0	0	0	0	0	0
f8c0658d-526b-4828-9020-aadc4882fbdf	d2b37f53-15cb-4ead-a48a-144f03992996	f8c0658d-526b-4828-9020-aadc4882fbdf_gdc_realn_rehead.bam	Sequencing Reads	Aligned Reads	TCGA-HNSC	TCGA-UF-A71A	TCGA-UF-A71A-01A	Primary Tumor	Primary Tumor	0	0	0	0	0	0	0	0	0	0	0	0	0	0	0	0	0	0	0	0
abe0c0f4-2c87-4f6e-a397-7e7a6567afa5	f40c9236-05b6-47dd-9f40-f78dae8a1b8c	abe0c0f4-2c87-4f6e-a397-7e7a6567afa5_gdc_realn_rehead.bam	Sequencing Reads	Aligned Reads	TCGA-HNSC	TCGA-CV-A460	TCGA-CV-A460-01A	Primary Tumor	Primary Tumor	0	0	0	0	0	0	0	0	0	0	0	0	0	0	0	0	0	0	0	0
ed9d2535-8d6b-4915-bd6e-2bf970757093	4d781b9f-c699-4fae-9f3f-59359190ae18	ed9d2535-8d6b-4915-bd6e-2bf970757093_gdc_realn_rehead.bam	Sequencing Reads	Aligned Reads	TCGA-HNSC	TCGA-CV-6959	TCGA-CV-6959-11A	Solid Tissue Normal	Solid Tissue Normal	0	0	0	0	0	0	0	0	0	0	0	0	0	0	0	0	0	0	0	0
cbd98bda-d67b-4d3c-976a-2044c62358e2	a664b48e-e4ee-4c94-b19b-2b3771256176	cbd98bda-d67b-4d3c-976a-2044c62358e2_gdc_realn_rehead.bam	Sequencing Reads	Aligned Reads	TCGA-HNSC	TCGA-CV-7252	TCGA-CV-7252-01A	Primary Tumor	Primary Tumor	0	0	0	0	0	0	0	0	0	0	0	0	0	0	0	0	0	0	0	0
cfa43d5f-d504-451f-958d-4259b0b9db50	a035db56-3e36-4287-ad25-3f39a7558d95	cfa43d5f-d504-451f-958d-4259b0b9db50_gdc_realn_rehead.bam	Sequencing Reads	Aligned Reads	TCGA-HNSC	TCGA-CR-5248	TCGA-CR-5248-01A	Primary Tumor	Primary Tumor	0	0	0	0	0	0	0	0	0	0	0	0	0	0	0	0	0	0	0	0
482f33c4-6321-4a6d-a120-a322f450b599	3f563860-9ff4-4686-9a50-d2370486b18b	482f33c4-6321-4a6d-a120-a322f450b599_gdc_realn_rehead.bam	Sequencing Reads	Aligned Reads	TCGA-HNSC	TCGA-CV-6961	TCGA-CV-6961-01A	Primary Tumor	Primary Tumor	0	0	0	0	0	0	0	0	0	0	0	0	0	0	0	0	0	0	0	0
a928d507-a44c-47c4-9c52-29b6b346fae7	a5a798fe-9aa0-460a-8d60-558a8ce01550	a928d507-a44c-47c4-9c52-29b6b346fae7_gdc_realn_rehead.bam	Sequencing Reads	Aligned Reads	TCGA-HNSC	TCGA-BA-5151	TCGA-BA-5151-01A	Primary Tumor	Primary Tumor	0	0	0	0	0	0	0	0	0	0	0	0	0	0	0	0	0	0	0	0
d61d1033-fbf2-4334-9ce6-085957670ba6	cd86c1b0-fa8c-4319-9ac6-d8ac5b8de9e4	d61d1033-fbf2-4334-9ce6-085957670ba6_gdc_realn_rehead.bam	Sequencing Reads	Aligned Reads	TCGA-HNSC	TCGA-CQ-A4CA	TCGA-CQ-A4CA-01A	Primary Tumor	Primary Tumor	0	0	0	0	0	0	0	0	0	0	0	0	0	0	0	0	0	0	0	0
e9cbf83e-0af3-4e0e-92b6-12676c05ddaa	8c79b4b6-4992-4fe9-bce7-21283b0ebbc1	e9cbf83e-0af3-4e0e-92b6-12676c05ddaa_gdc_realn_rehead.bam	Sequencing Reads	Aligned Reads	TCGA-HNSC	TCGA-BA-A6DA	TCGA-BA-A6DA-01A	Primary Tumor	Primary Tumor	0	0	0	0	0	0	0	0	0	0	0	0	0	0	0	0	0	0	0	0
1e449844-5a1a-41b9-a033-9dd165218e2a	cb292627-a442-4e84-9953-1010e0ea70d9	1e449844-5a1a-41b9-a033-9dd165218e2a_gdc_realn_rehead.bam	Sequencing Reads	Aligned Reads	TCGA-HNSC	TCGA-D6-8568	TCGA-D6-8568-01A	Primary Tumor	Primary Tumor	0	0	0	0	0	0	0	0	0	0	0	0	0	0	0	0	0	0	0	0
5ee428a0-0793-4b41-85d1-57d9d504f6ff	99b81e16-3a4a-44bb-92c2-0e158f23d036	5ee428a0-0793-4b41-85d1-57d9d504f6ff_gdc_realn_rehead.bam	Sequencing Reads	Aligned Reads	TCGA-HNSC	TCGA-P3-A6T8	TCGA-P3-A6T8-01A	Primary Tumor	Primary Tumor	0	0	0	0	0	0	0	0	0	0	0	0	0	0	0	0	0	0	0	0
7629f4f3-3c62-4a81-bbf5-40828f6161a6	c08dcb2e-7016-4712-8087-d8015df3bc95	7629f4f3-3c62-4a81-bbf5-40828f6161a6_gdc_realn_rehead.bam	Sequencing Reads	Aligned Reads	TCGA-HNSC	TCGA-CV-A465	TCGA-CV-A465-01A	Primary Tumor	Primary Tumor	0	0	0	0	0	0	0	0	0	0	0	0	0	0	0	0	0	0	0	0
cb836b69-fb67-4400-b45f-1b0d2a62556e	0717434e-10b8-472b-9211-7671ebd1fe64	cb836b69-fb67-4400-b45f-1b0d2a62556e_gdc_realn_rehead.bam	Sequencing Reads	Aligned Reads	TCGA-HNSC	TCGA-HD-8224	TCGA-HD-8224-01A	Primary Tumor	Primary Tumor	0	0	0	0	0	0	0	0	0	0	0	0	0	0	0	0	0	0	0	0
c3983501-1d90-427f-ba13-61123a7f73f5	8c0538a8-fcf5-4606-96eb-538e95c6df9a	c3983501-1d90-427f-ba13-61123a7f73f5_gdc_realn_rehead.bam	Sequencing Reads	Aligned Reads	TCGA-HNSC	TCGA-CV-7248	TCGA-CV-7248-01A	Primary Tumor	Primary Tumor	0	0	0	0	0	0	0	0	0	0	0	0	0	0	0	0	0	0	0	0
f1f6cb1c-57c4-4333-9798-3ca7c474be9d	b1f6cda0-cccd-48b8-9f9c-d761ae4aa79d	f1f6cb1c-57c4-4333-9798-3ca7c474be9d_gdc_realn_rehead.bam	Sequencing Reads	Aligned Reads	TCGA-HNSC	TCGA-CQ-6227	TCGA-CQ-6227-01A	Primary Tumor	Primary Tumor	0	0	0	0	0	0	0	0	0	0	0	0	0	0	0	0	0	0	0	0
bbff9cbc-3d54-4fef-8e4e-5a360d5b2ea7	f6533364-c1f3-4204-90c0-649d30fd4924	bbff9cbc-3d54-4fef-8e4e-5a360d5b2ea7_gdc_realn_rehead.bam	Sequencing Reads	Aligned Reads	TCGA-HNSC	TCGA-CR-6487	TCGA-CR-6487-01A	Primary Tumor	Primary Tumor	0	0	0	0	0	0	0	0	0	0	0	0	0	0	0	0	0	0	0	0
ca0f7486-f045-4a0e-8a9e-ca6db82ba59f	c3a421af-e022-45fa-b5b9-96a5f80de0df	ca0f7486-f045-4a0e-8a9e-ca6db82ba59f_gdc_realn_rehead.bam	Sequencing Reads	Aligned Reads	TCGA-HNSC	TCGA-CQ-5331	TCGA-CQ-5331-01A	Primary Tumor	Primary Tumor	0	0	0	0	0	0	0	0	0	0	0	0	0	0	0	0	0	0	0	0
cf2036ae-e3fa-4354-bac3-8b96fb9c234b	dedaa2d7-9600-4474-a5de-4170157506bd	cf2036ae-e3fa-4354-bac3-8b96fb9c234b_gdc_realn_rehead.bam	Sequencing Reads	Aligned Reads	TCGA-HNSC	TCGA-CN-5366	TCGA-CN-5366-01A	Primary Tumor	Primary Tumor	0	0	0	0	0	0	0	0	0	0	0	0	0	0	0	0	0	0	0	0
eef6c454-e40f-4a72-95ad-e9ff5501adca	ea89e009-d18a-4875-80e6-45feb8764516	eef6c454-e40f-4a72-95ad-e9ff5501adca_gdc_realn_rehead.bam	Sequencing Reads	Aligned Reads	TCGA-HNSC	TCGA-CV-7097	TCGA-CV-7097-01A	Primary Tumor	Primary Tumor	0	0	0	0	0	0	0	0	0	0	0	0	0	0	0	0	0	0	0	0
b1e14be1-237e-418c-b4c5-1cc7ab987622	779333d5-faf9-4509-b05a-ab59c0d9a5ad	b1e14be1-237e-418c-b4c5-1cc7ab987622_gdc_realn_rehead.bam	Sequencing Reads	Aligned Reads	TCGA-HNSC	TCGA-CN-5364	TCGA-CN-5364-01A	Primary Tumor	Primary Tumor	0	0	0	0	0	0	0	0	0	0	0	0	0	0	0	0	0	0	0	0
12bee81b-983c-4d79-969d-ccee622aa64e	76aac4aa-f512-4711-ad83-3cf09f487de9	12bee81b-983c-4d79-969d-ccee622aa64e_gdc_realn_rehead.bam	Sequencing Reads	Aligned Reads	TCGA-HNSC	TCGA-CV-6436	TCGA-CV-6436-01A	Primary Tumor	Primary Tumor	1	0	0	0	0	0	0	0	0	0	0	0	0	0	0	0	0	0	0	0
ba46fa0d-2761-439c-8b8d-cc190a58224c	8fbb764c-ceb4-422b-92d3-412472ee6edf	ba46fa0d-2761-439c-8b8d-cc190a58224c_gdc_realn_rehead.bam	Sequencing Reads	Aligned Reads	TCGA-HNSC	TCGA-BB-A6UO	TCGA-BB-A6UO-01A	Primary Tumor	Primary Tumor	0	0	0	0	0	0	0	0	0	0	0	0	0	0	0	0	0	0	0	0
abde6112-c507-4e61-b8c9-0ceb700f5689	22fa5426-d1b1-4eed-aae5-7f9e977c3d06	abde6112-c507-4e61-b8c9-0ceb700f5689_gdc_realn_rehead.bam	Sequencing Reads	Aligned Reads	TCGA-HNSC	TCGA-QK-A6II	TCGA-QK-A6II-01A	Primary Tumor	Primary Tumor	0	0	0	0	0	0	0	0	0	0	0	0	0	0	0	0	0	0	0	0
990d4412-7f6f-4ff3-89f2-48e308441b87	6a4a9e3b-872e-446b-b4ef-d632710c4465	990d4412-7f6f-4ff3-89f2-48e308441b87_gdc_realn_rehead.bam	Sequencing Reads	Aligned Reads	TCGA-HNSC	TCGA-MT-A7BN	TCGA-MT-A7BN-01A	Primary Tumor	Primary Tumor	0	0	0	0	0	0	0	0	0	0	0	0	0	0	0	0	0	0	0	0
9f234c31-fbf7-4f70-afde-714f7620d86e	3111cf37-e905-447c-b848-801742f8857c	9f234c31-fbf7-4f70-afde-714f7620d86e_gdc_realn_rehead.bam	Sequencing Reads	Aligned Reads	TCGA-HNSC	TCGA-CV-7091	TCGA-CV-7091-01A	Primary Tumor	Primary Tumor	0	0	0	0	0	0	0	0	0	0	0	0	0	0	0	0	0	0	0	0
4dbf3197-2cc5-48e8-a7fa-3ccbc344ed07	f18cd868-c43b-4591-b735-aa50ccbc8584	4dbf3197-2cc5-48e8-a7fa-3ccbc344ed07_gdc_realn_rehead.bam	Sequencing Reads	Aligned Reads	TCGA-HNSC	TCGA-BB-A5HU	TCGA-BB-A5HU-01A	Primary Tumor	Primary Tumor	0	0	0	0	0	0	0	0	0	0	0	0	0	0	0	0	0	0	0	0
39336db8-ea75-42d5-8db4-23d912c5968c	3cc36d69-6267-41e3-9641-18d70afaae01	39336db8-ea75-42d5-8db4-23d912c5968c_gdc_realn_rehead.bam	Sequencing Reads	Aligned Reads	TCGA-HNSC	TCGA-RS-A6TO	TCGA-RS-A6TO-01A	Primary Tumor	Primary Tumor	0	0	0	0	0	0	0	0	0	0	0	0	0	0	0	0	0	0	0	0
aef2688d-4c07-49a0-9880-9e340bdd561b	7be50c5e-78ed-4415-b367-0a87955365df	aef2688d-4c07-49a0-9880-9e340bdd561b_gdc_realn_rehead.bam	Sequencing Reads	Aligned Reads	TCGA-HNSC	TCGA-CR-7376	TCGA-CR-7376-01A	Primary Tumor	Primary Tumor	0	0	0	0	0	0	0	0	0	0	0	0	0	0	0	0	0	0	0	0
a2232c94-8333-4d21-8a69-eb7fe17958b1	5deddd39-8a43-4192-ae17-285a07f2e362	a2232c94-8333-4d21-8a69-eb7fe17958b1_gdc_realn_rehead.bam	Sequencing Reads	Aligned Reads	TCGA-HNSC	TCGA-CN-A6V3	TCGA-CN-A6V3-01A	Primary Tumor	Primary Tumor	0	0	0	0	0	0	0	0	0	0	0	0	0	0	0	0	0	0	0	0
23ba7260-2ddc-4bc0-bb40-9d6de2b0ea02	3b3e86ff-6824-44e7-8adf-9d4affed0c50	23ba7260-2ddc-4bc0-bb40-9d6de2b0ea02_gdc_realn_rehead.bam	Sequencing Reads	Aligned Reads	TCGA-HNSC	TCGA-BA-4076	TCGA-BA-4076-01A	Primary Tumor	Primary Tumor	0	0	0	0	0	0	0	0	0	0	0	0	0	0	0	0	0	0	0	0
bb871040-afa6-41eb-baaf-f2f61c61765c	197d5396-a593-4665-95c4-cf7baec44c89	bb871040-afa6-41eb-baaf-f2f61c61765c_gdc_realn_rehead.bam	Sequencing Reads	Aligned Reads	TCGA-HNSC	TCGA-QK-A6V9	TCGA-QK-A6V9-01A	Primary Tumor	Primary Tumor	0	0	0	0	0	0	0	0	0	0	0	0	0	0	0	0	0	0	0	0
0b72616a-e5d0-46ab-91ae-9f46b21646d1	a529cd5f-234e-4dce-93c6-71ff279a0193	0b72616a-e5d0-46ab-91ae-9f46b21646d1_gdc_realn_rehead.bam	Sequencing Reads	Aligned Reads	TCGA-HNSC	TCGA-CV-7183	TCGA-CV-7183-01A	Primary Tumor	Primary Tumor	0	0	0	0	0	0	0	0	0	0	0	0	0	0	0	0	0	0	0	0
a39f80e0-bb1d-4310-8578-da83b3bfa614	244f5bc0-2047-4c86-8914-ba7db4b97ea5	a39f80e0-bb1d-4310-8578-da83b3bfa614_gdc_realn_rehead.bam	Sequencing Reads	Aligned Reads	TCGA-HNSC	TCGA-KU-A6H7	TCGA-KU-A6H7-01A	Primary Tumor	Primary Tumor	0	0	0	0	0	0	0	0	0	0	0	0	0	0	0	0	0	0	0	0
29b98ec3-be74-4fa1-8e78-f179ecff0905	c5e3cd46-5794-45b1-b23f-4ec6d7604f33	29b98ec3-be74-4fa1-8e78-f179ecff0905_gdc_realn_rehead.bam	Sequencing Reads	Aligned Reads	TCGA-HNSC	TCGA-HD-7832	TCGA-HD-7832-01A	Primary Tumor	Primary Tumor	0	0	0	0	0	0	0	0	0	0	0	0	0	0	0	0	0	0	0	0
7495af05-32b7-4dfc-bfbf-cb4723f0f581	0f3d3dd3-2b6b-4705-86cb-d567b5d5dd5f	7495af05-32b7-4dfc-bfbf-cb4723f0f581_gdc_realn_rehead.bam	Sequencing Reads	Aligned Reads	TCGA-HNSC	TCGA-CN-4740	TCGA-CN-4740-01A	Primary Tumor	Primary Tumor	0	0	0	0	0	0	0	0	0	0	0	0	0	0	0	0	0	0	0	0
9224589c-ec51-4fbe-84b6-da1eb753e406	603ba4fa-401b-4b2c-9570-334650bd39fc	9224589c-ec51-4fbe-84b6-da1eb753e406_gdc_realn_rehead.bam	Sequencing Reads	Aligned Reads	TCGA-HNSC	TCGA-CN-6016	TCGA-CN-6016-01A	Primary Tumor	Primary Tumor	0	0	0	0	0	0	0	0	0	0	0	0	0	0	0	0	0	0	0	0
87629f6f-acef-45ac-8181-481d7335da29	84119f64-8512-4c84-bbc4-56a745636d3c	87629f6f-acef-45ac-8181-481d7335da29_gdc_realn_rehead.bam	Sequencing Reads	Aligned Reads	TCGA-HNSC	TCGA-DQ-7592	TCGA-DQ-7592-01A	Primary Tumor	Primary Tumor	0	0	0	0	0	0	0	0	0	0	0	0	0	0	0	0	0	0	0	0
e1471292-0bb5-420a-8b5e-b898627d7ac1	c4c66aee-3308-4dd8-8621-f6930cadb478	e1471292-0bb5-420a-8b5e-b898627d7ac1_gdc_realn_rehead.bam	Sequencing Reads	Aligned Reads	TCGA-HNSC	TCGA-UF-A71D	TCGA-UF-A71D-01A	Primary Tumor	Primary Tumor	0	0	0	0	0	0	0	0	0	0	0	0	0	0	0	0	0	0	0	0
a52b8646-65c5-4d1d-8baf-005ffe35a096	404d3dc8-8713-4eee-b0c2-9cf3aa50f624	a52b8646-65c5-4d1d-8baf-005ffe35a096_gdc_realn_rehead.bam	Sequencing Reads	Aligned Reads	TCGA-HNSC	TCGA-CN-5369	TCGA-CN-5369-01A	Primary Tumor	Primary Tumor	0	0	0	0	0	0	0	0	0	0	0	0	0	0	0	0	0	0	0	0
4530f5b4-84ca-42eb-8336-6fa9b2036269	8d51d4a5-5df8-4279-b55b-f44b90814aa1	4530f5b4-84ca-42eb-8336-6fa9b2036269_gdc_realn_rehead.bam	Sequencing Reads	Aligned Reads	TCGA-HNSC	TCGA-CV-6954	TCGA-CV-6954-01A	Primary Tumor	Primary Tumor	0	0	0	0	0	0	0	0	0	0	0	0	0	0	0	0	0	0	0	0
694e4a26-36ec-4e59-8a46-49a4d870b3c7	a4098093-a5e4-4b1a-9d2b-c165182bd669	694e4a26-36ec-4e59-8a46-49a4d870b3c7_gdc_realn_rehead.bam	Sequencing Reads	Aligned Reads	TCGA-HNSC	TCGA-CR-7399	TCGA-CR-7399-01A	Primary Tumor	Primary Tumor	0	0	0	0	0	0	0	0	0	0	0	0	0	0	0	0	0	0	0	0
9eb0cb19-e497-4ed9-9311-57aa6483b669	9913f41d-5376-4f18-97f9-909f4b3a90da	9eb0cb19-e497-4ed9-9311-57aa6483b669_gdc_realn_rehead.bam	Sequencing Reads	Aligned Reads	TCGA-HNSC	TCGA-CV-6935	TCGA-CV-6935-01A	Primary Tumor	Primary Tumor	0	0	0	0	0	0	0	0	0	0	0	0	0	0	0	0	0	0	0	0
631736d0-f1f5-458d-b427-4fe1c9e19de3	f6fb23f1-962c-4f6c-96c2-612d6cb37989	631736d0-f1f5-458d-b427-4fe1c9e19de3_gdc_realn_rehead.bam	Sequencing Reads	Aligned Reads	TCGA-HNSC	TCGA-CR-6467	TCGA-CR-6467-01A	Primary Tumor	Primary Tumor	0	0	0	0	0	0	0	0	0	0	0	0	0	0	0	0	0	0	0	0
0b9fdc6c-04ba-4efd-9258-3f8ba86bcc0e	a34a9f7f-9ce6-4f6d-aa10-dbc1103a6968	0b9fdc6c-04ba-4efd-9258-3f8ba86bcc0e_gdc_realn_rehead.bam	Sequencing Reads	Aligned Reads	TCGA-HNSC	TCGA-KU-A6H7	TCGA-KU-A6H7-06A	Metastatic	Metastatic	0	0	0	0	0	0	0	0	0	0	0	0	0	0	0	0	0	0	0	0
cc6f4ed2-beab-43e0-9c6b-3e353be66632	f4e907a4-daba-4fe4-9575-91264e81b7ed	cc6f4ed2-beab-43e0-9c6b-3e353be66632_gdc_realn_rehead.bam	Sequencing Reads	Aligned Reads	TCGA-HNSC	TCGA-CV-A45O	TCGA-CV-A45O-01A	Primary Tumor	Primary Tumor	0	0	0	0	0	0	0	0	0	0	0	0	0	0	0	0	0	0	0	0
d3d8a25b-cd56-4b13-9d53-252eae6dd174	bb6854b8-1859-45c8-acb5-e7f56c6a5c76	d3d8a25b-cd56-4b13-9d53-252eae6dd174_gdc_realn_rehead.bam	Sequencing Reads	Aligned Reads	TCGA-HNSC	TCGA-CR-6484	TCGA-CR-6484-01A	Primary Tumor	Primary Tumor	0	0	0	0	0	0	0	0	0	0	0	0	0	0	0	0	0	0	0	0
824fbb6f-96c0-40e0-863f-8b54e0f6ee08	51c733f7-74ee-4f18-8d37-a995d348ce07	824fbb6f-96c0-40e0-863f-8b54e0f6ee08_gdc_realn_rehead.bam	Sequencing Reads	Aligned Reads	TCGA-HNSC	TCGA-H7-A6C4	TCGA-H7-A6C4-01A	Primary Tumor	Primary Tumor	0	0	0	0	0	0	0	0	0	0	0	0	0	0	0	0	0	0	0	0
c3191ee8-4a7e-484a-bd93-26fac71848dc	0a5bc877-cd7c-4b76-bce7-4fb63e958d45	c3191ee8-4a7e-484a-bd93-26fac71848dc_gdc_realn_rehead.bam	Sequencing Reads	Aligned Reads	TCGA-HNSC	TCGA-CV-7434	TCGA-CV-7434-11A	Solid Tissue Normal	Solid Tissue Normal	0	0	0	0	0	0	0	0	0	0	0	0	0	0	0	0	0	0	0	0
e341994e-80bd-4103-855c-b3b3f90b023a	5675c112-bcf7-4d94-8ac3-a10644471ff7	e341994e-80bd-4103-855c-b3b3f90b023a_gdc_realn_rehead.bam	Sequencing Reads	Aligned Reads	TCGA-HNSC	TCGA-CV-7180	TCGA-CV-7180-01A	Primary Tumor	Primary Tumor	0	0	0	0	0	0	0	0	0	0	0	0	0	0	0	0	0	0	0	0
d471a397-b36f-40fe-a81e-a09901665b84	a0d2c7e2-950e-4728-a97b-57e3ec7eeaa2	d471a397-b36f-40fe-a81e-a09901665b84_gdc_realn_rehead.bam	Sequencing Reads	Aligned Reads	TCGA-HNSC	TCGA-F7-8489	TCGA-F7-8489-01A	Primary Tumor	Primary Tumor	0	0	0	0	0	0	0	0	0	0	0	0	0	0	0	0	0	0	0	0
f9aac309-f380-45ff-8bcd-66a84bdea594	ba99454d-563c-4fcd-bbca-2b7202528618	f9aac309-f380-45ff-8bcd-66a84bdea594_gdc_realn_rehead.bam	Sequencing Reads	Aligned Reads	TCGA-HNSC	TCGA-CV-6960	TCGA-CV-6960-01A	Primary Tumor	Primary Tumor	0	0	0	0	0	0	0	0	0	0	0	0	0	0	0	0	0	0	0	0
611f6f33-2a57-4627-9e1a-3f1bca70de30	1430e547-4212-4f58-8fe7-cd0a97a4a6f8	611f6f33-2a57-4627-9e1a-3f1bca70de30_gdc_realn_rehead.bam	Sequencing Reads	Aligned Reads	TCGA-HNSC	TCGA-CQ-6223	TCGA-CQ-6223-01A	Primary Tumor	Primary Tumor	0	0	0	0	0	0	0	0	0	0	0	0	0	0	0	0	0	0	0	0
3436673e-ad28-441d-8f1c-66b4733d8f2f	a27e4907-0c74-48ca-a1b1-b9b1dd15cdef	3436673e-ad28-441d-8f1c-66b4733d8f2f_gdc_realn_rehead.bam	Sequencing Reads	Aligned Reads	TCGA-HNSC	TCGA-CN-5358	TCGA-CN-5358-01A	Primary Tumor	Primary Tumor	1	0	0	0	0	0	0	0	0	0	0	0	0	0	0	0	0	0	0	0
ed49bf70-38a3-44d5-9c05-e0a9675e8b3d	f688ab60-15ce-444b-94c7-06f8d62bc49d	ed49bf70-38a3-44d5-9c05-e0a9675e8b3d_gdc_realn_rehead.bam	Sequencing Reads	Aligned Reads	TCGA-HNSC	TCGA-CV-A6JU	TCGA-CV-A6JU-01A	Primary Tumor	Primary Tumor	0	0	0	0	0	0	0	0	0	0	0	0	0	0	0	0	0	0	0	0
8cdf3c05-b19f-4bdf-96b0-c8d1eff18498	c3d363d0-e7e2-4a4c-9107-e70c26003707	8cdf3c05-b19f-4bdf-96b0-c8d1eff18498_gdc_realn_rehead.bam	Sequencing Reads	Aligned Reads	TCGA-HNSC	TCGA-CQ-A4CB	TCGA-CQ-A4CB-01A	Primary Tumor	Primary Tumor	0	0	0	0	0	0	0	0	0	0	0	0	0	0	0	0	0	0	0	0
5446d133-be7a-47dd-a7a9-d69665e68093	4693a67d-9395-468b-b9fa-baa9d2e78d6f	5446d133-be7a-47dd-a7a9-d69665e68093_gdc_realn_rehead.bam	Sequencing Reads	Aligned Reads	TCGA-HNSC	TCGA-CQ-5330	TCGA-CQ-5330-01A	Primary Tumor	Primary Tumor	0	0	0	0	0	0	0	0	0	0	0	0	0	0	0	0	0	0	0	0
b543d42b-3c95-4253-bb44-8af1453ef5de	3135c2c6-5f44-4102-936e-1145c563ee2b	b543d42b-3c95-4253-bb44-8af1453ef5de_gdc_realn_rehead.bam	Sequencing Reads	Aligned Reads	TCGA-HNSC	TCGA-CV-A45Y	TCGA-CV-A45Y-01A	Primary Tumor	Primary Tumor	0	0	0	0	0	0	0	0	0	0	0	0	0	0	0	0	0	0	0	0
e6d15dff-6ad1-464b-933f-c5952b88b585	494e1084-930d-4d1b-b7a1-07d985448e74	e6d15dff-6ad1-464b-933f-c5952b88b585_gdc_realn_rehead.bam	Sequencing Reads	Aligned Reads	TCGA-HNSC	TCGA-CV-7416	TCGA-CV-7416-01A	Primary Tumor	Primary Tumor	0	0	0	0	0	0	0	0	0	0	0	0	0	0	0	0	0	0	0	0
602904c6-1669-4d80-857a-27774cb0c2a2	178fd5b0-dbe5-42a6-ac07-0cfccddaea1d	602904c6-1669-4d80-857a-27774cb0c2a2_gdc_realn_rehead.bam	Sequencing Reads	Aligned Reads	TCGA-HNSC	TCGA-CV-6960	TCGA-CV-6960-11A	Solid Tissue Normal	Solid Tissue Normal	0	0	0	0	0	0	0	0	0	0	0	0	1	0	0	0	0	0	0	0
a0df38b2-2107-4766-a356-85ae40a66d71	a4f64d54-3049-47d2-8ab9-af602629a253	a0df38b2-2107-4766-a356-85ae40a66d71_gdc_realn_rehead.bam	Sequencing Reads	Aligned Reads	TCGA-HNSC	TCGA-CV-6003	TCGA-CV-6003-01A	Primary Tumor	Primary Tumor	0	0	0	0	0	0	0	0	0	0	0	0	0	0	0	0	0	0	0	0
3ea19a4e-56fd-4efe-ab47-aca6d3cf21bb	71692789-1280-464d-9657-adc8b0593703	3ea19a4e-56fd-4efe-ab47-aca6d3cf21bb_gdc_realn_rehead.bam	Sequencing Reads	Aligned Reads	TCGA-HNSC	TCGA-CV-7100	TCGA-CV-7100-01A	Primary Tumor	Primary Tumor	0	0	0	0	0	0	0	0	0	0	0	0	0	0	0	0	0	0	0	0
095f2aa6-27bb-429d-97b0-57c8e1b34f87	95e60d5d-7753-40e4-bb5f-b97e46c6b101	095f2aa6-27bb-429d-97b0-57c8e1b34f87_gdc_realn_rehead.bam	Sequencing Reads	Aligned Reads	TCGA-HNSC	TCGA-CV-A6K1	TCGA-CV-A6K1-01A	Primary Tumor	Primary Tumor	0	0	0	0	0	0	0	0	0	0	0	0	0	0	0	0	0	0	0	0
2ff58386-3692-404a-ad5f-6b195e4ae502	ea24bfbc-c3a3-4d54-af23-105791665a8f	2ff58386-3692-404a-ad5f-6b195e4ae502_gdc_realn_rehead.bam	Sequencing Reads	Aligned Reads	TCGA-HNSC	TCGA-CV-6943	TCGA-CV-6943-01A	Primary Tumor	Primary Tumor	0	0	0	0	0	0	0	0	0	0	0	0	0	0	0	0	0	0	0	0
f3b89646-3e59-47e8-b9ef-cff899357d60	d5bf1fb8-3a80-4d58-b6fe-8a1ec4f070f6	f3b89646-3e59-47e8-b9ef-cff899357d60_gdc_realn_rehead.bam	Sequencing Reads	Aligned Reads	TCGA-HNSC	TCGA-UF-A7JD	TCGA-UF-A7JD-01A	Primary Tumor	Primary Tumor	0	0	0	0	0	0	0	0	0	0	0	0	0	0	0	0	0	0	0	0
5020c8a7-94cd-4a5e-8e3d-073d6e1038b6	70253fd8-5f0c-4826-a605-1195afd6d4c6	5020c8a7-94cd-4a5e-8e3d-073d6e1038b6_gdc_realn_rehead.bam	Sequencing Reads	Aligned Reads	TCGA-HNSC	TCGA-CN-4737	TCGA-CN-4737-01A	Primary Tumor	Primary Tumor	0	0	0	0	0	0	0	0	0	0	0	0	0	0	0	0	0	0	0	0
13bfa334-d304-4e07-9d9c-b3c8d6b4aa1e	5be7484e-90b7-48e2-864f-a4448418d8f3	13bfa334-d304-4e07-9d9c-b3c8d6b4aa1e_gdc_realn_rehead.bam	Sequencing Reads	Aligned Reads	TCGA-HNSC	TCGA-CV-7410	TCGA-CV-7410-01A	Primary Tumor	Primary Tumor	0	0	0	0	0	0	0	0	0	0	0	0	0	0	0	0	0	0	0	0
a4ba438f-dc57-40ae-819c-1cbf1a0cb368	ed8f13de-36b2-4da3-af96-c2afc4021b37	a4ba438f-dc57-40ae-819c-1cbf1a0cb368_gdc_realn_rehead.bam	Sequencing Reads	Aligned Reads	TCGA-HNSC	TCGA-BA-5153	TCGA-BA-5153-01A	Primary Tumor	Primary Tumor	0	0	0	0	0	0	0	0	0	0	0	0	0	0	0	0	0	0	0	0
7818508a-ab9c-4428-8951-4cedec4c1d3c	8e61e280-de06-4937-ae76-5440718b6e99	7818508a-ab9c-4428-8951-4cedec4c1d3c_gdc_realn_rehead.bam	Sequencing Reads	Aligned Reads	TCGA-HNSC	TCGA-CV-7421	TCGA-CV-7421-01A	Primary Tumor	Primary Tumor	0	0	0	0	0	0	0	0	0	0	0	0	0	0	0	0	0	0	0	0
3354082a-1c94-4814-a1fe-98ade6b11408	49146a0b-4cbd-43ea-a264-8ea0e622620d	3354082a-1c94-4814-a1fe-98ade6b11408_gdc_realn_rehead.bam	Sequencing Reads	Aligned Reads	TCGA-HNSC	TCGA-D6-6825	TCGA-D6-6825-01A	Primary Tumor	Primary Tumor	0	0	0	0	0	0	0	0	0	0	0	0	0	0	0	0	0	0	0	0
ab393a33-74e9-4220-bafa-6d4b441c0168	e93d0131-4b83-4d22-ac51-5a134022553d	ab393a33-74e9-4220-bafa-6d4b441c0168_gdc_realn_rehead.bam	Sequencing Reads	Aligned Reads	TCGA-HNSC	TCGA-QK-A8Z9	TCGA-QK-A8Z9-01B	Primary Tumor	Primary Tumor	0	0	0	0	0	0	0	0	0	0	0	0	0	0	0	0	0	0	0	0
9219a01a-176f-46e6-91e7-f31af7cf79cf	d0a033c9-7e25-40df-9b54-bb8860a090f6	9219a01a-176f-46e6-91e7-f31af7cf79cf_gdc_realn_rehead.bam	Sequencing Reads	Aligned Reads	TCGA-HNSC	TCGA-UF-A7JH	TCGA-UF-A7JH-01A	Primary Tumor	Primary Tumor	0	0	0	0	0	0	0	0	0	0	0	0	0	0	0	0	0	0	0	0
2c2086cc-34fd-4394-8037-65e7d247a9ec	48dda215-a4f3-495b-97ce-2f0df4332504	2c2086cc-34fd-4394-8037-65e7d247a9ec_gdc_realn_rehead.bam	Sequencing Reads	Aligned Reads	TCGA-HNSC	TCGA-BA-A4IH	TCGA-BA-A4IH-01A	Primary Tumor	Primary Tumor	0	0	0	0	0	0	0	0	0	0	0	0	0	0	0	0	0	0	0	0
fbd9ce12-1166-44f7-aec4-0b02e85f0835	7d3497b1-4e45-468e-8ccc-39433b6c6002	fbd9ce12-1166-44f7-aec4-0b02e85f0835_gdc_realn_rehead.bam	Sequencing Reads	Aligned Reads	TCGA-HNSC	TCGA-CV-7235	TCGA-CV-7235-01A	Primary Tumor	Primary Tumor	0	0	0	0	0	0	0	0	0	0	0	0	0	0	0	0	0	0	0	0
f8243aa8-7545-4a52-94e5-949142496b54	965eda14-c31f-4576-bc7d-157756e68eb4	f8243aa8-7545-4a52-94e5-949142496b54_gdc_realn_rehead.bam	Sequencing Reads	Aligned Reads	TCGA-HNSC	TCGA-CV-A6JM	TCGA-CV-A6JM-01A	Primary Tumor	Primary Tumor	0	0	0	0	0	0	0	0	0	0	0	0	0	0	0	0	0	0	0	0
5d1d50a6-0755-4c56-b124-cd2ef5b0d3cf	6f26355d-7a14-426d-944c-5c95cc4bb8a2	5d1d50a6-0755-4c56-b124-cd2ef5b0d3cf_gdc_realn_rehead.bam	Sequencing Reads	Aligned Reads	TCGA-HNSC	TCGA-BB-A5HY	TCGA-BB-A5HY-01A	Primary Tumor	Primary Tumor	0	0	0	0	0	0	0	0	0	0	0	0	0	0	0	0	0	0	0	0
706020d5-dc4c-4f6b-ab37-2c8d6770a528	51759b84-cab7-4797-b0ea-3cd6d5fdacbf	706020d5-dc4c-4f6b-ab37-2c8d6770a528_gdc_realn_rehead.bam	Sequencing Reads	Aligned Reads	TCGA-HNSC	TCGA-CV-7097	TCGA-CV-7097-11A	Solid Tissue Normal	Solid Tissue Normal	0	0	0	0	0	0	0	0	0	0	0	0	0	0	0	0	0	0	0	0
68316763-63dd-4db9-8ddb-2dfaf6e27267	ec64c1d5-d222-447b-9053-8cc49b27060f	68316763-63dd-4db9-8ddb-2dfaf6e27267_gdc_realn_rehead.bam	Sequencing Reads	Aligned Reads	TCGA-HNSC	TCGA-CQ-A4CE	TCGA-CQ-A4CE-01A	Primary Tumor	Primary Tumor	0	0	0	0	0	0	0	0	0	0	0	0	0	0	0	0	0	0	0	0
1f124b36-4149-4ceb-86f5-cbd6ddefd9a9	52460579-e495-4430-bf1b-ab97f35992b1	1f124b36-4149-4ceb-86f5-cbd6ddefd9a9_gdc_realn_rehead.bam	Sequencing Reads	Aligned Reads	TCGA-HNSC	TCGA-CR-6477	TCGA-CR-6477-01A	Primary Tumor	Primary Tumor	0	0	0	0	0	0	0	0	0	0	0	0	0	0	0	0	0	0	0	0
9faeba11-b968-4e7b-ae05-99260932a611	ff99272a-5c1c-4140-a51b-30f9c66a1a9f	9faeba11-b968-4e7b-ae05-99260932a611_gdc_realn_rehead.bam	Sequencing Reads	Aligned Reads	TCGA-HNSC	TCGA-CV-6962	TCGA-CV-6962-11A	Solid Tissue Normal	Solid Tissue Normal	0	0	0	0	0	0	0	0	0	0	0	0	0	0	0	0	0	0	0	0
ab4e340a-00ae-4bc5-9882-03ebecbd2180	32c9dd99-eed7-4201-b493-b6ba677fa9e7	ab4e340a-00ae-4bc5-9882-03ebecbd2180_gdc_realn_rehead.bam	Sequencing Reads	Aligned Reads	TCGA-HNSC	TCGA-CR-7404	TCGA-CR-7404-01A	Primary Tumor	Primary Tumor	0	0	0	0	0	0	0	0	0	0	0	0	0	0	0	0	0	0	0	0
3bb06e28-b338-4b00-866e-9e6eb1ae903a	466fbb5e-2fe5-4c3d-b27e-3ec5b52587bb	3bb06e28-b338-4b00-866e-9e6eb1ae903a_gdc_realn_rehead.bam	Sequencing Reads	Aligned Reads	TCGA-HNSC	TCGA-P3-A6SW	TCGA-P3-A6SW-01A	Primary Tumor	Primary Tumor	0	0	0	0	0	0	0	0	0	0	0	0	0	0	0	0	0	0	0	0
e3a074f4-2bc4-4d08-b931-3116be5d2835	00529fb2-f36d-4f50-abf7-01b4e46739b1	e3a074f4-2bc4-4d08-b931-3116be5d2835_gdc_realn_rehead.bam	Sequencing Reads	Aligned Reads	TCGA-HNSC	TCGA-D6-6515	TCGA-D6-6515-01A	Primary Tumor	Primary Tumor	0	0	0	0	0	0	0	0	0	0	0	0	0	0	0	0	0	0	0	0
1cf2bd40-9bd0-44ab-bb0c-d6a0a9f07a5c	b0585e71-cfa7-42d8-9ca1-54c8aa60963a	1cf2bd40-9bd0-44ab-bb0c-d6a0a9f07a5c_gdc_realn_rehead.bam	Sequencing Reads	Aligned Reads	TCGA-HNSC	TCGA-CV-7446	TCGA-CV-7446-01A	Primary Tumor	Primary Tumor	0	0	0	0	0	0	0	0	0	0	0	0	0	0	0	0	0	0	0	0
a8f540d3-9394-420c-967a-edb9418c6193	8e604e0e-a8de-417e-afef-3229c7ef994e	a8f540d3-9394-420c-967a-edb9418c6193_gdc_realn_rehead.bam	Sequencing Reads	Aligned Reads	TCGA-HNSC	TCGA-KU-A6H8	TCGA-KU-A6H8-01A	Primary Tumor	Primary Tumor	0	0	0	0	0	0	0	0	0	0	0	0	0	0	0	0	0	0	0	0
4b78c870-de7f-4d9d-8fab-5a1924067408	c99a0728-cc88-4320-80a5-92c93bf6f1bc	4b78c870-de7f-4d9d-8fab-5a1924067408_gdc_realn_rehead.bam	Sequencing Reads	Aligned Reads	TCGA-HNSC	TCGA-CV-7432	TCGA-CV-7432-11A	Solid Tissue Normal	Solid Tissue Normal	0	0	0	0	0	0	0	0	0	0	0	0	0	0	0	0	0	0	0	0
a4ea12f5-199d-4d1b-a091-06094e277357	3c2174a8-6d5e-4c5e-87e3-e015300e88d1	a4ea12f5-199d-4d1b-a091-06094e277357_gdc_realn_rehead.bam	Sequencing Reads	Aligned Reads	TCGA-HNSC	TCGA-CN-6995	TCGA-CN-6995-01A	Primary Tumor	Primary Tumor	0	0	0	0	0	0	0	0	0	0	0	0	0	0	0	0	0	0	0	0
0f170c94-0cf5-4d09-8fc6-71083f51502e	77d02a75-3194-42dc-ada9-ca9441d8cf4a	0f170c94-0cf5-4d09-8fc6-71083f51502e_gdc_realn_rehead.bam	Sequencing Reads	Aligned Reads	TCGA-HNSC	TCGA-CV-7435	TCGA-CV-7435-01A	Primary Tumor	Primary Tumor	0	0	0	0	0	0	0	0	0	0	0	0	0	0	0	0	0	0	0	0
1f274037-592d-4fee-90f7-02880b2493ec	46c13cfd-d090-45b3-bc48-f9484cec1310	1f274037-592d-4fee-90f7-02880b2493ec_gdc_realn_rehead.bam	Sequencing Reads	Aligned Reads	TCGA-HNSC	TCGA-F7-A61V	TCGA-F7-A61V-01A	Primary Tumor	Primary Tumor	0	0	0	0	0	0	0	0	0	0	0	0	0	0	0	0	0	0	0	0
fd6ff494-5818-4c4d-bf23-6bd1f38d0da5	bfc583db-a39d-4631-b0f5-a390b59cd8ac	fd6ff494-5818-4c4d-bf23-6bd1f38d0da5_gdc_realn_rehead.bam	Sequencing Reads	Aligned Reads	TCGA-HNSC	TCGA-CN-4734	TCGA-CN-4734-01A	Primary Tumor	Primary Tumor	0	0	0	0	0	0	0	0	0	0	0	0	0	0	0	0	0	0	0	0
8407a8ac-c6a9-49c8-b8b8-e9186925cd2f	7d313de1-6730-4683-b52f-7ef2a1ea4095	8407a8ac-c6a9-49c8-b8b8-e9186925cd2f_gdc_realn_rehead.bam	Sequencing Reads	Aligned Reads	TCGA-HNSC	TCGA-CV-5970	TCGA-CV-5970-01A	Primary Tumor	Primary Tumor	0	0	0	0	0	0	0	0	0	0	0	0	0	0	0	0	0	0	0	0
bc482eaf-b63b-4178-bf78-4a0710a9ec8c	58d964d8-163f-4459-a78a-2d4ac206a0f4	bc482eaf-b63b-4178-bf78-4a0710a9ec8c_gdc_realn_rehead.bam	Sequencing Reads	Aligned Reads	TCGA-HNSC	TCGA-CR-6471	TCGA-CR-6471-01A	Primary Tumor	Primary Tumor	0	0	0	0	0	0	0	0	0	0	0	0	0	0	0	0	0	0	0	0
8252f1dd-3fbb-48ae-b429-d6ba6e477fd9	d36bc45c-0054-49cd-9aa4-be16eb59c178	8252f1dd-3fbb-48ae-b429-d6ba6e477fd9_gdc_realn_rehead.bam	Sequencing Reads	Aligned Reads	TCGA-HNSC	TCGA-QK-A6IJ	TCGA-QK-A6IJ-01A	Primary Tumor	Primary Tumor	0	0	0	0	0	0	0	0	0	0	0	0	0	0	0	0	0	0	0	0
85bb2bd0-69d8-4f6e-a1fa-e7afd136e989	edfb519e-ab2a-46bd-bf48-085808801214	85bb2bd0-69d8-4f6e-a1fa-e7afd136e989_gdc_realn_rehead.bam	Sequencing Reads	Aligned Reads	TCGA-HNSC	TCGA-C9-A480	TCGA-C9-A480-01A	Primary Tumor	Primary Tumor	0	0	0	0	0	0	0	0	0	0	0	0	0	0	0	0	0	0	0	0
4f8520a1-11cb-423e-a216-cf56c42dddb3	418436b6-50b6-49f6-a146-b35db392cfac	4f8520a1-11cb-423e-a216-cf56c42dddb3_gdc_realn_rehead.bam	Sequencing Reads	Aligned Reads	TCGA-HNSC	TCGA-CN-5374	TCGA-CN-5374-01A	Primary Tumor	Primary Tumor	0	0	0	0	0	0	0	0	0	0	0	0	0	0	0	0	0	0	0	0
b52f5ae0-68e3-4c5d-ba15-115b0cbd4474	dd6c76a4-a8d7-43bb-b7d3-e48a8c95193f	b52f5ae0-68e3-4c5d-ba15-115b0cbd4474_gdc_realn_rehead.bam	Sequencing Reads	Aligned Reads	TCGA-HNSC	TCGA-CN-6012	TCGA-CN-6012-01A	Primary Tumor	Primary Tumor	0	0	0	0	0	0	0	0	0	0	0	0	0	0	0	0	0	0	0	0
724060e0-b4a8-485d-a5ac-04b5839be439	76f99991-bcfa-465e-a063-73bc626808bd	724060e0-b4a8-485d-a5ac-04b5839be439_gdc_realn_rehead.bam	Sequencing Reads	Aligned Reads	TCGA-HNSC	TCGA-CV-7438	TCGA-CV-7438-01A	Primary Tumor	Primary Tumor	0	0	0	0	0	0	0	0	0	0	0	0	0	0	0	0	0	0	0	0
3f986b5c-6bf7-4ec7-a486-e50f4a0a15a8	ad1898c7-dc09-4014-a982-bc692bf4fa51	3f986b5c-6bf7-4ec7-a486-e50f4a0a15a8_gdc_realn_rehead.bam	Sequencing Reads	Aligned Reads	TCGA-HNSC	TCGA-CV-A6JZ	TCGA-CV-A6JZ-01A	Primary Tumor	Primary Tumor	0	0	0	0	0	0	0	0	0	0	0	0	0	0	0	0	0	0	0	0
e69c6cf3-4f21-45f4-91b6-ee2e7be7ed18	56a608df-088a-47fd-842d-8de8eed09760	e69c6cf3-4f21-45f4-91b6-ee2e7be7ed18_gdc_realn_rehead.bam	Sequencing Reads	Aligned Reads	TCGA-HNSC	TCGA-BA-6869	TCGA-BA-6869-01A	Primary Tumor	Primary Tumor	0	0	0	0	0	0	0	0	0	0	0	0	0	0	0	0	0	0	0	0
77a7b18e-1e6d-4030-b056-d58b9ed1a1da	f0606aff-7532-41e7-99c7-0fb72c509920	77a7b18e-1e6d-4030-b056-d58b9ed1a1da_gdc_realn_rehead.bam	Sequencing Reads	Aligned Reads	TCGA-HNSC	TCGA-CX-7219	TCGA-CX-7219-01A	Primary Tumor	Primary Tumor	0	0	0	0	0	0	0	0	0	0	0	0	0	0	0	0	0	0	0	0
52fd89e1-9f7d-4422-a7b8-ad021debbfe1	03e466ec-971c-44c9-b022-f1175e9eadf3	52fd89e1-9f7d-4422-a7b8-ad021debbfe1_gdc_realn_rehead.bam	Sequencing Reads	Aligned Reads	TCGA-HNSC	TCGA-CV-A45W	TCGA-CV-A45W-01A	Primary Tumor	Primary Tumor	0	0	0	0	0	0	0	0	0	0	0	0	0	0	0	0	0	0	0	0
e1f3f291-196f-4f4f-8972-141794ec9aeb	d84ba67f-40e0-4bfc-998d-bc9954f80c15	e1f3f291-196f-4f4f-8972-141794ec9aeb_gdc_realn_rehead.bam	Sequencing Reads	Aligned Reads	TCGA-HNSC	TCGA-P3-A6T5	TCGA-P3-A6T5-01A	Primary Tumor	Primary Tumor	0	0	0	0	0	0	0	0	0	0	0	0	0	0	0	0	0	0	0	0
8026cdaf-2352-4617-a205-0b22f5e1dbac	cd7464a5-ea87-4687-911b-05e188846849	8026cdaf-2352-4617-a205-0b22f5e1dbac_gdc_realn_rehead.bam	Sequencing Reads	Aligned Reads	TCGA-HNSC	TCGA-CN-5363	TCGA-CN-5363-01A	Primary Tumor	Primary Tumor	0	0	0	0	0	0	0	0	0	0	0	0	0	0	0	0	0	0	0	0
3e005cf5-77a4-4be5-afdc-bb434eaa3335	c3275b70-6d4a-4cbe-b6b3-46c68c3fa8bb	3e005cf5-77a4-4be5-afdc-bb434eaa3335_gdc_realn_rehead.bam	Sequencing Reads	Aligned Reads	TCGA-HNSC	TCGA-CV-7250	TCGA-CV-7250-01A	Primary Tumor	Primary Tumor	0	0	0	0	0	0	0	0	0	0	0	0	0	0	0	0	0	0	0	0
4e317132-52fd-4125-b722-13f06e5bd2af	82a1d988-df1f-43f3-879e-ec8608441256	4e317132-52fd-4125-b722-13f06e5bd2af_gdc_realn_rehead.bam	Sequencing Reads	Aligned Reads	TCGA-HNSC	TCGA-CN-A499	TCGA-CN-A499-01A	Primary Tumor	Primary Tumor	0	0	0	0	0	0	0	0	0	0	0	0	0	0	0	0	0	0	0	0
b503ee21-18bf-4f2e-a281-b319b5ed8015	1deb29f7-c885-4a71-89b3-ff8a7bba789d	b503ee21-18bf-4f2e-a281-b319b5ed8015_gdc_realn_rehead.bam	Sequencing Reads	Aligned Reads	TCGA-HNSC	TCGA-MT-A67F	TCGA-MT-A67F-01A	Primary Tumor	Primary Tumor	0	0	0	0	0	0	0	0	0	0	0	0	0	0	0	0	0	0	0	0
a33f76d8-a262-4fab-93a0-9dcf42394b66	7a016595-7c1b-4922-96e5-f1202ab45cb7	a33f76d8-a262-4fab-93a0-9dcf42394b66_gdc_realn_rehead.bam	Sequencing Reads	Aligned Reads	TCGA-HNSC	TCGA-F7-A620	TCGA-F7-A620-01A	Primary Tumor	Primary Tumor	0	0	0	0	0	0	0	0	0	0	0	0	0	0	0	0	0	0	0	0
b297ec81-8329-488d-8368-2353ac3b5f73	dd8190c2-0339-4251-8a60-ee8f619e5a45	b297ec81-8329-488d-8368-2353ac3b5f73_gdc_realn_rehead.bam	Sequencing Reads	Aligned Reads	TCGA-HNSC	TCGA-H7-A6C5	TCGA-H7-A6C5-11A	Solid Tissue Normal	Solid Tissue Normal	0	0	0	0	0	0	0	0	0	0	0	0	0	0	0	0	0	0	0	0
3570a595-6769-4fb8-9b1d-28dcb70c4802	34415f60-48fe-4ee0-ae6a-95bfede916e9	3570a595-6769-4fb8-9b1d-28dcb70c4802_gdc_realn_rehead.bam	Sequencing Reads	Aligned Reads	TCGA-HNSC	TCGA-CQ-A4CG	TCGA-CQ-A4CG-01A	Primary Tumor	Primary Tumor	0	0	0	0	0	0	0	0	0	0	0	0	0	0	0	0	0	0	0	0
0b8992e9-0336-4525-bebf-beac2c22a050	6fc66855-1292-4194-8afa-92e315bb2dfe	0b8992e9-0336-4525-bebf-beac2c22a050_gdc_realn_rehead.bam	Sequencing Reads	Aligned Reads	TCGA-HNSC	TCGA-D6-A74Q	TCGA-D6-A74Q-01A	Primary Tumor	Primary Tumor	0	0	0	0	0	0	0	0	0	0	0	0	0	0	0	0	0	0	0	0
c1f9b360-d7d1-4e56-8ae8-3df31d0bafc8	643b43d8-9d67-4d4e-8336-aca7fd73505f	c1f9b360-d7d1-4e56-8ae8-3df31d0bafc8_gdc_realn_rehead.bam	Sequencing Reads	Aligned Reads	TCGA-HNSC	TCGA-CN-4741	TCGA-CN-4741-01A	Primary Tumor	Primary Tumor	0	0	0	0	0	0	0	0	0	0	0	0	0	0	0	0	0	0	0	0
9e8f313c-c6aa-464b-8e0a-a8287ea42d88	46d3402c-f0fd-4726-a092-f3dc21bc19a5	9e8f313c-c6aa-464b-8e0a-a8287ea42d88_gdc_realn_rehead.bam	Sequencing Reads	Aligned Reads	TCGA-HNSC	TCGA-D6-A6EQ	TCGA-D6-A6EQ-01A	Primary Tumor	Primary Tumor	0	0	0	0	0	0	0	0	0	0	0	0	0	0	0	0	0	0	0	0
875496f0-528b-44f3-a4f1-f32ce5a45871	53834229-c648-4349-9471-0aac58bc9ced	875496f0-528b-44f3-a4f1-f32ce5a45871_gdc_realn_rehead.bam	Sequencing Reads	Aligned Reads	TCGA-HNSC	TCGA-CQ-7068	TCGA-CQ-7068-01A	Primary Tumor	Primary Tumor	0	0	0	0	0	0	0	0	0	0	0	0	0	0	0	0	0	0	0	0
b52b43a0-014f-431a-b918-d915686e984b	2f37bbf9-deda-4531-a01f-f9a10ac12853	b52b43a0-014f-431a-b918-d915686e984b_gdc_realn_rehead.bam	Sequencing Reads	Aligned Reads	TCGA-HNSC	TCGA-BA-5559	TCGA-BA-5559-01A	Primary Tumor	Primary Tumor	0	0	0	0	0	0	0	0	0	0	0	0	0	0	0	0	0	0	0	0
0c529087-e009-4cd9-b7a5-dfbdfc0a701a	eac31e36-a932-41ab-be9f-275ebb242f0f	0c529087-e009-4cd9-b7a5-dfbdfc0a701a_gdc_realn_rehead.bam	Sequencing Reads	Aligned Reads	TCGA-HNSC	TCGA-CR-7373	TCGA-CR-7373-01A	Primary Tumor	Primary Tumor	0	0	0	0	0	0	0	0	0	0	0	0	0	0	0	0	0	0	0	0
4bf53f1c-c009-40b8-a4aa-7246f17e4d08	4bda7148-31b6-4a20-b261-c87a9f500329	4bf53f1c-c009-40b8-a4aa-7246f17e4d08_gdc_realn_rehead.bam	Sequencing Reads	Aligned Reads	TCGA-HNSC	TCGA-CV-5435	TCGA-CV-5435-01A	Primary Tumor	Primary Tumor	0	0	0	0	0	0	0	0	0	0	0	0	0	0	0	0	0	0	0	0
40b2251f-6287-4320-aaf2-19d4ff465878	40ec2174-ea96-4c5a-955e-3176140857f6	40b2251f-6287-4320-aaf2-19d4ff465878_gdc_realn_rehead.bam	Sequencing Reads	Aligned Reads	TCGA-HNSC	TCGA-CX-7082	TCGA-CX-7082-01A	Primary Tumor	Primary Tumor	0	0	0	0	0	0	0	0	0	0	0	0	0	0	0	0	0	0	0	0
b8d76d9a-2e86-4a75-8189-c61dbf3ca151	868bbcc7-7b79-4151-8991-5d6be9291dcf	b8d76d9a-2e86-4a75-8189-c61dbf3ca151_gdc_realn_rehead.bam	Sequencing Reads	Aligned Reads	TCGA-HNSC	TCGA-CQ-6220	TCGA-CQ-6220-01A	Primary Tumor	Primary Tumor	0	0	0	0	0	0	0	0	0	0	0	0	0	0	0	0	0	0	0	0
79125244-046f-4874-a816-e8704d564d98	f9736a00-614f-4ab0-ac26-8eb23d0d3e1f	79125244-046f-4874-a816-e8704d564d98_gdc_realn_rehead.bam	Sequencing Reads	Aligned Reads	TCGA-HNSC	TCGA-BA-5555	TCGA-BA-5555-01A	Primary Tumor	Primary Tumor	0	0	0	0	0	0	0	0	0	0	0	0	0	0	0	0	0	0	0	0
177cbd74-ba74-4903-b1fb-143311a19dd2	e63a634b-a906-4559-a4c7-f70fa0b33801	177cbd74-ba74-4903-b1fb-143311a19dd2_gdc_realn_rehead.bam	Sequencing Reads	Aligned Reads	TCGA-HNSC	TCGA-CX-7086	TCGA-CX-7086-01A	Primary Tumor	Primary Tumor	0	0	0	0	0	0	0	0	0	0	0	0	0	0	0	0	0	0	0	0
1a27ff42-cf58-4251-9775-eaedf6b13590	aab2c0d1-ed3e-4741-900d-82641965a1bf	1a27ff42-cf58-4251-9775-eaedf6b13590_gdc_realn_rehead.bam	Sequencing Reads	Aligned Reads	TCGA-HNSC	TCGA-QK-A6IG	TCGA-QK-A6IG-01A	Primary Tumor	Primary Tumor	0	0	0	0	0	0	0	0	0	0	0	0	0	0	0	0	0	0	0	0
5baf151a-91d4-4fd7-af50-f2784d41fb5e	f0658c7b-1383-45f4-8546-d20915a50a06	5baf151a-91d4-4fd7-af50-f2784d41fb5e_gdc_realn_rehead.bam	Sequencing Reads	Aligned Reads	TCGA-HNSC	TCGA-CV-7253	TCGA-CV-7253-01A	Primary Tumor	Primary Tumor	0	0	0	0	0	0	0	0	0	0	0	0	0	0	0	0	0	0	0	0
e8e3ee38-ed38-40db-b888-62a546f59c1c	2549882f-5e42-450b-a04d-5b917d098d68	e8e3ee38-ed38-40db-b888-62a546f59c1c_gdc_realn_rehead.bam	Sequencing Reads	Aligned Reads	TCGA-HNSC	TCGA-CR-7368	TCGA-CR-7368-01A	Primary Tumor	Primary Tumor	0	0	0	0	0	0	0	0	0	0	0	0	0	0	0	0	0	0	0	0
d305e5ed-b29b-4b59-ac3a-f8bcb758c964	43956fb1-3fa2-447d-8665-8ee62cc261dd	d305e5ed-b29b-4b59-ac3a-f8bcb758c964_gdc_realn_rehead.bam	Sequencing Reads	Aligned Reads	TCGA-HNSC	TCGA-CN-A49A	TCGA-CN-A49A-01A	Primary Tumor	Primary Tumor	0	0	0	0	0	0	0	0	0	0	0	0	0	0	0	0	0	0	0	0
2faa99db-1897-4324-a425-b33ea8e468d8	64e5ea17-cdcf-43a2-bae7-b92fb467d5af	2faa99db-1897-4324-a425-b33ea8e468d8_gdc_realn_rehead.bam	Sequencing Reads	Aligned Reads	TCGA-HNSC	TCGA-D6-8569	TCGA-D6-8569-01A	Primary Tumor	Primary Tumor	0	0	0	0	0	0	0	0	0	0	0	0	0	0	0	0	0	0	0	0
3feb4d36-1eac-4a75-9332-20962ceda200	0c5a7182-55f3-4491-9620-2a2f98830f03	3feb4d36-1eac-4a75-9332-20962ceda200_gdc_realn_rehead.bam	Sequencing Reads	Aligned Reads	TCGA-HNSC	TCGA-CN-A498	TCGA-CN-A498-01A	Primary Tumor	Primary Tumor	0	0	0	0	0	0	0	0	0	0	0	0	0	0	0	0	0	0	0	0
8d19276c-dc0e-4dac-99f8-1a46a28513c7	74b7e43c-bdef-42ac-8641-4092e40e5c09	8d19276c-dc0e-4dac-99f8-1a46a28513c7_gdc_realn_rehead.bam	Sequencing Reads	Aligned Reads	TCGA-HNSC	TCGA-BA-A4II	TCGA-BA-A4II-01A	Primary Tumor	Primary Tumor	0	0	0	0	0	0	0	0	0	0	0	0	0	0	0	0	0	0	0	0
2f3942d7-cad5-456d-9dff-70a91ef9d218	de5c8eda-26f1-4901-9014-8abd2675b279	2f3942d7-cad5-456d-9dff-70a91ef9d218_gdc_realn_rehead.bam	Sequencing Reads	Aligned Reads	TCGA-HNSC	TCGA-BA-6870	TCGA-BA-6870-01A	Primary Tumor	Primary Tumor	0	0	0	0	0	0	0	0	0	0	0	0	0	0	0	0	0	0	0	0
e07f8ea5-c315-4f4d-80ae-c514588a92b1	64a06f20-e0e0-4081-8fa1-8fd13cff8548	e07f8ea5-c315-4f4d-80ae-c514588a92b1_gdc_realn_rehead.bam	Sequencing Reads	Aligned Reads	TCGA-HNSC	TCGA-HD-8314	TCGA-HD-8314-01A	Primary Tumor	Primary Tumor	0	0	0	0	0	0	0	0	0	0	0	0	0	0	0	0	0	0	0	0
012ea318-ba90-437a-86e8-290a3237bfb4	426f7cc0-9896-48f4-9fc0-38966194e1e8	012ea318-ba90-437a-86e8-290a3237bfb4_gdc_realn_rehead.bam	Sequencing Reads	Aligned Reads	TCGA-HNSC	TCGA-CN-6992	TCGA-CN-6992-01A	Primary Tumor	Primary Tumor	0	0	0	0	0	0	0	0	0	0	0	0	0	0	0	0	0	0	0	0
4e7e255d-a60a-48b3-ba60-86d4a2cf712f	e9e351a6-ce74-4150-850b-d546ad9732c2	4e7e255d-a60a-48b3-ba60-86d4a2cf712f_gdc_realn_rehead.bam	Sequencing Reads	Aligned Reads	TCGA-HNSC	TCGA-BA-A4IF	TCGA-BA-A4IF-01A	Primary Tumor	Primary Tumor	0	0	0	0	0	0	0	0	0	0	0	0	0	0	0	0	0	0	0	0
f631ed67-56f2-4a63-9838-6964ee422973	0b7f3a2c-cedb-4a02-a7a4-a5971f241ece	f631ed67-56f2-4a63-9838-6964ee422973_gdc_realn_rehead.bam	Sequencing Reads	Aligned Reads	TCGA-HNSC	TCGA-CV-6940	TCGA-CV-6940-01A	Primary Tumor	Primary Tumor	0	0	0	0	0	0	0	0	0	0	0	0	0	0	0	0	0	0	0	0
6577e419-3050-4144-b8b7-f907cf981317	6f91781b-045f-46ab-917f-ec9bad2b61d2	6577e419-3050-4144-b8b7-f907cf981317_gdc_realn_rehead.bam	Sequencing Reads	Aligned Reads	TCGA-HNSC	TCGA-CN-4742	TCGA-CN-4742-01A	Primary Tumor	Primary Tumor	0	0	0	0	0	0	0	0	0	0	0	0	0	0	0	0	0	0	0	0
f1e0a6e4-c7dd-4ee1-85b9-dc78c4ca297a	9a6bc8a5-1775-4831-be49-d7019fa6a4fe	f1e0a6e4-c7dd-4ee1-85b9-dc78c4ca297a_gdc_realn_rehead.bam	Sequencing Reads	Aligned Reads	TCGA-HNSC	TCGA-CN-6997	TCGA-CN-6997-01A	Primary Tumor	Primary Tumor	0	0	0	0	0	0	0	0	0	0	0	0	0	0	0	0	0	0	0	0
6f36ca6a-7478-42b3-9c73-ab0007c5f3d2	ed59800a-d2ae-49b5-9f96-b904ff8b81c8	6f36ca6a-7478-42b3-9c73-ab0007c5f3d2_gdc_realn_rehead.bam	Sequencing Reads	Aligned Reads	TCGA-HNSC	TCGA-T2-A6WX	TCGA-T2-A6WX-01A	Primary Tumor	Primary Tumor	0	0	0	0	0	0	0	0	0	0	0	0	0	0	0	0	0	0	0	0
ce46e45a-bf83-49f9-8ae3-513f52843e9e	2cc8b90b-0eb6-4fd4-9fb7-a3162f2d88c0	ce46e45a-bf83-49f9-8ae3-513f52843e9e_gdc_realn_rehead.bam	Sequencing Reads	Aligned Reads	TCGA-HNSC	TCGA-QK-A64Z	TCGA-QK-A64Z-01A	Primary Tumor	Primary Tumor	0	0	0	0	0	0	0	0	0	0	0	0	0	0	0	0	0	0	0	0
9d8311b6-1835-40b8-a6aa-02f127068d98	505678c0-d98f-4cce-a669-1d62e59edc80	9d8311b6-1835-40b8-a6aa-02f127068d98_gdc_realn_rehead.bam	Sequencing Reads	Aligned Reads	TCGA-HNSC	TCGA-CV-5430	TCGA-CV-5430-01A	Primary Tumor	Primary Tumor	0	0	0	0	0	0	0	0	0	0	0	0	0	0	0	0	0	0	0	0
e9ae7a04-4b5f-4a83-941d-fdba90831b00	7bef1490-7502-4fa7-a9ac-8763b4c977b6	e9ae7a04-4b5f-4a83-941d-fdba90831b00_gdc_realn_rehead.bam	Sequencing Reads	Aligned Reads	TCGA-HNSC	TCGA-UF-A71A	TCGA-UF-A71A-06A	Metastatic	Metastatic	0	0	0	0	0	0	0	0	0	0	0	0	0	0	0	0	0	0	0	0
b8b0df7c-0183-481d-9165-31be79f51281	d0b4750a-2522-4ad0-ae35-3f4bfcc599ef	b8b0df7c-0183-481d-9165-31be79f51281_gdc_realn_rehead.bam	Sequencing Reads	Aligned Reads	TCGA-HNSC	TCGA-CV-7406	TCGA-CV-7406-11A	Solid Tissue Normal	Solid Tissue Normal	0	0	0	0	0	0	0	0	0	0	0	0	0	0	0	0	0	0	0	0
a8c3b6b6-f12d-48e1-a3ea-5a5ff716c403	b13cb48d-7ba6-4f55-83a8-b6a52bb89f46	a8c3b6b6-f12d-48e1-a3ea-5a5ff716c403_gdc_realn_rehead.bam	Sequencing Reads	Aligned Reads	TCGA-HNSC	TCGA-CR-7388	TCGA-CR-7388-01A	Primary Tumor	Primary Tumor	0	0	0	0	0	0	0	0	0	0	0	0	0	0	0	0	0	0	0	0
acf15070-dcd2-4ebb-8fb7-eb9f7891cd33	ebafafa7-b646-4c64-99ff-335acb7c9fb4	acf15070-dcd2-4ebb-8fb7-eb9f7891cd33_gdc_realn_rehead.bam	Sequencing Reads	Aligned Reads	TCGA-HNSC	TCGA-CV-A6JT	TCGA-CV-A6JT-01A	Primary Tumor	Primary Tumor	0	0	0	0	0	0	0	0	0	0	0	0	0	0	0	0	0	0	0	0
f56d3e07-1f23-45dc-af32-3109547658e1	da00bf01-10a5-483b-aea3-4f28d158a417	f56d3e07-1f23-45dc-af32-3109547658e1_gdc_realn_rehead.bam	Sequencing Reads	Aligned Reads	TCGA-HNSC	TCGA-CV-7430	TCGA-CV-7430-01A	Primary Tumor	Primary Tumor	0	0	0	0	0	0	0	0	0	0	0	0	0	0	0	0	0	0	0	0
01797016-ccff-47f7-b10f-3845f9e9004d	1e119523-ae88-481e-8c8d-032949396dc3	01797016-ccff-47f7-b10f-3845f9e9004d_gdc_realn_rehead.bam	Sequencing Reads	Aligned Reads	TCGA-HNSC	TCGA-WA-A7H4	TCGA-WA-A7H4-01A	Primary Tumor	Primary Tumor	0	0	0	0	0	0	0	0	0	0	0	0	0	0	0	0	0	0	0	0
5ded87ea-bea6-4768-8b04-ca1f621fa3fe	73031819-f51e-47d8-b483-f4f4c13c1729	5ded87ea-bea6-4768-8b04-ca1f621fa3fe_gdc_realn_rehead.bam	Sequencing Reads	Aligned Reads	TCGA-HNSC	TCGA-CV-7235	TCGA-CV-7235-11A	Solid Tissue Normal	Solid Tissue Normal	0	0	0	0	0	0	0	0	0	0	0	0	0	0	0	0	0	0	0	0
d3580855-b358-485d-a479-7cf6adcd3836	38005a5c-b0c4-45a8-8010-319631b834c4	d3580855-b358-485d-a479-7cf6adcd3836_gdc_realn_rehead.bam	Sequencing Reads	Aligned Reads	TCGA-HNSC	TCGA-CV-A45V	TCGA-CV-A45V-01A	Primary Tumor	Primary Tumor	0	0	0	0	0	0	0	0	0	0	0	0	0	0	0	0	0	0	0	0
35708a3f-56df-47b8-a3dd-be678f3a0087	191d3132-0560-4550-9f0e-26d17dfc69c1	35708a3f-56df-47b8-a3dd-be678f3a0087_gdc_realn_rehead.bam	Sequencing Reads	Aligned Reads	TCGA-HNSC	TCGA-CN-5361	TCGA-CN-5361-01A	Primary Tumor	Primary Tumor	0	0	0	0	0	0	0	0	0	0	0	0	0	0	0	0	0	0	0	0
06412270-066b-43b5-8889-32549d472e38	3b7a6af2-33b7-46cd-8dfc-665f4fa7f1d7	06412270-066b-43b5-8889-32549d472e38_gdc_realn_rehead.bam	Sequencing Reads	Aligned Reads	TCGA-HNSC	TCGA-CN-6013	TCGA-CN-6013-01A	Primary Tumor	Primary Tumor	0	0	0	0	0	0	0	0	0	0	0	0	0	0	0	0	0	0	0	0
53c78854-87e5-4aef-8054-0ac752de3db0	71f19121-2c8d-4802-8cfd-b674fe0c00f2	53c78854-87e5-4aef-8054-0ac752de3db0_gdc_realn_rehead.bam	Sequencing Reads	Aligned Reads	TCGA-HNSC	TCGA-CQ-7072	TCGA-CQ-7072-01A	Primary Tumor	Primary Tumor	0	0	0	0	0	0	0	0	0	0	0	0	0	0	0	0	0	0	0	0
608cb2c3-e108-4b8d-81e8-6e103bdfe9e1	9e331542-23df-4f29-87bc-de8787921397	608cb2c3-e108-4b8d-81e8-6e103bdfe9e1_gdc_realn_rehead.bam	Sequencing Reads	Aligned Reads	TCGA-HNSC	TCGA-CV-A6JD	TCGA-CV-A6JD-01A	Primary Tumor	Primary Tumor	0	0	0	0	0	0	0	0	0	0	0	0	0	0	0	0	0	0	0	0
e727a050-2faa-4c26-9e6a-ab462ceeed01	8f69fce4-ac8a-48fd-b3aa-d7e8efc79efc	e727a050-2faa-4c26-9e6a-ab462ceeed01_gdc_realn_rehead.bam	Sequencing Reads	Aligned Reads	TCGA-HNSC	TCGA-CN-6021	TCGA-CN-6021-01A	Primary Tumor	Primary Tumor	0	0	0	0	0	0	0	0	0	0	0	0	0	0	0	0	0	0	0	0
d06ce718-424a-4c0c-99a9-ab6238281004	a44e03d6-5798-427f-a7e2-40bcc1424a7b	d06ce718-424a-4c0c-99a9-ab6238281004_gdc_realn_rehead.bam	Sequencing Reads	Aligned Reads	TCGA-HNSC	TCGA-F7-A50J	TCGA-F7-A50J-01A	Primary Tumor	Primary Tumor	0	0	0	0	0	0	0	0	0	0	0	0	0	0	0	0	0	0	0	0
a535f655-0315-4aea-b670-89571cc2b9ee	7fa00ff2-0c39-48c2-9795-0fd07e62e67a	a535f655-0315-4aea-b670-89571cc2b9ee_gdc_realn_rehead.bam	Sequencing Reads	Aligned Reads	TCGA-HNSC	TCGA-UF-A718	TCGA-UF-A718-01A	Primary Tumor	Primary Tumor	0	0	0	0	0	0	0	0	0	0	0	0	0	0	0	0	0	0	0	0
365f837a-ea79-4a8d-8017-d39aebe1db75	b0f763e3-f780-4add-8ddd-9349cc2b3567	365f837a-ea79-4a8d-8017-d39aebe1db75_gdc_realn_rehead.bam	Sequencing Reads	Aligned Reads	TCGA-HNSC	TCGA-CV-7103	TCGA-CV-7103-01A	Primary Tumor	Primary Tumor	0	0	0	0	0	0	0	0	0	0	0	0	0	0	0	0	0	0	0	0
e10ef37a-fc90-43fe-b4a5-315d0d5793d4	f1aeb837-0f2e-41a7-a795-7773d3c09c9a	e10ef37a-fc90-43fe-b4a5-315d0d5793d4_gdc_realn_rehead.bam	Sequencing Reads	Aligned Reads	TCGA-HNSC	TCGA-CX-A4AQ	TCGA-CX-A4AQ-01A	Primary Tumor	Primary Tumor	0	0	0	0	0	0	0	0	0	0	0	0	0	0	0	0	0	0	0	0
673ea850-104f-4b10-9f00-cd52ba976fe9	2cda4561-1775-451d-b004-1b4f7827e191	673ea850-104f-4b10-9f00-cd52ba976fe9_gdc_realn_rehead.bam	Sequencing Reads	Aligned Reads	TCGA-HNSC	TCGA-CV-6950	TCGA-CV-6950-01A	Primary Tumor	Primary Tumor	0	0	0	0	0	0	0	0	0	0	0	0	0	0	0	0	0	0	0	0
10c7155b-8fac-41d0-9dbe-f4cdb28ecd01	b0d8b433-f6e8-4a7e-aa3c-898e0c2af54b	10c7155b-8fac-41d0-9dbe-f4cdb28ecd01_gdc_realn_rehead.bam	Sequencing Reads	Aligned Reads	TCGA-HNSC	TCGA-CR-5243	TCGA-CR-5243-01A	Primary Tumor	Primary Tumor	0	0	0	0	0	0	0	0	0	0	0	0	0	0	0	0	0	0	0	0
c02f4d53-76d9-4717-b04e-321d74e794e5	279e7dba-78dd-404e-a92b-cbf7f1248faf	c02f4d53-76d9-4717-b04e-321d74e794e5_gdc_realn_rehead.bam	Sequencing Reads	Aligned Reads	TCGA-HNSC	TCGA-CN-A6V7	TCGA-CN-A6V7-01A	Primary Tumor	Primary Tumor	0	0	0	0	0	0	0	0	0	0	0	0	0	0	0	0	0	0	0	0
f1a02e44-7527-4028-9963-73f6d758f51b	b6c5a51c-ea4c-47f3-ab09-34d63a75639a	f1a02e44-7527-4028-9963-73f6d758f51b_gdc_realn_rehead.bam	Sequencing Reads	Aligned Reads	TCGA-HNSC	TCGA-BA-A6D8	TCGA-BA-A6D8-01A	Primary Tumor	Primary Tumor	0	0	0	0	0	0	0	0	0	0	0	0	0	0	0	0	0	0	0	0
9c62abec-9b59-4856-ae45-81ecad65da63	ef818525-f50a-4757-be5b-71afbc2ebf06	9c62abec-9b59-4856-ae45-81ecad65da63_gdc_realn_rehead.bam	Sequencing Reads	Aligned Reads	TCGA-HNSC	TCGA-HD-8635	TCGA-HD-8635-01A	Primary Tumor	Primary Tumor	0	0	0	0	0	0	0	0	0	0	0	0	0	0	0	0	0	0	0	0
1def3170-8010-454c-96bc-202a67718fbf	bb400b8b-98dc-4127-8c54-d6951bb3d532	1def3170-8010-454c-96bc-202a67718fbf_gdc_realn_rehead.bam	Sequencing Reads	Aligned Reads	TCGA-HNSC	TCGA-HD-A6I0	TCGA-HD-A6I0-01A	Primary Tumor	Primary Tumor	0	0	0	0	0	0	0	0	0	0	0	0	0	0	0	0	0	0	0	0
3149e28f-2f09-4015-a83c-e783a00e36c0	96e8ae6b-b5e4-4f61-b588-2693e04561bd	3149e28f-2f09-4015-a83c-e783a00e36c0_gdc_realn_rehead.bam	Sequencing Reads	Aligned Reads	TCGA-HNSC	TCGA-BA-A6DJ	TCGA-BA-A6DJ-01A	Primary Tumor	Primary Tumor	0	0	0	0	0	0	0	0	0	0	0	0	0	0	0	0	0	0	0	0
1f9773c3-e005-4e0a-af99-79adc20f55fd	e0568ecb-5901-4349-b56d-17526d33a8ca	1f9773c3-e005-4e0a-af99-79adc20f55fd_gdc_realn_rehead.bam	Sequencing Reads	Aligned Reads	TCGA-HNSC	TCGA-CV-7255	TCGA-CV-7255-01A	Primary Tumor	Primary Tumor	0	0	0	0	0	0	0	0	0	0	0	0	0	0	0	0	0	0	0	0
0780cb2e-0ec3-41e6-8911-80ba4bd487cd	c9dbcc1b-a5ed-4ec6-9b6d-4ff12f3e6a7a	0780cb2e-0ec3-41e6-8911-80ba4bd487cd_gdc_realn_rehead.bam	Sequencing Reads	Aligned Reads	TCGA-HNSC	TCGA-D6-A6ES	TCGA-D6-A6ES-01A	Primary Tumor	Primary Tumor	0	0	0	0	0	0	0	0	0	0	0	0	0	0	0	0	0	0	0	0
35a7f750-cb72-4cc0-b02a-af9744554753	6b9c93c3-d959-4b98-84a9-ebf350ca6a87	35a7f750-cb72-4cc0-b02a-af9744554753_gdc_realn_rehead.bam	Sequencing Reads	Aligned Reads	TCGA-HNSC	TCGA-CQ-5332	TCGA-CQ-5332-01A	Primary Tumor	Primary Tumor	0	0	0	0	0	0	0	0	0	0	0	0	0	0	0	0	0	0	0	0
b8d0ccaf-420a-4ad9-a747-e4ad632eaec8	83afae81-bc66-4dca-99ca-1690810590f4	b8d0ccaf-420a-4ad9-a747-e4ad632eaec8_gdc_realn_rehead.bam	Sequencing Reads	Aligned Reads	TCGA-HNSC	TCGA-CV-6937	TCGA-CV-6937-01A	Primary Tumor	Primary Tumor	0	0	0	0	0	0	0	0	0	0	0	0	0	0	0	0	0	0	0	0
3637b902-aaa4-4539-9e43-22387771a7cf	93a5881d-bd5d-4fe0-820e-73f4c9a906bc	3637b902-aaa4-4539-9e43-22387771a7cf_gdc_realn_rehead.bam	Sequencing Reads	Aligned Reads	TCGA-HNSC	TCGA-CR-7393	TCGA-CR-7393-01A	Primary Tumor	Primary Tumor	0	0	0	0	0	0	0	0	0	0	0	0	0	0	0	0	0	0	0	0
7e4003a3-b6ef-4a24-b938-1b0f149bc5b9	987b9000-2183-48a2-94b8-2e3726ac2a2c	7e4003a3-b6ef-4a24-b938-1b0f149bc5b9_gdc_realn_rehead.bam	Sequencing Reads	Aligned Reads	TCGA-HNSC	TCGA-UF-A7JA	TCGA-UF-A7JA-01A	Primary Tumor	Primary Tumor	0	0	0	0	0	0	0	0	0	0	0	0	0	0	0	0	0	0	0	0
f12aed30-6d47-404b-9bf5-ea6e25506aa1	e718721c-122b-4402-8e94-1335c6f0e037	f12aed30-6d47-404b-9bf5-ea6e25506aa1_gdc_realn_rehead.bam	Sequencing Reads	Aligned Reads	TCGA-HNSC	TCGA-CR-6473	TCGA-CR-6473-01A	Primary Tumor	Primary Tumor	0	0	0	0	0	0	0	0	0	0	0	0	0	0	0	0	0	0	0	0
8a5298a9-2da9-428d-b932-3b2b1bd9d387	dd2e499c-a462-404e-84df-544ed92f4da4	8a5298a9-2da9-428d-b932-3b2b1bd9d387_gdc_realn_rehead.bam	Sequencing Reads	Aligned Reads	TCGA-HNSC	TCGA-UF-A71E	TCGA-UF-A71E-01A	Primary Tumor	Primary Tumor	0	0	0	0	0	0	0	0	0	0	0	0	0	0	0	0	0	0	0	0
94007045-fd54-4a5a-bd95-bfe0b4128c83	11557e60-5cf5-4fe3-bed1-6332af5fc213	94007045-fd54-4a5a-bd95-bfe0b4128c83_gdc_realn_rehead.bam	Sequencing Reads	Aligned Reads	TCGA-HNSC	TCGA-CQ-5334	TCGA-CQ-5334-01A	Primary Tumor	Primary Tumor	0	0	0	0	0	0	0	0	0	0	0	0	0	0	0	0	0	0	0	0
e2953d77-9f14-4d59-bc5a-42f3330f5bee	bb2db8dd-09b6-4c61-8de1-f672f930fb54	e2953d77-9f14-4d59-bc5a-42f3330f5bee_gdc_realn_rehead.bam	Sequencing Reads	Aligned Reads	TCGA-HNSC	TCGA-CN-4733	TCGA-CN-4733-01A	Primary Tumor	Primary Tumor	0	0	0	0	0	0	0	0	0	0	0	0	0	0	0	0	0	0	0	0
df26a54b-feec-4b6e-a2e2-d53755412084	3c1505ff-51c5-4c4d-b745-39d2c1a17941	df26a54b-feec-4b6e-a2e2-d53755412084_gdc_realn_rehead.bam	Sequencing Reads	Aligned Reads	TCGA-HNSC	TCGA-CN-4735	TCGA-CN-4735-01A	Primary Tumor	Primary Tumor	0	0	0	0	0	0	0	0	0	0	0	0	0	0	0	0	0	0	0	0
770aa101-9490-4b5c-b121-a392f9725d5c	245fde4c-627b-4e49-8825-91e05801cd67	770aa101-9490-4b5c-b121-a392f9725d5c_gdc_realn_rehead.bam	Sequencing Reads	Aligned Reads	TCGA-HNSC	TCGA-UF-A7JJ	TCGA-UF-A7JJ-01A	Primary Tumor	Primary Tumor	0	0	0	0	0	0	0	0	0	0	0	0	0	0	0	0	0	0	0	0
bd4e0a6d-0abf-4a87-9d55-25a28bd4bf37	effb1c90-2716-4ed6-898e-0b5eeeb3de8d	bd4e0a6d-0abf-4a87-9d55-25a28bd4bf37_gdc_realn_rehead.bam	Sequencing Reads	Aligned Reads	TCGA-HNSC	TCGA-CV-7178	TCGA-CV-7178-01A	Primary Tumor	Primary Tumor	0	0	0	0	0	0	0	0	0	0	0	0	0	0	0	0	0	0	0	0
f32198a0-eec2-4bc0-944d-d2b280125a27	ad73d640-5b97-4901-a3f0-c426eb64547c	f32198a0-eec2-4bc0-944d-d2b280125a27_gdc_realn_rehead.bam	Sequencing Reads	Aligned Reads	TCGA-HNSC	TCGA-CV-5443	TCGA-CV-5443-01A	Primary Tumor	Primary Tumor	0	0	0	0	0	0	0	0	0	0	0	0	0	0	0	0	0	0	0	0
6998dbbb-4db5-4e25-a970-2535fb4c2795	961961b3-81f8-45cd-a356-711df02dfb80	6998dbbb-4db5-4e25-a970-2535fb4c2795_gdc_realn_rehead.bam	Sequencing Reads	Aligned Reads	TCGA-HNSC	TCGA-CV-6961	TCGA-CV-6961-11A	Solid Tissue Normal	Solid Tissue Normal	0	0	0	0	0	0	0	0	0	0	0	0	0	0	0	0	0	0	0	0
f33dd345-fe31-49a2-b161-a4250a0de771	63e8d455-a905-49dd-8d9c-fb46c34be796	f33dd345-fe31-49a2-b161-a4250a0de771_gdc_realn_rehead.bam	Sequencing Reads	Aligned Reads	TCGA-HNSC	TCGA-HD-7754	TCGA-HD-7754-01A	Primary Tumor	Primary Tumor	0	0	0	0	0	0	0	0	0	0	0	0	0	0	0	0	0	0	0	0
87cb2333-5abf-4927-a07b-9e45070dac9f	6325a67a-8976-4aa3-a914-ade19a8aeb52	87cb2333-5abf-4927-a07b-9e45070dac9f_gdc_realn_rehead.bam	Sequencing Reads	Aligned Reads	TCGA-HNSC	TCGA-QK-AA3K	TCGA-QK-AA3K-01A	Primary Tumor	Primary Tumor	0	0	0	0	0	0	0	0	0	0	0	0	0	0	0	0	0	0	0	0
bfa87f1c-e1ca-4d38-ad60-d8151bd398d9	928405a6-293c-4368-87a0-2ae74070c693	bfa87f1c-e1ca-4d38-ad60-d8151bd398d9_gdc_realn_rehead.bam	Sequencing Reads	Aligned Reads	TCGA-HNSC	TCGA-MT-A67A	TCGA-MT-A67A-01A	Primary Tumor	Primary Tumor	0	0	0	0	0	0	0	0	0	0	0	0	0	0	0	0	0	0	0	0
c2f06f65-03ea-48b2-b7a8-59f2ab374771	33b7f8de-f39f-4ca5-81f5-65f655aa86d4	c2f06f65-03ea-48b2-b7a8-59f2ab374771_gdc_realn_rehead.bam	Sequencing Reads	Aligned Reads	TCGA-HNSC	TCGA-BA-A6DL	TCGA-BA-A6DL-01A	Primary Tumor	Primary Tumor	0	0	0	0	0	0	0	0	0	0	0	0	0	0	0	0	0	0	0	0
b8c8ae3b-c269-440d-8a7e-d20422c666b4	58f7b7d5-31dc-4fea-be41-e817a181c12c	b8c8ae3b-c269-440d-8a7e-d20422c666b4_gdc_realn_rehead.bam	Sequencing Reads	Aligned Reads	TCGA-HNSC	TCGA-CR-6480	TCGA-CR-6480-01A	Primary Tumor	Primary Tumor	0	0	0	0	0	0	0	0	0	0	0	0	0	0	0	0	0	0	0	0
0f4c5a64-2fec-4335-9a11-735246dce12e	0143d3a6-5ca6-4a25-8b37-7b9565805dad	0f4c5a64-2fec-4335-9a11-735246dce12e_gdc_realn_rehead.bam	Sequencing Reads	Aligned Reads	TCGA-HNSC	TCGA-CR-7365	TCGA-CR-7365-01A	Primary Tumor	Primary Tumor	0	0	0	0	0	0	0	0	0	0	0	0	0	0	0	0	0	0	0	0
030713f2-cdb2-40fe-b16b-7d946d8d6210	dbd0ec5a-23dc-4169-a609-68ea211fcc40	030713f2-cdb2-40fe-b16b-7d946d8d6210_gdc_realn_rehead.bam	Sequencing Reads	Aligned Reads	TCGA-HNSC	TCGA-IQ-A61G	TCGA-IQ-A61G-01A	Primary Tumor	Primary Tumor	0	0	0	0	0	0	0	0	0	0	0	0	0	0	0	0	0	0	0	0
2ef1d60e-0b10-4190-a376-e7eaf6add91b	6f3e91f5-61ab-40ea-a6ec-e5dec2208bde	2ef1d60e-0b10-4190-a376-e7eaf6add91b_gdc_realn_rehead.bam	Sequencing Reads	Aligned Reads	TCGA-HNSC	TCGA-H7-A76A	TCGA-H7-A76A-01A	Primary Tumor	Primary Tumor	0	0	0	0	0	0	0	0	0	0	0	0	0	0	0	0	0	0	0	0
4dcb047a-f246-46ec-99d4-13e9551dddfe	a70cb676-e8a0-46f7-936d-6416b184f691	4dcb047a-f246-46ec-99d4-13e9551dddfe_gdc_realn_rehead.bam	Sequencing Reads	Aligned Reads	TCGA-HNSC	TCGA-CV-6951	TCGA-CV-6951-01A	Primary Tumor	Primary Tumor	0	0	0	0	0	0	0	0	0	0	0	0	0	0	0	0	0	0	0	0
857ac65c-b20e-4542-8693-410f95f1612d	33fc8e0f-c126-40d3-bf12-790422252d08	857ac65c-b20e-4542-8693-410f95f1612d_gdc_realn_rehead.bam	Sequencing Reads	Aligned Reads	TCGA-HNSC	TCGA-CR-6491	TCGA-CR-6491-01A	Primary Tumor	Primary Tumor	0	0	0	0	0	0	0	0	0	0	0	0	0	0	0	0	0	0	0	0
fceb51d3-d295-4582-ad58-8f3099f36a33	8a5220e0-d452-40d8-a5c5-8b10fc10cf9e	fceb51d3-d295-4582-ad58-8f3099f36a33_gdc_realn_rehead.bam	Sequencing Reads	Aligned Reads	TCGA-HNSC	TCGA-CV-A463	TCGA-CV-A463-01A	Primary Tumor	Primary Tumor	0	0	0	0	0	0	0	0	0	0	0	0	0	0	0	0	0	0	0	0
277d99bd-a535-42f6-84ad-e601edd28efb	609ba5e3-d245-4a2e-ae9e-f5bce2eab48d	277d99bd-a535-42f6-84ad-e601edd28efb_gdc_realn_rehead.bam	Sequencing Reads	Aligned Reads	TCGA-HNSC	TCGA-MZ-A5BI	TCGA-MZ-A5BI-01A	Primary Tumor	Primary Tumor	0	0	0	0	0	0	0	0	0	0	0	0	0	0	0	0	0	0	0	0
3beca58d-1cbc-43b3-8373-83c1f2a80107	66605771-e277-449a-a2d0-93cf9d18468b	3beca58d-1cbc-43b3-8373-83c1f2a80107_gdc_realn_rehead.bam	Sequencing Reads	Aligned Reads	TCGA-HNSC	TCGA-CV-5441	TCGA-CV-5441-01A	Primary Tumor	Primary Tumor	0	0	0	0	0	0	0	0	0	0	0	0	0	0	0	0	0	0	0	0
416f3880-877d-4fd4-b715-ec9382ce6b4c	c0a777ec-2e54-45ad-820a-b17053542bce	416f3880-877d-4fd4-b715-ec9382ce6b4c_gdc_realn_rehead.bam	Sequencing Reads	Aligned Reads	TCGA-HNSC	TCGA-CN-5359	TCGA-CN-5359-01A	Primary Tumor	Primary Tumor	0	0	0	0	0	0	0	0	0	0	0	0	0	0	0	0	0	0	0	0
bfd041de-533f-4155-9837-160e85fa8258	ed2ca509-1bbe-471b-8736-4cf22c29e696	bfd041de-533f-4155-9837-160e85fa8258_gdc_realn_rehead.bam	Sequencing Reads	Aligned Reads	TCGA-HNSC	TCGA-CV-5432	TCGA-CV-5432-01A	Primary Tumor	Primary Tumor	0	0	0	0	0	0	0	0	0	0	0	0	0	0	0	0	0	0	0	0
98ae9a3b-5dee-40fe-b0ee-9fd74c8d1ded	f0bf1bcb-22d9-4bd4-9050-5d22dd766bed	98ae9a3b-5dee-40fe-b0ee-9fd74c8d1ded_gdc_realn_rehead.bam	Sequencing Reads	Aligned Reads	TCGA-HNSC	TCGA-DQ-5631	TCGA-DQ-5631-01A	Primary Tumor	Primary Tumor	0	0	0	0	0	0	0	0	0	0	0	0	0	0	0	0	0	0	0	0
5af27876-4657-4c22-a414-1976cb14ffc5	5cc6b3e4-19a5-4a40-b07d-f1ed9ad6e877	5af27876-4657-4c22-a414-1976cb14ffc5_gdc_realn_rehead.bam	Sequencing Reads	Aligned Reads	TCGA-HNSC	TCGA-CQ-5333	TCGA-CQ-5333-01A	Primary Tumor	Primary Tumor	0	0	0	0	0	0	0	0	0	0	0	0	0	0	0	0	0	0	0	0
c3e59d12-5358-4811-9e84-d650b16b25c1	7a2fa008-038c-4fa3-af12-24d57ae16832	c3e59d12-5358-4811-9e84-d650b16b25c1_gdc_realn_rehead.bam	Sequencing Reads	Aligned Reads	TCGA-HNSC	TCGA-CR-7386	TCGA-CR-7386-01A	Primary Tumor	Primary Tumor	0	0	0	0	0	0	0	0	0	0	0	0	0	0	0	0	0	0	0	0
a6ef7092-266f-46c6-ac12-6abc7ba081a2	5d549720-0b84-422c-848f-25af939828c2	a6ef7092-266f-46c6-ac12-6abc7ba081a2_gdc_realn_rehead.bam	Sequencing Reads	Aligned Reads	TCGA-HNSC	TCGA-CV-A6JO	TCGA-CV-A6JO-01B	Primary Tumor	Primary Tumor	0	0	0	0	0	0	0	0	0	0	0	0	0	0	0	0	0	0	0	0
fc24f095-155d-479c-b5b1-3b17a40003df	c65a6586-c434-40ff-9ef0-fdb2c9518c11	fc24f095-155d-479c-b5b1-3b17a40003df_gdc_realn_rehead.bam	Sequencing Reads	Aligned Reads	TCGA-HNSC	TCGA-CN-4738	TCGA-CN-4738-01A	Primary Tumor	Primary Tumor	0	0	0	0	0	0	0	0	0	0	0	0	0	0	0	0	0	0	0	0
344d3fa0-d568-4f84-9139-04a304f8043e	4f50a4b8-f392-44c2-96af-9b77a012e1ab	344d3fa0-d568-4f84-9139-04a304f8043e_gdc_realn_rehead.bam	Sequencing Reads	Aligned Reads	TCGA-HNSC	TCGA-CR-6478	TCGA-CR-6478-01A	Primary Tumor	Primary Tumor	0	0	0	0	0	0	0	0	0	0	0	0	0	0	0	0	0	0	0	0
717c2626-3913-46ad-9c74-e52279a64816	f6226079-8920-4eda-82c3-facddd4a0a24	717c2626-3913-46ad-9c74-e52279a64816_gdc_realn_rehead.bam	Sequencing Reads	Aligned Reads	TCGA-HNSC	TCGA-HD-A6HZ	TCGA-HD-A6HZ-01A	Primary Tumor	Primary Tumor	0	0	0	0	0	0	0	0	0	0	0	0	0	0	0	0	0	0	0	0
50876f6e-499c-4030-a184-3b47e59ac476	ccf0dc02-ce8b-4ad6-92bb-cdbea78e7e07	50876f6e-499c-4030-a184-3b47e59ac476_gdc_realn_rehead.bam	Sequencing Reads	Aligned Reads	TCGA-HNSC	TCGA-C9-A47Z	TCGA-C9-A47Z-01A	Primary Tumor	Primary Tumor	0	0	0	0	0	0	0	0	0	0	0	0	0	0	0	0	0	0	0	0
6b518d60-5540-4e77-861a-6a4246112bbb	c8dddaa7-e1be-4228-9cda-dbb2adbd1f7e	6b518d60-5540-4e77-861a-6a4246112bbb_gdc_realn_rehead.bam	Sequencing Reads	Aligned Reads	TCGA-HNSC	TCGA-BA-A8YP	TCGA-BA-A8YP-01A	Primary Tumor	Primary Tumor	0	0	0	0	0	0	0	0	0	0	0	0	0	0	0	0	0	0	0	0
907a5efb-8d67-48f2-b388-ab33593b349b	a02c60f0-a6a7-4221-b2a2-a043f678e28a	907a5efb-8d67-48f2-b388-ab33593b349b_gdc_realn_rehead.bam	Sequencing Reads	Aligned Reads	TCGA-HNSC	TCGA-CN-4728	TCGA-CN-4728-01A	Primary Tumor	Primary Tumor	0	0	0	0	0	0	0	0	0	0	0	0	0	0	0	0	0	0	0	0
9b975139-6263-48e8-a3d8-c7b1f3b5bb72	9d6fb5d5-3dd0-4682-8a5b-6609285d746c	9b975139-6263-48e8-a3d8-c7b1f3b5bb72_gdc_realn_rehead.bam	Sequencing Reads	Aligned Reads	TCGA-HNSC	TCGA-MT-A51X	TCGA-MT-A51X-01A	Primary Tumor	Primary Tumor	0	0	0	0	0	0	0	0	0	0	0	0	0	0	0	0	0	0	0	0
090dfc25-49d7-485a-bc9e-436d545c9393	daae4995-a9ee-47f1-90a0-5d6de18f04d6	090dfc25-49d7-485a-bc9e-436d545c9393_gdc_realn_rehead.bam	Sequencing Reads	Aligned Reads	TCGA-HNSC	TCGA-D6-A6EO	TCGA-D6-A6EO-01A	Primary Tumor	Primary Tumor	0	0	0	0	0	0	0	0	0	0	0	0	0	0	0	0	0	0	0	0
688f078a-38f6-4e2d-b496-4fd7e5f00576	26f03627-31fb-4a86-8104-1e175987e5ea	688f078a-38f6-4e2d-b496-4fd7e5f00576_gdc_realn_rehead.bam	Sequencing Reads	Aligned Reads	TCGA-HNSC	TCGA-BA-A6DE	TCGA-BA-A6DE-01A	Primary Tumor	Primary Tumor	0	0	0	0	0	0	0	0	0	0	0	0	0	0	0	0	0	0	0	0
8f3a3324-b169-46da-96c5-66eb244b9d58	6ead5639-f9c7-4d75-b131-41136222d0c9	8f3a3324-b169-46da-96c5-66eb244b9d58_gdc_realn_rehead.bam	Sequencing Reads	Aligned Reads	TCGA-HNSC	TCGA-CV-7090	TCGA-CV-7090-01A	Primary Tumor	Primary Tumor	0	0	0	0	0	0	0	0	0	0	0	0	0	0	0	0	0	0	0	0
9d438789-c926-4369-8d13-fd1b18eb836f	f2a9a543-750c-4f66-9ed1-f44eda7c93ff	9d438789-c926-4369-8d13-fd1b18eb836f_gdc_realn_rehead.bam	Sequencing Reads	Aligned Reads	TCGA-HNSC	TCGA-D6-6823	TCGA-D6-6823-01A	Primary Tumor	Primary Tumor	0	0	0	0	0	0	0	0	0	0	0	0	0	0	0	0	0	0	0	0
2fc9eec8-9e62-42ba-8dbd-7023ef398aeb	27a0cd58-b7bd-4230-a057-bfcd88bd65ca	2fc9eec8-9e62-42ba-8dbd-7023ef398aeb_gdc_realn_rehead.bam	Sequencing Reads	Aligned Reads	TCGA-HNSC	TCGA-H7-7774	TCGA-H7-7774-01A	Primary Tumor	Primary Tumor	0	0	0	0	0	0	0	0	0	0	0	0	0	0	0	0	0	0	0	0
3c62d844-4c99-45c0-9684-19d94f397abe	fcb5690e-9421-4283-b55c-78c9749a7b01	3c62d844-4c99-45c0-9684-19d94f397abe_gdc_realn_rehead.bam	Sequencing Reads	Aligned Reads	TCGA-HNSC	TCGA-P3-A6T0	TCGA-P3-A6T0-01A	Primary Tumor	Primary Tumor	0	0	0	0	0	0	0	0	0	0	0	0	0	0	0	0	0	0	0	0
b791f1e4-c977-4749-920d-d9625018eaa7	c4f863f9-aa5d-45b7-8930-c315ba321758	b791f1e4-c977-4749-920d-d9625018eaa7_gdc_realn_rehead.bam	Sequencing Reads	Aligned Reads	TCGA-HNSC	TCGA-CV-7255	TCGA-CV-7255-11A	Solid Tissue Normal	Solid Tissue Normal	0	0	0	0	0	0	0	0	0	0	0	0	0	0	0	0	0	0	0	0
4ae4cd3a-b5a2-4b33-baa8-3de104c919df	4c6c4e32-49c8-4709-b811-725bc248dd44	4ae4cd3a-b5a2-4b33-baa8-3de104c919df_gdc_realn_rehead.bam	Sequencing Reads	Aligned Reads	TCGA-HNSC	TCGA-D6-A6EM	TCGA-D6-A6EM-01A	Primary Tumor	Primary Tumor	0	0	0	0	0	0	0	0	0	0	0	0	0	0	0	0	0	0	0	0
d9226344-2ad8-4000-8ced-17fd29905ba1	d2794d25-5616-4dad-b1c7-f03e52bd918e	d9226344-2ad8-4000-8ced-17fd29905ba1_gdc_realn_rehead.bam	Sequencing Reads	Aligned Reads	TCGA-HNSC	TCGA-IQ-A61J	TCGA-IQ-A61J-01A	Primary Tumor	Primary Tumor	0	0	0	0	0	0	0	0	0	0	0	0	0	0	0	0	0	0	0	0
1ba52594-52e1-424e-85c3-ec1462df9716	5fa11351-cc1c-495c-9ecc-c459bd8e671c	1ba52594-52e1-424e-85c3-ec1462df9716_gdc_realn_rehead.bam	Sequencing Reads	Aligned Reads	TCGA-HNSC	TCGA-CN-A6V6	TCGA-CN-A6V6-01A	Primary Tumor	Primary Tumor	0	0	0	0	0	0	0	0	0	0	0	0	0	0	0	0	0	0	0	0
e29dade9-6c35-48d3-b203-e1413abca8ec	df32d12a-7e6a-4d72-98e2-0cc9f3333110	e29dade9-6c35-48d3-b203-e1413abca8ec_gdc_realn_rehead.bam	Sequencing Reads	Aligned Reads	TCGA-HNSC	TCGA-CV-7432	TCGA-CV-7432-01A	Primary Tumor	Primary Tumor	0	0	0	0	0	0	0	0	0	0	0	0	0	0	0	0	0	0	0	0
cd818fc6-3db8-45b4-bc8a-5d548e187ee7	d3dffc10-ccf4-4393-9528-a6d957c348c5	cd818fc6-3db8-45b4-bc8a-5d548e187ee7_gdc_realn_rehead.bam	Sequencing Reads	Aligned Reads	TCGA-HNSC	TCGA-CV-7407	TCGA-CV-7407-01A	Primary Tumor	Primary Tumor	0	0	0	0	0	0	0	0	0	0	0	0	0	0	0	0	0	0	0	0
36c49f14-6dca-488f-9b44-a32f7b37dbb3	ddfd468b-404e-49f7-836a-0eacb623f432	36c49f14-6dca-488f-9b44-a32f7b37dbb3_gdc_realn_rehead.bam	Sequencing Reads	Aligned Reads	TCGA-HNSC	TCGA-QK-A8ZB	TCGA-QK-A8ZB-01A	Primary Tumor	Primary Tumor	0	0	0	0	0	0	0	0	0	0	0	0	0	0	0	0	0	0	0	0
cdfaafc9-1cbf-4fdd-85b9-cd9aa2c3f92b	87cc4db5-9edc-4d80-9502-e73629814989	cdfaafc9-1cbf-4fdd-85b9-cd9aa2c3f92b_gdc_realn_rehead.bam	Sequencing Reads	Aligned Reads	TCGA-HNSC	TCGA-WA-A7GZ	TCGA-WA-A7GZ-11A	Solid Tissue Normal	Solid Tissue Normal	0	0	0	0	0	0	0	0	0	0	0	0	0	0	0	0	0	0	0	0
0c3c050b-917b-4ca8-87d0-6ae305c07412	0dda3d82-9733-49bf-ab39-32d5a5ca9712	0c3c050b-917b-4ca8-87d0-6ae305c07412_gdc_realn_rehead.bam	Sequencing Reads	Aligned Reads	TCGA-HNSC	TCGA-BB-A5HZ	TCGA-BB-A5HZ-01A	Primary Tumor	Primary Tumor	0	0	0	0	0	0	0	0	0	0	0	0	0	0	0	0	0	0	0	0
b79a37d9-56f2-4e9a-8fdc-ee1ba1634cf2	2aeed4d6-b1ce-4776-961b-c3beba9f8d83	b79a37d9-56f2-4e9a-8fdc-ee1ba1634cf2_gdc_realn_rehead.bam	Sequencing Reads	Aligned Reads	TCGA-HNSC	TCGA-CV-A6K0	TCGA-CV-A6K0-01B	Primary Tumor	Primary Tumor	0	0	0	0	0	0	0	0	0	0	0	0	0	0	0	0	0	0	0	0
7a611ad6-1e9e-4f14-bce9-0f9c5ccc5d2e	a9d20586-1996-47aa-9913-cf85425a49bb	7a611ad6-1e9e-4f14-bce9-0f9c5ccc5d2e_gdc_realn_rehead.bam	Sequencing Reads	Aligned Reads	TCGA-HNSC	TCGA-CV-A45X	TCGA-CV-A45X-01A	Primary Tumor	Primary Tumor	0	0	0	0	0	0	0	0	0	0	0	0	0	0	0	0	0	0	0	0
3acc514d-a8de-48f7-8cad-57a8c5101a92	7c71c8ac-c2e7-4f8d-a0f2-ae2d9a5bf45a	3acc514d-a8de-48f7-8cad-57a8c5101a92_gdc_realn_rehead.bam	Sequencing Reads	Aligned Reads	TCGA-HNSC	TCGA-CV-7261	TCGA-CV-7261-01A	Primary Tumor	Primary Tumor	0	0	0	0	0	0	0	0	0	0	0	0	0	0	0	0	0	0	0	0
5ad39f5b-40e8-43bb-af45-6fcbddc6b27b	5c060ef7-5eef-46d2-b581-3d84f018cc01	5ad39f5b-40e8-43bb-af45-6fcbddc6b27b_gdc_realn_rehead.bam	Sequencing Reads	Aligned Reads	TCGA-HNSC	TCGA-CN-6998	TCGA-CN-6998-01A	Primary Tumor	Primary Tumor	0	0	0	0	0	0	0	0	0	0	0	0	0	0	0	0	0	0	0	0
184a1094-8dc2-43ca-bc15-33f647ee175f	5e395458-8e73-41d0-b2f1-b0362e75a3aa	184a1094-8dc2-43ca-bc15-33f647ee175f_gdc_realn_rehead.bam	Sequencing Reads	Aligned Reads	TCGA-HNSC	TCGA-CR-6492	TCGA-CR-6492-01A	Primary Tumor	Primary Tumor	0	0	0	0	0	0	0	0	0	0	0	0	0	0	0	0	0	0	0	0
3101612f-c281-462e-aec2-7499cd6efdbc	a927210a-9213-4800-9438-4e906cbf45fd	3101612f-c281-462e-aec2-7499cd6efdbc_gdc_realn_rehead.bam	Sequencing Reads	Aligned Reads	TCGA-HNSC	TCGA-DQ-7588	TCGA-DQ-7588-01A	Primary Tumor	Primary Tumor	0	0	0	0	0	0	0	0	0	0	0	0	0	0	0	0	0	0	0	0
a49daad6-3c37-4d21-8af1-acd701779153	00d1cb77-2cf5-42e3-9ea4-c54512112f48	a49daad6-3c37-4d21-8af1-acd701779153_gdc_realn_rehead.bam	Sequencing Reads	Aligned Reads	TCGA-HNSC	TCGA-CQ-6225	TCGA-CQ-6225-01A	Primary Tumor	Primary Tumor	0	0	0	0	0	0	0	0	0	0	0	0	0	0	0	0	0	0	0	0
05badd38-e1fc-4d42-9712-046073cc1008	b048d35d-05d5-4610-993b-f522882b14cb	05badd38-e1fc-4d42-9712-046073cc1008_gdc_realn_rehead.bam	Sequencing Reads	Aligned Reads	TCGA-HNSC	TCGA-CR-7398	TCGA-CR-7398-01A	Primary Tumor	Primary Tumor	0	0	0	0	0	0	0	0	0	0	0	0	0	0	0	0	0	0	0	0
03364b02-d51f-45f8-99b8-df9784af1c4d	8e4dbecf-c55f-4cc9-b942-457c0a5523fb	03364b02-d51f-45f8-99b8-df9784af1c4d_gdc_realn_rehead.bam	Sequencing Reads	Aligned Reads	TCGA-HNSC	TCGA-CN-5370	TCGA-CN-5370-01A	Primary Tumor	Primary Tumor	0	0	0	0	0	0	0	0	0	0	0	0	0	0	0	0	0	0	0	0
90a7edb3-7781-4908-8504-b286142f5174	fed4ee98-6fe5-44bf-b4e0-46e66ca898fa	90a7edb3-7781-4908-8504-b286142f5174_gdc_realn_rehead.bam	Sequencing Reads	Aligned Reads	TCGA-HNSC	TCGA-CN-6996	TCGA-CN-6996-01A	Primary Tumor	Primary Tumor	0	0	0	0	0	0	0	0	0	0	0	0	0	0	0	0	0	0	0	0
0883eaa4-7728-4a7b-9615-6c6bb1823fa7	a979b32a-c205-493c-b824-475c295f649f	0883eaa4-7728-4a7b-9615-6c6bb1823fa7_gdc_realn_rehead.bam	Sequencing Reads	Aligned Reads	TCGA-HNSC	TCGA-CV-A464	TCGA-CV-A464-01A	Primary Tumor	Primary Tumor	0	0	0	0	0	0	0	0	0	0	0	0	0	0	0	0	0	0	0	0
efc22d6d-98b1-4d21-adae-d35684be6163	6aee18e4-275b-47dd-86dd-fd8628630bd3	efc22d6d-98b1-4d21-adae-d35684be6163_gdc_realn_rehead.bam	Sequencing Reads	Aligned Reads	TCGA-HNSC	TCGA-BA-5558	TCGA-BA-5558-01A	Primary Tumor	Primary Tumor	0	0	0	0	0	0	0	0	0	0	0	0	0	0	0	0	0	0	0	0
e208a81d-3512-4391-9da9-fbdbd5c84577	f48e39b3-6201-4404-83c4-bee0809eb0ce	e208a81d-3512-4391-9da9-fbdbd5c84577_gdc_realn_rehead.bam	Sequencing Reads	Aligned Reads	TCGA-HNSC	TCGA-CV-A45U	TCGA-CV-A45U-01A	Primary Tumor	Primary Tumor	0	0	0	0	0	0	0	0	0	0	0	0	0	0	0	0	0	0	0	0
2be70941-0195-48b0-b2ad-1239030855fd	a2468515-1499-44f1-894a-3bd702a0c647	2be70941-0195-48b0-b2ad-1239030855fd_gdc_realn_rehead.bam	Sequencing Reads	Aligned Reads	TCGA-HNSC	TCGA-CV-7429	TCGA-CV-7429-01A	Primary Tumor	Primary Tumor	0	0	0	0	0	0	0	0	0	0	0	0	0	0	0	0	0	0	0	0
8591b76b-4322-412e-b6ed-306ceeaed9b2	7699d24e-4240-4c5b-8d12-ffedcf31cc31	8591b76b-4322-412e-b6ed-306ceeaed9b2_gdc_realn_rehead.bam	Sequencing Reads	Aligned Reads	TCGA-HNSC	TCGA-F7-A61W	TCGA-F7-A61W-01A	Primary Tumor	Primary Tumor	0	0	0	0	0	0	0	0	0	0	0	0	0	0	0	0	0	0	0	0
1297a938-4930-4a48-b0ea-cb4e0f46638a	45982c13-8fd7-433d-b39c-eb9d1e859821	1297a938-4930-4a48-b0ea-cb4e0f46638a_gdc_realn_rehead.bam	Sequencing Reads	Aligned Reads	TCGA-HNSC	TCGA-MZ-A7D7	TCGA-MZ-A7D7-01A	Primary Tumor	Primary Tumor	0	0	0	0	0	0	0	0	0	0	0	0	0	0	0	0	0	0	0	0
c3633e1e-4bbc-4d98-a102-b70cc2b36fe5	4c6b38ab-114d-4772-b59c-c373e3f61371	c3633e1e-4bbc-4d98-a102-b70cc2b36fe5_gdc_realn_rehead.bam	Sequencing Reads	Aligned Reads	TCGA-HNSC	TCGA-CR-7390	TCGA-CR-7390-01A	Primary Tumor	Primary Tumor	0	0	0	0	0	0	0	0	0	0	0	0	0	0	0	0	0	0	0	0
6418f97a-2596-400b-b16c-45f0c05a178c	b1f64684-c219-4c7b-991d-9e71243e3a02	6418f97a-2596-400b-b16c-45f0c05a178c_gdc_realn_rehead.bam	Sequencing Reads	Aligned Reads	TCGA-HNSC	TCGA-CV-6939	TCGA-CV-6939-11A	Solid Tissue Normal	Solid Tissue Normal	0	0	0	0	0	0	0	0	0	0	0	0	0	0	0	0	0	0	0	0
614a2166-adae-4010-9573-7c06ae395e95	7dffdcc2-6110-42e8-a9ee-b34d3504cffb	614a2166-adae-4010-9573-7c06ae395e95_gdc_realn_rehead.bam	Sequencing Reads	Aligned Reads	TCGA-HNSC	TCGA-CV-7263	TCGA-CV-7263-01A	Primary Tumor	Primary Tumor	0	0	0	0	0	0	0	0	0	0	0	0	0	0	0	0	0	0	0	0
2b013cae-8396-4757-93e3-720996d399ba	72d32abc-041f-4e1f-a04a-226b51ce23c8	2b013cae-8396-4757-93e3-720996d399ba_gdc_realn_rehead.bam	Sequencing Reads	Aligned Reads	TCGA-HNSC	TCGA-BB-4228	TCGA-BB-4228-01A	Primary Tumor	Primary Tumor	0	0	0	0	0	0	0	0	0	0	0	0	0	0	0	0	0	0	0	0
d70c2ae7-118a-4df1-aa9b-e9045538e1fa	31550f24-092c-490e-91a8-6d67dc6cf787	d70c2ae7-118a-4df1-aa9b-e9045538e1fa_gdc_realn_rehead.bam	Sequencing Reads	Aligned Reads	TCGA-HNSC	TCGA-HD-8634	TCGA-HD-8634-01A	Primary Tumor	Primary Tumor	0	0	0	0	0	0	0	0	0	0	0	0	0	0	0	0	0	0	0	0
106bf30e-06d5-47ac-9a9f-5a0a038e6f43	b777251d-6ebc-4967-8cc5-2032dc50bae6	106bf30e-06d5-47ac-9a9f-5a0a038e6f43_gdc_realn_rehead.bam	Sequencing Reads	Aligned Reads	TCGA-HNSC	TCGA-BA-6873	TCGA-BA-6873-01A	Primary Tumor	Primary Tumor	0	0	0	0	0	0	0	0	0	0	0	0	0	0	0	0	0	0	0	0
3a7cde69-256a-4573-95bb-a631621c6617	28dcb978-b615-442b-99bc-18e1d34a961f	3a7cde69-256a-4573-95bb-a631621c6617_gdc_realn_rehead.bam	Sequencing Reads	Aligned Reads	TCGA-HNSC	TCGA-CR-7391	TCGA-CR-7391-01A	Primary Tumor	Primary Tumor	0	0	0	0	0	0	0	0	0	0	0	0	0	0	0	0	0	0	0	0
48350bd7-7cd2-4511-9c81-bc821c15864e	86647380-d5fb-4736-998e-f0d235424395	48350bd7-7cd2-4511-9c81-bc821c15864e_gdc_realn_rehead.bam	Sequencing Reads	Aligned Reads	TCGA-HNSC	TCGA-CV-7427	TCGA-CV-7427-01A	Primary Tumor	Primary Tumor	0	0	0	0	0	0	0	0	0	0	0	0	0	0	0	0	0	0	0	0
136695fd-1ae9-4d5e-8b4a-8b81569ceb55	f9c2f20a-45b7-4b37-918f-2b363995e267	136695fd-1ae9-4d5e-8b4a-8b81569ceb55_gdc_realn_rehead.bam	Sequencing Reads	Aligned Reads	TCGA-HNSC	TCGA-BA-A6DI	TCGA-BA-A6DI-01A	Primary Tumor	Primary Tumor	0	0	0	0	0	0	0	0	0	0	0	0	0	0	0	0	0	0	0	0
9f4afd39-9e2d-4b28-844c-d709c7214a52	6b9ac352-8366-4e67-b4f2-bae42c2631cb	9f4afd39-9e2d-4b28-844c-d709c7214a52_gdc_realn_rehead.bam	Sequencing Reads	Aligned Reads	TCGA-HNSC	TCGA-CV-7415	TCGA-CV-7415-01A	Primary Tumor	Primary Tumor	0	0	0	0	0	0	0	0	0	0	0	0	0	0	0	0	0	0	0	0
540846f4-22ba-4175-93b4-ef7959a95750	80ff8844-3c90-4c66-b6d9-a72ea86219ed	540846f4-22ba-4175-93b4-ef7959a95750_gdc_realn_rehead.bam	Sequencing Reads	Aligned Reads	TCGA-COAD	TCGA-A6-2671	TCGA-A6-2671-01A	Primary Tumor	Primary Tumor	0	0	0	0	0	0	0	0	0	0	0	0	0	0	0	0	0	0	0	0
13ae9a0f-c750-481a-bc5b-64c9079183e3	97701a47-a36c-4208-bb0f-d3ce03b3e4ca	13ae9a0f-c750-481a-bc5b-64c9079183e3_gdc_realn_rehead.bam	Sequencing Reads	Aligned Reads	TCGA-COAD	TCGA-NH-A50T	TCGA-NH-A50T-01A	Primary Tumor	Primary Tumor	0	0	0	0	0	0	0	0	0	0	0	0	0	0	0	0	0	0	0	0
6ec0ee4e-54b8-457a-9245-2f52d879e909	8714c72b-5800-4ee7-91d2-848742701d15	6ec0ee4e-54b8-457a-9245-2f52d879e909_gdc_realn_rehead.bam	Sequencing Reads	Aligned Reads	TCGA-COAD	TCGA-AA-3697	TCGA-AA-3697-01A	Primary Tumor	Primary Tumor	0	0	0	0	0	0	0	0	0	0	0	0	0	0	0	0	0	0	0	0
eec774d4-0066-42af-a30f-0a48c22f2630	f2e8d1e1-001b-4a31-a4ee-23936f5f3022	eec774d4-0066-42af-a30f-0a48c22f2630_gdc_realn_rehead.bam	Sequencing Reads	Aligned Reads	TCGA-COAD	TCGA-F4-6704	TCGA-F4-6704-11A	Solid Tissue Normal	Solid Tissue Normal	0	0	0	0	0	0	0	0	0	0	0	0	0	0	0	0	0	0	0	0
2533ed21-a534-4ecd-9098-7009751e9ec5	ea891fc0-8af5-49c0-b221-eba6cbe6a349	2533ed21-a534-4ecd-9098-7009751e9ec5_gdc_realn_rehead.bam	Sequencing Reads	Aligned Reads	TCGA-COAD	TCGA-F4-6854	TCGA-F4-6854-01A	Primary Tumor	Primary Tumor	0	0	0	0	0	0	0	0	0	0	0	0	0	0	0	0	0	0	0	0
0a9a59e2-65f1-47dc-a4a0-a8569d1b8eb4	823d6de4-51f2-449c-af2f-2b7f3fd028f2	0a9a59e2-65f1-47dc-a4a0-a8569d1b8eb4_gdc_realn_rehead.bam	Sequencing Reads	Aligned Reads	TCGA-COAD	TCGA-AZ-6598	TCGA-AZ-6598-11A	Solid Tissue Normal	Solid Tissue Normal	0	0	0	0	0	0	0	0	0	0	0	0	0	0	0	0	0	0	0	0
f110083e-027c-4d34-8668-39ed7cf00f60	4c02368e-d032-49ac-92d7-18d33282eac9	f110083e-027c-4d34-8668-39ed7cf00f60_gdc_realn_rehead.bam	Sequencing Reads	Aligned Reads	TCGA-COAD	TCGA-DM-A282	TCGA-DM-A282-01A	Primary Tumor	Primary Tumor	0	0	0	0	0	0	0	0	0	0	0	0	0	0	0	0	0	0	0	0
6fb76899-c587-45b7-930c-3752659ff991	9fd4295c-5b8f-48ab-9d5a-57800ba4f5b2	6fb76899-c587-45b7-930c-3752659ff991_gdc_realn_rehead.bam	Sequencing Reads	Aligned Reads	TCGA-COAD	TCGA-AA-A00L	TCGA-AA-A00L-01A	Primary Tumor	Primary Tumor	0	0	0	0	0	0	0	0	0	0	0	0	0	0	0	0	0	0	0	0
4acc522d-1883-45b0-952d-cb6f58373c75	4577a903-06ca-4e85-a57a-69a6f038030f	4acc522d-1883-45b0-952d-cb6f58373c75_gdc_realn_rehead.bam	Sequencing Reads	Aligned Reads	TCGA-COAD	TCGA-NH-A8F7	TCGA-NH-A8F7-06A	Metastatic	Metastatic	0	0	0	0	0	0	0	0	0	0	0	0	0	0	0	0	0	0	0	0
37cf3dcf-c78c-4ed3-a651-4f360289279e	eb4b51a2-ad4a-468d-96a0-c16cdf353e9e	37cf3dcf-c78c-4ed3-a651-4f360289279e_gdc_realn_rehead.bam	Sequencing Reads	Aligned Reads	TCGA-KIRC	TCGA-B0-4819	TCGA-B0-4819-01A	Primary Tumor	Primary Tumor	0	0	0	0	0	0	0	0	0	0	0	0	0	0	0	0	0	0	0	0
94f19959-60dd-4dfd-8ab5-a220ad3a4597	d6b73876-8da7-4eed-8bc6-1824e0e5e842	94f19959-60dd-4dfd-8ab5-a220ad3a4597_gdc_realn_rehead.bam	Sequencing Reads	Aligned Reads	TCGA-KIRC	TCGA-CZ-5453	TCGA-CZ-5453-11A	Solid Tissue Normal	Solid Tissue Normal	0	0	0	0	0	0	0	0	0	0	0	0	0	0	0	0	0	0	0	0
3c95f64e-87d2-4fee-838e-a072456aa4bc	38565bd4-8934-48a0-ab83-d84cff93a4dd	3c95f64e-87d2-4fee-838e-a072456aa4bc_gdc_realn_rehead.bam	Sequencing Reads	Aligned Reads	TCGA-KIRC	TCGA-B0-5693	TCGA-B0-5693-01A	Primary Tumor	Primary Tumor	0	0	0	0	0	0	0	0	0	0	0	0	0	0	0	0	0	0	0	0
de16b857-4d79-4235-8ab5-8f4740121081	14beeddb-82c7-41c5-a81d-0c2d5f772189	de16b857-4d79-4235-8ab5-8f4740121081_gdc_realn_rehead.bam	Sequencing Reads	Aligned Reads	TCGA-KIRC	TCGA-B8-5552	TCGA-B8-5552-11A	Solid Tissue Normal	Solid Tissue Normal	0	0	0	0	0	0	0	0	0	0	0	0	0	0	0	0	0	0	0	0
2d2da118-01b3-45f0-afb7-873b9984d7d7	f57d431c-4550-42f4-bba0-056e0f3273db	2d2da118-01b3-45f0-afb7-873b9984d7d7_gdc_realn_rehead.bam	Sequencing Reads	Aligned Reads	TCGA-KIRC	TCGA-BP-4159	TCGA-BP-4159-01A	Primary Tumor	Primary Tumor	0	0	0	0	0	0	0	0	0	0	0	0	0	0	0	0	0	0	0	0
234b6e8f-6a02-473a-bf1f-ba660235a166	2d86fde1-fac5-4d7a-bb1e-e52fe42a810e	234b6e8f-6a02-473a-bf1f-ba660235a166_gdc_realn_rehead.bam	Sequencing Reads	Aligned Reads	TCGA-KIRC	TCGA-BP-5000	TCGA-BP-5000-01A	Primary Tumor	Primary Tumor	0	0	0	0	0	0	0	0	0	0	0	0	0	0	0	0	0	0	0	0
072447fb-5ac8-444a-91b3-ac77e521e8fe	f0de637b-36c7-4360-9ddc-2a9c74337a04	072447fb-5ac8-444a-91b3-ac77e521e8fe_gdc_realn_rehead.bam	Sequencing Reads	Aligned Reads	TCGA-KIRC	TCGA-B8-A8YJ	TCGA-B8-A8YJ-01A	Primary Tumor	Primary Tumor	0	0	0	0	0	0	0	0	0	0	0	0	0	0	0	0	0	0	0	0
d9175a61-2a4a-4a70-b995-bcaf283a6561	e0f60a4d-b7b4-4a9e-9724-95fadc285efa	d9175a61-2a4a-4a70-b995-bcaf283a6561_gdc_realn_rehead.bam	Sequencing Reads	Aligned Reads	TCGA-KIRC	TCGA-B8-5549	TCGA-B8-5549-01A	Primary Tumor	Primary Tumor	0	0	0	0	0	0	0	0	0	0	0	0	0	0	0	0	0	0	0	0
095e54ad-4ecd-4bc7-854b-9bc08711a6f6	40f12ef1-7f9b-4ecc-8a24-8510b916f16b	095e54ad-4ecd-4bc7-854b-9bc08711a6f6_gdc_realn_rehead.bam	Sequencing Reads	Aligned Reads	TCGA-KIRC	TCGA-B0-4700	TCGA-B0-4700-11A	Solid Tissue Normal	Solid Tissue Normal	0	0	0	0	0	0	0	0	0	0	0	0	0	0	0	0	0	0	0	0
77105cc0-abb7-46af-a584-549b2c5d7a53	df39533e-6194-4a2d-a5d3-f25896248020	77105cc0-abb7-46af-a584-549b2c5d7a53_gdc_realn_rehead.bam	Sequencing Reads	Aligned Reads	TCGA-KIRC	TCGA-CW-5587	TCGA-CW-5587-01A	Primary Tumor	Primary Tumor	0	0	0	0	0	0	0	0	0	0	0	0	0	0	0	0	0	0	0	0
916c16e0-cc28-4bce-8bb1-11187ab20bc6	9dc81f0a-b00d-41e5-921d-11eaad8aee12	916c16e0-cc28-4bce-8bb1-11187ab20bc6_gdc_realn_rehead.bam	Sequencing Reads	Aligned Reads	TCGA-KIRC	TCGA-BP-4994	TCGA-BP-4994-01A	Primary Tumor	Primary Tumor	0	0	0	0	0	0	0	0	0	0	0	0	0	0	0	0	0	0	0	0
8e8cbed0-47a3-4f3a-bb75-90b1d25a9634	e3587d07-5bdd-4b07-b878-947faae8ff3a	8e8cbed0-47a3-4f3a-bb75-90b1d25a9634_gdc_realn_rehead.bam	Sequencing Reads	Aligned Reads	TCGA-KIRC	TCGA-CZ-5460	TCGA-CZ-5460-01A	Primary Tumor	Primary Tumor	0	0	0	0	0	0	0	0	0	0	0	0	0	0	0	0	0	0	0	0
a0edd0b9-2787-45f9-b700-97dfe3d2f36a	e7b1540e-57e9-45db-9f8b-1bbc0ffbcb4b	a0edd0b9-2787-45f9-b700-97dfe3d2f36a_gdc_realn_rehead.bam	Sequencing Reads	Aligned Reads	TCGA-KIRC	TCGA-CZ-5455	TCGA-CZ-5455-01A	Primary Tumor	Primary Tumor	0	0	0	0	0	0	0	0	0	0	0	0	0	0	0	0	0	0	0	0
844c3f9a-c467-4858-a442-72604bc15935	634ea37e-d905-49b7-a4e4-535249e78a75	844c3f9a-c467-4858-a442-72604bc15935_gdc_realn_rehead.bam	Sequencing Reads	Aligned Reads	TCGA-KIRC	TCGA-A3-3374	TCGA-A3-3374-01A	Primary Tumor	Primary Tumor	0	0	0	0	0	0	0	0	0	0	0	0	0	0	0	0	0	0	0	0
ac29dfa4-33bb-4329-8a14-6101b96ed07e	f60f9b99-3354-4334-b153-7d0fcb33a622	ac29dfa4-33bb-4329-8a14-6101b96ed07e_gdc_realn_rehead.bam	Sequencing Reads	Aligned Reads	TCGA-KIRC	TCGA-BP-4352	TCGA-BP-4352-01A	Primary Tumor	Primary Tumor	0	0	0	0	0	0	0	0	0	0	0	0	0	0	0	0	0	0	0	0
eafab9e5-95e2-4192-8c2f-211bc1356ece	2aeedddb-72f0-4c53-a86b-6a9e2aa45e10	eafab9e5-95e2-4192-8c2f-211bc1356ece_gdc_realn_rehead.bam	Sequencing Reads	Aligned Reads	TCGA-KIRC	TCGA-B8-5165	TCGA-B8-5165-01A	Primary Tumor	Primary Tumor	0	0	0	0	0	0	0	0	0	0	0	0	0	0	0	0	0	0	0	0
5863a31d-7f46-44b6-983e-1677181028be	f9f8565a-b97c-4ade-b525-53c459aa48aa	5863a31d-7f46-44b6-983e-1677181028be_gdc_realn_rehead.bam	Sequencing Reads	Aligned Reads	TCGA-KIRC	TCGA-B0-5705	TCGA-B0-5705-01A	Primary Tumor	Primary Tumor	0	0	0	0	0	0	0	0	0	0	0	0	0	0	0	0	0	0	0	0
230ab551-e10a-4988-b279-9fab69e9932b	f4a74c0c-69e1-4abd-8bf8-6351217137cb	230ab551-e10a-4988-b279-9fab69e9932b_gdc_realn_rehead.bam	Sequencing Reads	Aligned Reads	TCGA-KIRC	TCGA-EU-5906	TCGA-EU-5906-01A	Primary Tumor	Primary Tumor	0	0	0	0	0	0	0	0	0	0	0	0	0	0	0	0	0	0	0	0
3804393d-802f-4544-b3c2-c8e6f68c452e	9a5b0ad0-8999-4f7a-b362-2149297ad4e6	3804393d-802f-4544-b3c2-c8e6f68c452e_gdc_realn_rehead.bam	Sequencing Reads	Aligned Reads	TCGA-KIRC	TCGA-B4-5836	TCGA-B4-5836-01A	Primary Tumor	Primary Tumor	0	0	0	0	0	0	0	0	0	0	0	0	0	0	0	0	0	0	0	0
1f05d29b-c2ca-433c-a597-95905352fe07	c870515a-11be-4a7f-a00a-9cc44a900646	1f05d29b-c2ca-433c-a597-95905352fe07_gdc_realn_rehead.bam	Sequencing Reads	Aligned Reads	TCGA-KIRC	TCGA-BP-4342	TCGA-BP-4342-01A	Primary Tumor	Primary Tumor	0	0	0	0	0	0	0	0	0	0	0	0	0	0	0	0	0	0	0	0
6008d9ea-c222-4bd6-9fe5-d54521712939	d55bafba-dc76-4d7e-9adf-f424613315e8	6008d9ea-c222-4bd6-9fe5-d54521712939_gdc_realn_rehead.bam	Sequencing Reads	Aligned Reads	TCGA-KIRC	TCGA-B8-A54G	TCGA-B8-A54G-01A	Primary Tumor	Primary Tumor	0	0	0	0	0	0	0	0	0	0	0	0	0	0	0	0	0	0	0	0
312c61f0-fb59-42d7-9be9-6068248d56af	b1a705a1-1a11-4df2-9d85-b652a4500e86	312c61f0-fb59-42d7-9be9-6068248d56af_gdc_realn_rehead.bam	Sequencing Reads	Aligned Reads	TCGA-KIRC	TCGA-BP-4995	TCGA-BP-4995-01A	Primary Tumor	Primary Tumor	0	0	0	0	0	0	0	0	0	0	0	0	0	0	0	0	0	0	0	0
1d6cff50-efb5-47eb-90f7-f8641114226a	36db33e9-015c-4604-9b2d-e407ee3fdb45	1d6cff50-efb5-47eb-90f7-f8641114226a_gdc_realn_rehead.bam	Sequencing Reads	Aligned Reads	TCGA-KIRC	TCGA-B0-4706	TCGA-B0-4706-01A	Primary Tumor	Primary Tumor	0	0	0	0	0	0	0	0	0	0	0	0	0	0	0	0	0	0	0	0
48134ca7-c717-4206-b1ab-e00cd95901a3	3a5b16f9-42f4-4cff-93ef-e84d17343a4e	48134ca7-c717-4206-b1ab-e00cd95901a3_gdc_realn_rehead.bam	Sequencing Reads	Aligned Reads	TCGA-KIRC	TCGA-BP-4787	TCGA-BP-4787-01A	Primary Tumor	Primary Tumor	0	0	0	0	0	0	0	0	0	0	0	0	0	0	0	0	0	0	0	0
d6242fec-b69f-4d75-b3fc-eeafd132acec	d9b4ac1e-9f34-411d-8336-5ba18afcebe2	d6242fec-b69f-4d75-b3fc-eeafd132acec_gdc_realn_rehead.bam	Sequencing Reads	Aligned Reads	TCGA-KIRC	TCGA-CJ-5683	TCGA-CJ-5683-01A	Primary Tumor	Primary Tumor	0	0	0	0	0	0	0	0	0	0	0	0	0	0	0	0	0	0	0	0
b6c11e08-cf72-4b3c-a1ec-4baa7a1fb340	2991edad-887a-4c39-9c2c-b664ed5fe7cf	b6c11e08-cf72-4b3c-a1ec-4baa7a1fb340_gdc_realn_rehead.bam	Sequencing Reads	Aligned Reads	TCGA-KIRC	TCGA-BP-5202	TCGA-BP-5202-01A	Primary Tumor	Primary Tumor	0	0	0	0	0	0	0	0	0	0	0	0	0	0	0	0	0	0	0	0
d8cf1d9b-a8c8-428d-9564-b847dd5670b6	023ac154-d967-434f-b868-7083bd57d71b	d8cf1d9b-a8c8-428d-9564-b847dd5670b6_gdc_realn_rehead.bam	Sequencing Reads	Aligned Reads	TCGA-KIRC	TCGA-BP-4968	TCGA-BP-4968-01A	Primary Tumor	Primary Tumor	0	0	0	0	0	0	0	0	0	0	0	0	0	0	0	0	0	0	0	0
7d066d96-8951-4242-a090-d3b5a789e74e	8082226a-5ae7-4728-bc76-cbbf12085c04	7d066d96-8951-4242-a090-d3b5a789e74e_gdc_realn_rehead.bam	Sequencing Reads	Aligned Reads	TCGA-KIRC	TCGA-B0-4811	TCGA-B0-4811-01A	Primary Tumor	Primary Tumor	0	0	0	0	0	0	0	0	0	0	0	0	0	0	0	0	0	0	0	0
333d174b-57d0-4616-9546-2be4f1114a89	f76be38c-6ceb-4db2-9e4a-808fdb737030	333d174b-57d0-4616-9546-2be4f1114a89_gdc_realn_rehead.bam	Sequencing Reads	Aligned Reads	TCGA-KIRC	TCGA-CJ-5682	TCGA-CJ-5682-01A	Primary Tumor	Primary Tumor	0	0	0	0	0	0	0	0	0	0	0	0	0	0	0	0	0	0	0	0
40f25bfd-c766-4ad9-a081-4d5d4429d650	64cd21f7-b2f1-401c-a504-17c0d32b660d	40f25bfd-c766-4ad9-a081-4d5d4429d650_gdc_realn_rehead.bam	Sequencing Reads	Aligned Reads	TCGA-KIRC	TCGA-CJ-4868	TCGA-CJ-4868-01A	Primary Tumor	Primary Tumor	0	0	0	0	0	0	0	0	0	0	0	0	0	0	0	0	0	0	0	0
c817849d-7a1b-4e6f-a61f-cf0a79a89292	1858b9cd-e3ea-4140-bb06-8d0918743110	c817849d-7a1b-4e6f-a61f-cf0a79a89292_gdc_realn_rehead.bam	Sequencing Reads	Aligned Reads	TCGA-KIRC	TCGA-BP-4969	TCGA-BP-4969-01A	Primary Tumor	Primary Tumor	0	0	0	0	0	0	0	0	0	0	0	0	0	0	0	0	0	0	0	0
b0254d4f-776d-45e4-85a0-e18518710d95	446cbe6a-8ecd-4fa4-a205-7c726534aa2d	b0254d4f-776d-45e4-85a0-e18518710d95_gdc_realn_rehead.bam	Sequencing Reads	Aligned Reads	TCGA-KIRC	TCGA-CZ-4860	TCGA-CZ-4860-01A	Primary Tumor	Primary Tumor	0	0	0	0	0	0	0	0	0	0	0	0	0	0	0	0	0	0	0	0
cf863d42-7f96-489f-a867-d0970cc92fed	1e46d00f-879a-4b30-96a2-4dc018640e83	cf863d42-7f96-489f-a867-d0970cc92fed_gdc_realn_rehead.bam	Sequencing Reads	Aligned Reads	TCGA-KIRC	TCGA-G6-A8L6	TCGA-G6-A8L6-01A	Primary Tumor	Primary Tumor	0	0	0	0	0	0	0	0	0	0	0	0	0	0	0	0	0	0	0	0
0fe5f0e6-89d9-4c3b-8568-fb1f61acc9b5	186fbdf5-2baa-4a8a-929c-ec9025ff1d3b	0fe5f0e6-89d9-4c3b-8568-fb1f61acc9b5_gdc_realn_rehead.bam	Sequencing Reads	Aligned Reads	TCGA-KIRC	TCGA-MW-A4EC	TCGA-MW-A4EC-01A	Primary Tumor	Primary Tumor	0	0	0	0	0	0	0	0	0	0	0	0	0	0	0	0	0	0	0	0
0a9d4c42-fadb-4540-8435-245e1bd877cb	bc9351af-eacb-4ab5-9ab4-0e6c73784f0d	0a9d4c42-fadb-4540-8435-245e1bd877cb_gdc_realn_rehead.bam	Sequencing Reads	Aligned Reads	TCGA-KIRC	TCGA-CJ-4916	TCGA-CJ-4916-01A	Primary Tumor	Primary Tumor	0	0	0	0	0	0	0	0	0	0	0	0	0	0	0	0	0	0	0	0
721ddd36-0739-463c-83e7-efcd982ed784	dc57d941-0966-46bc-b143-7b3166342055	721ddd36-0739-463c-83e7-efcd982ed784_gdc_realn_rehead.bam	Sequencing Reads	Aligned Reads	TCGA-KIRC	TCGA-CJ-4899	TCGA-CJ-4899-01A	Primary Tumor	Primary Tumor	0	0	0	0	0	0	0	0	0	0	0	0	0	0	0	0	0	0	0	0
1e724259-5623-411c-8f68-70239ecef09a	982017da-8fa8-40b6-9b80-df4419e695b1	1e724259-5623-411c-8f68-70239ecef09a_gdc_realn_rehead.bam	Sequencing Reads	Aligned Reads	TCGA-KIRC	TCGA-CJ-4891	TCGA-CJ-4891-01A	Primary Tumor	Primary Tumor	0	0	0	0	0	0	0	0	0	0	0	0	0	0	0	0	0	0	0	0
4cc9b604-29bd-4df8-9e5a-c5132bc46cd1	e40c90eb-c64f-49ec-907b-86dae802ba34	4cc9b604-29bd-4df8-9e5a-c5132bc46cd1_gdc_realn_rehead.bam	Sequencing Reads	Aligned Reads	TCGA-KIRC	TCGA-CJ-4892	TCGA-CJ-4892-01A	Primary Tumor	Primary Tumor	0	0	0	0	0	0	0	0	0	0	0	0	0	0	0	0	0	0	0	0
44986bb9-0432-4333-9778-3bfa0f492bfd	0675fe3d-01ea-4c37-a348-1175b1d54908	44986bb9-0432-4333-9778-3bfa0f492bfd_gdc_realn_rehead.bam	Sequencing Reads	Aligned Reads	TCGA-KIRC	TCGA-CZ-5456	TCGA-CZ-5456-11A	Solid Tissue Normal	Solid Tissue Normal	0	0	0	0	0	0	0	0	0	0	0	0	0	0	0	0	0	0	0	0
5daddf14-812a-4ace-90ad-fd58f1c49567	d21ee8f8-6841-4fac-91b2-05629b739165	5daddf14-812a-4ace-90ad-fd58f1c49567_gdc_realn_rehead.bam	Sequencing Reads	Aligned Reads	TCGA-KIRC	TCGA-BP-5006	TCGA-BP-5006-01A	Primary Tumor	Primary Tumor	0	0	0	0	0	0	0	0	0	0	0	0	0	0	0	0	0	0	0	0
18b942b1-9ad7-4b39-9a96-fcca09f64b9b	0e4b27c3-08b5-4069-aca2-f5e9f09b5ea3	18b942b1-9ad7-4b39-9a96-fcca09f64b9b_gdc_realn_rehead.bam	Sequencing Reads	Aligned Reads	TCGA-KIRC	TCGA-B0-5399	TCGA-B0-5399-01A	Primary Tumor	Primary Tumor	0	0	0	0	0	0	0	0	0	0	0	0	0	0	0	0	0	0	0	0
e5cee334-586a-4e38-8ea2-0ad360acaef5	d1319feb-807c-44a4-aefb-7d5f37ef38ec	e5cee334-586a-4e38-8ea2-0ad360acaef5_gdc_realn_rehead.bam	Sequencing Reads	Aligned Reads	TCGA-KIRC	TCGA-CJ-4878	TCGA-CJ-4878-01A	Primary Tumor	Primary Tumor	0	0	0	0	0	0	0	0	0	0	0	0	0	0	0	0	0	0	0	0
07347fa4-6aa8-4360-9643-5fd511b12591	37c0e36d-e327-4df4-b359-357ac8625d6d	07347fa4-6aa8-4360-9643-5fd511b12591_gdc_realn_rehead.bam	Sequencing Reads	Aligned Reads	TCGA-COAD	TCGA-AA-3488	TCGA-AA-3488-01A	Primary Tumor	Primary Tumor	0	0	0	0	0	0	0	0	0	0	0	0	0	0	0	0	0	0	0	0
eb089e55-398c-4f58-84d6-484bc5f5707d	01871314-b195-4142-8149-1cff7ea8c3b4	eb089e55-398c-4f58-84d6-484bc5f5707d_gdc_realn_rehead.bam	Sequencing Reads	Aligned Reads	TCGA-COAD	TCGA-AA-3529	TCGA-AA-3529-01A	Primary Tumor	Primary Tumor	0	0	0	0	0	0	0	0	0	0	0	0	0	0	0	0	0	0	0	0
78340f87-eb41-47ce-b2ed-8f8633c5e73d	2cbe4b2b-1e1f-4249-8501-1c1db85e2cd5	78340f87-eb41-47ce-b2ed-8f8633c5e73d_gdc_realn_rehead.bam	Sequencing Reads	Aligned Reads	TCGA-COAD	TCGA-AA-A00J	TCGA-AA-A00J-01A	Primary Tumor	Primary Tumor	0	0	0	0	0	0	0	0	0	0	0	0	0	0	0	0	0	0	0	0
d623dfa0-10ca-47a7-8e4a-5fd09b9278ca	c3269758-60aa-4c03-9085-ef9cc5862242	d623dfa0-10ca-47a7-8e4a-5fd09b9278ca_gdc_realn_rehead.bam	Sequencing Reads	Aligned Reads	TCGA-COAD	TCGA-AA-3662	TCGA-AA-3662-01A	Primary Tumor	Primary Tumor	0	0	0	0	0	0	0	0	0	0	0	0	0	0	0	0	0	0	0	0
fa019cda-eaed-4f6d-a7f4-f67d05ac3e46	0c40e977-de94-4e89-ba1f-2b4dee44058b	fa019cda-eaed-4f6d-a7f4-f67d05ac3e46_gdc_realn_rehead.bam	Sequencing Reads	Aligned Reads	TCGA-COAD	TCGA-AA-3522	TCGA-AA-3522-01A	Primary Tumor	Primary Tumor	0	0	0	0	0	0	0	0	0	0	0	0	0	0	0	0	0	0	0	0
0512ccd3-e4f2-4cdc-87c8-ea398b0e7b03	c4d62f18-52a9-4753-93c4-547bdbf0abea	0512ccd3-e4f2-4cdc-87c8-ea398b0e7b03_gdc_realn_rehead.bam	Sequencing Reads	Aligned Reads	TCGA-COAD	TCGA-AA-3517	TCGA-AA-3517-01A	Primary Tumor	Primary Tumor	0	0	0	0	0	0	0	0	0	0	0	0	0	0	0	0	0	0	0	0
9e648e7e-25e6-4b57-ab6e-53f660cb6354	ab3dcbe2-fef2-463a-9bf6-6c6ff447b860	9e648e7e-25e6-4b57-ab6e-53f660cb6354_gdc_realn_rehead.bam	Sequencing Reads	Aligned Reads	TCGA-COAD	TCGA-G4-6626	TCGA-G4-6626-01A	Primary Tumor	Primary Tumor	0	0	0	0	0	0	0	0	0	0	0	0	0	0	0	0	0	0	0	0
5a7b2eaf-08e7-4df9-b2cc-f9aa3352216e	56b9726a-a4e6-4976-97ec-015505c7b21e	5a7b2eaf-08e7-4df9-b2cc-f9aa3352216e_gdc_realn_rehead.bam	Sequencing Reads	Aligned Reads	TCGA-COAD	TCGA-CA-6718	TCGA-CA-6718-01A	Primary Tumor	Primary Tumor	0	0	0	0	0	0	0	0	0	0	0	0	0	0	0	0	0	0	0	0
18829cf6-088a-4c43-9297-e022d03bfa6b	2d8a4267-969c-4a3a-bd89-c3ce0b9a6cf2	18829cf6-088a-4c43-9297-e022d03bfa6b_gdc_realn_rehead.bam	Sequencing Reads	Aligned Reads	TCGA-COAD	TCGA-AA-3663	TCGA-AA-3663-01A	Primary Tumor	Primary Tumor	0	0	0	0	0	0	0	0	0	0	0	0	0	0	0	0	0	0	0	0
fc847bba-ebcd-4c4b-88a8-af2a55cbfe54	16f93c1c-c60a-4f28-9b1b-a1f0595f7087	fc847bba-ebcd-4c4b-88a8-af2a55cbfe54_gdc_realn_rehead.bam	Sequencing Reads	Aligned Reads	TCGA-KIRC	TCGA-CZ-5470	TCGA-CZ-5470-01A	Primary Tumor	Primary Tumor	0	0	0	0	0	0	0	0	0	0	0	0	0	0	0	0	0	0	0	0
c9c33366-468d-424d-b59f-2cd90de8376f	b79c9225-175d-43b1-8f49-149cff12b955	c9c33366-468d-424d-b59f-2cd90de8376f_gdc_realn_rehead.bam	Sequencing Reads	Aligned Reads	TCGA-KIRC	TCGA-AK-3453	TCGA-AK-3453-01A	Primary Tumor	Primary Tumor	0	0	0	0	0	0	0	0	0	0	0	0	0	0	0	0	0	0	0	0
96433158-01d2-4f61-8209-5bc8f6c27983	40362ec0-37a7-4eac-b8c0-9c76e548761e	96433158-01d2-4f61-8209-5bc8f6c27983_gdc_realn_rehead.bam	Sequencing Reads	Aligned Reads	TCGA-KIRC	TCGA-B0-5084	TCGA-B0-5084-01A	Primary Tumor	Primary Tumor	0	0	0	0	0	0	0	0	0	0	0	0	0	0	0	0	0	0	0	0
e086a07e-46e5-4669-a237-dd8b0274e0c3	018cdacc-dad1-406f-ae45-1c15be6c6a57	e086a07e-46e5-4669-a237-dd8b0274e0c3_gdc_realn_rehead.bam	Sequencing Reads	Aligned Reads	TCGA-KIRC	TCGA-A3-A8OX	TCGA-A3-A8OX-01A	Primary Tumor	Primary Tumor	0	0	0	0	0	0	0	0	0	0	0	0	0	0	0	0	0	0	0	0
0c84a7ef-b383-49d8-a463-66c84ce2a932	71bc482f-4367-4532-a62d-25a4a13d3df9	0c84a7ef-b383-49d8-a463-66c84ce2a932_gdc_realn_rehead.bam	Sequencing Reads	Aligned Reads	TCGA-KIRC	TCGA-BP-5186	TCGA-BP-5186-01A	Primary Tumor	Primary Tumor	0	0	0	0	0	0	0	0	0	0	0	0	0	0	0	0	0	0	0	0
e4ddee75-3b56-41ca-9ab7-09d1a8b61626	f0aa76b6-11d0-425d-be31-921074003b51	e4ddee75-3b56-41ca-9ab7-09d1a8b61626_gdc_realn_rehead.bam	Sequencing Reads	Aligned Reads	TCGA-COAD	TCGA-F4-6805	TCGA-F4-6805-01A	Primary Tumor	Primary Tumor	0	0	0	0	0	0	0	0	0	0	0	0	0	0	0	0	0	0	0	0
a8ad5abd-1698-47e2-b1c2-a4f573e4cfae	03d5c3cb-f41c-40fd-b1e3-2c95292c59d5	a8ad5abd-1698-47e2-b1c2-a4f573e4cfae_gdc_realn_rehead.bam	Sequencing Reads	Aligned Reads	TCGA-COAD	TCGA-AA-3518	TCGA-AA-3518-01A	Primary Tumor	Primary Tumor	0	0	0	0	0	0	0	0	0	0	0	0	0	0	0	0	0	0	0	0
436dfc15-41f6-4b46-8ec9-fc75dc778718	d73853f9-0efc-44b6-81d2-0bc321db5f84	436dfc15-41f6-4b46-8ec9-fc75dc778718_gdc_realn_rehead.bam	Sequencing Reads	Aligned Reads	TCGA-KIRC	TCGA-B0-4838	TCGA-B0-4838-01A	Primary Tumor	Primary Tumor	0	0	0	0	0	0	0	0	0	0	0	0	0	0	0	0	0	0	0	0
c2375db0-8f3d-4249-9708-a959b74bef49	526d2c67-1deb-423e-bc75-4ef560a78c5d	c2375db0-8f3d-4249-9708-a959b74bef49_gdc_realn_rehead.bam	Sequencing Reads	Aligned Reads	TCGA-KIRC	TCGA-BP-4977	TCGA-BP-4977-01A	Primary Tumor	Primary Tumor	0	0	0	0	0	0	0	0	0	0	0	0	0	0	0	0	0	0	0	0
ed3596b9-246b-4c5f-9bdf-a324ba53569f	f49113de-92ce-4068-be40-6afe3b5ca2f5	ed3596b9-246b-4c5f-9bdf-a324ba53569f_gdc_realn_rehead.bam	Sequencing Reads	Aligned Reads	TCGA-KIRC	TCGA-B0-5102	TCGA-B0-5102-01A	Primary Tumor	Primary Tumor	0	0	0	0	0	0	0	0	0	0	0	0	0	0	0	0	0	0	0	0
70539fe4-f92f-4a83-b02c-150b90f8a57b	3c2d8b30-18b4-4b65-9d02-f9dd998b91c0	70539fe4-f92f-4a83-b02c-150b90f8a57b_gdc_realn_rehead.bam	Sequencing Reads	Aligned Reads	TCGA-KIRC	TCGA-B0-5712	TCGA-B0-5712-01A	Primary Tumor	Primary Tumor	0	0	0	0	0	0	0	0	0	0	0	0	0	0	0	0	0	0	0	0
15cc36fb-45e2-4ea6-8535-f6f6018f4f03	adee1e92-6b9b-46ec-a474-ffcf12bae8d6	15cc36fb-45e2-4ea6-8535-f6f6018f4f03_gdc_realn_rehead.bam	Sequencing Reads	Aligned Reads	TCGA-KIRC	TCGA-BP-4759	TCGA-BP-4759-01A	Primary Tumor	Primary Tumor	0	0	0	0	0	0	0	0	0	0	0	0	0	0	0	0	0	0	0	0
c5dfbb89-04cc-4a21-a845-0bc4a6e7e9c6	c0d96345-8ca7-4afd-8ce4-def9aa108c8f	c5dfbb89-04cc-4a21-a845-0bc4a6e7e9c6_gdc_realn_rehead.bam	Sequencing Reads	Aligned Reads	TCGA-KIRC	TCGA-BP-5191	TCGA-BP-5191-01A	Primary Tumor	Primary Tumor	0	0	0	0	0	0	0	0	0	0	0	0	0	0	0	0	0	0	0	0
8429feee-a36f-4802-b1f1-e4aaf2b986c9	2d35c085-f293-4952-997d-79de48324700	8429feee-a36f-4802-b1f1-e4aaf2b986c9_gdc_realn_rehead.bam	Sequencing Reads	Aligned Reads	TCGA-KIRC	TCGA-B8-4154	TCGA-B8-4154-01A	Primary Tumor	Primary Tumor	0	0	0	0	0	0	0	0	0	0	0	0	0	0	0	0	0	0	0	0
4dc4db46-ed46-454a-b630-44213b583497	ef0c9be7-7e58-463c-b64f-0b4207fdcc92	4dc4db46-ed46-454a-b630-44213b583497_gdc_realn_rehead.bam	Sequencing Reads	Aligned Reads	TCGA-KIRC	TCGA-CZ-5467	TCGA-CZ-5467-11A	Solid Tissue Normal	Solid Tissue Normal	0	0	0	0	0	0	0	0	0	0	0	0	0	0	0	0	0	0	0	0
db2b62c1-379e-4fb3-8ea7-09557f476697	12da4e77-9e8e-416f-922c-1a757d46b75e	db2b62c1-379e-4fb3-8ea7-09557f476697_gdc_realn_rehead.bam	Sequencing Reads	Aligned Reads	TCGA-KIRC	TCGA-A3-3347	TCGA-A3-3347-01A	Primary Tumor	Primary Tumor	0	0	0	0	0	0	0	0	0	0	0	0	0	0	0	0	0	0	0	0
f7c7a84e-adb9-4304-8651-79120ada7007	f0267bb9-68ef-4ea7-b930-a0e703743ab8	f7c7a84e-adb9-4304-8651-79120ada7007_gdc_realn_rehead.bam	Sequencing Reads	Aligned Reads	TCGA-KIRC	TCGA-CJ-4884	TCGA-CJ-4884-01A	Primary Tumor	Primary Tumor	0	0	0	0	0	0	0	0	0	0	0	0	0	0	0	0	0	0	0	0
f8a8b16a-0f4c-45f3-98a3-df5bdfe7b275	4cc72f37-5420-4872-a591-5e9ae3d461d1	f8a8b16a-0f4c-45f3-98a3-df5bdfe7b275_gdc_realn_rehead.bam	Sequencing Reads	Aligned Reads	TCGA-KIRC	TCGA-AK-3427	TCGA-AK-3427-01A	Primary Tumor	Primary Tumor	0	0	0	0	0	0	0	0	0	0	0	0	0	0	0	0	0	0	0	0
70562d6a-5670-4f08-9d78-50a334cc426d	da26dc89-4454-45ed-a9e6-5f89d528c90a	70562d6a-5670-4f08-9d78-50a334cc426d_gdc_realn_rehead.bam	Sequencing Reads	Aligned Reads	TCGA-KIRC	TCGA-CZ-5457	TCGA-CZ-5457-01A	Primary Tumor	Primary Tumor	0	0	0	0	0	0	0	0	0	0	0	0	0	0	0	0	0	0	0	0
9a5d93c0-ed9e-4a54-814f-82468fe5509f	4d9e0d80-c3dd-41e4-9c75-8e5096dadb04	9a5d93c0-ed9e-4a54-814f-82468fe5509f_gdc_realn_rehead.bam	Sequencing Reads	Aligned Reads	TCGA-KIRC	TCGA-MM-A563	TCGA-MM-A563-01A	Primary Tumor	Primary Tumor	0	0	0	0	0	0	0	0	0	0	0	0	0	0	0	0	0	0	0	0
e3c14754-0156-4cb4-88ef-d1c27af56730	4081bcf9-11d3-4964-af90-453cfa01905d	e3c14754-0156-4cb4-88ef-d1c27af56730_gdc_realn_rehead.bam	Sequencing Reads	Aligned Reads	TCGA-KIRC	TCGA-CW-6087	TCGA-CW-6087-11A	Solid Tissue Normal	Solid Tissue Normal	0	0	0	0	0	0	0	0	0	0	0	0	0	0	0	0	0	0	0	0
8b0e1d9a-038f-4a83-83cf-7b5b55d67bb6	32509756-9b69-43a7-b6f2-6d6efa3b674c	8b0e1d9a-038f-4a83-83cf-7b5b55d67bb6_gdc_realn_rehead.bam	Sequencing Reads	Aligned Reads	TCGA-HNSC	TCGA-P3-A5Q5	TCGA-P3-A5Q5-01A	Primary Tumor	Primary Tumor	0	0	0	0	0	0	0	0	0	0	0	0	0	0	0	0	0	0	0	0
b7864e53-387c-45c7-a9a0-f080545b4bce	96dedbed-efd6-48c9-b040-bfb3a8cabfe3	b7864e53-387c-45c7-a9a0-f080545b4bce_gdc_realn_rehead.bam	Sequencing Reads	Aligned Reads	TCGA-HNSC	TCGA-CV-7438	TCGA-CV-7438-11A	Solid Tissue Normal	Solid Tissue Normal	0	0	0	0	0	0	0	0	0	0	0	0	0	0	0	0	0	0	0	0
1d6f3101-2d6d-48d0-a641-cd20c557fb8e	54a7bce3-328a-447a-a048-078cb700c0e0	1d6f3101-2d6d-48d0-a641-cd20c557fb8e_gdc_realn_rehead.bam	Sequencing Reads	Aligned Reads	TCGA-HNSC	TCGA-CV-A45Q	TCGA-CV-A45Q-01A	Primary Tumor	Primary Tumor	0	0	0	0	0	0	0	0	0	0	0	0	0	0	0	0	0	0	0	0
a28657ea-8868-43e7-8634-521831468b91	2b4e6aad-f924-4504-9f9c-98726ae3f4fd	a28657ea-8868-43e7-8634-521831468b91_gdc_realn_rehead.bam	Sequencing Reads	Aligned Reads	TCGA-HNSC	TCGA-CN-4739	TCGA-CN-4739-01A	Primary Tumor	Primary Tumor	0	0	0	0	0	0	0	0	0	0	0	0	0	0	0	0	0	0	0	0
76d0b54e-522b-4177-b34f-f5de88794802	e546e919-cc79-4977-9b0d-9e998567240e	76d0b54e-522b-4177-b34f-f5de88794802_gdc_realn_rehead.bam	Sequencing Reads	Aligned Reads	TCGA-HNSC	TCGA-IQ-A61H	TCGA-IQ-A61H-01A	Primary Tumor	Primary Tumor	0	0	0	0	0	0	0	0	0	0	0	0	0	0	0	0	0	0	0	0
d83beee3-0016-495c-b579-a701c1edc6c4	d36cc023-ecbc-495e-b7ff-e13af46cd32b	d83beee3-0016-495c-b579-a701c1edc6c4_gdc_realn_rehead.bam	Sequencing Reads	Aligned Reads	TCGA-HNSC	TCGA-CQ-7063	TCGA-CQ-7063-01A	Primary Tumor	Primary Tumor	0	0	0	0	0	0	0	0	0	0	0	0	0	0	0	0	0	0	0	0
c78a03ae-b29b-431e-b1d5-7cf7f6b1842f	55100014-d9ca-4f19-bbc5-b0579e12d8fb	c78a03ae-b29b-431e-b1d5-7cf7f6b1842f_gdc_realn_rehead.bam	Sequencing Reads	Aligned Reads	TCGA-HNSC	TCGA-CV-7238	TCGA-CV-7238-11A	Solid Tissue Normal	Solid Tissue Normal	0	0	0	0	0	0	0	0	0	0	0	0	0	0	0	0	0	0	0	0
e520faa1-ac22-43b4-ada7-4b6fd4931a8d	5c196da8-8f86-4c8d-8cae-b1ea9110cc63	e520faa1-ac22-43b4-ada7-4b6fd4931a8d_gdc_realn_rehead.bam	Sequencing Reads	Aligned Reads	TCGA-HNSC	TCGA-CV-A45Z	TCGA-CV-A45Z-01A	Primary Tumor	Primary Tumor	0	0	0	0	0	0	0	0	0	0	0	0	0	0	0	0	0	0	0	0
915f9d9b-d001-4920-adb9-910075ed8db1	4fd0f924-f5a8-4df3-bb8d-6ab1486098ec	915f9d9b-d001-4920-adb9-910075ed8db1_gdc_realn_rehead.bam	Sequencing Reads	Aligned Reads	TCGA-HNSC	TCGA-KU-A66S	TCGA-KU-A66S-01A	Primary Tumor	Primary Tumor	0	0	0	0	0	0	0	0	0	0	0	0	0	0	0	0	0	0	0	0
d305cb0a-fee9-4b3f-bd7a-5652a07dfc0c	0263c344-cd9d-44d0-8657-acec4a2bdd7b	d305cb0a-fee9-4b3f-bd7a-5652a07dfc0c_gdc_realn_rehead.bam	Sequencing Reads	Aligned Reads	TCGA-HNSC	TCGA-BB-4217	TCGA-BB-4217-01A	Primary Tumor	Primary Tumor	0	0	0	0	0	0	0	0	0	0	0	0	0	0	0	0	0	0	0	0
ac1c8ff2-5b5d-4aa1-a766-1074f9b526bb	0b84d6ba-1b5d-49e1-9a62-abaf24a2bcf6	ac1c8ff2-5b5d-4aa1-a766-1074f9b526bb_gdc_realn_rehead.bam	Sequencing Reads	Aligned Reads	TCGA-HNSC	TCGA-WA-A7GZ	TCGA-WA-A7GZ-01A	Primary Tumor	Primary Tumor	0	0	0	0	0	0	0	0	0	0	0	0	0	0	0	0	0	0	0	0
adca3997-b3c8-4727-9b3b-557296549619	d7a3757d-eb85-419c-91d5-e79a4f937c99	adca3997-b3c8-4727-9b3b-557296549619_gdc_realn_rehead.bam	Sequencing Reads	Aligned Reads	TCGA-HNSC	TCGA-CR-6481	TCGA-CR-6481-01A	Primary Tumor	Primary Tumor	0	0	0	0	0	0	0	0	0	0	0	0	0	0	0	0	0	0	0	0
a3895d79-7a41-48ae-b4a9-9c5fd4c5132e	4a7653b6-c9a0-4feb-93a0-49079164d7d8	a3895d79-7a41-48ae-b4a9-9c5fd4c5132e_gdc_realn_rehead.bam	Sequencing Reads	Aligned Reads	TCGA-HNSC	TCGA-H7-8502	TCGA-H7-8502-01A	Primary Tumor	Primary Tumor	0	0	0	0	0	0	0	0	0	0	0	0	0	0	0	0	0	0	0	0
0010df1b-fe25-4e4d-8be4-dd1c51e79a68	53f4ad60-0777-409c-a34d-ca4442dc9c44	0010df1b-fe25-4e4d-8be4-dd1c51e79a68_gdc_realn_rehead.bam	Sequencing Reads	Aligned Reads	TCGA-HNSC	TCGA-CN-4727	TCGA-CN-4727-01A	Primary Tumor	Primary Tumor	0	0	0	0	0	0	0	0	0	0	0	0	0	0	0	0	0	0	0	0
7d06519d-48b5-4e96-9ffe-e06c617cd105	ceffb964-a923-4426-98f8-6bfd9256be83	7d06519d-48b5-4e96-9ffe-e06c617cd105_gdc_realn_rehead.bam	Sequencing Reads	Aligned Reads	TCGA-HNSC	TCGA-BA-A6DD	TCGA-BA-A6DD-01A	Primary Tumor	Primary Tumor	0	0	0	0	0	0	0	0	0	0	0	0	0	0	0	0	0	0	0	0
c1baa007-054b-44c1-a6e1-05715384d189	092e258b-bf46-49c5-88d2-b9c7d5ad76a6	c1baa007-054b-44c1-a6e1-05715384d189_gdc_realn_rehead.bam	Sequencing Reads	Aligned Reads	TCGA-HNSC	TCGA-CV-5440	TCGA-CV-5440-01A	Primary Tumor	Primary Tumor	0	0	0	0	0	0	0	0	0	0	0	0	0	0	0	0	0	0	0	0
621b38a6-be7b-4042-ae40-47e9623df63d	0bb8d0d4-2552-4f7c-a5e0-c6fa99f5f3e0	621b38a6-be7b-4042-ae40-47e9623df63d_gdc_realn_rehead.bam	Sequencing Reads	Aligned Reads	TCGA-HNSC	TCGA-CR-7377	TCGA-CR-7377-01A	Primary Tumor	Primary Tumor	0	0	0	0	0	0	0	0	0	0	0	0	0	0	0	0	0	0	0	0
4f2fe8b0-eb3c-4678-8139-0dbe6518c69a	52c7418e-37a1-48f9-8082-11142c36bced	4f2fe8b0-eb3c-4678-8139-0dbe6518c69a_gdc_realn_rehead.bam	Sequencing Reads	Aligned Reads	TCGA-HNSC	TCGA-CN-4726	TCGA-CN-4726-01A	Primary Tumor	Primary Tumor	1	0	0	0	0	0	0	0	0	0	0	0	0	0	0	0	0	0	0	0
646e0106-3d42-4cc3-8b26-9a2427228dd2	438647e9-7dca-4e61-b01b-a02112d6d276	646e0106-3d42-4cc3-8b26-9a2427228dd2_gdc_realn_rehead.bam	Sequencing Reads	Aligned Reads	TCGA-HNSC	TCGA-CQ-6229	TCGA-CQ-6229-01A	Primary Tumor	Primary Tumor	0	0	0	0	0	0	0	0	0	0	0	0	0	0	0	0	0	0	0	0
2c02a70e-fcd4-4403-8ce3-1162f9f0690a	1265c3f5-59ed-49d1-8968-570d980a5178	2c02a70e-fcd4-4403-8ce3-1162f9f0690a_gdc_realn_rehead.bam	Sequencing Reads	Aligned Reads	TCGA-HNSC	TCGA-CV-6936	TCGA-CV-6936-11A	Solid Tissue Normal	Solid Tissue Normal	0	0	0	0	0	0	0	0	0	0	0	0	0	0	0	0	0	0	0	0
df7bc832-2c15-4dbe-8bbb-a6ef8bd136f6	a8135435-2f2b-44b4-91e7-d3fe8df4a066	df7bc832-2c15-4dbe-8bbb-a6ef8bd136f6_gdc_realn_rehead.bam	Sequencing Reads	Aligned Reads	TCGA-HNSC	TCGA-T2-A6X0	TCGA-T2-A6X0-01A	Primary Tumor	Primary Tumor	0	0	0	0	0	0	0	0	0	0	0	0	0	0	0	0	0	0	0	0
ab2e3863-7c74-406b-b93e-b215394e3f6f	15c8ac3d-fe65-4786-9738-fbd5796c0eac	ab2e3863-7c74-406b-b93e-b215394e3f6f_gdc_realn_rehead.bam	Sequencing Reads	Aligned Reads	TCGA-HNSC	TCGA-CQ-A4CH	TCGA-CQ-A4CH-01A	Primary Tumor	Primary Tumor	0	0	0	0	0	0	0	0	0	0	0	0	0	0	0	0	0	0	0	0
5d9b99b7-8da0-4e93-8db2-b41eb5c98787	4698d496-4f3b-4024-bbc2-203e056cdfc9	5d9b99b7-8da0-4e93-8db2-b41eb5c98787_gdc_realn_rehead.bam	Sequencing Reads	Aligned Reads	TCGA-HNSC	TCGA-CN-6989	TCGA-CN-6989-01A	Primary Tumor	Primary Tumor	0	0	0	0	0	0	0	0	0	0	0	0	0	0	0	0	0	0	0	0
f74e13ed-10a9-4c8c-a7a8-082138ba8a08	7546fd7b-9521-4640-af6e-1f4654505286	f74e13ed-10a9-4c8c-a7a8-082138ba8a08_gdc_realn_rehead.bam	Sequencing Reads	Aligned Reads	TCGA-HNSC	TCGA-CR-7379	TCGA-CR-7379-01A	Primary Tumor	Primary Tumor	0	0	0	0	0	0	0	0	0	0	0	0	0	0	0	0	0	0	0	0
57719c4e-8a82-438d-86ac-652b52704e97	627a45fe-0bd5-44f5-be76-00894faf4f2d	57719c4e-8a82-438d-86ac-652b52704e97_gdc_realn_rehead.bam	Sequencing Reads	Aligned Reads	TCGA-HNSC	TCGA-CV-7425	TCGA-CV-7425-01A	Primary Tumor	Primary Tumor	0	0	0	0	0	0	0	0	0	0	0	0	0	0	0	0	0	0	0	0
504a1a94-5e5a-42b5-8494-8799f54f80b9	382d9c40-6412-497d-8ad7-ef6b2c2423fc	504a1a94-5e5a-42b5-8494-8799f54f80b9_gdc_realn_rehead.bam	Sequencing Reads	Aligned Reads	TCGA-HNSC	TCGA-BB-4227	TCGA-BB-4227-01A	Primary Tumor	Primary Tumor	0	0	0	0	0	0	0	0	0	0	0	0	0	0	0	0	0	0	0	0
cfbe647b-0f07-4912-8036-7f6ccd477b75	a603e166-27a0-4715-b659-4984f3dba08f	cfbe647b-0f07-4912-8036-7f6ccd477b75_gdc_realn_rehead.bam	Sequencing Reads	Aligned Reads	TCGA-HNSC	TCGA-P3-A5QF	TCGA-P3-A5QF-01A	Primary Tumor	Primary Tumor	0	0	0	0	0	0	0	0	0	0	0	0	0	0	0	0	0	0	0	0
982b9c52-7242-4541-a7f3-a9234015ca96	97253a43-6db8-4761-b898-c265d4c1b788	982b9c52-7242-4541-a7f3-a9234015ca96_gdc_realn_rehead.bam	Sequencing Reads	Aligned Reads	TCGA-HNSC	TCGA-F7-A624	TCGA-F7-A624-01A	Primary Tumor	Primary Tumor	0	0	0	0	0	0	0	0	0	0	0	0	0	0	0	0	0	0	0	0
5d9585b4-ce16-485d-8602-fc149a8febe7	2c9312bc-c60e-4073-9024-28fab82f23e3	5d9585b4-ce16-485d-8602-fc149a8febe7_gdc_realn_rehead.bam	Sequencing Reads	Aligned Reads	TCGA-HNSC	TCGA-D6-6517	TCGA-D6-6517-01A	Primary Tumor	Primary Tumor	0	0	0	0	0	0	0	0	0	0	0	0	0	0	0	0	0	0	0	0
bdc826f7-dade-4a34-815e-3af5565ac9d8	c9242fdd-61cd-4865-8bbe-c70454d88a30	bdc826f7-dade-4a34-815e-3af5565ac9d8_gdc_realn_rehead.bam	Sequencing Reads	Aligned Reads	TCGA-HNSC	TCGA-QK-A8ZA	TCGA-QK-A8ZA-01A	Primary Tumor	Primary Tumor	0	0	0	0	0	0	0	0	0	0	0	0	0	0	0	0	0	0	0	0
c52d0350-c06c-4de6-a141-ae7bbd82dd84	6f259a8f-ee9d-4e17-8818-8e106c80d9ed	c52d0350-c06c-4de6-a141-ae7bbd82dd84_gdc_realn_rehead.bam	Sequencing Reads	Aligned Reads	TCGA-HNSC	TCGA-CN-A63W	TCGA-CN-A63W-01A	Primary Tumor	Primary Tumor	0	0	0	0	0	0	0	0	0	0	0	0	0	0	0	0	0	0	0	0
f091f99c-610a-4d67-bfd2-59ed508f0a0d	e86ece04-9cb8-44ab-8cf0-ff61add11bf1	f091f99c-610a-4d67-bfd2-59ed508f0a0d_gdc_realn_rehead.bam	Sequencing Reads	Aligned Reads	TCGA-KIRC	TCGA-B0-5080	TCGA-B0-5080-01A	Primary Tumor	Primary Tumor	0	0	0	0	0	0	0	0	0	0	0	0	0	0	0	0	0	0	0	0
a7a1a22a-dd99-4dfc-9dff-1d2ebceb96d7	63a6466f-00bf-4aa0-9342-492a36d2148b	a7a1a22a-dd99-4dfc-9dff-1d2ebceb96d7_gdc_realn_rehead.bam	Sequencing Reads	Aligned Reads	TCGA-KIRC	TCGA-B0-5703	TCGA-B0-5703-01A	Primary Tumor	Primary Tumor	0	0	0	0	0	0	0	0	0	0	0	0	0	0	0	0	0	0	0	0
8d399ba7-4edf-450c-9fb6-671aaaf072ad	bd989de2-e418-4d1c-9d28-bfa820d9cf94	8d399ba7-4edf-450c-9fb6-671aaaf072ad_gdc_realn_rehead.bam	Sequencing Reads	Aligned Reads	TCGA-KIRC	TCGA-CJ-6032	TCGA-CJ-6032-01A	Primary Tumor	Primary Tumor	0	0	0	0	0	0	0	0	0	0	0	0	0	0	0	0	0	0	0	0
239a927c-6687-4e64-88da-58480746208c	6bc75f7b-7d84-4f86-ac5f-15fda74693e4	239a927c-6687-4e64-88da-58480746208c_gdc_realn_rehead.bam	Sequencing Reads	Aligned Reads	TCGA-KIRC	TCGA-CJ-4887	TCGA-CJ-4887-01A	Primary Tumor	Primary Tumor	0	0	0	0	0	0	0	0	0	0	0	0	0	0	0	0	0	0	0	0
db75a8ee-de62-4d6f-8800-5ad7ad5a66d8	2d46c11c-6bcb-4311-9fcc-5de8d347890b	db75a8ee-de62-4d6f-8800-5ad7ad5a66d8_gdc_realn_rehead.bam	Sequencing Reads	Aligned Reads	TCGA-KIRC	TCGA-B0-4707	TCGA-B0-4707-01A	Primary Tumor	Primary Tumor	0	0	0	0	0	0	0	0	0	0	0	0	0	0	0	0	0	0	0	0
2c6d46d9-d68a-4a8b-ac25-121e210582d1	97783998-4357-4cf9-9ee5-eb0e229d30c7	2c6d46d9-d68a-4a8b-ac25-121e210582d1_gdc_realn_rehead.bam	Sequencing Reads	Aligned Reads	TCGA-KIRC	TCGA-CZ-5988	TCGA-CZ-5988-11A	Solid Tissue Normal	Solid Tissue Normal	0	0	0	0	0	0	0	0	0	0	0	0	0	0	0	0	0	0	0	0
b6b7504e-9ffc-45b8-9b79-a4629c5cb7da	3be3acee-2acc-4472-88ca-45f9258467c0	b6b7504e-9ffc-45b8-9b79-a4629c5cb7da_gdc_realn_rehead.bam	Sequencing Reads	Aligned Reads	TCGA-KIRC	TCGA-B0-5701	TCGA-B0-5701-11A	Solid Tissue Normal	Solid Tissue Normal	0	0	0	0	0	0	0	0	0	0	0	0	0	0	0	0	0	0	0	0
ee9d65fe-0d04-4b72-b5b6-e4812411fe75	ef3bc0d2-e938-48a8-a92d-57a0232265cb	ee9d65fe-0d04-4b72-b5b6-e4812411fe75_gdc_realn_rehead.bam	Sequencing Reads	Aligned Reads	TCGA-KIRC	TCGA-A3-3329	TCGA-A3-3329-01A	Primary Tumor	Primary Tumor	0	0	0	0	0	0	0	0	0	0	0	0	0	0	0	0	0	0	0	0
881e7bb6-0f12-41bd-901a-2b8f5a3ff51b	77ac914d-45b6-46e1-be71-da4cb0345f9d	881e7bb6-0f12-41bd-901a-2b8f5a3ff51b_gdc_realn_rehead.bam	Sequencing Reads	Aligned Reads	TCGA-KIRC	TCGA-B0-5116	TCGA-B0-5116-01A	Primary Tumor	Primary Tumor	0	0	0	0	0	0	0	0	0	0	0	0	0	0	0	0	0	0	0	0
2335c2c2-085d-4c56-a388-f518bc5b88f8	9dd517f3-733b-4625-beca-9b165d558097	2335c2c2-085d-4c56-a388-f518bc5b88f8_gdc_realn_rehead.bam	Sequencing Reads	Aligned Reads	TCGA-KIRC	TCGA-B0-4844	TCGA-B0-4844-01A	Primary Tumor	Primary Tumor	0	0	0	0	0	0	0	0	0	0	0	0	0	0	0	0	0	0	0	0
42f9d9ea-09cb-4ba7-9d28-406bdbc8472a	f4b6a83e-6dae-4dc9-a83b-a204ae51bd7b	42f9d9ea-09cb-4ba7-9d28-406bdbc8472a_gdc_realn_rehead.bam	Sequencing Reads	Aligned Reads	TCGA-KIRC	TCGA-B0-5712	TCGA-B0-5712-11A	Solid Tissue Normal	Solid Tissue Normal	0	0	0	0	0	0	0	0	0	0	0	0	0	0	0	0	0	0	0	0
d45e1ea1-c82d-4cb4-a075-af41a09326f3	d2213d97-6060-4bfe-8cf3-e0afb3510773	d45e1ea1-c82d-4cb4-a075-af41a09326f3_gdc_realn_rehead.bam	Sequencing Reads	Aligned Reads	TCGA-KIRC	TCGA-G6-A8L7	TCGA-G6-A8L7-01A	Primary Tumor	Primary Tumor	0	0	0	0	0	0	0	0	0	0	0	0	0	0	0	0	0	0	0	0
838af276-42f0-407e-9598-26a3ac32631f	78b474cb-adbe-4975-8e21-49dd973b3f87	838af276-42f0-407e-9598-26a3ac32631f_gdc_realn_rehead.bam	Sequencing Reads	Aligned Reads	TCGA-KIRC	TCGA-BP-4176	TCGA-BP-4176-01A	Primary Tumor	Primary Tumor	0	0	0	0	0	0	0	0	0	0	0	0	0	0	0	0	0	0	0	0
fc505b3c-f31c-4500-b165-930e7986c391	8ad321dc-1485-4a00-979b-f76d31d8438d	fc505b3c-f31c-4500-b165-930e7986c391_gdc_realn_rehead.bam	Sequencing Reads	Aligned Reads	TCGA-KIRC	TCGA-BP-4987	TCGA-BP-4987-01A	Primary Tumor	Primary Tumor	0	0	0	0	0	0	0	0	0	0	0	0	0	0	0	0	0	0	0	0
cbde4d94-c4f8-4fed-ae8f-0c982c169c91	5ce69fa8-cd2c-4193-8f5c-c30f65dffa24	cbde4d94-c4f8-4fed-ae8f-0c982c169c91_gdc_realn_rehead.bam	Sequencing Reads	Aligned Reads	TCGA-KIRC	TCGA-CJ-4874	TCGA-CJ-4874-01A	Primary Tumor	Primary Tumor	0	0	0	0	0	0	0	0	0	0	0	0	0	0	0	0	0	0	0	0
9d5cd197-3999-4a83-a2e8-9e286fc470aa	51b8f53b-4659-4a90-b094-f57ec3cf12ea	9d5cd197-3999-4a83-a2e8-9e286fc470aa_gdc_realn_rehead.bam	Sequencing Reads	Aligned Reads	TCGA-KIRC	TCGA-CW-5580	TCGA-CW-5580-11A	Solid Tissue Normal	Solid Tissue Normal	0	0	0	0	0	0	0	0	0	0	0	0	0	0	0	0	0	0	0	0
9582acc3-a64d-4f9f-9b72-eefb819c4b0b	1b2c9702-ea5c-475a-b302-abf5f116761d	9582acc3-a64d-4f9f-9b72-eefb819c4b0b_gdc_realn_rehead.bam	Sequencing Reads	Aligned Reads	TCGA-KIRC	TCGA-AK-3443	TCGA-AK-3443-01A	Primary Tumor	Primary Tumor	0	0	0	0	0	0	0	0	0	0	0	0	0	0	0	0	0	0	0	0
ea0621e5-5b61-4300-aaa7-d988ba3123c0	15c25514-05e2-4dfc-aba1-7dd59b927123	ea0621e5-5b61-4300-aaa7-d988ba3123c0_gdc_realn_rehead.bam	Sequencing Reads	Aligned Reads	TCGA-HNSC	TCGA-MZ-A6I9	TCGA-MZ-A6I9-01A	Primary Tumor	Primary Tumor	0	0	0	0	0	0	0	0	0	0	0	0	0	0	0	0	0	0	0	0
80701225-f1ad-4773-a72a-e6a2339cc1ce	075eb3cb-4415-4454-9419-183ce48d9960	80701225-f1ad-4773-a72a-e6a2339cc1ce_gdc_realn_rehead.bam	Sequencing Reads	Aligned Reads	TCGA-HNSC	TCGA-HL-7533	TCGA-HL-7533-01A	Primary Tumor	Primary Tumor	0	0	0	0	0	0	0	0	0	0	0	0	0	0	0	0	0	0	0	0
da95c3da-ee74-4a0c-b439-ffe58ba8e404	3917ce23-ef42-4abd-9ca2-475cb3954e32	da95c3da-ee74-4a0c-b439-ffe58ba8e404_gdc_realn_rehead.bam	Sequencing Reads	Aligned Reads	TCGA-HNSC	TCGA-QK-AA3J	TCGA-QK-AA3J-01A	Primary Tumor	Primary Tumor	0	0	0	0	0	0	0	0	0	0	0	0	0	0	0	0	0	0	0	0
d894f3a9-0411-4792-8914-d5a6d049b55f	e97cbbca-3c43-4396-8d4c-44925649db15	d894f3a9-0411-4792-8914-d5a6d049b55f_gdc_realn_rehead.bam	Sequencing Reads	Aligned Reads	TCGA-HNSC	TCGA-H7-A6C4	TCGA-H7-A6C4-11A	Solid Tissue Normal	Solid Tissue Normal	0	0	0	0	0	0	0	0	0	0	0	0	0	0	0	0	0	0	0	0
450dcf43-35d3-4400-b38a-481c9664230f	436d9c8d-1807-427c-b935-b03e74e56a16	450dcf43-35d3-4400-b38a-481c9664230f_gdc_realn_rehead.bam	Sequencing Reads	Aligned Reads	TCGA-HNSC	TCGA-CV-A6JY	TCGA-CV-A6JY-01A	Primary Tumor	Primary Tumor	0	0	0	0	0	0	0	0	0	0	0	0	0	0	0	0	0	0	0	0
9ad1308c-1249-435d-bbac-40e2a90cc419	fe2cf2ec-121e-495f-a9ed-dc244f0cc15f	9ad1308c-1249-435d-bbac-40e2a90cc419_gdc_realn_rehead.bam	Sequencing Reads	Aligned Reads	TCGA-KIRC	TCGA-BP-4992	TCGA-BP-4992-01A	Primary Tumor	Primary Tumor	0	0	0	0	0	0	0	0	0	0	0	0	0	0	0	0	0	0	0	0
b2cccaad-7fd2-492c-b7c5-76613faf2888	de076ded-83fd-4cb5-aaa4-2cd4cd86602c	b2cccaad-7fd2-492c-b7c5-76613faf2888_gdc_realn_rehead.bam	Sequencing Reads	Aligned Reads	TCGA-KIRC	TCGA-BP-4160	TCGA-BP-4160-01A	Primary Tumor	Primary Tumor	0	0	0	0	0	0	0	0	0	0	0	0	0	0	0	0	0	0	0	0
6bd2922a-e4ce-4af7-b4ee-b1c756fcf205	28f3177e-553a-4e25-b270-f157ed869526	6bd2922a-e4ce-4af7-b4ee-b1c756fcf205_gdc_realn_rehead.bam	Sequencing Reads	Aligned Reads	TCGA-KIRC	TCGA-CJ-4920	TCGA-CJ-4920-01A	Primary Tumor	Primary Tumor	0	0	0	0	0	0	0	0	0	0	0	0	0	0	0	0	0	0	0	0
8210dfa2-510e-46b6-be0b-709ea16d5c2a	0bfdc80d-df2f-4f38-8e2d-55a62dc1fc73	8210dfa2-510e-46b6-be0b-709ea16d5c2a_gdc_realn_rehead.bam	Sequencing Reads	Aligned Reads	TCGA-KIRC	TCGA-BP-4782	TCGA-BP-4782-01A	Primary Tumor	Primary Tumor	0	0	0	0	0	0	0	0	0	0	0	0	0	0	0	0	0	0	0	0
40bbdf87-5c2d-41d7-ab63-fa00a724247b	6df80d81-8b3f-48b3-b50c-24ae09b4ad88	40bbdf87-5c2d-41d7-ab63-fa00a724247b_gdc_realn_rehead.bam	Sequencing Reads	Aligned Reads	TCGA-KIRC	TCGA-CZ-5465	TCGA-CZ-5465-11A	Solid Tissue Normal	Solid Tissue Normal	0	0	0	0	0	0	0	0	0	0	0	0	0	0	0	0	0	0	0	0
21c05d17-da16-44fe-8730-d20388ad9072	e81c6239-9f72-4ee8-b57c-349c885de493	21c05d17-da16-44fe-8730-d20388ad9072_gdc_realn_rehead.bam	Sequencing Reads	Aligned Reads	TCGA-KIRC	TCGA-B8-4622	TCGA-B8-4622-01A	Primary Tumor	Primary Tumor	0	0	0	0	0	0	0	0	0	0	0	0	0	0	0	0	0	0	0	0
ebf64cc9-cbde-4798-bd9d-eaaffb3afec7	88a5e46f-156c-476c-b3b9-cea75868cb2f	ebf64cc9-cbde-4798-bd9d-eaaffb3afec7_gdc_realn_rehead.bam	Sequencing Reads	Aligned Reads	TCGA-KIRC	TCGA-BP-4797	TCGA-BP-4797-01A	Primary Tumor	Primary Tumor	0	0	0	0	0	0	0	0	0	0	0	0	0	0	0	0	0	0	0	0
99e3422b-156a-4a3b-a31c-23c1c40e0fd1	840df805-459d-4274-bf55-889f58ef3e3b	99e3422b-156a-4a3b-a31c-23c1c40e0fd1_gdc_realn_rehead.bam	Sequencing Reads	Aligned Reads	TCGA-KIRC	TCGA-CJ-4875	TCGA-CJ-4875-01A	Primary Tumor	Primary Tumor	0	0	0	0	0	0	0	0	0	0	0	0	0	0	0	0	0	0	0	0
2481e5f0-1669-429e-8135-a6c7b173a6ed	7fe58a3d-61b2-4e2c-80b7-f4fd556188ff	2481e5f0-1669-429e-8135-a6c7b173a6ed_gdc_realn_rehead.bam	Sequencing Reads	Aligned Reads	TCGA-KIRC	TCGA-B8-4620	TCGA-B8-4620-01A	Primary Tumor	Primary Tumor	0	0	0	0	0	0	0	0	0	0	0	0	0	0	0	0	0	0	0	0
488ab603-4717-49dd-bb4f-261b27f520c5	2427ee05-b29b-4bba-8f1e-c9537a89b93c	488ab603-4717-49dd-bb4f-261b27f520c5_gdc_realn_rehead.bam	Sequencing Reads	Aligned Reads	TCGA-HNSC	TCGA-QK-A6VB	TCGA-QK-A6VB-01A	Primary Tumor	Primary Tumor	0	0	0	0	0	0	0	0	0	0	0	0	0	0	0	0	0	0	0	0
8f0e40ca-fffd-4c44-9190-2d8bbbe2795b	660eeb60-bef0-4bf4-bfb2-9272654e9356	8f0e40ca-fffd-4c44-9190-2d8bbbe2795b_gdc_realn_rehead.bam	Sequencing Reads	Aligned Reads	TCGA-HNSC	TCGA-CV-7183	TCGA-CV-7183-11A	Solid Tissue Normal	Solid Tissue Normal	0	0	0	0	0	0	0	0	0	0	0	0	0	0	0	0	0	0	0	0
82508c3d-78cc-49e2-8e96-b2a0a5902ed2	a249cb9b-2f66-4226-86b6-434979a61b49	82508c3d-78cc-49e2-8e96-b2a0a5902ed2_gdc_realn_rehead.bam	Sequencing Reads	Aligned Reads	TCGA-HNSC	TCGA-CV-5439	TCGA-CV-5439-01A	Primary Tumor	Primary Tumor	0	0	0	0	0	0	0	0	0	0	0	0	0	0	0	0	0	0	0	0
5c1359c4-b658-49c1-a45d-68f8ed561a8b	a6ef515e-e182-433c-a9cc-9ba49ad2cb7b	5c1359c4-b658-49c1-a45d-68f8ed561a8b_gdc_realn_rehead.bam	Sequencing Reads	Aligned Reads	TCGA-HNSC	TCGA-IQ-7630	TCGA-IQ-7630-01A	Primary Tumor	Primary Tumor	0	0	0	0	0	0	0	0	0	0	0	0	0	0	0	0	0	0	0	0
96e0a6e0-c2e4-4a3f-b3ca-676c6af195d9	b9b818b9-4ced-4e07-867e-b75297eddb9e	96e0a6e0-c2e4-4a3f-b3ca-676c6af195d9_gdc_realn_rehead.bam	Sequencing Reads	Aligned Reads	TCGA-HNSC	TCGA-CV-A461	TCGA-CV-A461-01A	Primary Tumor	Primary Tumor	0	0	0	0	0	0	0	0	0	0	0	0	0	0	0	0	0	0	0	0
096fe030-71c1-4815-acc4-61c765a1ed0a	6b215c7f-9635-4379-a1db-828ea9c3674f	096fe030-71c1-4815-acc4-61c765a1ed0a_gdc_realn_rehead.bam	Sequencing Reads	Aligned Reads	TCGA-HNSC	TCGA-F7-A50G	TCGA-F7-A50G-01A	Primary Tumor	Primary Tumor	0	0	0	0	0	0	0	0	0	0	0	0	0	0	0	0	0	0	0	0
9dea4460-9ef7-487e-b997-de68fc4fc6af	bf650e7b-1f22-460d-bf5b-abfd3da0e415	9dea4460-9ef7-487e-b997-de68fc4fc6af_gdc_realn_rehead.bam	Sequencing Reads	Aligned Reads	TCGA-HNSC	TCGA-CQ-5325	TCGA-CQ-5325-01A	Primary Tumor	Primary Tumor	0	0	0	0	0	0	0	0	0	0	0	0	0	0	0	0	0	0	0	0
3e6d1278-4679-4ac8-9151-3ff06ce7a42c	d9cbd8d1-7d04-4fbc-b94f-0e5286199de0	3e6d1278-4679-4ac8-9151-3ff06ce7a42c_gdc_realn_rehead.bam	Sequencing Reads	Aligned Reads	TCGA-KIRC	TCGA-A3-3322	TCGA-A3-3322-01A	Primary Tumor	Primary Tumor	0	0	0	0	0	0	0	0	0	0	0	0	0	0	0	0	0	0	0	0
e6677059-a045-4788-af9b-31d020c985c1	e6d44aba-f3c3-4b2e-b9a5-9c295fcf7069	e6677059-a045-4788-af9b-31d020c985c1_gdc_realn_rehead.bam	Sequencing Reads	Aligned Reads	TCGA-KIRC	TCGA-A3-A6NI	TCGA-A3-A6NI-01A	Primary Tumor	Primary Tumor	0	0	0	0	0	0	0	0	0	0	0	0	0	0	0	0	0	0	0	0
00155a24-48f5-4f4e-a63c-990bd6a1e67c	be75fb61-ce15-45ea-a776-b384d71a11bd	00155a24-48f5-4f4e-a63c-990bd6a1e67c_gdc_realn_rehead.bam	Sequencing Reads	Aligned Reads	TCGA-KIRC	TCGA-B0-5692	TCGA-B0-5692-01A	Primary Tumor	Primary Tumor	0	0	0	0	0	0	0	0	0	0	0	0	0	0	0	0	0	0	0	0
14113387-3cdd-43a1-897f-6daf807c46c0	05aa5795-13a0-49fa-99c7-f299d48acc0b	14113387-3cdd-43a1-897f-6daf807c46c0_gdc_realn_rehead.bam	Sequencing Reads	Aligned Reads	TCGA-KIRC	TCGA-BP-5173	TCGA-BP-5173-01A	Primary Tumor	Primary Tumor	0	0	0	0	0	0	0	0	0	0	0	0	0	0	0	0	0	0	0	0
1e557b85-4efb-4c8f-a4ef-fb2164ceb5d9	0b1a4681-b513-4178-a272-ebc27b89bd70	1e557b85-4efb-4c8f-a4ef-fb2164ceb5d9_gdc_realn_rehead.bam	Sequencing Reads	Aligned Reads	TCGA-KIRC	TCGA-B4-5844	TCGA-B4-5844-01A	Primary Tumor	Primary Tumor	0	0	0	0	0	0	0	0	0	0	0	0	0	0	0	0	0	0	0	0
d45d7afa-adf9-4da3-a29a-e67fd21f4c8d	ebf5436f-edd1-45b8-a14e-d7717f10ea43	d45d7afa-adf9-4da3-a29a-e67fd21f4c8d_gdc_realn_rehead.bam	Sequencing Reads	Aligned Reads	TCGA-KIRC	TCGA-BP-4769	TCGA-BP-4769-01A	Primary Tumor	Primary Tumor	0	0	0	0	0	0	0	0	0	0	0	0	0	0	0	0	0	0	0	0
aef395a6-e74c-4070-bded-05b37f0d9610	0b4d1e70-06dd-4533-9768-f2c5190066a9	aef395a6-e74c-4070-bded-05b37f0d9610_gdc_realn_rehead.bam	Sequencing Reads	Aligned Reads	TCGA-KIRC	TCGA-CJ-4905	TCGA-CJ-4905-01A	Primary Tumor	Primary Tumor	0	0	0	0	0	0	0	0	0	0	0	0	0	0	0	0	0	0	0	0
457f87a7-05ce-45cc-8da6-ef8554bde528	9056d5fd-2cf0-40c8-bfa3-1b3de9844a6e	457f87a7-05ce-45cc-8da6-ef8554bde528_gdc_realn_rehead.bam	Sequencing Reads	Aligned Reads	TCGA-KIRC	TCGA-AK-3447	TCGA-AK-3447-01A	Primary Tumor	Primary Tumor	0	0	0	0	0	0	0	0	0	0	0	0	0	0	0	0	0	0	0	0
0d56f06b-b65a-4497-b263-533e4b85b42a	e0a2842a-4053-4f7f-ad81-1c03f540a56b	0d56f06b-b65a-4497-b263-533e4b85b42a_gdc_realn_rehead.bam	Sequencing Reads	Aligned Reads	TCGA-KIRC	TCGA-BP-4981	TCGA-BP-4981-01A	Primary Tumor	Primary Tumor	0	0	0	0	0	0	0	0	0	0	0	0	0	0	0	0	0	0	0	0
5a962ecc-4fcb-4c31-ac8c-9549bfd9710b	9ea2ac4f-ea8c-468a-83a5-c0e10c2826ac	5a962ecc-4fcb-4c31-ac8c-9549bfd9710b_gdc_realn_rehead.bam	Sequencing Reads	Aligned Reads	TCGA-KIRC	TCGA-B8-5553	TCGA-B8-5553-01A	Primary Tumor	Primary Tumor	0	0	0	0	0	0	0	0	0	0	0	0	0	0	0	0	0	0	0	0
59caeb25-13ae-495d-bae5-a60e8df8e85e	d63df811-6947-41d7-8e78-64d5ca70cf6c	59caeb25-13ae-495d-bae5-a60e8df8e85e_gdc_realn_rehead.bam	Sequencing Reads	Aligned Reads	TCGA-KIRC	TCGA-B0-5108	TCGA-B0-5108-01A	Primary Tumor	Primary Tumor	0	0	0	0	0	0	0	0	0	0	0	0	0	0	0	0	0	0	0	0
809c8814-ac2e-439a-9482-44ae0281f0fc	afdaf5a7-731b-4e57-a060-7309f6238bc0	809c8814-ac2e-439a-9482-44ae0281f0fc_gdc_realn_rehead.bam	Sequencing Reads	Aligned Reads	TCGA-KIRC	TCGA-BP-5170	TCGA-BP-5170-01A	Primary Tumor	Primary Tumor	0	0	0	0	0	0	0	0	0	0	0	0	0	0	0	0	0	0	0	0
b55d7e9b-bae7-4641-a7ce-a67f81a52a50	70502d21-3796-4041-82ef-7bb04dd28d11	b55d7e9b-bae7-4641-a7ce-a67f81a52a50_gdc_realn_rehead.bam	Sequencing Reads	Aligned Reads	TCGA-KIRC	TCGA-B0-4841	TCGA-B0-4841-01A	Primary Tumor	Primary Tumor	0	0	0	0	0	0	0	0	0	0	0	0	0	0	0	0	0	0	0	0
fb71fe3b-46fd-4aed-840c-3f9a27519333	3790d3a3-9c1d-4002-a514-44fccf245477	fb71fe3b-46fd-4aed-840c-3f9a27519333_gdc_realn_rehead.bam	Sequencing Reads	Aligned Reads	TCGA-KIRC	TCGA-B2-5636	TCGA-B2-5636-11A	Solid Tissue Normal	Solid Tissue Normal	0	0	0	0	0	0	0	0	0	0	0	0	0	0	0	0	0	0	0	0
1f5d00bc-b20e-4396-a727-f3339b36d635	5ce67f74-048b-4d67-9d2a-ff67ca3ae4cd	1f5d00bc-b20e-4396-a727-f3339b36d635_gdc_realn_rehead.bam	Sequencing Reads	Aligned Reads	TCGA-KIRC	TCGA-AK-3434	TCGA-AK-3434-01A	Primary Tumor	Primary Tumor	0	0	0	0	0	0	0	0	0	0	0	0	0	0	0	0	0	0	0	0
10f299ee-daf5-4a7e-93cc-5bd9ebdb6e2e	f4164be0-9ddd-466f-80ac-2945990fe6c3	10f299ee-daf5-4a7e-93cc-5bd9ebdb6e2e_gdc_realn_rehead.bam	Sequencing Reads	Aligned Reads	TCGA-KIRC	TCGA-BP-4789	TCGA-BP-4789-01A	Primary Tumor	Primary Tumor	0	0	0	0	0	0	0	0	0	0	0	0	0	0	0	0	0	0	0	0
ac10c511-bd2b-4ce0-b016-f07d41136342	d5e5d809-f3de-4a99-a3d2-e8358bf30d6d	ac10c511-bd2b-4ce0-b016-f07d41136342_gdc_realn_rehead.bam	Sequencing Reads	Aligned Reads	TCGA-KIRC	TCGA-BP-4329	TCGA-BP-4329-01A	Primary Tumor	Primary Tumor	0	0	0	0	0	0	0	0	0	0	0	0	0	0	0	0	0	0	0	0
3de1da82-cd80-45da-bf6b-e9fd2d4ff294	560e69b7-41d8-4b67-87c5-6e9841c62856	3de1da82-cd80-45da-bf6b-e9fd2d4ff294_gdc_realn_rehead.bam	Sequencing Reads	Aligned Reads	TCGA-KIRC	TCGA-BP-5196	TCGA-BP-5196-01A	Primary Tumor	Primary Tumor	0	0	0	0	0	0	0	0	0	0	0	0	0	0	0	0	0	0	0	0
9a1584f7-d191-4475-88bc-039572d6e68d	67cdce8d-bd30-4a61-acc9-f19bfa9c8db4	9a1584f7-d191-4475-88bc-039572d6e68d_gdc_realn_rehead.bam	Sequencing Reads	Aligned Reads	TCGA-KIRC	TCGA-CZ-5458	TCGA-CZ-5458-11A	Solid Tissue Normal	Solid Tissue Normal	0	0	0	0	0	0	0	0	0	0	0	0	0	0	0	0	0	0	0	0
3c751296-7dff-4e58-98f7-55e5058364d3	85f6d6ad-c763-45e0-9d44-dd2381eecb0f	3c751296-7dff-4e58-98f7-55e5058364d3_gdc_realn_rehead.bam	Sequencing Reads	Aligned Reads	TCGA-KIRC	TCGA-B0-5694	TCGA-B0-5694-11A	Solid Tissue Normal	Solid Tissue Normal	0	0	0	0	0	0	0	0	0	0	0	0	0	0	0	0	0	0	0	0
ea5cae21-b4b1-4e91-8e7b-2591092de6f7	fbecc685-7679-4e92-a9f6-804bb413692b	ea5cae21-b4b1-4e91-8e7b-2591092de6f7_gdc_realn_rehead.bam	Sequencing Reads	Aligned Reads	TCGA-KIRC	TCGA-B8-4146	TCGA-B8-4146-01B	Primary Tumor	Primary Tumor	0	0	0	0	0	0	0	0	0	0	0	0	0	0	0	0	0	0	0	0
81309d40-ed71-4b65-a87a-8beb469ba0d0	d415dbed-6c26-4b29-8ce0-998560f0e886	81309d40-ed71-4b65-a87a-8beb469ba0d0_gdc_realn_rehead.bam	Sequencing Reads	Aligned Reads	TCGA-KIRC	TCGA-B2-5639	TCGA-B2-5639-01A	Primary Tumor	Primary Tumor	0	0	0	0	0	0	0	0	0	0	0	0	0	0	0	0	0	0	0	0
aa669f77-ef16-4290-a390-7892d2bad455	d388c0c0-f967-4953-a3be-c1fc865133e5	aa669f77-ef16-4290-a390-7892d2bad455_gdc_realn_rehead.bam	Sequencing Reads	Aligned Reads	TCGA-KIRC	TCGA-A3-3387	TCGA-A3-3387-11A	Solid Tissue Normal	Solid Tissue Normal	0	0	0	0	0	0	0	0	0	0	0	0	0	0	0	0	0	0	0	0
f9ce0390-1168-448d-bfe3-9da350d0a07a	3c55085e-498d-4ea6-9b40-d469c5bae62a	f9ce0390-1168-448d-bfe3-9da350d0a07a_gdc_realn_rehead.bam	Sequencing Reads	Aligned Reads	TCGA-KIRC	TCGA-CZ-4865	TCGA-CZ-4865-11A	Solid Tissue Normal	Solid Tissue Normal	0	0	0	0	0	0	0	0	0	0	0	0	0	0	0	0	0	0	0	0
322e52c0-5e1c-4860-bff3-253bf9ef13ba	0b7098fb-f32a-48d0-9677-5c84be9816f5	322e52c0-5e1c-4860-bff3-253bf9ef13ba_gdc_realn_rehead.bam	Sequencing Reads	Aligned Reads	TCGA-KIRC	TCGA-CJ-4636	TCGA-CJ-4636-01A	Primary Tumor	Primary Tumor	0	0	0	0	0	0	0	0	0	0	0	0	0	0	0	0	0	0	0	0
21170dac-c0af-4d75-a977-e6054e116640	f18d6cf3-9130-4e6e-a047-eb5d65d083e5	21170dac-c0af-4d75-a977-e6054e116640_gdc_realn_rehead.bam	Sequencing Reads	Aligned Reads	TCGA-KIRC	TCGA-CJ-4872	TCGA-CJ-4872-01A	Primary Tumor	Primary Tumor	0	0	0	0	0	0	0	0	0	0	0	0	0	0	0	0	0	0	0	0
844987a4-8f6c-4b10-bef2-4004d7d4bcb3	6f5dcc9c-96f8-4ed1-af6e-d1c8856697d6	844987a4-8f6c-4b10-bef2-4004d7d4bcb3_gdc_realn_rehead.bam	Sequencing Reads	Aligned Reads	TCGA-KIRC	TCGA-CJ-4870	TCGA-CJ-4870-01A	Primary Tumor	Primary Tumor	0	0	0	0	0	0	0	0	0	0	0	0	0	0	0	0	0	0	0	0
341c4c11-4711-4ad5-807f-7b5a1d7ed2a6	a61a2f2e-ce87-41ab-ad8b-9e140ac1aefd	341c4c11-4711-4ad5-807f-7b5a1d7ed2a6_gdc_realn_rehead.bam	Sequencing Reads	Aligned Reads	TCGA-KIRC	TCGA-B0-5085	TCGA-B0-5085-01A	Primary Tumor	Primary Tumor	0	0	0	0	0	0	0	0	0	0	0	0	0	0	0	0	0	0	0	0
977de2af-f310-49d7-9f98-0abd7cfde73d	b1bb0fb1-7419-44e0-b268-6f03a340035e	977de2af-f310-49d7-9f98-0abd7cfde73d_gdc_realn_rehead.bam	Sequencing Reads	Aligned Reads	TCGA-KIRC	TCGA-BP-4760	TCGA-BP-4760-01A	Primary Tumor	Primary Tumor	0	0	0	0	0	0	0	0	0	0	0	0	0	0	0	0	0	0	0	0
44fb2d9d-2ae3-4674-bbfb-94dfca19cc39	982ffb71-c99d-461b-b368-e9d75592b7b3	44fb2d9d-2ae3-4674-bbfb-94dfca19cc39_gdc_realn_rehead.bam	Sequencing Reads	Aligned Reads	TCGA-KIRC	TCGA-CZ-4866	TCGA-CZ-4866-01A	Primary Tumor	Primary Tumor	0	0	0	0	0	0	0	0	0	0	0	0	0	0	0	0	0	0	0	0
[truncated: 5,820 more rows]
