# Supplementary material for: A deep learning approach reveals unexplored landscape of viral expression in cancer
Source: Nat Commun. 2023 Feb 11;14:785. doi: 10.1038/s41467-023-36336-z (PMC9922274; doi:10.1038/s41467-023-36336-z)
Supplement: Supplementary file 14 — Supplementary Dataset 11 [file 41467_2023_36336_MOESM14_ESM.xlsx]

## Sheet: S11
Contaminants and filtered accessions
AF192278
AB100179
AY884927
AB100229
AF017224
JX012349
AB100191
AB811831
AB120904
KX814024
U07813
KX814024
AB022748
AB365180
AY523480
U88895
M87811
AB100179
AB100179
AK037062
AF182203
AF229251
AJ290702
D12848
EF102092
KY865072
KY865082
U48716
GU939858
DQ358089
M21123
M80675
X17124
X51459
X94355
AF017203
AF050455
AF464738
AH015066
AF059603
AF059603
EU727812
GU940037
GU940175
AJ304824
AM229312
AY533034
AY864614
EF133960
EF468506
FJ600523
GQ326556
HM131064
JN415766
KX759202
KY910034
GU939840
D90663
DQ536167
DQ985805
EF486298
EU730688
JQ726570
Y18778
JQ790991
AB022148
Y18782
Z80017
Z80031
AF378027
LN879542
AF378029
AY204209
AY641409
D90698
EF469548
JX997156
NC_009503
Y18778
KF214645
AF182203
EF102092
KY865072
KY865077
AJ965724
AF049110
AF050439
AF090446
AF464738
AF464773
AY234827
EF468508
EF562447
KT724926
KX759202
MH675928
U41000
U68408
EU727822
GU940037
GU940473
KY684104
NC_009503
KU978791
NC_026440
AF216200
KU978791
AF216200
AJ290690
EF102092
JQ975222
KY865039
KY865055
KY865072
AB021264
KX857216
AB100177
AB120923
HQ536016
KF729698
KF729762
CY125728
FJ610152
AB079295
M87813
AB120932
KF729762
AB071970
AF118055
KC616429
AY299398
AF315089
V00040
NC_040309
AB008772
AF396663
AF453669
AJ270051
AJ582609
AY641408
D90603
D90632
FN432151
JN135383
JN800031
DQ011795
GU230478
DQ011795
AF104027
KF198064
DQ011795
DQ011795
KR873417
KY404253
KY404254
Y18777
Z80002
Z84554
AJ291362
AB023927
AB022149
EU309022
NC_005831
MH155897
NC_020810
NC_038603
NC_044855
KU133671
KF892052
AB022149
KC616429
MH678757
AF315098
AB811832
D14335
AH001391
HQ536016
AB079295
AB071970
AF017189
AF017187
D14335
NC_044046
AF001600
AF050215
AF065434
AF069450
AJ251464
FM212573
KY684103
KY910011
AF106947
GU934326
AJ291362
NC_002645
NC_035889
AH001391
NC_038496
D55717
FJ197996
U96004
MG451071
AB055953
AB022147
AB022150
AB022153
AB022154
AB022745
AB022777
AB023512
AB023514
AB023517
AB023535
AB023541
AB023687
AB023688
AB023690
AB023691
AB023692
AB023694
AB023695
AB023696
AB023697
AB023698
AB023699
AB023700
AB023702
AB023703
AB023704
AB023705
AB023706
AB023707
AB023708
AB023710
AB023711
AB023914
AB023916
AB023917
AB023931
AB023933
AB025947
AB025948
AB025949
AB025950
AB025951
AB025952
AB025953
AB025954
AB025955
AB025957
AB025960
AB025963
AB047209
AB047240
AB048243
AB052104
AB055951
AB059366
AB059372
AB060008
AB060026
AB060027
AB060039
AB062377
AB062378
AB062379
AB100197
AB100207
AB100212
AB100219
AB100220
AB100233
AB111966
AB111967
AB120307
AB120770
AB120895
AB120902
AB120922
AB164262
AB164264
AB168289
AB185332
AB214978
AB439574
AB443932
AB447373
AB447374
AB453920
AB728590
AB749815
AB811796
AB811797
AB811801
AB811803
AB811804
AB811806
AB811808
AB811810
AB811813
AB811814
AB811821
AB811825
AB811827
AB811828
AB811834
AB811835
AB811836
AB811837
AB811838
AB811839
AB811840
AB811841
AB811842
AB811844
AB897842
AB972431
AC146851
AF012331
AF012335
AF015685
AF017192
AF017193
AF017209
AF017213
AF017214
AF017215
AF017218
AF017221
AF017222
AF017225
AF017226
AF017227
AF026248
AF026249
AF026250
AF026251
AF026252
AF026253
AF026254
AF026255
AF064191
AF065659
AF065660
AF065684
AF065688
AF065689
AF065698
AF065699
AF065702
AF065724
AF065725
AF065755
AF065756
AF067487
AF074086
AF078838
AF083247
AF087913
AF094515
AF104019
AF104020
AF104021
AF104022
AF104023
AF104024
AF104025
AF104026
AF104028
AF104029
AF110315
AF126162
AF134163
AF134164
AF135486
AF139840
AF141972
AF164611
AF164615
AF172456
AF172459
AF172490
AF172491
AF172492
AF172494
AF172496
AF172497
AF172498
AF172500
AF180430
AF182201
AF191073
AF193443
AF216197
AF216198
AF216201
AF216202
AF227993
AF227994
AF227995
AF227997
AF227998
AF228933
AF229252
AF244571
AF260248
AF260251
AF260253
AF268174
AF275345
AF288220
AF288641
AF290423
AF294261
AF294264
AF311937
AF315093
AF315094
AF315100
AF330705
AF333071
AF333072
AF339051
AF378030
AF378031
AF378032
AF378034
AF378035
AF380292
AF387849
AF390031
AF394944
AF396664
AF397035
AF411058
AF411059
AF440570
AF450249
AF453664
AF453665
AF453674
AF453676
AF453677
AF453679
AF453680
AF453683
AF453684
AF499232
AF531472
AH001392
AH001458
AH001459
AH001476
AH002364
AH005269
AH007031
AH007766
AH007767
AH008411
AH008413
AH012932
AH012974
AH013886
AH015602
AJ000887
AJ000888
AJ000889
AJ000890
AJ000891
AJ000892
AJ001235
AJ002617
AJ002619
AJ004945
AJ004947
AJ005412
AJ131152
AJ131153
AJ131154
AJ131155
AJ131156
AJ131157
AJ131158
AJ131159
AJ131160
AJ223973
AJ244585
AJ269530
AJ279072
AJ288180
AJ289709
AJ289710
AJ289711
AJ290613
AJ291349
AJ291351
AJ291352
AJ291353
AJ291356
AJ291357
AJ291359
AJ291360
AJ291716
AJ291759
AJ293237
AJ301642
AJ303092
AJ304461
AJ421984
AJ421985
AJ421986
AJ421987
AJ421989
AJ421990
AJ575660
AJ582608
AJ582610
AJ582611
AJ582612
AJ879490
AK022175
AK024677
AK027132
AK027691
AK055945
AK074464
AK091794
AK092197
AK093935
AK122924
AM698090
AM901569
AM909712
AM909713
AM909714
AP018495
AY015682
AY029538
AY032741
AY034063
AY034066
AY040832
AY040833
AY054379
AY178976
AY204210
AY224336
AY224342
AY224368
AY224376
AY224377
AY299397
AY371031
AY395526
AY397620
AY423624
AY425963
AY513268
AY525758
AY535425
AY573559
AY573561
AY641410
AY650289
AY691949
AY747601
AY846360
AY878356
AY884838
AY884840
AY884841
AY884844
AY884845
AY884847
AY884859
AY884865
AY884891
AY884893
AY884894
AY884895
AY884899
AY884907
AY884911
AY884913
AY884928
AY884931
AY884934
AY884936
AY884939
AY925147
AY925148
AY945804
AY945805
BC011670
BC012129
BC018736
BC032544
BC033877
BC151135
BK000394
BK009405
D00735
D00835
D10083
D10450
D11078
D12832
D87055
D87056
D87057
D87058
D90606
D90608
D90629
D90639
D90646
D90648
D90671
D90677
D90680
D90682
D90683
D90696
DQ112093
DQ112094
DQ112095
DQ112096
DQ112097
DQ112098
DQ112101
DQ112104
DQ112105
DQ112108
DQ112111
DQ112119
DQ112122
DQ112123
DQ112126
DQ112127
DQ112128
DQ112130
DQ112131
DQ112132
DQ112134
DQ112135
DQ112136
DQ112137
DQ112141
DQ112142
DQ112143
DQ112144
DQ112148
DQ112149
DQ112150
DQ112152
DQ112154
DQ118011
DQ127584
DQ127741
DQ127777
DQ127791
DQ128036
DQ157732
DQ273234
DQ273251
DQ273259
DQ273262
DQ273264
DQ360593
DQ445232
DQ445236
DQ445241
DQ445243
DQ445248
DQ445253
DQ445619
DQ445623
DQ445624
DQ473744
DQ666286
DQ838494
DQ857990
DQ983234
DQ985749
DQ985751
DQ985755
DQ985766
DQ985767
DQ985801
EF066511
EF102090
EF179138
EF194101
EF453756
EF576506
EF629313
EU001284
EU009623
EU009624
EU105454
EU105459
EU195798
EU306659
EU308984
EU309011
EU410304
EU646311
EU646322
EU669866
EU727925
EU727933
EU728030
EU728134
EU791617
EU812120
EU862277
EU963184
FJ173819
FJ173823
FJ435168
FJ435169
FJ539167
FJ593289
FJ640151
FJ751933
FJ788422
FJ796235
FM210528
FM210529
FM212574
FN432141
FN432142
FN432143
FN432144
FN432145
FN432149
FN432150
GQ183504
GQ252855
GQ252887
GQ267466
GQ294555
GU317962
GU476554
GU592189
GU939763
GU940376
GU940622
GU940623
GU980198
HE984505
HE984515
HE984519
HE984522
HE984542
HE984564
HE984565
HF548798
HF559481
HG523434
HG531765
HM124452
HM133903
HM454274
HM747958
HM849633
HM991350
HQ442266
HQ457130
HQ540592
HQ540594
HQ910537
JF430693
JF430694
JF513052
JN185000
JN185001
JN185002
JN185003
JN204354
JN379815
JN624480
JN675007
JN675008
JN675010
JN675012
JN675016
JN675018
JN675019
JN675020
JN675022
JN675028
JN675030
JN675031
JN675032
JN675038
JN675045
JN675047
JN675053
JN675054
JN675055
JN675056
JN675057
JN675059
JN675060
JN675062
JN675065
JN675070
JN675071
JN675078
JN675079
JN675086
JN675088
JN675094
JN817430
JN969602
JN969603
JQ043204
JQ314449
JQ354986
JQ726569
JQ790928
JQ790976
JQ790982
JQ790990
JQ811903
JQ966584
JQ966586
JQ966587
JQ966590
JQ966591
JQ975179
JQ975186
JQ975233
JQ999963
JX120155
JX120157
JX120159
JX185662
JX185663
JX185666
JX185667
JX291540
JX904130
JX904314
JX997155
JX997185
JX997187
K01001
K01100
K01103
K02533
KC440852
KC503852
KC519456
KC519458
KC611152
KC786228
KF254348
KF254380
KF254387
KF254392
KF261120
KF493876
KF493877
KF651980
KF779381
KF892040
KF898354
KF913885
KJ000234
KJ191556
KJ410306
KJ716849
KJ946251
KM043884
KM254164
KM254174
KM577554
KP162058
KP183324
KP183325
KP183327
KP258515
KP317931
KR029591
KR029607
KR873406
KR873412
KR873415
KT180230
KT203716
KT427527
KT427528
KT715968
KT724897
KT724934
KT895861
KT895870
KT982173
KT982185
KU052576
KU054256
KU054260
KU054266
KU054268
KU054271
KU576450
KU576959
KU746283
KU758926
KX018009
KX689266
KX759199
KX759200
KX775983
KX775984
KX775986
KX775988
KX775990
KX775991
KX775992
KX775993
KX775994
KX775995
KX775996
KX775997
KX775998
KX813893
KX814186
KX814288
KX814289
KX814290
KX814299
KX814301
KX814302
KX814303
KX814304
KX814313
KX814314
KX853510
KY052815
KY052857
KY404242
KY404249
KY404250
KY404252
KY404265
KY404271
KY523104
KY559403
KY684114
KY684123
KY766069
KY852349
KY865041
KY865051
KY865078
KY865083
KY865088
KY883317
KY883335
L13783
L19439
L22023
L40326
LC012636
LC012641
LC176792
LC176796
LC193725
LC315647
LN680393
LR584255
LS992247
LT837585
LT907991
M10976
M18048
M18706
M19755
M20211
M23367
M27088
M27826
M27828
M30839
M33842
M34549
M57950
M59893
M59901
M62431
M73484
M85292
M87812
M92449
MF069043
MF094128
MF094130
MF405918
MF468142
MF468144
MF468147
MF624891
MF624974
MF625012
MF770979
MG298823
MG298860
MG298870
MG598800
MG598801
MG598802
MG679361
MG770349
MG770354
MG934417
MG986233
MG986280
MH052023
MH057869
MH057876
MH057879
MH057888
MH057893
MH057902
MH057907
MH057919
MH057925
MH057934
MH057950
MH057951
MH057954
MH057959
MH057962
MH057965
MH057990
MH057992
MH057993
MH078547
MH121119
MH319740
MH319764
MH552529
MH558113
MH590376
MH590398
MH590409
MH590442
MH590571
MH645153
MH645156
MH678754
MH678755
MH678759
MH678766
MH678768
MH678771
MH678773
MH678778
MH678779
MH678781
MH678785
MH678787
MH771723
MH883318
MH892403
MK039127
MK071981
MK100570
MK458165
MK500307
MK500336
MN369532
MN646695
MN887110
MT222957
NC_001422
NC_001798
NC_008168
NC_012986
NC_013756
NC_014372
NC_018464
NC_018476
NC_022518
NC_024450
NC_024625
NC_028045
NC_030230
NC_032001
NC_032111
NC_033774
NC_035758
NC_038727
NC_040306
NC_055230
NC_055235
S46400
S46401
S61070
U07814
U09236
U15647
U23467
U25276
U27612
U27973
U29659
U34991
U37066
U47118
U76261
U86599
U86698
U88896
U88901
U92818
U92819
U92820
U95997
U95998
U95999
U96000
U96001
U96002
U96003
U96006
U96011
U96043
U96044
U96046
U96047
U96049
U96050
U96052
U96056
U96058
U96061
U96065
U96070
U96072
V01571
V01573
X00255
X01172
X05349
X06275
X12716
X12719
X12720
X12721
X12722
X12723
X12724
X14949
X14950
X56464
X57147
X57168
X59357
X63184
X67284
X72790
X82271
X83497
X87297
X94741
X96883
Y17833
Y18773
Y18779
Y18781
Y18783
Z14310
Z17327
Z21850
Z21851
Z21852
Z25525
Z48163
Z48633
Z49885
Z54175
Z72499
Z72519
Z80000
Z80007
Z80009
Z80022
Z80026
Z80027
Z80030
Z80033
Z80035
Z80038
Z80040
Z80043
Z80044
Z80045
Z80047
Z80049
Z80064
Z80072
Z80075
Z84550
Z95336
Z95340
