# Supplementary material for: A deep learning approach reveals unexplored landscape of viral expression in cancer
Source: Nat Commun. 2023 Feb 11;14:785. doi: 10.1038/s41467-023-36336-z (PMC9922274; doi:10.1038/s41467-023-36336-z)
Supplement: Supplementary file 15 — Supplementary Dataset 12 [file 41467_2023_36336_MOESM15_ESM.xlsx]

## Sheet: S12
Cancer type	HERV	chrom	# overall	# positive	Log-rank	LR FDR No Threshold Within Cancer Type Corrected Pvals	LR FDR No Threshold Global Corrected Pvals
TCGA-BRCA	ERV_2777479_LTR5_Hs_HERVK_int	chr3_185280336_185289515	1096	427	0.967861	1	0.995997
TCGA-BRCA	ERV_1658025_LTR13_HERVK13_int	chr17_41400486_41412048	1096	316	0.462124	1	0.984012
TCGA-BRCA	ERV_2427227_LTR5_Hs_HERVK_int	chr22_18926187_18935361	1096	158	0.048824	0.324014	0.486864
TCGA-BRCA	ERV_2732938_LTR5_Hs_HERVK_int	chr3_112743124_112752282	1096	156	0.0791227	0.48133	0.618993
TCGA-BRCA	ERV_3697915_HERVK_int_LTR45C_LTR5_Hs	chr7_4616091_4631528	1096	177	0.930948	1	0.985219
TCGA-BRCA	ERV_3359297_LTR5_Hs_HERVK_int	chr6_78426662_78436083	1096	88	0.695802	1	0.953781
TCGA-BRCA	ERV_3294085_LTR5_Hs_HERVK_int	chr5_156084717_156093896	1096	59	0.637425	1	0.962254
TCGA-BRCA	ERV_2925064_LTR5_Hs_HERVK_int	chr4_165911535_165924068	1096	77	0.606863	1	0.960132
TCGA-BRCA	ERV_1795165_HERVK_int_LTR5_Hs	chr19_385095_387637	1096	149	0.0378183	0.276074	0.415122
TCGA-BRCA	ERV_2921236_LTR5_Hs_HERVK_int	chr4_161579938_161582093	1096	75	0.981172	0.994799	1
TCGA-BRCA	ERV_3697923_HERVK_int_LTR5_Hs	chr7_4631624_4640031	1096	35	0.924873	1	0.983936
TCGA-BRCA	ERV_3922921_LTR5_Hs_HERVK_int	chr8_7355397_7364859	1096	47	0.373964	1	0.980617
TCGA-BRCA	ERV_1882163_LTR5_Hs_HERVK_int	chr19_28128498_28137361	1096	34	0.94772	1	0.991116
TCGA-BRCA	ERV_3510352_LTR7_HERVH_int	chr6_115352957_115358798	1096	2	0.692269	1	0.954481
TCGA-BRCA	ERV_4326325_HERVH_int_LTR7Y	chrX_4458515_4464374	1096	3	0.609729	1	0.961444
TCGA-BRCA	ERV_1069516_HERVH_int_LTR7Y	chr13_109917438_109923506	1096	7	0.551997	1	0.981944
TCGA-BRCA	ERV_3220357_LTR5_Hs_HERVK_int	chr5_30486760_30496205	1096	26	0.303411	1	0.96114
TCGA-BRCA	ERV_2670442_LTR5_Hs_HERVK_int	chr3_9889346_9896256	1096	11	0.263042	1	0.9575
TCGA-BRCA	ERV_2441692_HERVH_int_LTR7Y	chr22_32898741_32904499	1096	2	0.601698	1	0.962718
TCGA-BRCA	ERV_2350539_LTR12C_HERV9NC_int	chr20_39538107_39539798	1096	13	0.701068	1	0.944541
TCGA-BRCA	ERV_4385642_HERVH_int_LTR7Y	chrX_109109303_109114104	1096	1	0.698187	1	0.950608
TCGA-BRCA	ERV_3876194_LTR7_HERVH_int	chr8_100955923_100961839	1096	1	0.975892	1	0.997735
TCGA-BRCA	ERV_3880493_HERVH_int_LTR7B	chr8_105298140_105304346	1096	1	0.650989	1	0.96121
TCGA-BRCA	ERV_3326181_LTR7_HERVH_int	chr6_21361723_21367514	1096	1	0.975892	1	0.999178
TCGA-BRCA	ERV_2809223_LTR7_HERVH_int	chr4_24502598_24508392	1096	2	0.611918	1	0.960616
TCGA-BRCA	ERV_3366549_LTR7_HERVH_int	chr6_91379924_91385184	1096	4	0.520096	1	0.980633
TCGA-BRCA	ERV_3112486_LTR7_HERVH_int	chr5_75653081_75658900	1096	7	0.475957	1	0.981013
TCGA-BRCA	ERV_4066961_LTR7_HERVH_int	chr9_90025609_90031642	1096	1	3.66e-14	1.34e-12	7.41e-12
TCGA-BRCA	ERV_3965214_HERVH_int_LTR7Y	chr8_80298341_80303939	1096	1	0.698187	1	0.94606
TCGA-BRCA	ERV_3022495_LTR7_HERVH_int	chr4_136088590_136094284	1096	1	3.66e-14	2.67e-12	8.65e-12
TCGA-BRCA	ERV_4003988_LTR5_Hs_HERVK_int	chr8_140472149_140475237	1096	9	0.546126	1	0.986371
TCGA-BRCA	ERV_4325625_HERVH_int_LTR7Y	chrX_3471183_3478202	1096	1	6.38e-09	1.55e-07	8.21e-07
TCGA-BRCA	ERV_3765011_HERVH_int_LTR7Y	chr7_112874486_112879376	1096	1	0.715757	1	0.953445
TCGA-BRCA	ERV_2425136_HERVH_int_LTR7Y	chr22_17092198_17096039	1096	20	0.65599	1	0.958598
TCGA-BRCA	ERV_2602063_HERVH_int_LTR7Y	chr3_128678661_128684243	1096	1	0.00705198	0.0857991	0.140642
TCGA-BRCA	ERV_1006908_HERVH_int_LTR7Y	chr13_35373391_35377551	1096	2	0.0980061	0.550342	0.693883
TCGA-BRCA	ERV_4078006_LTR7_HERVH_int	chr9_102432063_102438218	1096	1	0.698187	1	0.946966
TCGA-BRCA	ERV_3085409_HERVK11_int_MER11C	chr5_40103011_40112883	1096	4	0.580977	1	0.96218
TCGA-BRCA	ERV_4388567_LTR7_HERVH_int	chrX_113835733_113841705	1096	2	0.744724	1	0.949171
TCGA-BRCA	ERV_2436338_LTR7_HERVH_int	chr22_28138295_28141118	1096	1	0.989112	0.989112	1
TCGA-BRCA	ERV_1143818_LTR7_HERVH_int	chr14_38659843_38665732	1096	3	0.679831	1	0.955001
TCGA-BRCA	ERV_2126516_LTR7_HERVH_int	chr2_16973212_16978970	1096	2	0.137531	0.717128	0.798133
TCGA-BRCA	ERV_3385586_LTR7_HERVH_int	chr6_126022994_126028915	1096	3	0.00157186	0.0229492	0.0494612
TCGA-BRCA	ERV_2999983_LTR7_HERVH_int	chr4_93360105_93365831	1096	3	0.254546	1	0.968915
TCGA-BRCA	ERV_3873633_HERVH_int_LTR7Y	chr8_98187257_98192974	1096	1	1.84e-05	0.000336659	0.00124386
TCGA-BRCA	ERV_4209410_LTR7_HERVH_int	chrX_12957984_12963663	1096	1	0.74579	0.989867	0.94712
TCGA-BRCA	ERV_3298102_LTR7_HERVH_int	chr5_161702434_161708185	1096	1	0.0353182	0.322279	0.393784
TCGA-BRCA	ERV_2743865_HERVK11_int_MER11C	chr3_130162834_130172248	1096	7	0.394921	1	0.969166
TCGA-BRCA	ERV_2273687_LTR7_HERVH_int	chr20_13338527_13343351	1096	1	0.829764	1	0.975868
TCGA-BRCA	ERV_3368022_LTR7_HERVH_int	chr6_94539874_94545493	1096	1	0.698187	1	0.948783
TCGA-BRCA	ERV_2888120_LTR7_HERVH_int	chr4_120914819_120920829	1096	1	0.824079	1	0.973225
TCGA-BRCA	ERV_1919398_HERVH_int_LTR7Y	chr2_12709806_12715578	1096	1	0.698187	1	0.945155
TCGA-BRCA	ERV_2120594_LTR7_HERVH_int	chr2_8012837_8019033	1096	1	0.357075	1	0.976098
TCGA-BRCA	ERV_2374329_LTR5_Hs_HERVK_int	chr21_19933659_19941962	1096	1	0.863881	1	0.977041
TCGA-BRCA	ERV_1096756_LTR7_HERVH_int	chr13_56686545_56692393	1096	1	0.698187	1	0.947874
TCGA-BRCA	ERV_3873664_LTR7_HERVH_int	chr8_98212998_98218893	1096	1	0.899814	1	0.980859
TCGA-BRCA	ERV_1024064_LTR7_HERVH_int	chr13_54842277_54844892	1096	1	0.84645	1	0.978428
TCGA-BRCA	ERV_2862405_LTR7_HERVH_int	chr4_88838903_88847173	1096	1	0.715757	1	0.952549
TCGA-BRCA	ERV_3272960_LTR7_HERVH_int	chr5_126175029_126181397	1096	1	0.975892	1	0.998456
TCGA-BRCA	ERV_4071946_LTR7_HERVH_int	chr9_96109870_96115651	1096	1	0.869963	1	0.977673
TCGA-BRCA	ERV_3032215_HERVH_int_LTR7Y	chr4_153662507_153668327	1096	2	0.028071	0.29274	0.339731
TCGA-BRCA	ERV_1801750_HERVH_int_LTR7Y	chr19_5548587_5553258	1096	2	0.18552	0.902865	0.855689
TCGA-BRCA	ERV_3522196_LTR7_HERVH_int	chr6_130513456_130519375	1096	5	0.61324	1	0.960562
TCGA-BRCA	ERV_2781895_LTR7_HERVH_int	chr3_191613173_191618910	1096	1	0.698187	1	0.949695
TCGA-BRCA	ERV_3661443_HERVH_int_LTR7Y	chr7_120955434_120961355	1096	1	0.74579	1	0.94797
TCGA-BRCA	ERV_1008069_LTR7_HERVH_int	chr13_36890462_36896332	1096	2	0.689851	1	0.957675
TCGA-BRCA	ERV_1821110_LTR7_HERVH_int	chr19_20265775_20272103	1096	6	0.381233	1	0.969166
TCGA-BRCA	ERV_1951461_LTR12C_HERV9NC_int	chr2_47326689_47335721	1096	1	0.559158	1	0.981125
TCGA-BRCA	ERV_3311583_HERVH_int_LTR7Y	chr5_179842688_179847555	1096	1	0.0353182	0.28647	0.39691
TCGA-BRCA	ERV_2926441_LTR7_HERVH_int	chr4_167637276_167643218	1096	1	0.718654	1	0.952823
TCGA-BRCA	ERV_4266755_LTR7_HERVH_int	chrX_86936680_86942655	1096	1	0.934507	1	0.986037
TCGA-BRCA	ERV_4410309_LTR12C_HERV9NC_int	chrX_150718827_150731816	1096	1	0.785307	1	0.965273
TCGA-BRCA	ERV_2236810_LTR7_HERVH_int	chr2_204826665_204832368	1096	1	0.832506	1	0.97828
TCGA-UCEC	ERV_2777479_LTR5_Hs_HERVK_int	chr3_185280336_185289515	551	194	0.216668	1	0.913101
TCGA-UCEC	ERV_1658025_LTR13_HERVK13_int	chr17_41400486_41412048	551	38	0.901218	0.95094	0.979374
TCGA-UCEC	ERV_2427227_LTR5_Hs_HERVK_int	chr22_18926187_18935361	551	137	0.776637	0.943059	0.959614
TCGA-UCEC	ERV_2732938_LTR5_Hs_HERVK_int	chr3_112743124_112752282	551	80	0.184887	0.912507	0.858361
TCGA-UCEC	ERV_3697915_HERVK_int_LTR45C_LTR5_Hs	chr7_4616091_4631528	551	109	0.843125	0.955542	0.979381
TCGA-UCEC	ERV_3359297_LTR5_Hs_HERVK_int	chr6_78426662_78436083	551	57	0.256297	1	0.967778
TCGA-UCEC	ERV_3294085_LTR5_Hs_HERVK_int	chr5_156084717_156093896	551	38	0.930654	0.96864	0.986382
TCGA-UCEC	ERV_2925064_LTR5_Hs_HERVK_int	chr4_165911535_165924068	551	61	0.518722	0.992056	0.981966
TCGA-UCEC	ERV_1795165_HERVK_int_LTR5_Hs	chr19_385095_387637	551	24	0.821119	0.951751	0.975423
TCGA-UCEC	ERV_2921236_LTR5_Hs_HERVK_int	chr4_161579938_161582093	551	59	0.487911	0.995339	0.977203
TCGA-UCEC	ERV_3697923_HERVK_int_LTR5_Hs	chr7_4631624_4640031	551	37	0.547265	0.985077	0.985912
TCGA-UCEC	ERV_3922921_LTR5_Hs_HERVK_int	chr8_7355397_7364859	551	35	0.258512	1	0.960769
TCGA-UCEC	ERV_1882163_LTR5_Hs_HERVK_int	chr19_28128498_28137361	551	35	0.0677314	0.493472	0.577757
TCGA-UCEC	ERV_2939276_HERVH_int_LTR7Y	chr4_183735463_183740072	551	3	0.971512	0.990943	0.997579
TCGA-UCEC	ERV_3510352_LTR7_HERVH_int	chr6_115352957_115358798	551	34	0.00852412	0.14491	0.160935
TCGA-UCEC	ERV_4326325_HERVH_int_LTR7Y	chrX_4458515_4464374	551	10	0.437572	1	0.985059
TCGA-UCEC	ERV_1069516_HERVH_int_LTR7Y	chr13_109917438_109923506	551	5	0.539786	0.995027	0.986241
TCGA-UCEC	ERV_3220357_LTR5_Hs_HERVK_int	chr5_30486760_30496205	551	28	0.735118	0.945152	0.951488
TCGA-UCEC	ERV_2670442_LTR5_Hs_HERVK_int	chr3_9889346_9896256	551	25	0.484878	1	0.976653
TCGA-UCEC	ERV_3518020_HERVH_int_LTR7Y	chr6_125211553_125218933	551	12	0.00603171	0.153808	0.125601
TCGA-UCEC	ERV_2441692_HERVH_int_LTR7Y	chr22_32898741_32904499	551	17	0.504358	0.989318	0.978317
TCGA-UCEC	ERV_2350539_LTR12C_HERV9NC_int	chr20_39538107_39539798	551	36	0.789836	0.9441	0.965809
TCGA-UCEC	ERV_4385642_HERVH_int_LTR7Y	chrX_109109303_109114104	551	4	0.556402	0.967381	0.979932
TCGA-UCEC	ERV_2072195_HERVH_int_LTR7Y	chr2_192995112_193000852	551	19	0.832995	0.958257	0.977234
TCGA-UCEC	ERV_3876194_LTR7_HERVH_int	chr8_100955923_100961839	551	9	0.870156	0.944212	0.977114
TCGA-UCEC	ERV_3880493_HERVH_int_LTR7B	chr8_105298140_105304346	551	7	0.857302	0.957425	0.984542
TCGA-UCEC	ERV_3326181_LTR7_HERVH_int	chr6_21361723_21367514	551	16	0.578343	0.972379	0.969152
TCGA-UCEC	ERV_2809223_LTR7_HERVH_int	chr4_24502598_24508392	551	25	0.318414	0.994232	0.96547
TCGA-UCEC	ERV_3366549_LTR7_HERVH_int	chr6_91379924_91385184	551	5	0.37807	1	0.973357
TCGA-UCEC	ERV_4201590_LTR7_HERVH_int	chrX_4809655_4815379	551	16	0.00269202	0.0823757	0.0747431
TCGA-UCEC	ERV_3112486_LTR7_HERVH_int	chr5_75653081_75658900	551	42	0.601684	0.958934	0.963784
TCGA-UCEC	ERV_4066961_LTR7_HERVH_int	chr9_90025609_90031642	551	6	0.410069	1	0.967762
TCGA-UCEC	ERV_3965214_HERVH_int_LTR7Y	chr8_80298341_80303939	551	9	0.991797	0.998322	1
TCGA-UCEC	ERV_3022495_LTR7_HERVH_int	chr4_136088590_136094284	551	10	0.0536799	0.456279	0.513586
TCGA-UCEC	ERV_2734688_HERVH_int_LTR7Y	chr3_115824204_115830088	551	11	0.442824	1	0.987462
TCGA-UCEC	ERV_4003988_LTR5_Hs_HERVK_int	chr8_140472149_140475237	551	13	0.809978	0.953282	0.97528
TCGA-UCEC	ERV_4325625_HERVH_int_LTR7Y	chrX_3471183_3478202	551	11	0.789788	0.951477	0.966586
TCGA-UCEC	ERV_1894170_HERVH_int_LTR7Y	chr19_43827663_43833544	551	9	0.834996	0.953391	0.97877
TCGA-UCEC	ERV_3765011_HERVH_int_LTR7Y	chr7_112874486_112879376	551	5	0.876831	0.931633	0.977632
TCGA-UCEC	ERV_3315937_LTR7_HERVH_int	chr6_6028043_6033869	551	2	0.146746	0.80186	0.831168
TCGA-UCEC	ERV_3278710_HERVH_int_LTR7Y	chr5_135876632_135881082	551	1	0.86784	0.955249	0.978393
TCGA-UCEC	ERV_3368330_LTR7_HERVH_int	chr6_95263637_95269354	551	3	0.000506022	0.0193554	0.021713
TCGA-UCEC	ERV_2425136_HERVH_int_LTR7Y	chr22_17092198_17096039	551	6	0.285162	0.96955	0.954584
TCGA-UCEC	ERV_1746613_HERVH_int_LTR7Y	chr18_70991850_70997625	551	5	0.30339	0.967054	0.963228
TCGA-UCEC	ERV_2602063_HERVH_int_LTR7Y	chr3_128678661_128684243	551	7	0.709103	0.927289	0.950843
TCGA-UCEC	ERV_1006908_HERVH_int_LTR7Y	chr13_35373391_35377551	551	8	0.239721	1	0.945527
TCGA-UCEC	ERV_3901930_LTR7_HERVH_int	chr8_128443948_128449709	551	13	0.667938	0.920671	0.955354
TCGA-UCEC	ERV_4284632_LTR7_HERVH_int	chrX_110787035_110792905	551	8	0.360365	1	0.975672
TCGA-UCEC	ERV_4078006_LTR7_HERVH_int	chr9_102432063_102438218	551	4	0.555798	0.977438	0.981309
TCGA-UCEC	ERV_3085409_HERVK11_int_MER11C	chr5_40103011_40112883	551	17	0.292532	0.972988	0.96108
TCGA-UCEC	ERV_3710500_HERVH_int_LTR7Y	chr7_26063820_26069442	551	9	0.282227	0.981382	0.953781
TCGA-UCEC	ERV_4388567_LTR7_HERVH_int	chrX_113835733_113841705	551	2	0.135199	0.795594	0.791081
TCGA-UCEC	ERV_2436338_LTR7_HERVH_int	chr22_28138295_28141118	551	5	0.294151	0.957555	0.957512
TCGA-UCEC	ERV_1143818_LTR7_HERVH_int	chr14_38659843_38665732	551	15	0.0250902	0.295292	0.320069
TCGA-UCEC	ERV_1919445_LTR7_HERVH_int	chr2_12766461_12772387	551	4	0.261033	0.974097	0.95757
TCGA-UCEC	ERV_2126516_LTR7_HERVH_int	chr2_16973212_16978970	551	1	0.659212	0.933883	0.956398
TCGA-UCEC	ERV_3385586_LTR7_HERVH_int	chr6_126022994_126028915	551	12	0.662528	0.92997	0.956309
TCGA-UCEC	ERV_2999983_LTR7_HERVH_int	chr4_93360105_93365831	551	17	0.174407	0.889476	0.851588
TCGA-UCEC	ERV_1683202_LTR7_HERVH_int	chr17_74602070_74607604	551	4	0.99179	1	1
TCGA-UCEC	ERV_2908830_LTR7_HERVH_int	chr4_146753764_146759654	551	6	0.695927	0.934007	0.95303
TCGA-UCEC	ERV_3383444_LTR7_HERVH_int	chr6_121941568_121947476	551	5	0.495297	0.997112	0.97544
TCGA-UCEC	ERV_3001054_HERVH_int_LTR7B	chr4_95214448_95219734	551	7	0.260127	0.994985	0.956727
TCGA-UCEC	ERV_3873633_HERVH_int_LTR7Y	chr8_98187257_98192974	551	4	0.466919	1	0.979492
TCGA-UCEC	ERV_4209410_LTR7_HERVH_int	chrX_12957984_12963663	551	5	0.163054	0.860251	0.851972
TCGA-UCEC	ERV_3422480_LTR7_HERVH_int	chr6_12667402_12673246	551	2	0.452136	1	0.986479
TCGA-UCEC	ERV_2732601_LTR7_HERVH_int	chr3_112137259_112142243	551	17	0.225587	1	0.917904
TCGA-UCEC	ERV_4062599_LTR7_HERVH_int	chr9_85498648_85504426	551	8	0.623285	0.925851	0.956199
TCGA-UCEC	ERV_1556232_HERVH_int_LTR7Y	chr17_11875073_11880282	551	3	0.0366034	0.35002	0.404925
TCGA-UCEC	ERV_1523813_HERVH_int_LTR7Y_LTR7	chr16_65309159_65312950	551	3	0.99462	0.99462	1
TCGA-UCEC	ERV_4072892_HERVH_int_LTR7B	chr9_97302153_97307791	551	2	1.94e-05	0.000991487	0.00125129
TCGA-UCEC	ERV_4075384_HERVH_int	chr9_99978858_99981814	551	5	0.943599	0.968931	0.988998
TCGA-UCEC	ERV_2656475_LTR7_HERVH_int	chr3_190637953_190643677	551	2	0.120113	0.735089	0.749249
TCGA-UCEC	ERV_4377030_LTR7_HERVH_int	chrX_93953819_93959649	551	13	0.0393056	0.35375	0.421642
TCGA-UCEC	ERV_2739772_LTR7_HERVH_int	chr3_124471425_124477034	551	4	0.66415	0.923772	0.955728
TCGA-UCEC	ERV_3298102_LTR7_HERVH_int	chr5_161702434_161708185	551	3	0.72477	0.939744	0.949374
TCGA-UCEC	ERV_2743865_HERVK11_int_MER11C	chr3_130162834_130172248	551	7	0.320559	0.980911	0.95762
TCGA-UCEC	ERV_2273687_LTR7_HERVH_int	chr20_13338527_13343351	551	8	0.690507	0.934934	0.954842
TCGA-UCEC	ERV_2214485_LTR7_HERVH_int	chr2_166564062_166572708	551	1	0.623122	0.934683	0.958025
TCGA-UCEC	ERV_1275360_HERVH_int_LTR7Y	chr15_35530830_35536057	551	1	0.872771	0.933804	0.97618
TCGA-UCEC	ERV_2888120_LTR7_HERVH_int	chr4_120914819_120920829	551	2	0.0141303	0.19654	0.219874
TCGA-UCEC	ERV_1021404_LTR7_HERVH_int	chr13_51744002_51749142	551	2	0.561865	0.965903	0.975001
TCGA-UCEC	ERV_1912291_LTR7_HERVH_int	chr2_5140902_5146867	551	1	0.647908	0.935187	0.963694
TCGA-UCEC	ERV_2238619_LTR7_HERVH_int	chr2_207671564_207677377	551	3	0.586532	0.954674	0.95904
TCGA-UCEC	ERV_3852395_LTR7_HERVH_int	chr8_72587172_72592897	551	4	0.235171	1	0.943347
TCGA-UCEC	ERV_2113455_LTR7_HERVH_int	chr2_238515427_238521304	551	6	0.273081	0.994794	0.954771
TCGA-UCEC	ERV_1919398_HERVH_int_LTR7Y	chr2_12709806_12715578	551	2	0.54611	0.994701	0.987601
TCGA-UCEC	ERV_4155259_HERVH_int_LTR7Y	chr9_85316477_85321205	551	1	0.136639	0.77429	0.79622
TCGA-UCEC	ERV_2908732_LTR7_HERVH_int	chr4_146619975_146624656	551	1	0.775626	0.949366	0.959202
TCGA-UCEC	ERV_1061899_LTR12C_HERV9NC_int	chr13_100729584_100737179	551	11	0.936261	0.967891	0.986418
TCGA-UCEC	ERV_1476147_HERVH_int_LTR7Y	chr16_86311701_86314944	551	1	0.708302	0.934226	0.951571
TCGA-UCEC	ERV_3721053_LTR7_HERVH_int	chr7_42910175_42916029	551	4	0.746258	0.920786	0.946017
TCGA-UCEC	ERV_2120594_LTR7_HERVH_int	chr2_8012837_8019033	551	6	0.916298	0.96023	0.979228
TCGA-UCEC	ERV_2374329_LTR5_Hs_HERVK_int	chr21_19933659_19941962	551	5	0.801314	0.950396	0.971456
TCGA-UCEC	ERV_1528536_LTR7_HERVH_int	chr16_70650427_70655991	551	2	0.47334	0.992068	0.981331
TCGA-UCEC	ERV_2771217_LTR7_HERVH_int	chr3_176039407_176045168	551	1	5.56e-06	0.00042496	0.000393296
TCGA-UCEC	ERV_3053047_HERVH_int_LTR7B	chr5_702586_708616	551	4	0.258837	1	0.959458
TCGA-UCEC	ERV_4317020_LTR7Y_HERVH_int_LTR7B	chrX_148397136_148401945	551	1	0.599387	0.965328	0.962281
TCGA-UCEC	ERV_1171870_LTR7_HERVH_int	chr14_71590924_71596730	551	1	0.86784	0.948426	0.979173
TCGA-UCEC	ERV_3873664_LTR7_HERVH_int	chr8_98212998_98218893	551	3	0.470007	0.998766	0.978721
TCGA-UCEC	ERV_1024064_LTR7_HERVH_int	chr13_54842277_54844892	551	7	0.615066	0.941051	0.961296
TCGA-UCEC	ERV_3971180_HERVH_int_LTR7Y	chr8_91102452_91108107	551	4	0.701057	0.93271	0.945425
TCGA-UCEC	ERV_3701501_LTR7_HERVH_int	chr7_9393035_9398863	551	7	0.650849	0.930653	0.963011
TCGA-UCEC	ERV_2961139_LTR7_HERVH_int	chr4_23724496_23729519	551	5	0.376977	1	0.977654
TCGA-UCEC	ERV_3126159_HERVH_int_LTR7Y	chr5_92159449_92165413	551	1	0.609693	0.942253	0.962459
TCGA-UCEC	ERV_2862405_LTR7_HERVH_int	chr4_88838903_88847173	551	1	0.235678	1	0.937416
TCGA-UCEC	ERV_3664272_LTR7_HERVH_int	chr7_124369211_124374796	551	2	0.370947	1	0.978139
TCGA-UCEC	ERV_3890211_HERVH_int_LTR7Y	chr8_116827174_116831639	551	1	0.605001	0.95428	0.960406
TCGA-UCEC	ERV_3272960_LTR7_HERVH_int	chr5_126175029_126181397	551	6	0.00634969	0.138786	0.130307
TCGA-UCEC	ERV_4071946_LTR7_HERVH_int	chr9_96109870_96115651	551	3	0.866955	0.961189	0.978954
TCGA-UCEC	ERV_3032215_HERVH_int_LTR7Y	chr4_153662507_153668327	551	1	0.0815621	0.542565	0.624281
TCGA-UCEC	ERV_3681883_LTR7_HERVH_int	chr7_143483941_143489308	551	1	0.058021	0.467222	0.536979
TCGA-UCEC	ERV_2728150_HERVH_int_LTR7Y	chr3_104158772_104164632	551	2	0.38358	1	0.971643
TCGA-UCEC	ERV_4389674_LTR7_HERVH_int	chrX_115946416_115952216	551	3	0.0192406	0.245318	0.272447
TCGA-UCEC	ERV_4307710_LTR7_HERVH_int	chrX_137340820_137346516	551	1	0.586532	0.964939	0.960149
TCGA-UCEC	ERV_4065070_LTR7_HERVH_int	chr9_88073235_88081859	551	3	0.0664208	0.508119	0.577006
TCGA-UCEC	ERV_4375869_HERVH_int_LTR7Y	chrX_91528082_91533803	551	1	0.0998314	0.636425	0.68622
TCGA-UCEC	ERV_3522196_LTR7_HERVH_int	chr6_130513456_130519375	551	1	0.736889	0.939533	0.952039
TCGA-UCEC	ERV_2781895_LTR7_HERVH_int	chr3_191613173_191618910	551	2	0.740401	0.928536	0.951368
TCGA-UCEC	ERV_3661443_HERVH_int_LTR7Y	chr7_120955434_120961355	551	1	0.872771	0.94038	0.975409
TCGA-UCEC	ERV_1008069_LTR7_HERVH_int	chr13_36890462_36896332	551	4	0.448399	1	0.988993
TCGA-UCEC	ERV_4178449_LTR7_HERVH_int	chr9_118601457_118607234	551	2	0.647595	0.943639	0.965258
TCGA-UCEC	ERV_1096515_LTR7_HERVH_int	chr13_56152363_56158248	551	6	0.562968	0.957045	0.974526
TCGA-UCEC	ERV_2157049_LTR7_HERVH_int_LTR7B	chr2_64301943_64307067	551	1	3.07e-06	0.000470354	0.000229109
TCGA-UCEC	ERV_1821110_LTR7_HERVH_int	chr19_20265775_20272103	551	5	0.387482	1	0.964278
TCGA-UCEC	ERV_2801974_LTR7_HERVH_int	chr4_16999370_17005548	551	5	0.634564	0.933541	0.962037
TCGA-UCEC	ERV_3495100_LTR7_HERVH_int	chr6_98227364_98233225	551	5	0.449377	1	0.986539
TCGA-UCEC	ERV_1951461_LTR12C_HERV9NC_int	chr2_47326689_47335721	551	2	0.41717	1	0.971566
TCGA-UCEC	ERV_3715813_HERVH_int_LTR7Y	chr7_34339744_34345190	551	2	0.00738657	0.141268	0.141343
TCGA-UCEC	ERV_4286935_LTR7_HERVH_int	chrX_113701125_113707008	551	3	0.524576	0.990865	0.978655
TCGA-UCEC	ERV_3034200_LTR7_HERVH_int	chr4_157025074_157030467	551	5	0.58648	0.975341	0.961175
TCGA-UCEC	ERV_1348467_LTR7_HERVH_int	chr15_36578029_36583105	551	2	0.551194	0.980613	0.984226
TCGA-UCEC	ERV_3537846_LTR7_HERVH_int	chr6_148960908_148966644	551	1	0.740401	0.93621	0.949645
TCGA-UCEC	ERV_2009627_LTR7_HERVH_int	chr2_118036329_118042104	551	2	0.81362	0.950258	0.973868
TCGA-UCEC	ERV_2078152_LTR7_HERVH_int	chr2_200044088_200050416	551	2	0.466597	1	0.981725
TCGA-UCEC	ERV_3379763_HERVH_int_LTR7Y_LTR7	chr6_114743465_114749463	551	3	0.617573	0.935532	0.959916
TCGA-UCEC	ERV_3662727_LTR7_HERVH_int	chr7_122456783_122463053	551	2	0.026186	0.267097	0.325258
TCGA-UCEC	ERV_2926441_LTR7_HERVH_int	chr4_167637276_167643218	551	3	0.368408	1	0.980574
TCGA-UCEC	ERV_2809034_HERVH_int_LTR7Y	chr4_24324907_24329845	551	4	0.69045	0.943204	0.955696
TCGA-UCEC	ERV_4266755_LTR7_HERVH_int	chrX_86936680_86942655	551	7	0.84491	0.950524	0.979846
TCGA-UCEC	ERV_3057597_LTR7_HERVH_int	chr5_7262450_7269451	551	3	0.369263	1	0.981007
TCGA-UCEC	ERV_3012620_LTR7_HERVH_int	chr4_116896856_116902390	551	3	0.441185	1	0.986915
TCGA-UCEC	ERV_3322670_LTR7_HERVH_int	chr6_16259243_16265136	551	2	0.525143	0.979839	0.978424
TCGA-UCEC	ERV_4060294_LTR7_HERVH_int	chr9_82752210_82758085	551	4	0.43457	1	0.98299
TCGA-UCEC	ERV_1448997_LTR7_HERVH_int	chr16_60112439_60118505	551	2	0.00957716	0.146531	0.17612
TCGA-UCEC	ERV_3406547_LTR7_HERVH_int	chr6_160707643_160713370	551	4	0.433593	1	0.982348
TCGA-UCEC	ERV_2497551_LTR7_HERVH_int	chr3_8218718_8224412	551	2	0.0258071	0.282034	0.326275
TCGA-UCEC	ERV_2734541_LTR7_HERVH_int	chr3_115512330_115518030	551	6	0.279351	0.99397	0.957775
TCGA-UCEC	ERV_3259271_LTR7_HERVH_int	chr5_100319996_100325939	551	2	0.0808158	0.562037	0.62193
TCGA-UCEC	ERV_4410309_LTR12C_HERV9NC_int	chrX_150718827_150731816	551	4	0.498678	0.990879	0.973969
TCGA-UCEC	ERV_1153890_LTR7_HERVH_int	chr14_51359880_51363600	551	1	0.740401	0.920987	0.950506
TCGA-UCEC	ERV_2236810_LTR7_HERVH_int	chr2_204826665_204832368	551	2	0.510605	0.988892	0.983695
TCGA-UCEC	ERV_4180463_LTR7_HERVH_int	chr9_121247911_121253692	551	2	0.406063	1	0.963123
TCGA-UCEC	ERV_3321220_LTR7_HERVH_int	chr6_14297173_14303082	551	1	0.605001	0.944543	0.961483
TCGA-KIRC	ERV_2777479_LTR5_Hs_HERVK_int	chr3_185280336_185289515	537	198	0.0721832	0.360916	0.604801
TCGA-KIRC	ERV_1658025_LTR13_HERVK13_int	chr17_41400486_41412048	537	192	0.00482906	0.0513088	0.113966
TCGA-KIRC	ERV_2427227_LTR5_Hs_HERVK_int	chr22_18926187_18935361	537	195	0.34409	0.749941	0.964816
TCGA-KIRC	ERV_2732938_LTR5_Hs_HERVK_int	chr3_112743124_112752282	537	126	0.0729193	0.344341	0.596842
TCGA-KIRC	ERV_3697915_HERVK_int_LTR45C_LTR5_Hs	chr7_4616091_4631528	537	51	0.15756	0.558025	0.8356
TCGA-KIRC	ERV_3359297_LTR5_Hs_HERVK_int	chr6_78426662_78436083	537	84	0.892644	0.925302	0.979074
TCGA-KIRC	ERV_3294085_LTR5_Hs_HERVK_int	chr5_156084717_156093896	537	51	0.00319974	0.0453296	0.0823787
TCGA-KIRC	ERV_2925064_LTR5_Hs_HERVK_int	chr4_165911535_165924068	537	52	0.0143636	0.101742	0.221075
TCGA-KIRC	ERV_1795165_HERVK_int_LTR5_Hs	chr19_385095_387637	537	38	0.367167	0.743077	0.984676
TCGA-KIRC	ERV_2921236_LTR5_Hs_HERVK_int	chr4_161579938_161582093	537	47	0.429576	0.760708	0.979516
TCGA-KIRC	ERV_3697923_HERVK_int_LTR5_Hs	chr7_4631624_4640031	537	56	0.120024	0.485811	0.752009
TCGA-KIRC	ERV_3922921_LTR5_Hs_HERVK_int	chr8_7355397_7364859	537	21	0.661113	0.80278	0.957195
TCGA-KIRC	ERV_1882163_LTR5_Hs_HERVK_int	chr19_28128498_28137361	537	37	0.928054	0.950416	0.9851
TCGA-KIRC	ERV_4326325_HERVH_int_LTR7Y	chrX_4458515_4464374	537	2	0.0071899	0.0679046	0.141401
TCGA-KIRC	ERV_1069516_HERVH_int_LTR7Y	chr13_109917438_109923506	537	4	0.346909	0.737181	0.968881
TCGA-KIRC	ERV_3220357_LTR5_Hs_HERVK_int	chr5_30486760_30496205	537	20	0.2426	0.736463	0.948953
TCGA-KIRC	ERV_2670442_LTR5_Hs_HERVK_int	chr3_9889346_9896256	537	17	0.725997	0.81197	0.950103
TCGA-KIRC	ERV_2441692_HERVH_int_LTR7Y	chr22_32898741_32904499	537	1	0.000202477	0.00344211	0.0102396
TCGA-KIRC	ERV_2350539_LTR12C_HERV9NC_int	chr20_39538107_39539798	537	35	0.295765	0.739413	0.956173
TCGA-KIRC	ERV_2072195_HERVH_int_LTR7Y	chr2_192995112_193000852	537	1	0.504079	0.779031	0.980461
TCGA-KIRC	ERV_3880493_HERVH_int_LTR7B	chr8_105298140_105304346	537	1	0.0044758	0.054349	0.107419
TCGA-KIRC	ERV_3326181_LTR7_HERVH_int	chr6_21361723_21367514	537	4	0.986417	0.986417	1
TCGA-KIRC	ERV_4201590_LTR7_HERVH_int	chrX_4809655_4815379	537	3	0.786534	0.84627	0.965942
TCGA-KIRC	ERV_3112486_LTR7_HERVH_int	chr5_75653081_75658900	537	2	0.290387	0.771341	0.96297
TCGA-KIRC	ERV_3022495_LTR7_HERVH_int	chr4_136088590_136094284	537	1	0.596989	0.780677	0.962797
TCGA-KIRC	ERV_4003988_LTR5_Hs_HERVK_int	chr8_140472149_140475237	537	19	0.324497	0.766172	0.96127
TCGA-KIRC	ERV_4325625_HERVH_int_LTR7Y	chrX_3471183_3478202	537	1	0.152754	0.564525	0.835133
TCGA-KIRC	ERV_1894170_HERVH_int_LTR7Y	chr19_43827663_43833544	537	3	0.257978	0.730936	0.966392
TCGA-KIRC	ERV_2425136_HERVH_int_LTR7Y	chr22_17092198_17096039	537	4	0.711999	0.82904	0.951123
TCGA-KIRC	ERV_1746613_HERVH_int_LTR7Y	chr18_70991850_70997625	537	1	0.000202477	0.00430264	0.0106188
TCGA-KIRC	ERV_3901930_LTR7_HERVH_int	chr8_128443948_128449709	537	2	0.338038	0.756137	0.959241
TCGA-KIRC	ERV_4284632_LTR7_HERVH_int	chrX_110787035_110792905	537	3	0.3572	0.740538	0.974558
TCGA-KIRC	ERV_4078006_LTR7_HERVH_int	chr9_102432063_102438218	537	1	0.0219118	0.143269	0.298337
TCGA-KIRC	ERV_3085409_HERVK11_int_MER11C	chr5_40103011_40112883	537	3	0.140512	0.542888	0.808802
TCGA-KIRC	ERV_2436338_LTR7_HERVH_int	chr22_28138295_28141118	537	2	0.633182	0.780007	0.964071
TCGA-KIRC	ERV_1143818_LTR7_HERVH_int	chr14_38659843_38665732	537	1	0.504079	0.765119	0.979116
TCGA-KIRC	ERV_1919445_LTR7_HERVH_int	chr2_12766461_12772387	537	4	0.0247343	0.140161	0.318398
TCGA-KIRC	ERV_3385586_LTR7_HERVH_int	chr6_126022994_126028915	537	2	0.255383	0.748535	0.969495
TCGA-KIRC	ERV_4333803_LTR7_HERVH_int	chrX_16197325_16202576	537	2	2.36e-06	6.69e-05	0.000185727
TCGA-KIRC	ERV_2999983_LTR7_HERVH_int	chr4_93360105_93365831	537	4	0.159993	0.543976	0.845335
TCGA-KIRC	ERV_3873633_HERVH_int_LTR7Y	chr8_98187257_98192974	537	5	0.112671	0.504054	0.735217
TCGA-KIRC	ERV_3426694_LTR7_HERVH_int	chr6_16886216_16891878	537	1	5.37e-07	2.28e-05	4.75e-05
TCGA-KIRC	ERV_4209410_LTR7_HERVH_int	chrX_12957984_12963663	537	2	0.540035	0.805315	0.982891
TCGA-KIRC	ERV_3422480_LTR7_HERVH_int	chr6_12667402_12673246	537	1	0.620123	0.798644	0.957573
TCGA-KIRC	ERV_4062599_LTR7_HERVH_int	chr9_85498648_85504426	537	1	0.555386	0.813928	0.983034
TCGA-KIRC	ERV_4072892_HERVH_int_LTR7B	chr9_97302153_97307791	537	2	0.427814	0.773705	0.980233
TCGA-KIRC	ERV_4075384_HERVH_int	chr9_99978858_99981814	537	2	0.423418	0.782402	0.976481
TCGA-KIRC	ERV_3298102_LTR7_HERVH_int	chr5_161702434_161708185	537	1	0.719654	0.82663	0.952365
TCGA-KIRC	ERV_2743865_HERVK11_int_MER11C	chr3_130162834_130172248	537	7	0.227518	0.716259	0.920471
TCGA-KIRC	ERV_2273687_LTR7_HERVH_int	chr20_13338527_13343351	537	1	0.735086	0.811459	0.952317
TCGA-KIRC	ERV_2888120_LTR7_HERVH_int	chr4_120914819_120920829	537	1	0.27306	0.748712	0.95706
TCGA-KIRC	ERV_1021404_LTR7_HERVH_int	chr13_51744002_51749142	537	1	0.568025	0.79151	0.967898
TCGA-KIRC	ERV_1912291_LTR7_HERVH_int	chr2_5140902_5146867	537	2	0.844939	0.897748	0.979078
TCGA-KIRC	ERV_2113455_LTR7_HERVH_int	chr2_238515427_238521304	537	3	0.742223	0.808832	0.949401
TCGA-KIRC	ERV_1919398_HERVH_int_LTR7Y	chr2_12709806_12715578	537	1	0.719654	0.815608	0.951476
TCGA-KIRC	ERV_2908732_LTR7_HERVH_int	chr4_146619975_146624656	537	2	0.433197	0.751464	0.983024
TCGA-KIRC	ERV_1061899_LTR12C_HERV9NC_int	chr13_100729584_100737179	537	4	0.88636	0.93013	0.977481
TCGA-KIRC	ERV_1476147_HERVH_int_LTR7Y	chr16_86311701_86314944	537	1	0.118595	0.504028	0.749689
TCGA-KIRC	ERV_2120594_LTR7_HERVH_int	chr2_8012837_8019033	537	1	0.00959645	0.0815698	0.174212
TCGA-KIRC	ERV_1962856_HERVH_int_LTR7Y	chr2_60644570_60649626	537	3	0.37103	0.733431	0.97654
TCGA-KIRC	ERV_2771217_LTR7_HERVH_int	chr3_176039407_176045168	537	1	0.627009	0.783762	0.959833
TCGA-KIRC	ERV_3053047_HERVH_int_LTR7B	chr5_702586_708616	537	5	0.294339	0.758146	0.955927
TCGA-KIRC	ERV_3873664_LTR7_HERVH_int	chr8_98212998_98218893	537	1	0.453975	0.756624	0.985933
TCGA-KIRC	ERV_2226967_LTR7_HERVH_int	chr2_188422668_188430881	537	2	0.0285922	0.151896	0.343107
TCGA-KIRC	ERV_2093052_LTR7_HERVH_int	chr2_216787026_216792869	537	1	0.661624	0.792086	0.956956
TCGA-KIRC	ERV_3126159_HERVH_int_LTR7Y	chr5_92159449_92165413	537	1	0.592246	0.799063	0.966153
TCGA-KIRC	ERV_3272960_LTR7_HERVH_int	chr5_126175029_126181397	537	2	0.324006	0.786871	0.961829
TCGA-KIRC	ERV_4071946_LTR7_HERVH_int	chr9_96109870_96115651	537	3	0.326133	0.749224	0.956116
TCGA-KIRC	ERV_2779015_LTR7_HERVH_int	chr3_187184087_187189808	537	12	0.164197	0.536799	0.848553
TCGA-KIRC	ERV_4389674_LTR7_HERVH_int	chrX_115946416_115952216	537	2	0.95038	0.961694	0.991701
TCGA-KIRC	ERV_4307710_LTR7_HERVH_int	chrX_137340820_137346516	537	1	0.397886	0.751563	0.964738
TCGA-KIRC	ERV_2781895_LTR7_HERVH_int	chr3_191613173_191618910	537	1	0.0234956	0.142652	0.310932
TCGA-KIRC	ERV_1008069_LTR7_HERVH_int	chr13_36890462_36896332	537	2	0.681878	0.804995	0.955034
TCGA-KIRC	ERV_1960237_LTR7Y_HERVH_int	chr2_57420632_57425844	537	2	0.498979	0.78543	0.973216
TCGA-KIRC	ERV_2801974_LTR7_HERVH_int	chr4_16999370_17005548	537	1	0.555386	0.800133	0.981806
TCGA-KIRC	ERV_1951461_LTR12C_HERV9NC_int	chr2_47326689_47335721	537	2	0.392577	0.758387	0.973536
TCGA-KIRC	ERV_3715813_HERVH_int_LTR7Y	chr7_34339744_34345190	537	3	0.46638	0.747968	0.984194
TCGA-KIRC	ERV_2009627_LTR7_HERVH_int	chr2_118036329_118042104	537	3	0.458157	0.74891	0.985942
TCGA-KIRC	ERV_3379763_HERVH_int_LTR7Y_LTR7	chr6_114743465_114749463	537	1	0.0105529	0.0815454	0.184481
TCGA-KIRC	ERV_2926441_LTR7_HERVH_int	chr4_167637276_167643218	537	1	0.563057	0.797664	0.973491
TCGA-KIRC	ERV_4266755_LTR7_HERVH_int	chrX_86936680_86942655	537	1	2.42e-07	2.06e-05	2.29e-05
TCGA-KIRC	ERV_3322670_LTR7_HERVH_int	chr6_16259243_16265136	537	1	0.627009	0.79546	0.958796
TCGA-KIRC	ERV_1448997_LTR7_HERVH_int	chr16_60112439_60118505	537	1	0.577832	0.792189	0.970593
TCGA-KIRC	ERV_2497551_LTR7_HERVH_int	chr3_8218718_8224412	537	4	0.449007	0.763312	0.987258
TCGA-KIRC	ERV_1325723_LTR7_HERVH_int	chr15_88374338_88380257	537	1	0.596989	0.792875	0.961702
TCGA-LUAD	ERV_2777479_LTR5_Hs_HERVK_int	chr3_185280336_185289515	532	262	0.0873832	0.546145	0.647825
TCGA-LUAD	ERV_1658025_LTR13_HERVK13_int	chr17_41400486_41412048	532	254	0.940762	0.969858	0.988219
TCGA-LUAD	ERV_2427227_LTR5_Hs_HERVK_int	chr22_18926187_18935361	532	103	0.751474	0.863763	0.950078
TCGA-LUAD	ERV_2732938_LTR5_Hs_HERVK_int	chr3_112743124_112752282	532	92	0.704443	0.838623	0.947286
TCGA-LUAD	ERV_3697915_HERVK_int_LTR45C_LTR5_Hs	chr7_4616091_4631528	532	134	0.618919	0.859609	0.95885
TCGA-LUAD	ERV_3359297_LTR5_Hs_HERVK_int	chr6_78426662_78436083	532	45	0.941046	0.960251	0.987785
TCGA-LUAD	ERV_3294085_LTR5_Hs_HERVK_int	chr5_156084717_156093896	532	49	0.563669	0.880734	0.972175
TCGA-LUAD	ERV_2925064_LTR5_Hs_HERVK_int	chr4_165911535_165924068	532	57	0.97619	0.97619	0.99732
TCGA-LUAD	ERV_1795165_HERVK_int_LTR5_Hs	chr19_385095_387637	532	73	0.435404	1	0.983305
TCGA-LUAD	ERV_2921236_LTR5_Hs_HERVK_int	chr4_161579938_161582093	532	43	0.692948	0.845059	0.953561
TCGA-LUAD	ERV_3697923_HERVK_int_LTR5_Hs	chr7_4631624_4640031	532	30	0.906649	0.954367	0.980011
TCGA-LUAD	ERV_3922921_LTR5_Hs_HERVK_int	chr8_7355397_7364859	532	34	0.225048	0.661907	0.921007
TCGA-LUAD	ERV_1882163_LTR5_Hs_HERVK_int	chr19_28128498_28137361	532	14	0.883489	0.960314	0.975835
TCGA-LUAD	ERV_2939276_HERVH_int_LTR7Y	chr4_183735463_183740072	532	2	0.149871	0.713673	0.838805
TCGA-LUAD	ERV_3510352_LTR7_HERVH_int	chr6_115352957_115358798	532	7	0.516733	1	0.982139
TCGA-LUAD	ERV_4326325_HERVH_int_LTR7Y	chrX_4458515_4464374	532	5	0.162025	0.704457	0.852891
TCGA-LUAD	ERV_1069516_HERVH_int_LTR7Y	chr13_109917438_109923506	532	8	0.0805539	0.537026	0.623302
TCGA-LUAD	ERV_3220357_LTR5_Hs_HERVK_int	chr5_30486760_30496205	532	12	0.235044	0.671555	0.945519
TCGA-LUAD	ERV_2670442_LTR5_Hs_HERVK_int	chr3_9889346_9896256	532	9	0.412962	0.983243	0.966536
TCGA-LUAD	ERV_3518020_HERVH_int_LTR7Y	chr6_125211553_125218933	532	4	0.7393	0.859651	0.950816
TCGA-LUAD	ERV_2441692_HERVH_int_LTR7Y	chr22_32898741_32904499	532	3	0.533651	1	0.983918
TCGA-LUAD	ERV_2350539_LTR12C_HERV9NC_int	chr20_39538107_39539798	532	9	0.680689	0.840357	0.955258
TCGA-LUAD	ERV_4385642_HERVH_int_LTR7Y	chrX_109109303_109114104	532	5	0.721681	0.849036	0.947081
TCGA-LUAD	ERV_2336438_HERVH_int_LTR7B	chr20_19732693_19737443	532	3	0.952322	0.961941	0.992264
TCGA-LUAD	ERV_3876194_LTR7_HERVH_int	chr8_100955923_100961839	532	1	0.166216	0.615616	0.834618
TCGA-LUAD	ERV_3880493_HERVH_int_LTR7B	chr8_105298140_105304346	532	4	0.0775418	0.55387	0.613403
TCGA-LUAD	ERV_3326181_LTR7_HERVH_int	chr6_21361723_21367514	532	2	0.453621	0.96515	0.988195
TCGA-LUAD	ERV_2809223_LTR7_HERVH_int	chr4_24502598_24508392	532	8	0.645671	0.849567	0.966458
TCGA-LUAD	ERV_3366549_LTR7_HERVH_int	chr6_91379924_91385184	532	3	0.410643	1	0.967506
TCGA-LUAD	ERV_3112486_LTR7_HERVH_int	chr5_75653081_75658900	532	1	0.658189	0.843832	0.956874
TCGA-LUAD	ERV_4066961_LTR7_HERVH_int	chr9_90025609_90031642	532	1	0.560489	0.889665	0.973806
TCGA-LUAD	ERV_3022495_LTR7_HERVH_int	chr4_136088590_136094284	532	2	0.00302318	0.0604636	0.0807702
TCGA-LUAD	ERV_2734688_HERVH_int_LTR7Y	chr3_115824204_115830088	532	1	0.45002	0.978304	0.986421
TCGA-LUAD	ERV_4003988_LTR5_Hs_HERVK_int	chr8_140472149_140475237	532	3	0.10684	0.628468	0.720404
TCGA-LUAD	ERV_4325625_HERVH_int_LTR7Y	chrX_3471183_3478202	532	1	0.658189	0.833151	0.955893
TCGA-LUAD	ERV_1894170_HERVH_int_LTR7Y	chr19_43827663_43833544	532	6	5.5e-05	0.00183288	0.00338524
TCGA-LUAD	ERV_3765011_HERVH_int_LTR7Y	chr7_112874486_112879376	532	2	0.0716584	0.597153	0.603978
TCGA-LUAD	ERV_3315937_LTR7_HERVH_int	chr6_6028043_6033869	532	4	0.900929	0.958435	0.979812
TCGA-LUAD	ERV_3278710_HERVH_int_LTR7Y	chr5_135876632_135881082	532	4	0.152537	0.693352	0.84044
TCGA-LUAD	ERV_3368330_LTR7_HERVH_int	chr6_95263637_95269354	532	2	0.149871	0.749356	0.842134
TCGA-LUAD	ERV_2425136_HERVH_int_LTR7Y	chr22_17092198_17096039	532	3	0.539491	1	0.986976
TCGA-LUAD	ERV_1746613_HERVH_int_LTR7Y	chr18_70991850_70997625	532	1	0.783658	0.861162	0.964921
TCGA-LUAD	ERV_2602063_HERVH_int_LTR7Y	chr3_128678661_128684243	532	1	0.0111977	0.159967	0.193365
TCGA-LUAD	ERV_1006908_HERVH_int_LTR7Y	chr13_35373391_35377551	532	2	0.760688	0.864418	0.955753
TCGA-LUAD	ERV_3901930_LTR7_HERVH_int	chr8_128443948_128449709	532	1	0.610072	0.859257	0.960915
TCGA-LUAD	ERV_4284632_LTR7_HERVH_int	chrX_110787035_110792905	532	2	0.550629	0.983266	0.985702
TCGA-LUAD	ERV_3085409_HERVK11_int_MER11C	chr5_40103011_40112883	532	1	0.560489	0.96636	0.979817
TCGA-LUAD	ERV_3710500_HERVH_int_LTR7Y	chr7_26063820_26069442	532	1	0.0745005	0.573081	0.596004
TCGA-LUAD	ERV_4388567_LTR7_HERVH_int	chrX_113835733_113841705	532	1	0.166216	0.692568	0.837588
TCGA-LUAD	ERV_2436338_LTR7_HERVH_int	chr22_28138295_28141118	532	2	0.522902	1	0.97811
TCGA-LUAD	ERV_1143818_LTR7_HERVH_int	chr14_38659843_38665732	532	4	0.108615	0.57166	0.725468
TCGA-LUAD	ERV_1919445_LTR7_HERVH_int	chr2_12766461_12772387	532	1	0.605448	0.877461	0.960039
TCGA-LUAD	ERV_3385586_LTR7_HERVH_int	chr6_126022994_126028915	532	1	6.29e-05	0.00157195	0.0035614
TCGA-LUAD	ERV_2638491_HERVH_int_LTR7Y	chr3_171294474_171299953	532	1	0.560489	0.918834	0.975003
TCGA-LUAD	ERV_2999983_LTR7_HERVH_int	chr4_93360105_93365831	532	1	0.0111977	0.186628	0.188761
TCGA-LUAD	ERV_1683202_LTR7_HERVH_int	chr17_74602070_74607604	532	1	0.183262	0.631937	0.856431
TCGA-LUAD	ERV_3383444_LTR7_HERVH_int	chr6_121941568_121947476	532	2	0.59633	0.876956	0.963931
TCGA-LUAD	ERV_3001054_HERVH_int_LTR7B	chr4_95214448_95219734	532	2	0.4755	0.990626	0.981499
TCGA-LUAD	ERV_3873633_HERVH_int_LTR7Y	chr8_98187257_98192974	532	1	0.325381	0.856267	0.959875
TCGA-LUAD	ERV_4062599_LTR7_HERVH_int	chr9_85498648_85504426	532	1	0.593967	0.886517	0.964515
TCGA-LUAD	ERV_1523813_HERVH_int_LTR7Y_LTR7	chr16_65309159_65312950	532	2	0.383831	0.959578	0.968814
TCGA-LUAD	ERV_4072892_HERVH_int_LTR7B	chr9_97302153_97307791	532	1	1.21e-10	1.21e-08	1.91e-08
TCGA-LUAD	ERV_1574727_HERVH_int_LTR7Y	chr17_32510210_32516013	532	1	0.633385	0.855925	0.963343
TCGA-LUAD	ERV_2739772_LTR7_HERVH_int	chr3_124471425_124477034	532	1	0.0133184	0.121077	0.214306
TCGA-LUAD	ERV_2743865_HERVK11_int_MER11C	chr3_130162834_130172248	532	4	0.18477	0.596031	0.860638
TCGA-LUAD	ERV_2273687_LTR7_HERVH_int	chr20_13338527_13343351	532	3	0.699687	0.842996	0.945379
TCGA-LUAD	ERV_4018188_LTR7_HERVH_int	chr9_12948344_12954140	532	2	0.212906	0.645169	0.90533
TCGA-LUAD	ERV_1021404_LTR7_HERVH_int	chr13_51744002_51749142	532	1	0.0111977	0.139971	0.191035
TCGA-LUAD	ERV_3852395_LTR7_HERVH_int	chr8_72587172_72592897	532	1	0.761267	0.845852	0.949739
TCGA-LUAD	ERV_1919398_HERVH_int_LTR7Y	chr2_12709806_12715578	532	1	0.166216	0.664865	0.84058
TCGA-LUAD	ERV_3006067_HERVH_int_LTR7Y	chr4_104474927_104480664	532	1	0.3579	0.917693	0.97272
TCGA-LUAD	ERV_4327304_LTR7_HERVH_int	chrX_6190261_6195986	532	1	0.166216	0.639294	0.843593
TCGA-LUAD	ERV_2374329_LTR5_Hs_HERVK_int	chr21_19933659_19941962	532	1	0.548475	0.997227	0.985585
TCGA-LUAD	ERV_2771217_LTR7_HERVH_int	chr3_176039407_176045168	532	1	0.45002	1	0.983377
TCGA-LUAD	ERV_3053047_HERVH_int_LTR7B	chr5_702586_708616	532	1	0.650812	0.845211	0.963964
TCGA-LUAD	ERV_3873664_LTR7_HERVH_int	chr8_98212998_98218893	532	2	0.619587	0.848749	0.957789
TCGA-LUAD	ERV_2093052_LTR7_HERVH_int	chr2_216787026_216792869	532	1	0.560489	0.904014	0.981029
TCGA-LUAD	ERV_3272960_LTR7_HERVH_int	chr5_126175029_126181397	532	1	0.481068	0.981772	0.981545
TCGA-LUAD	ERV_3032215_HERVH_int_LTR7Y	chr4_153662507_153668327	532	1	0.92239	0.960823	0.982772
TCGA-LUAD	ERV_2796868_LTR7_HERVH_int	chr4_11807908_11813569	532	1	0.0133184	0.133184	0.209543
TCGA-LUAD	ERV_3522196_LTR7_HERVH_int	chr6_130513456_130519375	532	1	0.560489	0.934148	0.977404
TCGA-LUAD	ERV_2781895_LTR7_HERVH_int	chr3_191613173_191618910	532	1	0.889949	0.956934	0.978391
TCGA-LUAD	ERV_3661443_HERVH_int_LTR7Y	chr7_120955434_120961355	532	1	0.560489	0.949981	0.978609
TCGA-LUAD	ERV_2923323_HERVH_int_LTR7B	chr4_164014322_164019074	532	1	0.610072	0.871532	0.959847
TCGA-LUAD	ERV_1966699_LTR7_HERVH_int	chr2_64479548_64484780	532	1	0.761267	0.855356	0.950576
TCGA-LUAD	ERV_1821110_LTR7_HERVH_int	chr19_20265775_20272103	532	1	0.207544	0.648576	0.907046
TCGA-LUAD	ERV_2990214_LTR12C_HERV9NC_int	chr4_76963685_76972375	532	1	0.548475	1	0.986837
TCGA-LUAD	ERV_2049291_HERVH_int_LTR7B	chr2_165152336_165158105	532	1	0.0133184	0.147983	0.211898
TCGA-LUAD	ERV_1951461_LTR12C_HERV9NC_int	chr2_47326689_47335721	532	1	0.635909	0.847879	0.96099
TCGA-LUAD	ERV_4286935_LTR7_HERVH_int	chrX_113701125_113707008	532	1	0.279485	0.776348	0.95592
TCGA-LUAD	ERV_3034200_LTR7_HERVH_int	chr4_157025074_157030467	532	1	0.667627	0.834534	0.955875
TCGA-LUAD	ERV_1348467_LTR7_HERVH_int	chr15_36578029_36583105	532	1	0.10813	0.600725	0.725653
TCGA-LUAD	ERV_2009627_LTR7_HERVH_int	chr2_118036329_118042104	532	1	0.593967	0.913795	0.96341
TCGA-LUAD	ERV_3379763_HERVH_int_LTR7Y_LTR7	chr6_114743465_114749463	532	1	0.593967	0.899949	0.962307
TCGA-LUAD	ERV_3519492_HERVH_int_LTR7B	chr6_127169991_127175610	532	1	0.166216	0.59363	0.846627
TCGA-LUAD	ERV_3322670_LTR7_HERVH_int	chr6_16259243_16265136	532	1	0.183262	0.610872	0.859266
TCGA-LUAD	ERV_1448997_LTR7_HERVH_int	chr16_60112439_60118505	532	1	0.279485	0.755365	0.953617
TCGA-LUAD	ERV_2497551_LTR7_HERVH_int	chr3_8218718_8224412	532	1	0.560489	0.983314	0.976202
TCGA-LUAD	ERV_3259271_LTR7_HERVH_int	chr5_100319996_100325939	532	1	1.22e-08	6.08e-07	1.43e-06
TCGA-LUAD	ERV_2236810_LTR7_HERVH_int	chr2_204826665_204832368	532	1	0.45002	1	0.984897
TCGA-HNSC	ERV_2777479_LTR5_Hs_HERVK_int	chr3_185280336_185289515	502	164	0.550999	0.900292	0.985119
TCGA-HNSC	ERV_1658025_LTR13_HERVK13_int	chr17_41400486_41412048	502	225	0.582605	0.919109	0.963748
TCGA-HNSC	ERV_2427227_LTR5_Hs_HERVK_int	chr22_18926187_18935361	502	110	0.968445	0.973766	0.995873
TCGA-HNSC	ERV_2732938_LTR5_Hs_HERVK_int	chr3_112743124_112752282	502	86	0.31729	0.795399	0.968282
TCGA-HNSC	ERV_3697915_HERVK_int_LTR45C_LTR5_Hs	chr7_4616091_4631528	502	102	0.540519	0.907477	0.98125
TCGA-HNSC	ERV_3359297_LTR5_Hs_HERVK_int	chr6_78426662_78436083	502	106	0.68077	0.90935	0.954426
TCGA-HNSC	ERV_3294085_LTR5_Hs_HERVK_int	chr5_156084717_156093896	502	87	0.214755	0.755771	0.910456
TCGA-HNSC	ERV_2925064_LTR5_Hs_HERVK_int	chr4_165911535_165924068	502	111	0.0732779	0.670493	0.59633
TCGA-HNSC	ERV_1795165_HERVK_int_LTR5_Hs	chr19_385095_387637	502	51	0.5471	0.901975	0.98687
TCGA-HNSC	ERV_2921236_LTR5_Hs_HERVK_int	chr4_161579938_161582093	502	28	0.540025	0.915042	0.984138
TCGA-HNSC	ERV_3697923_HERVK_int_LTR5_Hs	chr7_4631624_4640031	502	28	0.117357	0.767009	0.748545
TCGA-HNSC	ERV_3922921_LTR5_Hs_HERVK_int	chr8_7355397_7364859	502	32	0.522146	0.918777	0.977988
TCGA-HNSC	ERV_1882163_LTR5_Hs_HERVK_int	chr19_28128498_28137361	502	25	0.694488	0.907795	0.952902
TCGA-HNSC	ERV_2939276_HERVH_int_LTR7Y	chr4_183735463_183740072	502	209	0.354036	0.820109	0.975321
TCGA-HNSC	ERV_3510352_LTR7_HERVH_int	chr6_115352957_115358798	502	81	0.902985	0.955181	0.978291
TCGA-HNSC	ERV_4326325_HERVH_int_LTR7Y	chrX_4458515_4464374	502	26	0.1822	0.757786	0.86286
TCGA-HNSC	ERV_1069516_HERVH_int_LTR7Y	chr13_109917438_109923506	502	118	0.200373	0.763924	0.900726
TCGA-HNSC	ERV_3220357_LTR5_Hs_HERVK_int	chr5_30486760_30496205	502	15	0.675399	0.922373	0.954456
TCGA-HNSC	ERV_2670442_LTR5_Hs_HERVK_int	chr3_9889346_9896256	502	26	0.0397092	0.484452	0.422769
TCGA-HNSC	ERV_3518020_HERVH_int_LTR7Y	chr6_125211553_125218933	502	56	0.114048	0.77299	0.737404
TCGA-HNSC	ERV_2441692_HERVH_int_LTR7Y	chr22_32898741_32904499	502	73	0.925355	0.962159	0.983711
TCGA-HNSC	ERV_2350539_LTR12C_HERV9NC_int	chr20_39538107_39539798	502	10	0.379926	0.85835	0.974592
TCGA-HNSC	ERV_4385642_HERVH_int_LTR7Y	chrX_109109303_109114104	502	60	0.166629	0.762328	0.833735
TCGA-HNSC	ERV_2072195_HERVH_int_LTR7Y	chr2_192995112_193000852	502	59	0.285587	0.816601	0.953753
TCGA-HNSC	ERV_2336438_HERVH_int_LTR7B	chr20_19732693_19737443	502	18	0.084005	0.698769	0.636102
TCGA-HNSC	ERV_3876194_LTR7_HERVH_int	chr8_100955923_100961839	502	62	0.271544	0.828209	0.954109
TCGA-HNSC	ERV_3880493_HERVH_int_LTR7B	chr8_105298140_105304346	502	61	0.466284	0.888854	0.985461
TCGA-HNSC	ERV_3326181_LTR7_HERVH_int	chr6_21361723_21367514	502	27	0.0943929	0.751039	0.675052
TCGA-HNSC	ERV_2809223_LTR7_HERVH_int	chr4_24502598_24508392	502	25	0.835487	0.955588	0.978535
TCGA-HNSC	ERV_3366549_LTR7_HERVH_int	chr6_91379924_91385184	502	54	0.674826	0.935555	0.955554
TCGA-HNSC	ERV_4201590_LTR7_HERVH_int	chrX_4809655_4815379	502	18	0.0170351	0.283401	0.253912
TCGA-HNSC	ERV_3112486_LTR7_HERVH_int	chr5_75653081_75658900	502	8	0.405532	0.873087	0.965099
TCGA-HNSC	ERV_4066961_LTR7_HERVH_int	chr9_90025609_90031642	502	41	0.201296	0.751778	0.899164
TCGA-HNSC	ERV_3965214_HERVH_int_LTR7Y	chr8_80298341_80303939	502	32	0.602327	0.90349	0.962635
TCGA-HNSC	ERV_3022495_LTR7_HERVH_int	chr4_136088590_136094284	502	30	0.719055	0.92667	0.952463
TCGA-HNSC	ERV_2734688_HERVH_int_LTR7Y	chr3_115824204_115830088	502	41	0.894436	0.951638	0.979521
TCGA-HNSC	ERV_4003988_LTR5_Hs_HERVK_int	chr8_140472149_140475237	502	1	0.529271	0.913742	0.979671
TCGA-HNSC	ERV_4325625_HERVH_int_LTR7Y	chrX_3471183_3478202	502	26	0.678961	0.913602	0.954726
TCGA-HNSC	ERV_1894170_HERVH_int_LTR7Y	chr19_43827663_43833544	502	18	0.126173	0.679108	0.747536
TCGA-HNSC	ERV_3765011_HERVH_int_LTR7Y	chr7_112874486_112879376	502	26	0.078764	0.686372	0.61961
TCGA-HNSC	ERV_3315937_LTR7_HERVH_int	chr6_6028043_6033869	502	32	0.541096	0.900188	0.98104
TCGA-HNSC	ERV_3278710_HERVH_int_LTR7Y	chr5_135876632_135881082	502	24	0.6636	0.934144	0.955907
TCGA-HNSC	ERV_3368330_LTR7_HERVH_int	chr6_95263637_95269354	502	25	0.882447	0.949928	0.976207
TCGA-HNSC	ERV_2425136_HERVH_int_LTR7Y	chr22_17092198_17096039	502	1	0.170837	0.762515	0.842874
TCGA-HNSC	ERV_1746613_HERVH_int_LTR7Y	chr18_70991850_70997625	502	31	0.208019	0.761351	0.906324
TCGA-HNSC	ERV_2602063_HERVH_int_LTR7Y	chr3_128678661_128684243	502	35	0.572091	0.918356	0.967838
TCGA-HNSC	ERV_1006908_HERVH_int_LTR7Y	chr13_35373391_35377551	502	10	0.823249	0.965735	0.973869
TCGA-HNSC	ERV_3901930_LTR7_HERVH_int	chr8_128443948_128449709	502	13	0.0212028	0.323342	0.294344
TCGA-HNSC	ERV_4284632_LTR7_HERVH_int	chrX_110787035_110792905	502	9	0.915173	0.962509	0.978765
TCGA-HNSC	ERV_4078006_LTR7_HERVH_int	chr9_102432063_102438218	502	20	0.672837	0.939917	0.95369
TCGA-HNSC	ERV_3085409_HERVK11_int_MER11C	chr5_40103011_40112883	502	3	0.852932	0.951747	0.982711
TCGA-HNSC	ERV_3710500_HERVH_int_LTR7Y	chr7_26063820_26069442	502	15	0.684371	0.907535	0.957578
TCGA-HNSC	ERV_3783523_LTR7_HERVH_int	chr7_143234372_143239734	502	35	0.696809	0.904369	0.953315
TCGA-HNSC	ERV_4388567_LTR7_HERVH_int	chrX_113835733_113841705	502	10	0.88838	0.950723	0.978186
TCGA-HNSC	ERV_2436338_LTR7_HERVH_int	chr22_28138295_28141118	502	11	0.315941	0.814327	0.972549
TCGA-HNSC	ERV_1143818_LTR7_HERVH_int	chr14_38659843_38665732	502	12	0.121867	0.696926	0.743808
TCGA-HNSC	ERV_1919445_LTR7_HERVH_int	chr2_12766461_12772387	502	14	0.0470873	0.478721	0.476255
TCGA-HNSC	ERV_2126516_LTR7_HERVH_int	chr2_16973212_16978970	502	31	0.422406	0.878413	0.975737
TCGA-HNSC	ERV_3385586_LTR7_HERVH_int	chr6_126022994_126028915	502	20	0.313639	0.819942	0.971801
TCGA-HNSC	ERV_2638491_HERVH_int_LTR7Y	chr3_171294474_171299953	502	24	0.440738	0.886319	0.987476
TCGA-HNSC	ERV_4333803_LTR7_HERVH_int	chrX_16197325_16202576	502	19	0.1737	0.756835	0.851069
TCGA-HNSC	ERV_2999983_LTR7_HERVH_int	chr4_93360105_93365831	502	9	0.0467998	0.503786	0.476752
TCGA-HNSC	ERV_1683202_LTR7_HERVH_int	chr17_74602070_74607604	502	4	0.360226	0.824017	0.977165
TCGA-HNSC	ERV_2908830_LTR7_HERVH_int	chr4_146753764_146759654	502	15	0.25311	0.812616	0.966047
TCGA-HNSC	ERV_3383444_LTR7_HERVH_int	chr6_121941568_121947476	502	13	0.919929	0.961983	0.980888
TCGA-HNSC	ERV_3001054_HERVH_int_LTR7B	chr4_95214448_95219734	502	12	0.861605	0.949842	0.979946
TCGA-HNSC	ERV_3873633_HERVH_int_LTR7Y	chr8_98187257_98192974	502	6	0.252979	0.8267	0.968159
TCGA-HNSC	ERV_3426694_LTR7_HERVH_int	chr6_16886216_16891878	502	5	0.0168104	0.307631	0.253229
TCGA-HNSC	ERV_4209410_LTR7_HERVH_int	chrX_12957984_12963663	502	8	0.585215	0.90758	0.963564
TCGA-HNSC	ERV_3422480_LTR7_HERVH_int	chr6_12667402_12673246	502	6	0.248757	0.827681	0.965039
TCGA-HNSC	ERV_2732601_LTR7_HERVH_int	chr3_112137259_112142243	502	11	0.767306	0.948763	0.953074
TCGA-HNSC	ERV_4062599_LTR7_HERVH_int	chr9_85498648_85504426	502	23	0.021698	0.30544	0.298294
TCGA-HNSC	ERV_1556232_HERVH_int_LTR7Y	chr17_11875073_11880282	502	19	0.412632	0.878041	0.968966
TCGA-HNSC	ERV_1523813_HERVH_int_LTR7Y_LTR7	chr16_65309159_65312950	502	12	0.582933	0.911767	0.960924
TCGA-HNSC	ERV_4072892_HERVH_int_LTR7B	chr9_97302153_97307791	502	18	0.273562	0.820685	0.954097
TCGA-HNSC	ERV_4075384_HERVH_int	chr9_99978858_99981814	502	15	0.257499	0.812453	0.969729
TCGA-HNSC	ERV_1574727_HERVH_int_LTR7Y	chr17_32510210_32516013	502	18	0.519552	0.923087	0.982223
TCGA-HNSC	ERV_2656475_LTR7_HERVH_int	chr3_190637953_190643677	502	18	0.827424	0.958346	0.973926
TCGA-HNSC	ERV_4377030_LTR7_HERVH_int	chrX_93953819_93959649	502	5	0.845706	0.955335	0.978366
TCGA-HNSC	ERV_2739772_LTR7_HERVH_int	chr3_124471425_124477034	502	11	0.995397	0.995397	1
TCGA-HNSC	ERV_3298102_LTR7_HERVH_int	chr5_161702434_161708185	502	11	0.82394	0.960389	0.973872
TCGA-HNSC	ERV_3542635_HERVH_int_LTR7Y_LTR7B	chr6_154243865_154248343	502	22	0.148308	0.733525	0.836672
TCGA-HNSC	ERV_2743865_HERVK11_int_MER11C	chr3_130162834_130172248	502	1	0.859433	0.953189	0.982209
TCGA-HNSC	ERV_2273687_LTR7_HERVH_int	chr20_13338527_13343351	502	4	0.495164	0.897179	0.976536
TCGA-HNSC	ERV_2214485_LTR7_HERVH_int	chr2_166564062_166572708	502	19	0.197568	0.769256	0.893792
TCGA-HNSC	ERV_1275360_HERVH_int_LTR7Y	chr15_35530830_35536057	502	19	0.120605	0.735688	0.745747
TCGA-HNSC	ERV_3368022_LTR7_HERVH_int	chr6_94539874_94545493	502	14	0.882437	0.955538	0.976959
TCGA-HNSC	ERV_2888120_LTR7_HERVH_int	chr4_120914819_120920829	502	19	0.421625	0.886866	0.977121
TCGA-HNSC	ERV_4018188_LTR7_HERVH_int	chr9_12948344_12954140	502	11	0.316466	0.80435	0.969947
TCGA-HNSC	ERV_1021404_LTR7_HERVH_int	chr13_51744002_51749142	502	16	0.629325	0.914019	0.960262
TCGA-HNSC	ERV_1912291_LTR7_HERVH_int	chr2_5140902_5146867	502	14	0.0983263	0.719748	0.689257
TCGA-HNSC	ERV_2238619_LTR7_HERVH_int	chr2_207671564_207677377	502	15	0.30146	0.82339	0.961412
TCGA-HNSC	ERV_1174455_HERVH_int_LTR7B	chr14_74170042_74175920	502	9	0.0126542	0.289465	0.210804
TCGA-HNSC	ERV_3852395_LTR7_HERVH_int	chr8_72587172_72592897	502	9	0.00268694	0.0983418	0.076094
TCGA-HNSC	ERV_2113455_LTR7_HERVH_int	chr2_238515427_238521304	502	7	0.141623	0.740487	0.811897
TCGA-HNSC	ERV_1919398_HERVH_int_LTR7Y	chr2_12709806_12715578	502	8	0.193316	0.769062	0.880179
TCGA-HNSC	ERV_4288999_HERVH_int_LTR7Y	chrX_116413286_116418861	502	8	0.81832	0.966146	0.975372
TCGA-HNSC	ERV_4155259_HERVH_int_LTR7Y	chr9_85316477_85321205	502	6	0.320615	0.792872	0.955771
TCGA-HNSC	ERV_2908732_LTR7_HERVH_int	chr4_146619975_146624656	502	5	0.277473	0.805994	0.958298
TCGA-HNSC	ERV_3006067_HERVH_int_LTR7Y	chr4_104474927_104480664	502	11	0.343234	0.805279	0.96624
TCGA-HNSC	ERV_4327304_LTR7_HERVH_int	chrX_6190261_6195986	502	12	0.832867	0.958582	0.977893
TCGA-HNSC	ERV_1476147_HERVH_int_LTR7Y	chr16_86311701_86314944	502	9	0.674978	0.928729	0.954814
TCGA-HNSC	ERV_3721053_LTR7_HERVH_int	chr7_42910175_42916029	502	3	0.000305928	0.0139962	0.0135373
TCGA-HNSC	ERV_2120594_LTR7_HERVH_int	chr2_8012837_8019033	502	5	0.934562	0.960814	0.985361
TCGA-HNSC	ERV_1962856_HERVH_int_LTR7Y	chr2_60644570_60649626	502	1	0.606089	0.901742	0.95998
TCGA-HNSC	ERV_2771217_LTR7_HERVH_int	chr3_176039407_176045168	502	8	0.40108	0.87378	0.962591
TCGA-HNSC	ERV_1096756_LTR7_HERVH_int	chr13_56686545_56692393	502	6	0.233942	0.807762	0.943766
TCGA-HNSC	ERV_3053047_HERVH_int_LTR7B	chr5_702586_708616	502	2	0.192495	0.782811	0.879265
TCGA-HNSC	ERV_4317020_LTR7Y_HERVH_int_LTR7B	chrX_148397136_148401945	502	7	0.165847	0.778204	0.847794
TCGA-HNSC	ERV_1171870_LTR7_HERVH_int	chr14_71590924_71596730	502	7	0.754613	0.94585	0.952345
TCGA-HNSC	ERV_3873664_LTR7_HERVH_int	chr8_98212998_98218893	502	5	0.787678	0.967416	0.964837
TCGA-HNSC	ERV_1024064_LTR7_HERVH_int	chr13_54842277_54844892	502	3	0.101483	0.714284	0.690865
TCGA-HNSC	ERV_3971180_HERVH_int_LTR7Y	chr8_91102452_91108107	502	8	0.869747	0.953076	0.978983
TCGA-HNSC	ERV_2226967_LTR7_HERVH_int	chr2_188422668_188430881	502	11	0.840862	0.955763	0.979968
TCGA-HNSC	ERV_4391200_HERVH_int_LTR7Y	chrX_118451736_118457450	502	7	0.259672	0.805422	0.957539
TCGA-HNSC	ERV_3701501_LTR7_HERVH_int	chr7_9393035_9398863	502	5	0.800421	0.970047	0.971205
TCGA-HNSC	ERV_2093052_LTR7_HERVH_int	chr2_216787026_216792869	502	4	0.444918	0.885	0.989017
TCGA-HNSC	ERV_2961139_LTR7_HERVH_int	chr4_23724496_23729519	502	4	0.00597877	0.182352	0.126357
TCGA-HNSC	ERV_3126159_HERVH_int_LTR7Y	chr5_92159449_92165413	502	4	0.488995	0.913124	0.975236
TCGA-HNSC	ERV_2862405_LTR7_HERVH_int	chr4_88838903_88847173	502	9	0.814007	0.973616	0.973509
TCGA-HNSC	ERV_3664272_LTR7_HERVH_int	chr7_124369211_124374796	502	1	0.399382	0.891304	0.96671
TCGA-HNSC	ERV_3890211_HERVH_int_LTR7Y	chr8_116827174_116831639	502	3	0.7306	0.928471	0.94911
TCGA-HNSC	ERV_4071946_LTR7_HERVH_int	chr9_96109870_96115651	502	2	0.24391	0.826584	0.951451
TCGA-HNSC	ERV_3032215_HERVH_int_LTR7Y	chr4_153662507_153668327	502	3	0.0103576	0.270777	0.183329
TCGA-HNSC	ERV_2796868_LTR7_HERVH_int	chr4_11807908_11813569	502	3	0.931721	0.963304	0.984564
TCGA-HNSC	ERV_3681883_LTR7_HERVH_int	chr7_143483941_143489308	502	15	0.64754	0.93307	0.966193
TCGA-HNSC	ERV_2728150_HERVH_int_LTR7Y	chr3_104158772_104164632	502	8	0.594695	0.914531	0.962387
TCGA-HNSC	ERV_2779015_LTR7_HERVH_int	chr3_187184087_187189808	502	2	0.296808	0.835627	0.957356
TCGA-HNSC	ERV_2700836_LTR7_HERVH_int	chr3_54668511_54674234	502	8	0.791715	0.965892	0.967272
TCGA-HNSC	ERV_4389674_LTR7_HERVH_int	chrX_115946416_115952216	502	5	0.965643	0.976313	0.995885
TCGA-HNSC	ERV_4307710_LTR7_HERVH_int	chrX_137340820_137346516	502	3	0.87199	0.949846	0.97685
TCGA-HNSC	ERV_1213075_HERVH_int_LTR7Y	chr14_31715568_31720379	502	4	0.178012	0.757586	0.854458
TCGA-HNSC	ERV_4065070_LTR7_HERVH_int	chr9_88073235_88081859	502	8	0.620174	0.907934	0.956608
TCGA-HNSC	ERV_1801750_HERVH_int_LTR7Y	chr19_5548587_5553258	502	6	0.0131746	0.267884	0.214428
TCGA-HNSC	ERV_4375869_HERVH_int_LTR7Y	chrX_91528082_91533803	502	4	0.209386	0.751325	0.901186
TCGA-HNSC	ERV_3522196_LTR7_HERVH_int	chr6_130513456_130519375	502	2	0.462291	0.899992	0.982889
TCGA-HNSC	ERV_2781895_LTR7_HERVH_int	chr3_191613173_191618910	502	4	0.142831	0.72606	0.815521
TCGA-HNSC	ERV_3661443_HERVH_int_LTR7Y	chr7_120955434_120961355	502	3	0.851899	0.956426	0.983121
TCGA-HNSC	ERV_3046294_LTR7_HERVH_int	chr4_180087630_180091722	502	11	0.126166	0.69965	0.750637
TCGA-HNSC	ERV_1008069_LTR7_HERVH_int	chr13_36890462_36896332	502	3	0.000246247	0.0150211	0.0112479
TCGA-HNSC	ERV_2923323_HERVH_int_LTR7B	chr4_164014322_164019074	502	6	0.098221	0.748935	0.691945
TCGA-HNSC	ERV_4178449_LTR7_HERVH_int	chr9_118601457_118607234	502	5	0.653719	0.927369	0.958247
TCGA-HNSC	ERV_1966699_LTR7_HERVH_int	chr2_64479548_64484780	502	2	0.576392	0.917214	0.971631
TCGA-HNSC	ERV_1096515_LTR7_HERVH_int	chr13_56152363_56158248	502	5	0.596364	0.909455	0.962887
TCGA-HNSC	ERV_2157049_LTR7_HERVH_int_LTR7B	chr2_64301943_64307067	502	6	0.0611415	0.588889	0.551442
TCGA-HNSC	ERV_1960237_LTR7Y_HERVH_int	chr2_57420632_57425844	502	3	0.32922	0.803297	0.953325
TCGA-HNSC	ERV_2801974_LTR7_HERVH_int	chr4_16999370_17005548	502	1	0.553304	0.896058	0.981802
TCGA-HNSC	ERV_2990214_LTR12C_HERV9NC_int	chr4_76963685_76972375	502	1	0.464827	0.895403	0.985321
TCGA-HNSC	ERV_2049291_HERVH_int_LTR7B	chr2_165152336_165158105	502	8	0.39941	0.880627	0.965127
TCGA-HNSC	ERV_1765980_HERVH_int_LTR7Y	chr18_26272991_26278856	502	7	0.49218	0.90069	0.973362
TCGA-HNSC	ERV_3495100_LTR7_HERVH_int	chr6_98227364_98233225	502	1	7.74e-38	1.42e-35	1.1e-34
TCGA-HNSC	ERV_1951461_LTR12C_HERV9NC_int	chr2_47326689_47335721	502	1	0.816324	0.970047	0.974633
TCGA-HNSC	ERV_3715813_HERVH_int_LTR7Y	chr7_34339744_34345190	502	2	0.677067	0.917802	0.954907
TCGA-HNSC	ERV_3888924_LTR7_HERVH_int	chr8_115293927_115299966	502	5	0.300943	0.834433	0.961931
TCGA-HNSC	ERV_4286935_LTR7_HERVH_int	chrX_113701125_113707008	502	2	0.302144	0.813124	0.961431
TCGA-HNSC	ERV_1348467_LTR7_HERVH_int	chr15_36578029_36583105	502	4	0.121326	0.716216	0.743714
TCGA-HNSC	ERV_3537846_LTR7_HERVH_int	chr6_148960908_148966644	502	4	0.812473	0.978175	0.974142
TCGA-HNSC	ERV_2009627_LTR7_HERVH_int	chr2_118036329_118042104	502	2	0.744742	0.939916	0.94834
TCGA-HNSC	ERV_2078152_LTR7_HERVH_int	chr2_200044088_200050416	502	5	0.309733	0.821464	0.966038
TCGA-HNSC	ERV_3379763_HERVH_int_LTR7Y_LTR7	chr6_114743465_114749463	502	3	0.339622	0.807154	0.95989
TCGA-HNSC	ERV_3519492_HERVH_int_LTR7B	chr6_127169991_127175610	502	1	8.73e-15	7.99e-13	3.09e-12
TCGA-HNSC	ERV_2926441_LTR7_HERVH_int	chr4_167637276_167643218	502	3	0.339216	0.816797	0.960661
TCGA-HNSC	ERV_2809034_HERVH_int_LTR7Y	chr4_24324907_24329845	502	1	0.440624	0.895935	0.988785
TCGA-HNSC	ERV_1101615_LTR7_HERVH_int	chr13_66715464_66721185	502	3	0.59867	0.905427	0.962221
TCGA-HNSC	ERV_4266755_LTR7_HERVH_int	chrX_86936680_86942655	502	1	0.491189	0.907955	0.975488
TCGA-HNSC	ERV_3057597_LTR7_HERVH_int	chr5_7262450_7269451	502	1	0.120168	0.7583	0.746305
TCGA-HNSC	ERV_3523147_LTR7_HERVH_int	chr6_131659940_131665705	502	8	0.446953	0.879489	0.990431
TCGA-HNSC	ERV_3012620_LTR7_HERVH_int	chr4_116896856_116902390	502	3	0.275127	0.812069	0.952518
TCGA-HNSC	ERV_3322670_LTR7_HERVH_int	chr6_16259243_16265136	502	3	0.961866	0.977897	0.996344
TCGA-HNSC	ERV_4060294_LTR7_HERVH_int	chr9_82752210_82758085	502	1	0.495828	0.889574	0.975129
TCGA-HNSC	ERV_1448997_LTR7_HERVH_int	chr16_60112439_60118505	502	2	0.432159	0.888596	0.982242
TCGA-HNSC	ERV_1359791_HERVH_int_LTR7Y	chr15_53719041_53724672	502	7	0.726474	0.929683	0.94985
TCGA-HNSC	ERV_3406547_LTR7_HERVH_int	chr6_160707643_160713370	502	3	0.949477	0.970695	0.99149
TCGA-HNSC	ERV_2734541_LTR7_HERVH_int	chr3_115512330_115518030	502	1	0.0419814	0.480163	0.437101
TCGA-HNSC	ERV_3259271_LTR7_HERVH_int	chr5_100319996_100325939	502	2	0.539812	0.92323	0.985017
TCGA-HNSC	ERV_1325723_LTR7_HERVH_int	chr15_88374338_88380257	502	2	0.756768	0.942099	0.952519
TCGA-HNSC	ERV_1112932_LTR7_HERVH_int	chr13_89165074_89171024	502	2	0.0334899	0.43776	0.385542
TCGA-HNSC	ERV_1332662_LTR7_HERVH_int	chr15_95293978_95299702	502	4	0.649034	0.927916	0.963347
TCGA-HNSC	ERV_1153890_LTR7_HERVH_int	chr14_51359880_51363600	502	1	0.693022	0.912395	0.952737
TCGA-HNSC	ERV_2236810_LTR7_HERVH_int	chr2_204826665_204832368	502	1	0.486273	0.917402	0.976685
TCGA-HNSC	ERV_4180463_LTR7_HERVH_int	chr9_121247911_121253692	502	3	0.612651	0.904155	0.960702
TCGA-HNSC	ERV_3321220_LTR7_HERVH_int	chr6_14297173_14303082	502	1	0.529271	0.922444	0.980953
TCGA-HNSC	ERV_2167468_LTR7_HERVH_int	chr2_81102924_81107286	502	4	0.164098	0.790259	0.851143
TCGA-LUSC	ERV_2777479_LTR5_Hs_HERVK_int	chr3_185280336_185289515	501	171	0.821422	0.954074	0.974965
TCGA-LUSC	ERV_1658025_LTR13_HERVK13_int	chr17_41400486_41412048	501	213	0.854726	0.957088	0.983178
TCGA-LUSC	ERV_2427227_LTR5_Hs_HERVK_int	chr22_18926187_18935361	501	133	0.531402	0.856657	0.982331
TCGA-LUSC	ERV_2732938_LTR5_Hs_HERVK_int	chr3_112743124_112752282	501	82	0.393795	0.866348	0.969762
TCGA-LUSC	ERV_3697915_HERVK_int_LTR45C_LTR5_Hs	chr7_4616091_4631528	501	89	0.155071	0.966612	0.841307
TCGA-LUSC	ERV_3359297_LTR5_Hs_HERVK_int	chr6_78426662_78436083	501	93	0.164029	0.929497	0.853915
TCGA-LUSC	ERV_3294085_LTR5_Hs_HERVK_int	chr5_156084717_156093896	501	78	0.376484	0.880032	0.981771
TCGA-LUSC	ERV_2925064_LTR5_Hs_HERVK_int	chr4_165911535_165924068	501	67	0.32589	0.896196	0.959376
TCGA-LUSC	ERV_1795165_HERVK_int_LTR5_Hs	chr19_385095_387637	501	48	0.131619	0.848718	0.776555
TCGA-LUSC	ERV_2921236_LTR5_Hs_HERVK_int	chr4_161579938_161582093	501	36	0.262256	0.943113	0.957099
TCGA-LUSC	ERV_3697923_HERVK_int_LTR5_Hs	chr7_4631624_4640031	501	31	0.57531	0.860664	0.970965
TCGA-LUSC	ERV_3922921_LTR5_Hs_HERVK_int	chr8_7355397_7364859	501	29	0.108898	0.848497	0.723941
TCGA-LUSC	ERV_1882163_LTR5_Hs_HERVK_int	chr19_28128498_28137361	501	34	0.376157	0.890397	0.982727
TCGA-LUSC	ERV_2939276_HERVH_int_LTR7Y	chr4_183735463_183740072	501	76	0.649731	0.874098	0.96337
TCGA-LUSC	ERV_3510352_LTR7_HERVH_int	chr6_115352957_115358798	501	49	0.39419	0.857135	0.969051
TCGA-LUSC	ERV_4326325_HERVH_int_LTR7Y	chrX_4458515_4464374	501	39	0.459497	0.885833	0.982851
TCGA-LUSC	ERV_1069516_HERVH_int_LTR7Y	chr13_109917438_109923506	501	48	0.305442	0.906631	0.963266
TCGA-LUSC	ERV_3220357_LTR5_Hs_HERVK_int	chr5_30486760_30496205	501	16	0.942431	0.968322	0.988505
TCGA-LUSC	ERV_2670442_LTR5_Hs_HERVK_int	chr3_9889346_9896256	501	20	0.43725	0.879202	0.985901
TCGA-LUSC	ERV_3518020_HERVH_int_LTR7Y	chr6_125211553_125218933	501	47	0.559915	0.872534	0.981237
TCGA-LUSC	ERV_2441692_HERVH_int_LTR7Y	chr22_32898741_32904499	501	26	0.0259017	0.440329	0.324573
TCGA-LUSC	ERV_2350539_LTR12C_HERV9NC_int	chr20_39538107_39539798	501	9	0.91866	0.970562	0.980273
TCGA-LUSC	ERV_4385642_HERVH_int_LTR7Y	chrX_109109303_109114104	501	39	0.484305	0.846403	0.978283
TCGA-LUSC	ERV_2072195_HERVH_int_LTR7Y	chr2_192995112_193000852	501	29	0.257529	0.963158	0.96727
TCGA-LUSC	ERV_2336438_HERVH_int_LTR7B	chr20_19732693_19737443	501	29	0.532042	0.850358	0.982232
TCGA-LUSC	ERV_3876194_LTR7_HERVH_int	chr8_100955923_100961839	501	30	0.0626727	0.689399	0.554653
TCGA-LUSC	ERV_3880493_HERVH_int_LTR7B	chr8_105298140_105304346	501	20	0.477514	0.850429	0.981364
TCGA-LUSC	ERV_3326181_LTR7_HERVH_int	chr6_21361723_21367514	501	26	0.647597	0.883947	0.964246
TCGA-LUSC	ERV_2809223_LTR7_HERVH_int	chr4_24502598_24508392	501	27	0.802048	0.94926	0.971515
TCGA-LUSC	ERV_3366549_LTR7_HERVH_int	chr6_91379924_91385184	501	25	0.869946	0.962603	0.97843
TCGA-LUSC	ERV_4201590_LTR7_HERVH_int	chrX_4809655_4815379	501	23	0.377327	0.86049	0.974992
TCGA-LUSC	ERV_3112486_LTR7_HERVH_int	chr5_75653081_75658900	501	9	0.940595	0.971774	0.988776
TCGA-LUSC	ERV_4066961_LTR7_HERVH_int	chr9_90025609_90031642	501	19	0.0654149	0.679588	0.571775
TCGA-LUSC	ERV_3965214_HERVH_int_LTR7Y	chr8_80298341_80303939	501	22	0.25967	0.952122	0.960032
TCGA-LUSC	ERV_3022495_LTR7_HERVH_int	chr4_136088590_136094284	501	18	0.863691	0.96137	0.977607
TCGA-LUSC	ERV_2734688_HERVH_int_LTR7Y	chr3_115824204_115830088	501	14	0.965437	0.975874	0.996398
TCGA-LUSC	ERV_4003988_LTR5_Hs_HERVK_int	chr8_140472149_140475237	501	5	0.644718	0.886488	0.968103
TCGA-LUSC	ERV_4325625_HERVH_int_LTR7Y	chrX_3471183_3478202	501	15	0.513699	0.850103	0.988312
TCGA-LUSC	ERV_1894170_HERVH_int_LTR7Y	chr19_43827663_43833544	501	23	0.265733	0.937585	0.957449
TCGA-LUSC	ERV_3765011_HERVH_int_LTR7Y	chr7_112874486_112879376	501	22	0.0740154	0.692044	0.59889
TCGA-LUSC	ERV_3315937_LTR7_HERVH_int	chr6_6028043_6033869	501	23	0.0796409	0.709183	0.619624
TCGA-LUSC	ERV_3278710_HERVH_int_LTR7Y	chr5_135876632_135881082	501	31	0.648694	0.879027	0.963852
TCGA-LUSC	ERV_3368330_LTR7_HERVH_int	chr6_95263637_95269354	501	16	0.840023	0.957831	0.979796
TCGA-LUSC	ERV_2425136_HERVH_int_LTR7Y	chr22_17092198_17096039	501	5	0.667101	0.878506	0.957056
TCGA-LUSC	ERV_1746613_HERVH_int_LTR7Y	chr18_70991850_70997625	501	17	0.887788	0.959632	0.978294
TCGA-LUSC	ERV_2602063_HERVH_int_LTR7Y	chr3_128678661_128684243	501	9	0.217193	0.944535	0.912595
TCGA-LUSC	ERV_1006908_HERVH_int_LTR7Y	chr13_35373391_35377551	501	6	0.113146	0.84633	0.734928
TCGA-LUSC	ERV_3901930_LTR7_HERVH_int	chr8_128443948_128449709	501	11	0.786605	0.942917	0.965193
TCGA-LUSC	ERV_4284632_LTR7_HERVH_int	chrX_110787035_110792905	501	13	0.202774	0.924845	0.897273
TCGA-LUSC	ERV_4078006_LTR7_HERVH_int	chr9_102432063_102438218	501	18	0.836698	0.959893	0.978336
TCGA-LUSC	ERV_3085409_HERVK11_int_MER11C	chr5_40103011_40112883	501	3	0.504374	0.857436	0.977009
TCGA-LUSC	ERV_3710500_HERVH_int_LTR7Y	chr7_26063820_26069442	501	11	0.293652	0.900212	0.95809
TCGA-LUSC	ERV_3783523_LTR7_HERVH_int	chr7_143234372_143239734	501	18	0.419341	0.871297	0.973421
TCGA-LUSC	ERV_4388567_LTR7_HERVH_int	chrX_113835733_113841705	501	9	0.492069	0.852008	0.974502
TCGA-LUSC	ERV_2436338_LTR7_HERVH_int	chr22_28138295_28141118	501	9	0.0187675	0.501361	0.268432
TCGA-LUSC	ERV_1143818_LTR7_HERVH_int	chr14_38659843_38665732	501	10	0.964896	0.980628	0.996567
TCGA-LUSC	ERV_1919445_LTR7_HERVH_int	chr2_12766461_12772387	501	8	0.463011	0.8835	0.982943
TCGA-LUSC	ERV_2126516_LTR7_HERVH_int	chr2_16973212_16978970	501	10	0.686853	0.891955	0.95821
TCGA-LUSC	ERV_3385586_LTR7_HERVH_int	chr6_126022994_126028915	501	10	0.298029	0.898893	0.959111
TCGA-LUSC	ERV_2638491_HERVH_int_LTR7Y	chr3_171294474_171299953	501	10	0.77217	0.943763	0.956599
TCGA-LUSC	ERV_4333803_LTR7_HERVH_int	chrX_16197325_16202576	501	10	0.0674658	0.664006	0.578979
TCGA-LUSC	ERV_2999983_LTR7_HERVH_int	chr4_93360105_93365831	501	8	0.967028	0.972227	0.995863
TCGA-LUSC	ERV_1683202_LTR7_HERVH_int	chr17_74602070_74607604	501	6	0.836446	0.965527	0.978849
TCGA-LUSC	ERV_2908830_LTR7_HERVH_int	chr4_146753764_146759654	501	10	0.0220619	0.458398	0.297521
TCGA-LUSC	ERV_3383444_LTR7_HERVH_int	chr6_121941568_121947476	501	12	0.377016	0.870396	0.975969
TCGA-LUSC	ERV_3001054_HERVH_int_LTR7B	chr4_95214448_95219734	501	11	0.57065	0.867573	0.970036
TCGA-LUSC	ERV_3873633_HERVH_int_LTR7Y	chr8_98187257_98192974	501	10	0.570681	0.860624	0.968927
TCGA-LUSC	ERV_3426694_LTR7_HERVH_int	chr6_16886216_16891878	501	7	0.316699	0.897315	0.968566
TCGA-LUSC	ERV_4209410_LTR7_HERVH_int	chrX_12957984_12963663	501	2	0.587764	0.858686	0.959947
TCGA-LUSC	ERV_3422480_LTR7_HERVH_int	chr6_12667402_12673246	501	5	0.470899	0.863315	0.979138
TCGA-LUSC	ERV_2732601_LTR7_HERVH_int	chr3_112137259_112142243	501	6	0.657657	0.878442	0.957083
TCGA-LUSC	ERV_4062599_LTR7_HERVH_int	chr9_85498648_85504426	501	6	5.71e-10	5.34e-08	8.09e-08
TCGA-LUSC	ERV_1556232_HERVH_int_LTR7Y	chr17_11875073_11880282	501	8	0.208768	0.929514	0.906795
TCGA-LUSC	ERV_1523813_HERVH_int_LTR7Y_LTR7	chr16_65309159_65312950	501	6	0.515999	0.84642	0.982063
TCGA-LUSC	ERV_4072892_HERVH_int_LTR7B	chr9_97302153_97307791	501	13	0.291156	0.922815	0.963263
TCGA-LUSC	ERV_4075384_HERVH_int	chr9_99978858_99981814	501	7	0.537376	0.851604	0.989498
TCGA-LUSC	ERV_1574727_HERVH_int_LTR7Y	chr17_32510210_32516013	501	7	0.484156	0.854125	0.982185
TCGA-LUSC	ERV_2656475_LTR7_HERVH_int	chr3_190637953_190643677	501	7	0.592432	0.858797	0.965344
TCGA-LUSC	ERV_4377030_LTR7_HERVH_int	chrX_93953819_93959649	501	7	0.116454	0.806552	0.746149
TCGA-LUSC	ERV_2739772_LTR7_HERVH_int	chr3_124471425_124477034	501	9	0.334542	0.881119	0.953143
TCGA-LUSC	ERV_3298102_LTR7_HERVH_int	chr5_161702434_161708185	501	14	0.938881	0.975393	0.987709
TCGA-LUSC	ERV_3542635_HERVH_int_LTR7Y_LTR7B	chr6_154243865_154248343	501	16	0.181481	0.969625	0.862338
TCGA-LUSC	ERV_2743865_HERVK11_int_MER11C	chr3_130162834_130172248	501	3	0.278945	0.915134	0.958703
TCGA-LUSC	ERV_2273687_LTR7_HERVH_int	chr20_13338527_13343351	501	3	0.507485	0.847319	0.979017
TCGA-LUSC	ERV_2214485_LTR7_HERVH_int	chr2_166564062_166572708	501	3	0.355103	0.897356	0.976362
TCGA-LUSC	ERV_1275360_HERVH_int_LTR7Y	chr15_35530830_35536057	501	8	0.197516	0.971988	0.89642
TCGA-LUSC	ERV_3368022_LTR7_HERVH_int	chr6_94539874_94545493	501	15	0.734297	0.940504	0.952166
TCGA-LUSC	ERV_2888120_LTR7_HERVH_int	chr4_120914819_120920829	501	4	0.044111	0.687396	0.455921
TCGA-LUSC	ERV_4018188_LTR7_HERVH_int	chr9_12948344_12954140	501	6	0.200874	0.963166	0.90012
TCGA-LUSC	ERV_1021404_LTR7_HERVH_int	chr13_51744002_51749142	501	7	0.403753	0.857974	0.964104
TCGA-LUSC	ERV_1912291_LTR7_HERVH_int	chr2_5140902_5146867	501	8	0.185111	0.935561	0.856592
TCGA-LUSC	ERV_2238619_LTR7_HERVH_int	chr2_207671564_207677377	501	4	0.618805	0.876641	0.959724
TCGA-LUSC	ERV_1174455_HERVH_int_LTR7B	chr14_74170042_74175920	501	12	0.843722	0.950458	0.979271
TCGA-LUSC	ERV_3852395_LTR7_HERVH_int	chr8_72587172_72592897	501	5	0.399929	0.859617	0.964734
TCGA-LUSC	ERV_2113455_LTR7_HERVH_int	chr2_238515427_238521304	501	4	0.235437	0.936738	0.939094
TCGA-LUSC	ERV_1919398_HERVH_int_LTR7Y	chr2_12709806_12715578	501	4	0.598133	0.860392	0.962451
TCGA-LUSC	ERV_4288999_HERVH_int_LTR7Y	chrX_116413286_116418861	501	11	0.312475	0.898965	0.970316
TCGA-LUSC	ERV_4155259_HERVH_int_LTR7Y	chr9_85316477_85321205	501	2	0.0240325	0.449407	0.315092
TCGA-LUSC	ERV_2908732_LTR7_HERVH_int	chr4_146619975_146624656	501	8	0.505559	0.851708	0.976633
TCGA-LUSC	ERV_3006067_HERVH_int_LTR7Y	chr4_104474927_104480664	501	10	0.0597493	0.798079	0.549383
TCGA-LUSC	ERV_1061899_LTR12C_HERV9NC_int	chr13_100729584_100737179	501	2	0.469963	0.870129	0.98007
TCGA-LUSC	ERV_4327304_LTR7_HERVH_int	chrX_6190261_6195986	501	2	0.27087	0.904512	0.954109
TCGA-LUSC	ERV_1476147_HERVH_int_LTR7Y	chr16_86311701_86314944	501	8	0.0997353	0.810891	0.69228
TCGA-LUSC	ERV_3721053_LTR7_HERVH_int	chr7_42910175_42916029	501	9	0.0621729	0.726645	0.55369
TCGA-LUSC	ERV_2120594_LTR7_HERVH_int	chr2_8012837_8019033	501	6	0.437744	0.870832	0.983882
TCGA-LUSC	ERV_2374329_LTR5_Hs_HERVK_int	chr21_19933659_19941962	501	1	0.162903	0.951964	0.854335
TCGA-LUSC	ERV_1962856_HERVH_int_LTR7Y	chr2_60644570_60649626	501	5	0.251325	0.979119	0.969689
TCGA-LUSC	ERV_1528536_LTR7_HERVH_int	chr16_70650427_70655991	501	4	0.876423	0.958428	0.977947
TCGA-LUSC	ERV_2771217_LTR7_HERVH_int	chr3_176039407_176045168	501	2	0.019487	0.455509	0.273204
TCGA-LUSC	ERV_1096756_LTR7_HERVH_int	chr13_56686545_56692393	501	7	0.778776	0.945657	0.961418
TCGA-LUSC	ERV_4317020_LTR7Y_HERVH_int_LTR7B	chrX_148397136_148401945	501	3	0.455488	0.887254	0.986195
TCGA-LUSC	ERV_1171870_LTR7_HERVH_int	chr14_71590924_71596730	501	4	0.904443	0.960971	0.978374
TCGA-LUSC	ERV_3873664_LTR7_HERVH_int	chr8_98212998_98218893	501	3	0.892197	0.958855	0.979341
TCGA-LUSC	ERV_1024064_LTR7_HERVH_int	chr13_54842277_54844892	501	1	0.00423583	0.15842	0.103413
TCGA-LUSC	ERV_3971180_HERVH_int_LTR7Y	chr8_91102452_91108107	501	7	0.279659	0.901659	0.949633
TCGA-LUSC	ERV_2226967_LTR7_HERVH_int	chr2_188422668_188430881	501	5	0.116232	0.835978	0.748113
TCGA-LUSC	ERV_4391200_HERVH_int_LTR7Y	chrX_118451736_118457450	501	6	0.623123	0.869583	0.956988
TCGA-LUSC	ERV_3701501_LTR7_HERVH_int	chr7_9393035_9398863	501	5	0.807963	0.950245	0.97451
TCGA-LUSC	ERV_2093052_LTR7_HERVH_int	chr2_216787026_216792869	501	9	0.466983	0.873258	0.978177
TCGA-LUSC	ERV_2961139_LTR7_HERVH_int	chr4_23724496_23729519	501	2	0.223066	0.926964	0.918202
TCGA-LUSC	ERV_3126159_HERVH_int_LTR7Y	chr5_92159449_92165413	501	5	0.291451	0.908356	0.961992
TCGA-LUSC	ERV_2862405_LTR7_HERVH_int	chr4_88838903_88847173	501	4	0.738837	0.933531	0.951085
TCGA-LUSC	ERV_3664272_LTR7_HERVH_int	chr7_124369211_124374796	501	6	0.0600177	0.748221	0.548291
TCGA-LUSC	ERV_3890211_HERVH_int_LTR7Y	chr8_116827174_116831639	501	3	0.990975	0.990975	1
TCGA-LUSC	ERV_4071946_LTR7_HERVH_int	chr9_96109870_96115651	501	1	0.333467	0.890834	0.955849
TCGA-LUSC	ERV_3032215_HERVH_int_LTR7Y	chr4_153662507_153668327	501	1	0.58619	0.86313	0.964047
TCGA-LUSC	ERV_2796868_LTR7_HERVH_int	chr4_11807908_11813569	501	5	0.737056	0.937616	0.951387
TCGA-LUSC	ERV_3681883_LTR7_HERVH_int	chr7_143483941_143489308	501	1	2.12e-07	1.32e-05	2.15e-05
TCGA-LUSC	ERV_2728150_HERVH_int_LTR7Y	chr3_104158772_104164632	501	2	0.685985	0.897058	0.958889
TCGA-LUSC	ERV_2779015_LTR7_HERVH_int	chr3_187184087_187189808	501	3	0.367889	0.881991	0.981038
TCGA-LUSC	ERV_2700836_LTR7_HERVH_int	chr3_54668511_54674234	501	8	0.448416	0.882672	0.987492
TCGA-LUSC	ERV_4389674_LTR7_HERVH_int	chrX_115946416_115952216	501	3	0.94614	0.966821	0.990928
TCGA-LUSC	ERV_4307710_LTR7_HERVH_int	chrX_137340820_137346516	501	3	0.746038	0.923902	0.946586
TCGA-LUSC	ERV_1213075_HERVH_int_LTR7Y	chr14_31715568_31720379	501	1	0.201781	0.943327	0.895681
TCGA-LUSC	ERV_4065070_LTR7_HERVH_int	chr9_88073235_88081859	501	3	0.180121	0.990665	0.858758
TCGA-LUSC	ERV_1801750_HERVH_int_LTR7Y	chr19_5548587_5553258	501	4	0.498136	0.8546	0.975602
TCGA-LUSC	ERV_4375869_HERVH_int_LTR7Y	chrX_91528082_91533803	501	9	0.25279	0.964729	0.970055
TCGA-LUSC	ERV_3522196_LTR7_HERVH_int	chr6_130513456_130519375	501	6	0.927675	0.97458	0.985437
TCGA-LUSC	ERV_2781895_LTR7_HERVH_int	chr3_191613173_191618910	501	1	0.551525	0.866682	0.982338
TCGA-LUSC	ERV_3661443_HERVH_int_LTR7Y	chr7_120955434_120961355	501	3	0.793517	0.945145	0.966971
TCGA-LUSC	ERV_3046294_LTR7_HERVH_int	chr4_180087630_180091722	501	3	0.385648	0.86887	0.968224
TCGA-LUSC	ERV_1008069_LTR7_HERVH_int	chr13_36890462_36896332	501	1	0.235326	0.956651	0.941304
TCGA-LUSC	ERV_2923323_HERVH_int_LTR7B	chr4_164014322_164019074	501	2	0.083683	0.711306	0.637071
TCGA-LUSC	ERV_4178449_LTR7_HERVH_int	chr9_118601457_118607234	501	3	0.871289	0.958418	0.976837
TCGA-LUSC	ERV_1966699_LTR7_HERVH_int	chr2_64479548_64484780	501	7	0.893176	0.954423	0.978899
TCGA-LUSC	ERV_1096515_LTR7_HERVH_int	chr13_56152363_56158248	501	1	0.633437	0.877428	0.962389
TCGA-LUSC	ERV_1960237_LTR7Y_HERVH_int	chr2_57420632_57425844	501	2	0.42751	0.87851	0.982718
TCGA-LUSC	ERV_1821110_LTR7_HERVH_int	chr19_20265775_20272103	501	1	0.615367	0.878425	0.960705
TCGA-LUSC	ERV_2801974_LTR7_HERVH_int	chr4_16999370_17005548	501	1	0.565769	0.867203	0.967547
TCGA-LUSC	ERV_2990214_LTR12C_HERV9NC_int	chr4_76963685_76972375	501	1	0.619572	0.871127	0.958813
TCGA-LUSC	ERV_2049291_HERVH_int_LTR7B	chr2_165152336_165158105	501	1	0.35629	0.888349	0.975834
TCGA-LUSC	ERV_1765980_HERVH_int_LTR7Y	chr18_26272991_26278856	501	2	0.743833	0.927312	0.949746
TCGA-LUSC	ERV_3495100_LTR7_HERVH_int	chr6_98227364_98233225	501	1	7.43e-29	1.39e-26	5.26e-26
TCGA-LUSC	ERV_1951461_LTR12C_HERV9NC_int	chr2_47326689_47335721	501	2	0.879745	0.956467	0.97857
TCGA-LUSC	ERV_3715813_HERVH_int_LTR7Y	chr7_34339744_34345190	501	1	0.516825	0.840402	0.980997
TCGA-LUSC	ERV_3888924_LTR7_HERVH_int	chr8_115293927_115299966	501	7	0.117525	0.784901	0.746259
TCGA-LUSC	ERV_4286935_LTR7_HERVH_int	chrX_113701125_113707008	501	2	0.361627	0.878237	0.977221
TCGA-LUSC	ERV_1348467_LTR7_HERVH_int	chr15_36578029_36583105	501	4	0.820146	0.958545	0.975904
TCGA-LUSC	ERV_3537846_LTR7_HERVH_int	chr6_148960908_148966644	501	7	0.578041	0.857887	0.969794
TCGA-LUSC	ERV_2009627_LTR7_HERVH_int	chr2_118036329_118042104	501	2	0.266576	0.923142	0.953211
TCGA-LUSC	ERV_2078152_LTR7_HERVH_int	chr2_200044088_200050416	501	4	0.322767	0.900858	0.960165
TCGA-LUSC	ERV_3662727_LTR7_HERVH_int	chr7_122456783_122463053	501	2	0.392703	0.874232	0.97045
TCGA-LUSC	ERV_3311583_HERVH_int_LTR7Y	chr5_179842688_179847555	501	2	0.357748	0.880248	0.974175
TCGA-LUSC	ERV_3519492_HERVH_int_LTR7B	chr6_127169991_127175610	501	4	0.326092	0.883756	0.957979
TCGA-LUSC	ERV_2926441_LTR7_HERVH_int	chr4_167637276_167643218	501	2	0.563139	0.870305	0.972444
TCGA-LUSC	ERV_2809034_HERVH_int_LTR7Y	chr4_24324907_24329845	501	1	0.0482541	0.694116	0.484594
TCGA-LUSC	ERV_4266755_LTR7_HERVH_int	chrX_86936680_86942655	501	1	0.354016	0.906862	0.977166
TCGA-LUSC	ERV_3057597_LTR7_HERVH_int	chr5_7262450_7269451	501	6	0.78191	0.943337	0.964447
TCGA-LUSC	ERV_3523147_LTR7_HERVH_int	chr6_131659940_131665705	501	4	0.352405	0.915274	0.976527
TCGA-LUSC	ERV_3012620_LTR7_HERVH_int	chr4_116896856_116902390	501	2	0.84096	0.953088	0.979276
TCGA-LUSC	ERV_3322670_LTR7_HERVH_int	chr6_16259243_16265136	501	1	0.928651	0.970155	0.984996
TCGA-LUSC	ERV_4060294_LTR7_HERVH_int	chr9_82752210_82758085	501	3	0.477408	0.858417	0.982573
TCGA-LUSC	ERV_1448997_LTR7_HERVH_int	chr16_60112439_60118505	501	2	0.267937	0.910986	0.953264
TCGA-LUSC	ERV_1359791_HERVH_int_LTR7Y	chr15_53719041_53724672	501	3	0.220422	0.936794	0.915301
TCGA-LUSC	ERV_3406547_LTR7_HERVH_int	chr6_160707643_160713370	501	3	0.431657	0.877389	0.982678
TCGA-LUSC	ERV_2497551_LTR7_HERVH_int	chr3_8218718_8224412	501	1	0.465527	0.879329	0.985331
TCGA-LUSC	ERV_2734541_LTR7_HERVH_int	chr3_115512330_115518030	501	2	0.74056	0.929428	0.948989
TCGA-LUSC	ERV_3259271_LTR7_HERVH_int	chr5_100319996_100325939	501	3	0.405981	0.853016	0.964545
TCGA-LUSC	ERV_1325723_LTR7_HERVH_int	chr15_88374338_88380257	501	3	0.769087	0.94618	0.953614
TCGA-LUSC	ERV_1112932_LTR7_HERVH_int	chr13_89165074_89171024	501	2	0.659449	0.874589	0.955763
TCGA-LUSC	ERV_4410309_LTR12C_HERV9NC_int	chrX_150718827_150731816	501	2	0.182405	0.947494	0.860952
TCGA-LUSC	ERV_1332662_LTR7_HERVH_int	chr15_95293978_95299702	501	2	0.155495	0.937988	0.837191
TCGA-LUSC	ERV_1153890_LTR7_HERVH_int	chr14_51359880_51363600	501	3	0.718555	0.926688	0.953583
TCGA-LUSC	ERV_2236810_LTR7_HERVH_int	chr2_204826665_204832368	501	1	0.473971	0.86051	0.981203
TCGA-LUSC	ERV_4180463_LTR7_HERVH_int	chr9_121247911_121253692	501	2	0.00121503	0.0568024	0.0391017
TCGA-LUSC	ERV_3321220_LTR7_HERVH_int	chr6_14297173_14303082	501	3	0.312463	0.912978	0.972412
TCGA-LUSC	ERV_2167468_LTR7_HERVH_int	chr2_81102924_81107286	501	4	0.0171806	0.535463	0.253414
TCGA-PRAD	ERV_2777479_LTR5_Hs_HERVK_int	chr3_185280336_185289515	500	168	0.504919	1	0.976729
TCGA-PRAD	ERV_1658025_LTR13_HERVK13_int	chr17_41400486_41412048	500	105	0.60725	1	0.959671
TCGA-PRAD	ERV_2427227_LTR5_Hs_HERVK_int	chr22_18926187_18935361	500	143	0.793086	1	0.968111
TCGA-PRAD	ERV_2732938_LTR5_Hs_HERVK_int	chr3_112743124_112752282	500	73	0.379386	1	0.974974
TCGA-PRAD	ERV_3697915_HERVK_int_LTR45C_LTR5_Hs	chr7_4616091_4631528	500	53	0.966206	0.966206	0.995741
TCGA-PRAD	ERV_3359297_LTR5_Hs_HERVK_int	chr6_78426662_78436083	500	60	0.307106	1	0.962085
TCGA-PRAD	ERV_3294085_LTR5_Hs_HERVK_int	chr5_156084717_156093896	500	12	0.621749	1	0.956953
TCGA-PRAD	ERV_2925064_LTR5_Hs_HERVK_int	chr4_165911535_165924068	500	29	0.48381	1	0.982891
TCGA-PRAD	ERV_1795165_HERVK_int_LTR5_Hs	chr19_385095_387637	500	43	0.274366	1	0.952211
TCGA-PRAD	ERV_2921236_LTR5_Hs_HERVK_int	chr4_161579938_161582093	500	25	0.267605	1	0.954481
TCGA-PRAD	ERV_3697923_HERVK_int_LTR5_Hs	chr7_4631624_4640031	500	35	0.82656	1	0.973717
TCGA-PRAD	ERV_3922921_LTR5_Hs_HERVK_int	chr8_7355397_7364859	500	27	0.686868	1	0.957289
TCGA-PRAD	ERV_1882163_LTR5_Hs_HERVK_int	chr19_28128498_28137361	500	29	0.551343	1	0.983251
TCGA-PRAD	ERV_3510352_LTR7_HERVH_int	chr6_115352957_115358798	500	1	0.913756	1	0.981698
TCGA-PRAD	ERV_3220357_LTR5_Hs_HERVK_int	chr5_30486760_30496205	500	7	0.764091	1	0.950749
TCGA-PRAD	ERV_2670442_LTR5_Hs_HERVK_int	chr3_9889346_9896256	500	5	0.841733	1	0.979371
TCGA-PRAD	ERV_2350539_LTR12C_HERV9NC_int	chr20_39538107_39539798	500	5	0.744244	1	0.949415
TCGA-PRAD	ERV_3965214_HERVH_int_LTR7Y	chr8_80298341_80303939	500	1	0.913756	1	0.983938
TCGA-PRAD	ERV_4003988_LTR5_Hs_HERVK_int	chr8_140472149_140475237	500	6	0.768469	1	0.953683
TCGA-PRAD	ERV_2425136_HERVH_int_LTR7Y	chr22_17092198_17096039	500	7	0.655846	1	0.959378
TCGA-PRAD	ERV_2602063_HERVH_int_LTR7Y	chr3_128678661_128684243	500	1	0.90068	1	0.980295
TCGA-PRAD	ERV_3085409_HERVK11_int_MER11C	chr5_40103011_40112883	500	16	0.615413	1	0.959718
TCGA-PRAD	ERV_3710500_HERVH_int_LTR7Y	chr7_26063820_26069442	500	1	0.882015	1	0.978021
TCGA-PRAD	ERV_4388567_LTR7_HERVH_int	chrX_113835733_113841705	500	1	0.913756	1	0.982444
TCGA-PRAD	ERV_1919445_LTR7_HERVH_int	chr2_12766461_12772387	500	1	0.913756	1	0.98319
TCGA-PRAD	ERV_2908830_LTR7_HERVH_int	chr4_146753764_146759654	500	1	0.913756	0.984045	0.984687
TCGA-PRAD	ERV_4377030_LTR7_HERVH_int	chrX_93953819_93959649	500	1	0.913756	1	0.980954
TCGA-PRAD	ERV_2739772_LTR7_HERVH_int	chr3_124471425_124477034	500	1	0.794261	1	0.966214
TCGA-PRAD	ERV_2743865_HERVK11_int_MER11C	chr3_130162834_130172248	500	2	0.85968	1	0.981699
TCGA-PRAD	ERV_2113455_LTR7_HERVH_int	chr2_238515427_238521304	500	1	0.913756	1	0.978728
TCGA-PRAD	ERV_1476147_HERVH_int_LTR7Y	chr16_86311701_86314944	500	1	0.962812	1	0.996595
TCGA-PRAD	ERV_3721053_LTR7_HERVH_int	chr7_42910175_42916029	500	1	0.913756	1	0.979469
TCGA-PRAD	ERV_2374329_LTR5_Hs_HERVK_int	chr21_19933659_19941962	500	3	0.896785	1	0.979065
TCGA-PRAD	ERV_1962856_HERVH_int_LTR7Y	chr2_60644570_60649626	500	1	0.794261	1	0.967045
TCGA-PRAD	ERV_3701501_LTR7_HERVH_int	chr7_9393035_9398863	500	1	0.913756	1	0.980211
TCGA-PRAD	ERV_3890211_HERVH_int_LTR7Y	chr8_116827174_116831639	500	1	0.882015	1	0.977256
TCGA-PRAD	ERV_3272960_LTR7_HERVH_int	chr5_126175029_126181397	500	1	0.90068	1	0.981049
TCGA-PRAD	ERV_4071946_LTR7_HERVH_int	chr9_96109870_96115651	500	1	0.852258	1	0.982734
TCGA-PRAD	ERV_3032215_HERVH_int_LTR7Y	chr4_153662507_153668327	500	2	0.822436	1	0.974535
TCGA-PRAD	ERV_2990214_LTR12C_HERV9NC_int	chr4_76963685_76972375	500	10	0.638163	1	0.962342
TCGA-PRAD	ERV_3715813_HERVH_int_LTR7Y	chr7_34339744_34345190	500	2	0.962812	0.986295	0.995867
TCGA-PRAD	ERV_3519492_HERVH_int_LTR7B	chr6_127169991_127175610	500	1	0.882015	1	0.978788
TCGA-SKCM	ERV_2777479_LTR5_Hs_HERVK_int	chr3_185280336_185289515	470	165	0.898065	1	0.979708
TCGA-SKCM	ERV_1658025_LTR13_HERVK13_int	chr17_41400486_41412048	470	205	0.0492533	0.820889	0.487711
TCGA-SKCM	ERV_2427227_LTR5_Hs_HERVK_int	chr22_18926187_18935361	470	98	0.953082	0.992794	0.992327
TCGA-SKCM	ERV_2732938_LTR5_Hs_HERVK_int	chr3_112743124_112752282	470	90	0.459409	0.850757	0.984149
TCGA-SKCM	ERV_3697915_HERVK_int_LTR45C_LTR5_Hs	chr7_4616091_4631528	470	111	0.864004	1	0.9764
TCGA-SKCM	ERV_3359297_LTR5_Hs_HERVK_int	chr6_78426662_78436083	470	68	0.382126	0.909823	0.969696
TCGA-SKCM	ERV_3294085_LTR5_Hs_HERVK_int	chr5_156084717_156093896	470	49	0.576548	0.929916	0.969587
TCGA-SKCM	ERV_2925064_LTR5_Hs_HERVK_int	chr4_165911535_165924068	470	48	0.84233	1	0.97926
TCGA-SKCM	ERV_1795165_HERVK_int_LTR5_Hs	chr19_385095_387637	470	78	0.977707	0.977707	0.99815
TCGA-SKCM	ERV_2921236_LTR5_Hs_HERVK_int	chr4_161579938_161582093	470	39	0.318705	0.995955	0.964288
TCGA-SKCM	ERV_3697923_HERVK_int_LTR5_Hs	chr7_4631624_4640031	470	37	0.540215	0.900358	0.981956
TCGA-SKCM	ERV_3922921_LTR5_Hs_HERVK_int	chr8_7355397_7364859	470	36	0.690326	1	0.95646
TCGA-SKCM	ERV_1882163_LTR5_Hs_HERVK_int	chr19_28128498_28137361	470	17	0.124086	0.77554	0.741377
TCGA-SKCM	ERV_2939276_HERVH_int_LTR7Y	chr4_183735463_183740072	470	1	0.00224306	0.112153	0.0661704
TCGA-SKCM	ERV_4326325_HERVH_int_LTR7Y	chrX_4458515_4464374	470	1	0.821929	1	0.97475
TCGA-SKCM	ERV_3220357_LTR5_Hs_HERVK_int	chr5_30486760_30496205	470	16	0.123177	0.879835	0.742206
TCGA-SKCM	ERV_2670442_LTR5_Hs_HERVK_int	chr3_9889346_9896256	470	5	0.582839	0.910685	0.96301
TCGA-SKCM	ERV_2350539_LTR12C_HERV9NC_int	chr20_39538107_39539798	470	6	0.773076	1	0.956885
TCGA-SKCM	ERV_3880493_HERVH_int_LTR7B	chr8_105298140_105304346	470	1	0.90214	0.980587	0.978124
TCGA-SKCM	ERV_2809223_LTR7_HERVH_int	chr4_24502598_24508392	470	1	0.386173	0.804527	0.962713
TCGA-SKCM	ERV_3022495_LTR7_HERVH_int	chr4_136088590_136094284	470	1	0.90214	1	0.978874
TCGA-SKCM	ERV_2734688_HERVH_int_LTR7Y	chr3_115824204_115830088	470	5	0.220939	1	0.914763
TCGA-SKCM	ERV_1894170_HERVH_int_LTR7Y	chr19_43827663_43833544	470	4	0.895642	1	0.980084
TCGA-SKCM	ERV_3765011_HERVH_int_LTR7Y	chr7_112874486_112879376	470	1	0.252667	0.971796	0.972219
TCGA-SKCM	ERV_3368330_LTR7_HERVH_int	chr6_95263637_95269354	470	1	0.901474	1	0.978901
TCGA-SKCM	ERV_2602063_HERVH_int_LTR7Y	chr3_128678661_128684243	470	1	0.0727265	0.606054	0.602226
TCGA-SKCM	ERV_1006908_HERVH_int_LTR7Y	chr13_35373391_35377551	470	6	0.329886	0.916351	0.953304
TCGA-SKCM	ERV_3901930_LTR7_HERVH_int	chr8_128443948_128449709	470	1	0.702111	1	0.945046
TCGA-SKCM	ERV_3085409_HERVK11_int_MER11C	chr5_40103011_40112883	470	3	0.242165	1	0.949877
TCGA-SKCM	ERV_2436338_LTR7_HERVH_int	chr22_28138295_28141118	470	1	0.33433	0.879815	0.954457
TCGA-SKCM	ERV_1683202_LTR7_HERVH_int	chr17_74602070_74607604	470	34	0.0174507	0.436266	0.252144
TCGA-SKCM	ERV_3873633_HERVH_int_LTR7Y	chr8_98187257_98192974	470	1	0.306566	1	0.962523
TCGA-SKCM	ERV_3422480_LTR7_HERVH_int	chr6_12667402_12673246	470	1	0.245227	1	0.953961
TCGA-SKCM	ERV_2732601_LTR7_HERVH_int	chr3_112137259_112142243	470	1	0.466471	0.832983	0.98292
TCGA-SKCM	ERV_4062599_LTR7_HERVH_int	chr9_85498648_85504426	470	1	0.716848	1	0.953104
TCGA-SKCM	ERV_4075384_HERVH_int	chr9_99978858_99981814	470	1	0.721131	1	0.948117
TCGA-SKCM	ERV_2273687_LTR7_HERVH_int	chr20_13338527_13343351	470	2	0.154012	0.855622	0.838773
TCGA-SKCM	ERV_2888120_LTR7_HERVH_int	chr4_120914819_120920829	470	1	0.386173	0.877666	0.966115
TCGA-SKCM	ERV_1021404_LTR7_HERVH_int	chr13_51744002_51749142	470	1	0.0727265	0.727265	0.598725
TCGA-SKCM	ERV_2113455_LTR7_HERVH_int	chr2_238515427_238521304	470	1	0.484371	0.835123	0.977022
TCGA-SKCM	ERV_1919398_HERVH_int_LTR7Y	chr2_12709806_12715578	470	1	0.369895	0.924736	0.977184
TCGA-SKCM	ERV_2120594_LTR7_HERVH_int	chr2_8012837_8019033	470	2	0.2681	0.9575	0.951453
TCGA-SKCM	ERV_2374329_LTR5_Hs_HERVK_int	chr21_19933659_19941962	470	3	0.924403	0.983408	0.984177
TCGA-SKCM	ERV_1096515_LTR7_HERVH_int	chr13_56152363_56158248	470	1	0.970675	0.990485	0.997443
TCGA-SKCM	ERV_2049291_HERVH_int_LTR7B	chr2_165152336_165158105	470	1	0.386173	0.839506	0.964411
TCGA-SKCM	ERV_1765980_HERVH_int_LTR7Y	chr18_26272991_26278856	470	1	0.404039	0.808077	0.963163
TCGA-SKCM	ERV_4286935_LTR7_HERVH_int	chrX_113701125_113707008	470	1	0.319764	0.940483	0.963375
TCGA-SKCM	ERV_3012620_LTR7_HERVH_int	chr4_116896856_116902390	470	1	0.0500986	0.626232	0.489238
TCGA-SKCM	ERV_1112932_LTR7_HERVH_int	chr13_89165074_89171024	470	4	0.429333	0.82564	0.98054
TCGA-SKCM	ERV_3577322_LTR7_HERVH_int	chr7_24435864_24441619	470	1	0.81096	1	0.975632
TCGA-COAD	ERV_2777479_LTR5_Hs_HERVK_int	chr3_185280336_185289515	465	159	0.265411	0.779109	0.958728
TCGA-COAD	ERV_1658025_LTR13_HERVK13_int	chr17_41400486_41412048	465	19	0.863435	0.958202	0.978882
TCGA-COAD	ERV_2427227_LTR5_Hs_HERVK_int	chr22_18926187_18935361	465	142	0.469314	0.862779	0.981608
TCGA-COAD	ERV_2732938_LTR5_Hs_HERVK_int	chr3_112743124_112752282	465	89	0.647071	0.898984	0.96651
TCGA-COAD	ERV_3697915_HERVK_int_LTR45C_LTR5_Hs	chr7_4616091_4631528	465	70	0.0934227	0.548482	0.678393
TCGA-COAD	ERV_3359297_LTR5_Hs_HERVK_int	chr6_78426662_78436083	465	129	0.502523	0.862823	0.978779
TCGA-COAD	ERV_3294085_LTR5_Hs_HERVK_int	chr5_156084717_156093896	465	42	0.0987365	0.528531	0.688724
TCGA-COAD	ERV_2925064_LTR5_Hs_HERVK_int	chr4_165911535_165924068	465	12	0.205076	0.691184	0.899035
TCGA-COAD	ERV_2921236_LTR5_Hs_HERVK_int	chr4_161579938_161582093	465	40	0.903299	0.967062	0.977884
TCGA-COAD	ERV_3697923_HERVK_int_LTR5_Hs	chr7_4631624_4640031	465	46	0.293008	0.772861	0.958196
TCGA-COAD	ERV_3922921_LTR5_Hs_HERVK_int	chr8_7355397_7364859	465	26	0.973562	0.989878	0.998236
TCGA-COAD	ERV_1882163_LTR5_Hs_HERVK_int	chr19_28128498_28137361	465	45	0.342923	0.761122	0.967289
TCGA-COAD	ERV_2939276_HERVH_int_LTR7Y	chr4_183735463_183740072	465	27	0.62401	0.908559	0.956275
TCGA-COAD	ERV_3510352_LTR7_HERVH_int	chr6_115352957_115358798	465	49	0.689035	0.90219	0.957482
TCGA-COAD	ERV_4326325_HERVH_int_LTR7Y	chrX_4458515_4464374	465	124	0.209178	0.692188	0.905798
TCGA-COAD	ERV_1069516_HERVH_int_LTR7Y	chr13_109917438_109923506	465	19	0.201756	0.719991	0.898384
TCGA-COAD	ERV_3220357_LTR5_Hs_HERVK_int	chr5_30486760_30496205	465	14	0.190306	0.692714	0.872082
TCGA-COAD	ERV_2670442_LTR5_Hs_HERVK_int	chr3_9889346_9896256	465	5	0.328253	0.765923	0.954427
TCGA-COAD	ERV_3518020_HERVH_int_LTR7Y	chr6_125211553_125218933	465	51	0.858116	0.976107	0.98388
TCGA-COAD	ERV_2441692_HERVH_int_LTR7Y	chr22_32898741_32904499	465	38	0.314823	0.784901	0.971218
TCGA-COAD	ERV_2350539_LTR12C_HERV9NC_int	chr20_39538107_39539798	465	22	0.164498	0.665305	0.847017
TCGA-COAD	ERV_4385642_HERVH_int_LTR7Y	chrX_109109303_109114104	465	32	0.182455	0.677691	0.858328
TCGA-COAD	ERV_2072195_HERVH_int_LTR7Y	chr2_192995112_193000852	465	19	0.38015	0.777386	0.971648
TCGA-COAD	ERV_2336438_HERVH_int_LTR7B	chr20_19732693_19737443	465	26	0.038547	0.389753	0.416661
TCGA-COAD	ERV_3876194_LTR7_HERVH_int	chr8_100955923_100961839	465	22	0.167751	0.663709	0.836391
TCGA-COAD	ERV_3880493_HERVH_int_LTR7B	chr8_105298140_105304346	465	16	0.750657	0.923105	0.949893
TCGA-COAD	ERV_3326181_LTR7_HERVH_int	chr6_21361723_21367514	465	32	0.38023	0.768909	0.9701
TCGA-COAD	ERV_2809223_LTR7_HERVH_int	chr4_24502598_24508392	465	21	0.0854336	0.598036	0.643479
TCGA-COAD	ERV_3366549_LTR7_HERVH_int	chr6_91379924_91385184	465	9	0.0998192	0.51906	0.689483
TCGA-COAD	ERV_4201590_LTR7_HERVH_int	chrX_4809655_4815379	465	32	0.820875	0.951587	0.975952
TCGA-COAD	ERV_3112486_LTR7_HERVH_int	chr5_75653081_75658900	465	23	0.093532	0.531963	0.675721
TCGA-COAD	ERV_4066961_LTR7_HERVH_int	chr9_90025609_90031642	465	20	0.889948	0.958406	0.979151
TCGA-COAD	ERV_3965214_HERVH_int_LTR7Y	chr8_80298341_80303939	465	24	0.633925	0.908459	0.962098
TCGA-COAD	ERV_3022495_LTR7_HERVH_int	chr4_136088590_136094284	465	16	0.651577	0.898386	0.960076
TCGA-COAD	ERV_2734688_HERVH_int_LTR7Y	chr3_115824204_115830088	465	9	0.0873266	0.567623	0.650813
TCGA-COAD	ERV_4003988_LTR5_Hs_HERVK_int	chr8_140472149_140475237	465	10	0.860361	0.966579	0.979318
TCGA-COAD	ERV_4325625_HERVH_int_LTR7Y	chrX_3471183_3478202	465	19	0.281963	0.789498	0.955168
TCGA-COAD	ERV_1894170_HERVH_int_LTR7Y	chr19_43827663_43833544	465	11	0.8809	0.954308	0.978317
TCGA-COAD	ERV_3765011_HERVH_int_LTR7Y	chr7_112874486_112879376	465	14	0.319623	0.765413	0.965003
TCGA-COAD	ERV_3315937_LTR7_HERVH_int	chr6_6028043_6033869	465	15	0.286836	0.779165	0.955669
TCGA-COAD	ERV_3278710_HERVH_int_LTR7Y	chr5_135876632_135881082	465	10	0.782127	0.930373	0.963874
TCGA-COAD	ERV_3368330_LTR7_HERVH_int	chr6_95263637_95269354	465	9	0.849419	0.97229	0.981058
TCGA-COAD	ERV_2425136_HERVH_int_LTR7Y	chr22_17092198_17096039	465	8	0.662852	0.907061	0.955803
TCGA-COAD	ERV_1746613_HERVH_int_LTR7Y	chr18_70991850_70997625	465	16	0.732787	0.919774	0.951078
TCGA-COAD	ERV_2602063_HERVH_int_LTR7Y	chr3_128678661_128684243	465	7	0.353396	0.765691	0.97736
TCGA-COAD	ERV_1006908_HERVH_int_LTR7Y	chr13_35373391_35377551	465	28	0.0518635	0.429053	0.503005
TCGA-COAD	ERV_3901930_LTR7_HERVH_int	chr8_128443948_128449709	465	18	0.425195	0.806099	0.978986
TCGA-COAD	ERV_4284632_LTR7_HERVH_int	chrX_110787035_110792905	465	18	0.00110461	0.0335066	0.0381496
TCGA-COAD	ERV_4078006_LTR7_HERVH_int	chr9_102432063_102438218	465	10	0.0458815	0.39764	0.470784
TCGA-COAD	ERV_3085409_HERVK11_int_MER11C	chr5_40103011_40112883	465	2	0.0384928	0.412099	0.419276
TCGA-COAD	ERV_3710500_HERVH_int_LTR7Y	chr7_26063820_26069442	465	18	0.721416	0.91179	0.947612
TCGA-COAD	ERV_3783523_LTR7_HERVH_int	chr7_143234372_143239734	465	2	0.67724	0.899691	0.953252
TCGA-COAD	ERV_4388567_LTR7_HERVH_int	chrX_113835733_113841705	465	29	0.763425	0.914101	0.950756
TCGA-COAD	ERV_2436338_LTR7_HERVH_int	chr22_28138295_28141118	465	22	0.00182886	0.0475503	0.056297
TCGA-COAD	ERV_1143818_LTR7_HERVH_int	chr14_38659843_38665732	465	8	0.0942643	0.519882	0.677555
TCGA-COAD	ERV_1919445_LTR7_HERVH_int	chr2_12766461_12772387	465	14	0.0617437	0.468223	0.553348
TCGA-COAD	ERV_2126516_LTR7_HERVH_int	chr2_16973212_16978970	465	9	0.152701	0.646317	0.838081
TCGA-COAD	ERV_3385586_LTR7_HERVH_int	chr6_126022994_126028915	465	5	0.442996	0.831188	0.986292
TCGA-COAD	ERV_2638491_HERVH_int_LTR7Y	chr3_171294474_171299953	465	10	0.861666	0.962106	0.979229
TCGA-COAD	ERV_4333803_LTR7_HERVH_int	chrX_16197325_16202576	465	13	0.472149	0.859312	0.980299
TCGA-COAD	ERV_2999983_LTR7_HERVH_int	chr4_93360105_93365831	465	6	0.279501	0.79483	0.951378
TCGA-COAD	ERV_1683202_LTR7_HERVH_int	chr17_74602070_74607604	465	1	0.515385	0.868519	0.982214
TCGA-COAD	ERV_2908830_LTR7_HERVH_int	chr4_146753764_146759654	465	15	0.0292918	0.380794	0.348548
TCGA-COAD	ERV_3383444_LTR7_HERVH_int	chr6_121941568_121947476	465	14	0.00659478	0.133361	0.133403
TCGA-COAD	ERV_3001054_HERVH_int_LTR7B	chr4_95214448_95219734	465	10	0.240289	0.741232	0.945139
TCGA-COAD	ERV_3873633_HERVH_int_LTR7Y	chr8_98187257_98192974	465	9	0.150315	0.651363	0.834688
TCGA-COAD	ERV_3426694_LTR7_HERVH_int	chr6_16886216_16891878	465	33	0.599915	0.88768	0.962039
TCGA-COAD	ERV_4209410_LTR7_HERVH_int	chrX_12957984_12963663	465	24	0.973363	0.995236	0.998755
TCGA-COAD	ERV_3422480_LTR7_HERVH_int	chr6_12667402_12673246	465	29	0.570694	0.872826	0.967787
TCGA-COAD	ERV_2732601_LTR7_HERVH_int	chr3_112137259_112142243	465	3	0.998248	0.998248	1
TCGA-COAD	ERV_4062599_LTR7_HERVH_int	chr9_85498648_85504426	465	3	0.0172679	0.285706	0.252076
TCGA-COAD	ERV_1556232_HERVH_int_LTR7Y	chr17_11875073_11880282	465	2	0.550556	0.871315	0.98682
TCGA-COAD	ERV_1523813_HERVH_int_LTR7Y_LTR7	chr16_65309159_65312950	465	13	0.30944	0.782196	0.967257
TCGA-COAD	ERV_4072892_HERVH_int_LTR7B	chr9_97302153_97307791	465	2	0.32858	0.756981	0.953419
TCGA-COAD	ERV_4075384_HERVH_int	chr9_99978858_99981814	465	8	0.0100639	0.183163	0.180385
TCGA-COAD	ERV_1574727_HERVH_int_LTR7Y	chr17_32510210_32516013	465	10	0.0223722	0.339311	0.298859
TCGA-COAD	ERV_2656475_LTR7_HERVH_int	chr3_190637953_190643677	465	8	0.121952	0.569108	0.741131
TCGA-COAD	ERV_4377030_LTR7_HERVH_int	chrX_93953819_93959649	465	11	0.666034	0.904614	0.956496
TCGA-COAD	ERV_2739772_LTR7_HERVH_int	chr3_124471425_124477034	465	5	0.400653	0.784074	0.964839
TCGA-COAD	ERV_3298102_LTR7_HERVH_int	chr5_161702434_161708185	465	8	0.694369	0.896278	0.953663
TCGA-COAD	ERV_2743865_HERVK11_int_MER11C	chr3_130162834_130172248	465	1	0.578599	0.863156	0.966151
TCGA-COAD	ERV_2273687_LTR7_HERVH_int	chr20_13338527_13343351	465	10	0.874587	0.953143	0.976668
TCGA-COAD	ERV_2214485_LTR7_HERVH_int	chr2_166564062_166572708	465	4	0.369436	0.772842	0.977796
TCGA-COAD	ERV_1275360_HERVH_int_LTR7Y	chr15_35530830_35536057	465	4	0.0411509	0.374473	0.431628
TCGA-COAD	ERV_2888120_LTR7_HERVH_int	chr4_120914819_120920829	465	4	0.4745	0.85504	0.980865
TCGA-COAD	ERV_4018188_LTR7_HERVH_int	chr9_12948344_12954140	465	7	0.982058	0.987484	1
TCGA-COAD	ERV_1021404_LTR7_HERVH_int	chr13_51744002_51749142	465	3	0.863464	0.952428	0.978133
TCGA-COAD	ERV_1912291_LTR7_HERVH_int	chr2_5140902_5146867	465	3	0.446089	0.828452	0.990067
TCGA-COAD	ERV_2238619_LTR7_HERVH_int	chr2_207671564_207677377	465	7	0.687584	0.906814	0.957345
TCGA-COAD	ERV_1174455_HERVH_int_LTR7B	chr14_74170042_74175920	465	5	0.027186	0.380604	0.334743
TCGA-COAD	ERV_3852395_LTR7_HERVH_int	chr8_72587172_72592897	465	9	0.931101	0.968345	0.984644
TCGA-COAD	ERV_2113455_LTR7_HERVH_int	chr2_238515427_238521304	465	6	0.327118	0.773187	0.957022
TCGA-COAD	ERV_1919398_HERVH_int_LTR7Y	chr2_12709806_12715578	465	7	0.0333061	0.378857	0.38657
TCGA-COAD	ERV_4288999_HERVH_int_LTR7Y	chrX_116413286_116418861	465	7	0.150297	0.667174	0.837879
TCGA-COAD	ERV_4155259_HERVH_int_LTR7Y	chr9_85316477_85321205	465	16	0.0932723	0.585364	0.684319
TCGA-COAD	ERV_2908732_LTR7_HERVH_int	chr4_146619975_146624656	465	6	0.171865	0.665521	0.845004
TCGA-COAD	ERV_3006067_HERVH_int_LTR7Y	chr4_104474927_104480664	465	1	0.00570057	0.129688	0.122303
TCGA-COAD	ERV_1061899_LTR12C_HERV9NC_int	chr13_100729584_100737179	465	3	0.133701	0.608341	0.785565
TCGA-COAD	ERV_4327304_LTR7_HERVH_int	chrX_6190261_6195986	465	8	0.837113	0.964269	0.978013
TCGA-COAD	ERV_1476147_HERVH_int_LTR7Y	chr16_86311701_86314944	465	5	0.203767	0.699727	0.896067
TCGA-COAD	ERV_3721053_LTR7_HERVH_int	chr7_42910175_42916029	465	5	0.916948	0.964651	0.979184
TCGA-COAD	ERV_2120594_LTR7_HERVH_int	chr2_8012837_8019033	465	2	0.539375	0.876484	0.989319
TCGA-COAD	ERV_2374329_LTR5_Hs_HERVK_int	chr21_19933659_19941962	465	3	0.563841	0.877087	0.971289
TCGA-COAD	ERV_1962856_HERVH_int_LTR7Y	chr2_60644570_60649626	465	9	5.59e-05	0.00254354	0.00329821
TCGA-COAD	ERV_1528536_LTR7_HERVH_int	chr16_70650427_70655991	465	14	0.0855198	0.576467	0.64072
TCGA-COAD	ERV_2771217_LTR7_HERVH_int	chr3_176039407_176045168	465	6	0.101311	0.512181	0.693023
TCGA-COAD	ERV_1096756_LTR7_HERVH_int	chr13_56686545_56692393	465	7	0.569309	0.878086	0.968919
TCGA-COAD	ERV_3053047_HERVH_int_LTR7B	chr5_702586_708616	465	3	0.5722	0.867837	0.966869
TCGA-COAD	ERV_4317020_LTR7Y_HERVH_int_LTR7B	chrX_148397136_148401945	465	5	0.930662	0.973451	0.985652
TCGA-COAD	ERV_1171870_LTR7_HERVH_int	chr14_71590924_71596730	465	7	0.486831	0.868659	0.97642
TCGA-COAD	ERV_3873664_LTR7_HERVH_int	chr8_98212998_98218893	465	7	0.222459	0.69806	0.918372
TCGA-COAD	ERV_1024064_LTR7_HERVH_int	chr13_54842277_54844892	465	7	0.784568	0.927216	0.965202
TCGA-COAD	ERV_3971180_HERVH_int_LTR7Y	chr8_91102452_91108107	465	2	0.541939	0.872858	0.981312
TCGA-COAD	ERV_2226967_LTR7_HERVH_int	chr2_188422668_188430881	465	3	0.496424	0.868742	0.974947
TCGA-COAD	ERV_4391200_HERVH_int_LTR7Y	chrX_118451736_118457450	465	5	0.263852	0.800352	0.957987
TCGA-COAD	ERV_3701501_LTR7_HERVH_int	chr7_9393035_9398863	465	2	0.537528	0.881353	0.988494
TCGA-COAD	ERV_2093052_LTR7_HERVH_int	chr2_216787026_216792869	465	4	0.97465	0.985479	0.998628
TCGA-COAD	ERV_2961139_LTR7_HERVH_int	chr4_23724496_23729519	465	9	0.292365	0.782506	0.962765
TCGA-COAD	ERV_3126159_HERVH_int_LTR7Y	chr5_92159449_92165413	465	5	0.0400656	0.383786	0.42338
TCGA-COAD	ERV_2862405_LTR7_HERVH_int	chr4_88838903_88847173	465	2	0.556301	0.872817	0.980974
TCGA-COAD	ERV_3664272_LTR7_HERVH_int	chr7_124369211_124374796	465	7	0.34853	0.764246	0.969584
TCGA-COAD	ERV_3890211_HERVH_int_LTR7Y	chr8_116827174_116831639	465	10	0.677164	0.906205	0.954094
TCGA-COAD	ERV_3272960_LTR7_HERVH_int	chr5_126175029_126181397	465	7	0.410889	0.795551	0.966476
TCGA-COAD	ERV_4071946_LTR7_HERVH_int	chr9_96109870_96115651	465	2	0.639317	0.895043	0.962032
TCGA-COAD	ERV_3032215_HERVH_int_LTR7Y	chr4_153662507_153668327	465	5	0.787245	0.924378	0.965142
TCGA-COAD	ERV_2796868_LTR7_HERVH_int	chr4_11807908_11813569	465	3	0.273998	0.791548	0.953269
TCGA-COAD	ERV_3681883_LTR7_HERVH_int	chr7_143483941_143489308	465	1	0.110372	0.542912	0.726917
TCGA-COAD	ERV_2728150_HERVH_int_LTR7Y	chr3_104158772_104164632	465	5	0.868818	0.952559	0.978716
TCGA-COAD	ERV_2700836_LTR7_HERVH_int	chr3_54668511_54674234	465	1	0.716854	0.912359	0.952218
TCGA-COAD	ERV_4389674_LTR7_HERVH_int	chrX_115946416_115952216	465	2	0.316025	0.777252	0.970698
TCGA-COAD	ERV_4307710_LTR7_HERVH_int	chrX_137340820_137346516	465	7	0.712493	0.913195	0.950886
TCGA-COAD	ERV_1213075_HERVH_int_LTR7Y	chr14_31715568_31720379	465	10	0.909843	0.968371	0.982714
TCGA-COAD	ERV_4065070_LTR7_HERVH_int	chr9_88073235_88081859	465	3	0.521444	0.870667	0.979263
TCGA-COAD	ERV_1801750_HERVH_int_LTR7Y	chr19_5548587_5553258	465	3	0.216176	0.702573	0.913748
TCGA-COAD	ERV_4375869_HERVH_int_LTR7Y	chrX_91528082_91533803	465	2	0.0546088	0.432122	0.518967
TCGA-COAD	ERV_2781895_LTR7_HERVH_int	chr3_191613173_191618910	465	6	0.120911	0.579101	0.744393
TCGA-COAD	ERV_3661443_HERVH_int_LTR7Y	chr7_120955434_120961355	465	5	0.953866	0.980812	0.992413
TCGA-COAD	ERV_1008069_LTR7_HERVH_int	chr13_36890462_36896332	465	2	0.55007	0.878181	0.987197
TCGA-COAD	ERV_2923323_HERVH_int_LTR7B	chr4_164014322_164019074	465	2	0.0740617	0.539169	0.59586
TCGA-COAD	ERV_4178449_LTR7_HERVH_int	chr9_118601457_118607234	465	5	0.333142	0.748542	0.9588
TCGA-COAD	ERV_1966699_LTR7_HERVH_int	chr2_64479548_64484780	465	4	0.0934145	0.566715	0.68183
TCGA-COAD	ERV_1096515_LTR7_HERVH_int	chr13_56152363_56158248	465	1	8.26e-18	1.5e-15	3.9e-15
TCGA-COAD	ERV_2157049_LTR7_HERVH_int_LTR7B	chr2_64301943_64307067	465	3	0.284432	0.784342	0.954396
TCGA-COAD	ERV_1960237_LTR7Y_HERVH_int	chr2_57420632_57425844	465	5	0.175952	0.667149	0.853244
TCGA-COAD	ERV_1821110_LTR7_HERVH_int	chr19_20265775_20272103	465	1	0.355516	0.761221	0.975601
TCGA-COAD	ERV_2801974_LTR7_HERVH_int	chr4_16999370_17005548	465	4	0.383787	0.767574	0.970433
TCGA-COAD	ERV_2049291_HERVH_int_LTR7B	chr2_165152336_165158105	465	2	0.761084	0.923449	0.951187
TCGA-COAD	ERV_1765980_HERVH_int_LTR7Y	chr18_26272991_26278856	465	2	0.617502	0.906333	0.96086
TCGA-COAD	ERV_3495100_LTR7_HERVH_int	chr6_98227364_98233225	465	5	0.304974	0.781764	0.963936
TCGA-COAD	ERV_1951461_LTR12C_HERV9NC_int	chr2_47326689_47335721	465	2	0.218238	0.696829	0.908896
TCGA-COAD	ERV_3715813_HERVH_int_LTR7Y	chr7_34339744_34345190	465	3	0.913656	0.966775	0.985328
TCGA-COAD	ERV_3888924_LTR7_HERVH_int	chr8_115293927_115299966	465	2	0.858397	0.970362	0.983407
TCGA-COAD	ERV_4286935_LTR7_HERVH_int	chrX_113701125_113707008	465	2	0.395824	0.783043	0.964693
TCGA-COAD	ERV_3034200_LTR7_HERVH_int	chr4_157025074_157030467	465	4	0.667152	0.899419	0.956161
TCGA-COAD	ERV_2078152_LTR7_HERVH_int	chr2_200044088_200050416	465	2	0.793299	0.925516	0.967538
TCGA-COAD	ERV_3379763_HERVH_int_LTR7Y_LTR7	chr6_114743465_114749463	465	4	0.295579	0.768507	0.957759
TCGA-COAD	ERV_3662727_LTR7_HERVH_int	chr7_122456783_122463053	465	7	0.762097	0.918554	0.949937
TCGA-COAD	ERV_3311583_HERVH_int_LTR7Y	chr5_179842688_179847555	465	6	0.488748	0.863613	0.977496
TCGA-COAD	ERV_3519492_HERVH_int_LTR7B	chr6_127169991_127175610	465	1	0.745155	0.928892	0.948014
TCGA-COAD	ERV_2926441_LTR7_HERVH_int	chr4_167637276_167643218	465	2	0.264042	0.787798	0.956225
TCGA-COAD	ERV_2809034_HERVH_int_LTR7Y	chr4_24324907_24329845	465	3	0.0318625	0.386598	0.375977
TCGA-COAD	ERV_1101615_LTR7_HERVH_int	chr13_66715464_66721185	465	8	0.692505	0.900257	0.953879
TCGA-COAD	ERV_4266755_LTR7_HERVH_int	chrX_86936680_86942655	465	1	0.380037	0.785986	0.973115
TCGA-COAD	ERV_3057597_LTR7_HERVH_int	chr5_7262450_7269451	465	2	0.515116	0.876179	0.983025
TCGA-COAD	ERV_3012620_LTR7_HERVH_int	chr4_116896856_116902390	465	3	0.000801963	0.0291914	0.0298837
TCGA-COAD	ERV_3322670_LTR7_HERVH_int	chr6_16259243_16265136	465	1	0.635251	0.903248	0.962049
TCGA-COAD	ERV_4060294_LTR7_HERVH_int	chr9_82752210_82758085	465	1	0.367838	0.778449	0.982753
TCGA-COAD	ERV_1448997_LTR7_HERVH_int	chr16_60112439_60118505	465	2	0.628746	0.908189	0.960415
TCGA-COAD	ERV_3406547_LTR7_HERVH_int	chr6_160707643_160713370	465	1	0.947598	0.979902	0.991721
TCGA-COAD	ERV_2497551_LTR7_HERVH_int	chr3_8218718_8224412	465	3	0.157025	0.649512	0.835892
TCGA-COAD	ERV_2734541_LTR7_HERVH_int	chr3_115512330_115518030	465	1	0.578599	0.870289	0.967292
TCGA-COAD	ERV_3259271_LTR7_HERVH_int	chr5_100319996_100325939	465	1	0.748265	0.926423	0.947713
TCGA-COAD	ERV_1325723_LTR7_HERVH_int	chr15_88374338_88380257	465	4	0.318103	0.77193	0.968675
TCGA-COAD	ERV_1112932_LTR7_HERVH_int	chr13_89165074_89171024	465	2	1.64e-14	1.5e-12	4.66e-12
TCGA-COAD	ERV_4410309_LTR12C_HERV9NC_int	chrX_150718827_150731816	465	1	1.26e-08	7.62e-07	1.37e-06
TCGA-COAD	ERV_1332662_LTR7_HERVH_int	chr15_95293978_95299702	465	4	0.498152	0.863463	0.974286
TCGA-COAD	ERV_1153890_LTR7_HERVH_int	chr14_51359880_51363600	465	4	0.332707	0.756909	0.959498
TCGA-COAD	ERV_3577322_LTR7_HERVH_int	chr7_24435864_24441619	465	7	0.203393	0.711876	0.897211
TCGA-COAD	ERV_2236810_LTR7_HERVH_int	chr2_204826665_204832368	465	3	0.413749	0.792657	0.966781
TCGA-COAD	ERV_4180463_LTR7_HERVH_int	chr9_121247911_121253692	465	1	0.525481	0.869433	0.977768
TCGA-COAD	ERV_3321220_LTR7_HERVH_int	chr6_14297173_14303082	465	4	0.755006	0.922222	0.951993
TCGA-COAD	ERV_2167468_LTR7_HERVH_int	chr2_81102924_81107286	465	1	0.635251	0.896246	0.961021
TCGA-OV	ERV_2777479_LTR5_Hs_HERVK_int	chr3_185280336_185289515	379	24	0.104587	0.888993	0.708593
TCGA-OV	ERV_1658025_LTR13_HERVK13_int	chr17_41400486_41412048	379	47	0.824894	0.967117	0.972565
TCGA-OV	ERV_2427227_LTR5_Hs_HERVK_int	chr22_18926187_18935361	379	64	0.859197	0.942345	0.982733
TCGA-OV	ERV_2732938_LTR5_Hs_HERVK_int	chr3_112743124_112752282	379	39	0.638859	0.944401	0.962367
TCGA-OV	ERV_3697915_HERVK_int_LTR45C_LTR5_Hs	chr7_4616091_4631528	379	34	0.333553	0.945066	0.954163
TCGA-OV	ERV_3359297_LTR5_Hs_HERVK_int	chr6_78426662_78436083	379	64	0.145309	0.988102	0.826337
TCGA-OV	ERV_3294085_LTR5_Hs_HERVK_int	chr5_156084717_156093896	379	28	0.268483	0.912843	0.950431
TCGA-OV	ERV_2925064_LTR5_Hs_HERVK_int	chr4_165911535_165924068	379	9	0.961584	0.961584	0.997511
TCGA-OV	ERV_2921236_LTR5_Hs_HERVK_int	chr4_161579938_161582093	379	50	0.428933	1	0.98121
TCGA-OV	ERV_3697923_HERVK_int_LTR5_Hs	chr7_4631624_4640031	379	3	0.0949745	1	0.675798
TCGA-OV	ERV_3922921_LTR5_Hs_HERVK_int	chr8_7355397_7364859	379	28	0.675964	0.957616	0.954303
TCGA-OV	ERV_1882163_LTR5_Hs_HERVK_int	chr19_28128498_28137361	379	27	0.0128897	0.43825	0.21223
TCGA-OV	ERV_3510352_LTR7_HERVH_int	chr6_115352957_115358798	379	18	0.616408	0.997993	0.960212
TCGA-OV	ERV_3220357_LTR5_Hs_HERVK_int	chr5_30486760_30496205	379	14	0.8536	0.967413	0.982681
TCGA-OV	ERV_2670442_LTR5_Hs_HERVK_int	chr3_9889346_9896256	379	9	0.815815	1	0.974848
TCGA-OV	ERV_3880493_HERVH_int_LTR7B	chr8_105298140_105304346	379	1	0.863279	0.917234	0.980275
TCGA-OV	ERV_4201590_LTR7_HERVH_int	chrX_4809655_4815379	379	4	0.237225	0.896182	0.938296
TCGA-OV	ERV_3112486_LTR7_HERVH_int	chr5_75653081_75658900	379	1	0.484168	1	0.980805
TCGA-OV	ERV_4003988_LTR5_Hs_HERVK_int	chr8_140472149_140475237	379	4	0.617882	0.954908	0.959343
TCGA-OV	ERV_3368330_LTR7_HERVH_int	chr6_95263637_95269354	379	12	0.170432	0.827811	0.843815
TCGA-OV	ERV_1006908_HERVH_int_LTR7Y	chr13_35373391_35377551	379	2	0.52611	1	0.976372
TCGA-OV	ERV_4284632_LTR7_HERVH_int	chrX_110787035_110792905	379	3	0.178596	0.759035	0.854367
TCGA-OV	ERV_4078006_LTR7_HERVH_int	chr9_102432063_102438218	379	1	0.819302	0.994867	0.975721
TCGA-OV	ERV_1919445_LTR7_HERVH_int	chr2_12766461_12772387	379	2	0.278454	0.860675	0.959344
TCGA-OV	ERV_3385586_LTR7_HERVH_int	chr6_126022994_126028915	379	1	0.0547118	0.9301	0.516479
TCGA-OV	ERV_2999983_LTR7_HERVH_int	chr4_93360105_93365831	379	1	0.582872	1	0.961943
TCGA-OV	ERV_3001054_HERVH_int_LTR7B	chr4_95214448_95219734	379	1	0.165143	0.935813	0.847258
TCGA-OV	ERV_2732601_LTR7_HERVH_int	chr3_112137259_112142243	379	1	0.863279	0.889439	0.97949
TCGA-OV	ERV_2273687_LTR7_HERVH_int	chr20_13338527_13343351	379	2	0.586348	0.996792	0.962073
TCGA-OV	ERV_2214485_LTR7_HERVH_int	chr2_166564062_166572708	379	6	0.35231	0.921426	0.978178
TCGA-OV	ERV_1912291_LTR7_HERVH_int	chr2_5140902_5146867	379	3	0.812112	1	0.974535
TCGA-OV	ERV_3272960_LTR7_HERVH_int	chr5_126175029_126181397	379	1	0.580961	1	0.96328
TCGA-OV	ERV_4071946_LTR7_HERVH_int	chr9_96109870_96115651	379	1	0.740609	1	0.948194
TCGA-OV	ERV_4060294_LTR7_HERVH_int	chr9_82752210_82758085	379	1	0.484168	1	0.979404
TCGA-LIHC	ERV_2777479_LTR5_Hs_HERVK_int	chr3_185280336_185289515	369	123	0.175235	0.475639	0.852692
TCGA-LIHC	ERV_1658025_LTR13_HERVK13_int	chr17_41400486_41412048	369	86	0.00313954	0.0198837	0.0823256
TCGA-LIHC	ERV_2427227_LTR5_Hs_HERVK_int	chr22_18926187_18935361	369	68	0.123863	0.362061	0.743177
TCGA-LIHC	ERV_2732938_LTR5_Hs_HERVK_int	chr3_112743124_112752282	369	41	0.479188	0.910458	0.980535
TCGA-LIHC	ERV_3697915_HERVK_int_LTR45C_LTR5_Hs	chr7_4616091_4631528	369	63	0.729785	0.894575	0.951542
TCGA-LIHC	ERV_3359297_LTR5_Hs_HERVK_int	chr6_78426662_78436083	369	57	0.225097	0.534605	0.918551
TCGA-LIHC	ERV_3294085_LTR5_Hs_HERVK_int	chr5_156084717_156093896	369	41	0.00565356	0.0238706	0.123161
TCGA-LIHC	ERV_2925064_LTR5_Hs_HERVK_int	chr4_165911535_165924068	369	25	0.610982	0.967389	0.960212
TCGA-LIHC	ERV_1795165_HERVK_int_LTR5_Hs	chr19_385095_387637	369	26	0.557413	0.962805	0.980494
TCGA-LIHC	ERV_2921236_LTR5_Hs_HERVK_int	chr4_161579938_161582093	369	27	0.00731113	0.0277823	0.141816
TCGA-LIHC	ERV_3697923_HERVK_int_LTR5_Hs	chr7_4631624_4640031	369	30	0.879426	0.982888	0.978984
TCGA-LIHC	ERV_3922921_LTR5_Hs_HERVK_int	chr8_7355397_7364859	369	17	0.668413	0.907132	0.955069
TCGA-LIHC	ERV_1882163_LTR5_Hs_HERVK_int	chr19_28128498_28137361	369	16	0.00234882	0.017851	0.0678761
TCGA-LIHC	ERV_2939276_HERVH_int_LTR7Y	chr4_183735463_183740072	369	2	0.225	0.57	0.923479
TCGA-LIHC	ERV_3510352_LTR7_HERVH_int	chr6_115352957_115358798	369	3	0.743547	0.882963	0.950237
TCGA-LIHC	ERV_1069516_HERVH_int_LTR7Y	chr13_109917438_109923506	369	1	0.000215715	0.00273238	0.0105328
TCGA-LIHC	ERV_3220357_LTR5_Hs_HERVK_int	chr5_30486760_30496205	369	14	0.343633	0.725448	0.965446
TCGA-LIHC	ERV_2670442_LTR5_Hs_HERVK_int	chr3_9889346_9896256	369	20	0.0721917	0.228607	0.601315
TCGA-LIHC	ERV_2441692_HERVH_int_LTR7Y	chr22_32898741_32904499	369	4	0.0035875	0.019475	0.0891211
TCGA-LIHC	ERV_2350539_LTR12C_HERV9NC_int	chr20_39538107_39539798	369	3	0.0010503	0.00997782	0.0371805
TCGA-LIHC	ERV_4385642_HERVH_int_LTR7Y	chrX_109109303_109114104	369	6	0.336577	0.752348	0.957014
TCGA-LIHC	ERV_3366549_LTR7_HERVH_int	chr6_91379924_91385184	369	1	0.000215715	0.00409858	0.0101817
TCGA-LIHC	ERV_4201590_LTR7_HERVH_int	chrX_4809655_4815379	369	1	0.709455	0.898643	0.950415
TCGA-LIHC	ERV_4066961_LTR7_HERVH_int	chr9_90025609_90031642	369	1	0.466689	0.933378	0.980462
TCGA-LIHC	ERV_4003988_LTR5_Hs_HERVK_int	chr8_140472149_140475237	369	3	0.858733	0.988844	0.982996
TCGA-LIHC	ERV_3085409_HERVK11_int_MER11C	chr5_40103011_40112883	369	1	0.657334	0.925137	0.959572
TCGA-LIHC	ERV_4388567_LTR7_HERVH_int	chrX_113835733_113841705	369	2	0.952218	0.952218	0.992887
TCGA-LIHC	ERV_3873633_HERVH_int_LTR7Y	chr8_98187257_98192974	369	7	0.93359	0.958822	0.985804
TCGA-LIHC	ERV_2732601_LTR7_HERVH_int	chr3_112137259_112142243	369	1	0.621556	0.944766	0.957697
TCGA-LIHC	ERV_4018188_LTR7_HERVH_int	chr9_12948344_12954140	369	1	0.0499455	0.172539	0.491131
TCGA-LIHC	ERV_1061899_LTR12C_HERV9NC_int	chr13_100729584_100737179	369	2	0.00563579	0.02677	0.124692
TCGA-LIHC	ERV_2374329_LTR5_Hs_HERVK_int	chr21_19933659_19941962	369	1	0.593751	0.98098	0.965271
TCGA-LIHC	ERV_2771217_LTR7_HERVH_int	chr3_176039407_176045168	369	1	0.709455	0.929631	0.949517
TCGA-LIHC	ERV_2862405_LTR7_HERVH_int	chr4_88838903_88847173	369	1	0.896726	0.946544	0.979756
TCGA-LIHC	ERV_3664272_LTR7_HERVH_int	chr7_124369211_124374796	369	2	0.891427	0.967835	0.979256
TCGA-LIHC	ERV_3495100_LTR7_HERVH_int	chr6_98227364_98233225	369	1	0.654119	0.95602	0.957841
TCGA-LIHC	ERV_1359791_HERVH_int_LTR7Y	chr15_53719041_53724672	369	1	0.497611	0.900439	0.975924
TCGA-LIHC	ERV_4410309_LTR12C_HERV9NC_int	chrX_150718827_150731816	369	2	1.41e-13	5.35e-12	2.49e-11
TCGA-CESC	ERV_2777479_LTR5_Hs_HERVK_int	chr3_185280336_185289515	293	115	0.0930924	1	0.686556
TCGA-CESC	ERV_1658025_LTR13_HERVK13_int	chr17_41400486_41412048	293	147	0.156279	1	0.838222
TCGA-CESC	ERV_2427227_LTR5_Hs_HERVK_int	chr22_18926187_18935361	293	58	0.999417	1	1
TCGA-CESC	ERV_2732938_LTR5_Hs_HERVK_int	chr3_112743124_112752282	293	40	0.346514	1	0.96969
TCGA-CESC	ERV_3697915_HERVK_int_LTR45C_LTR5_Hs	chr7_4616091_4631528	293	50	0.651386	1	0.960794
TCGA-CESC	ERV_3359297_LTR5_Hs_HERVK_int	chr6_78426662_78436083	293	41	0.186613	1	0.857937
TCGA-CESC	ERV_3294085_LTR5_Hs_HERVK_int	chr5_156084717_156093896	293	54	0.0276399	0.773917	0.337397
TCGA-CESC	ERV_2925064_LTR5_Hs_HERVK_int	chr4_165911535_165924068	293	46	0.690538	0.957181	0.953952
TCGA-CESC	ERV_1795165_HERVK_int_LTR5_Hs	chr19_385095_387637	293	35	0.48005	1	0.980881
TCGA-CESC	ERV_2921236_LTR5_Hs_HERVK_int	chr4_161579938_161582093	293	26	0.460331	1	0.983151
TCGA-CESC	ERV_3697923_HERVK_int_LTR5_Hs	chr7_4631624_4640031	293	15	0.3198	1	0.961438
TCGA-CESC	ERV_3922921_LTR5_Hs_HERVK_int	chr8_7355397_7364859	293	17	0.79833	0.97188	0.969499
TCGA-CESC	ERV_1882163_LTR5_Hs_HERVK_int	chr19_28128498_28137361	293	15	0.447228	1	0.989492
TCGA-CESC	ERV_2939276_HERVH_int_LTR7Y	chr4_183735463_183740072	293	40	0.217956	1	0.910402
TCGA-CESC	ERV_3510352_LTR7_HERVH_int	chr6_115352957_115358798	293	19	0.255484	1	0.967288
TCGA-CESC	ERV_4326325_HERVH_int_LTR7Y	chrX_4458515_4464374	293	10	0.998361	1	1
TCGA-CESC	ERV_1069516_HERVH_int_LTR7Y	chr13_109917438_109923506	293	23	0.0651923	1	0.573368
TCGA-CESC	ERV_3220357_LTR5_Hs_HERVK_int	chr5_30486760_30496205	293	4	0.112358	1	0.736567
TCGA-CESC	ERV_2670442_LTR5_Hs_HERVK_int	chr3_9889346_9896256	293	10	0.5764	1	0.97049
TCGA-CESC	ERV_3518020_HERVH_int_LTR7Y	chr6_125211553_125218933	293	13	0.156365	1	0.83552
TCGA-CESC	ERV_2441692_HERVH_int_LTR7Y	chr22_32898741_32904499	293	9	0.4617	1	0.984588
TCGA-CESC	ERV_2350539_LTR12C_HERV9NC_int	chr20_39538107_39539798	293	2	0.492427	1	0.972492
TCGA-CESC	ERV_4385642_HERVH_int_LTR7Y	chrX_109109303_109114104	293	6	0.119265	1	0.750572
TCGA-CESC	ERV_2072195_HERVH_int_LTR7Y	chr2_192995112_193000852	293	12	0.720931	0.93454	0.950501
TCGA-CESC	ERV_2336438_HERVH_int_LTR7B	chr20_19732693_19737443	293	18	0.380791	1	0.969784
TCGA-CESC	ERV_3876194_LTR7_HERVH_int	chr8_100955923_100961839	293	6	0.30066	1	0.963199
TCGA-CESC	ERV_3880493_HERVH_int_LTR7B	chr8_105298140_105304346	293	4	0.406161	1	0.961746
TCGA-CESC	ERV_3326181_LTR7_HERVH_int	chr6_21361723_21367514	293	8	0.364246	1	0.978695
TCGA-CESC	ERV_2809223_LTR7_HERVH_int	chr4_24502598_24508392	293	6	0.650894	1	0.962072
TCGA-CESC	ERV_3366549_LTR7_HERVH_int	chr6_91379924_91385184	293	9	0.949272	1	0.992007
TCGA-CESC	ERV_4201590_LTR7_HERVH_int	chrX_4809655_4815379	293	4	0.960658	1	0.998013
TCGA-CESC	ERV_3112486_LTR7_HERVH_int	chr5_75653081_75658900	293	2	0.151705	1	0.839117
TCGA-CESC	ERV_4066961_LTR7_HERVH_int	chr9_90025609_90031642	293	7	0.795192	0.976552	0.966517
TCGA-CESC	ERV_3965214_HERVH_int_LTR7Y	chr8_80298341_80303939	293	5	0.554898	1	0.983399
TCGA-CESC	ERV_3022495_LTR7_HERVH_int	chr4_136088590_136094284	293	10	0.699485	0.932647	0.946009
TCGA-CESC	ERV_2734688_HERVH_int_LTR7Y	chr3_115824204_115830088	293	6	0.857809	0.976369	0.984326
TCGA-CESC	ERV_4003988_LTR5_Hs_HERVK_int	chr8_140472149_140475237	293	2	0.845285	0.969999	0.978679
TCGA-CESC	ERV_4325625_HERVH_int_LTR7Y	chrX_3471183_3478202	293	7	0.454189	1	0.984887
TCGA-CESC	ERV_1894170_HERVH_int_LTR7Y	chr19_43827663_43833544	293	9	0.0556127	1	0.521507
TCGA-CESC	ERV_3765011_HERVH_int_LTR7Y	chr7_112874486_112879376	293	7	0.457885	1	0.986858
TCGA-CESC	ERV_3315937_LTR7_HERVH_int	chr6_6028043_6033869	293	3	0.491526	1	0.974791
TCGA-CESC	ERV_3278710_HERVH_int_LTR7Y	chr5_135876632_135881082	293	8	0.912123	0.982286	0.984425
TCGA-CESC	ERV_3368330_LTR7_HERVH_int	chr6_95263637_95269354	293	5	0.140105	1	0.809748
TCGA-CESC	ERV_2425136_HERVH_int_LTR7Y	chr22_17092198_17096039	293	2	0.441508	1	0.986082
TCGA-CESC	ERV_1746613_HERVH_int_LTR7Y	chr18_70991850_70997625	293	3	0.384121	1	0.967822
TCGA-CESC	ERV_2602063_HERVH_int_LTR7Y	chr3_128678661_128684243	293	2	0.804859	0.971381	0.974085
TCGA-CESC	ERV_1006908_HERVH_int_LTR7Y	chr13_35373391_35377551	293	1	0.641255	1	0.963925
TCGA-CESC	ERV_3901930_LTR7_HERVH_int	chr8_128443948_128449709	293	1	0.566225	1	0.967159
TCGA-CESC	ERV_4284632_LTR7_HERVH_int	chrX_110787035_110792905	293	4	0.954351	1	0.992189
TCGA-CESC	ERV_4078006_LTR7_HERVH_int	chr9_102432063_102438218	293	4	0.756613	0.945766	0.95317
TCGA-CESC	ERV_3085409_HERVK11_int_MER11C	chr5_40103011_40112883	293	6	0.67105	0.958643	0.953067
TCGA-CESC	ERV_3710500_HERVH_int_LTR7Y	chr7_26063820_26069442	293	5	0.614833	1	0.961993
TCGA-CESC	ERV_3783523_LTR7_HERVH_int	chr7_143234372_143239734	293	5	0.586265	0.977108	0.963052
TCGA-CESC	ERV_4388567_LTR7_HERVH_int	chrX_113835733_113841705	293	2	0.817764	0.954058	0.97553
TCGA-CESC	ERV_2436338_LTR7_HERVH_int	chr22_28138295_28141118	293	2	0.754294	0.951361	0.952792
TCGA-CESC	ERV_1143818_LTR7_HERVH_int	chr14_38659843_38665732	293	4	0.348182	1	0.970524
TCGA-CESC	ERV_1919445_LTR7_HERVH_int	chr2_12766461_12772387	293	5	0.728395	0.927048	0.950606
TCGA-CESC	ERV_2126516_LTR7_HERVH_int	chr2_16973212_16978970	293	4	0.209249	1	0.903345
TCGA-CESC	ERV_3385586_LTR7_HERVH_int	chr6_126022994_126028915	293	1	0.518383	0.99416	0.982638
TCGA-CESC	ERV_2638491_HERVH_int_LTR7Y	chr3_171294474_171299953	293	4	0.292845	1	0.95988
TCGA-CESC	ERV_4333803_LTR7_HERVH_int	chrX_16197325_16202576	293	5	0.644739	1	0.967108
TCGA-CESC	ERV_2999983_LTR7_HERVH_int	chr4_93360105_93365831	293	2	0.211679	1	0.908295
TCGA-CESC	ERV_1683202_LTR7_HERVH_int	chr17_74602070_74607604	293	1	0.514916	1	0.987969
TCGA-CESC	ERV_2908830_LTR7_HERVH_int	chr4_146753764_146759654	293	1	9.4e-07	0.000131616	7.83e-05
TCGA-CESC	ERV_3383444_LTR7_HERVH_int	chr6_121941568_121947476	293	1	0.764459	0.947117	0.950372
TCGA-CESC	ERV_3001054_HERVH_int_LTR7B	chr4_95214448_95219734	293	2	0.427795	1	0.981778
TCGA-CESC	ERV_3873633_HERVH_int_LTR7Y	chr8_98187257_98192974	293	4	0.268543	1	0.948273
TCGA-CESC	ERV_2732601_LTR7_HERVH_int	chr3_112137259_112142243	293	2	0.688091	0.963327	0.957108
TCGA-CESC	ERV_1556232_HERVH_int_LTR7Y	chr17_11875073_11880282	293	6	0.837984	0.969568	0.978224
TCGA-CESC	ERV_1523813_HERVH_int_LTR7Y_LTR7	chr16_65309159_65312950	293	3	0.87237	0.954154	0.976502
TCGA-CESC	ERV_4072892_HERVH_int_LTR7B	chr9_97302153_97307791	293	4	0.377944	1	0.974806
TCGA-CESC	ERV_4075384_HERVH_int	chr9_99978858_99981814	293	2	0.805725	0.964115	0.97347
TCGA-CESC	ERV_1574727_HERVH_int_LTR7Y	chr17_32510210_32516013	293	4	0.217916	1	0.912925
TCGA-CESC	ERV_2656475_LTR7_HERVH_int	chr3_190637953_190643677	293	4	0.871131	0.960302	0.977434
TCGA-CESC	ERV_4377030_LTR7_HERVH_int	chrX_93953819_93959649	293	2	0.860282	0.955869	0.981595
TCGA-CESC	ERV_2739772_LTR7_HERVH_int	chr3_124471425_124477034	293	4	0.979106	1	0.998857
TCGA-CESC	ERV_3298102_LTR7_HERVH_int	chr5_161702434_161708185	293	1	0.000517917	0.0362542	0.0209534
TCGA-CESC	ERV_3542635_HERVH_int_LTR7Y_LTR7B	chr6_154243865_154248343	293	1	1	1	1
TCGA-CESC	ERV_2743865_HERVK11_int_MER11C	chr3_130162834_130172248	293	3	0.36229	1	0.977147
TCGA-CESC	ERV_2273687_LTR7_HERVH_int	chr20_13338527_13343351	293	1	0.805725	0.947912	0.974301
TCGA-CESC	ERV_2214485_LTR7_HERVH_int	chr2_166564062_166572708	293	2	0.283258	1	0.952715
TCGA-CESC	ERV_1275360_HERVH_int_LTR7Y	chr15_35530830_35536057	293	2	0.283258	1	0.954984
TCGA-CESC	ERV_3368022_LTR7_HERVH_int	chr6_94539874_94545493	293	5	0.914585	0.977419	0.978876
TCGA-CESC	ERV_2888120_LTR7_HERVH_int	chr4_120914819_120920829	293	2	0.579272	0.989002	0.965
TCGA-CESC	ERV_4018188_LTR7_HERVH_int	chr9_12948344_12954140	293	2	0.860282	0.971286	0.980016
TCGA-CESC	ERV_1021404_LTR7_HERVH_int	chr13_51744002_51749142	293	1	0.514916	1	0.98931
TCGA-CESC	ERV_2238619_LTR7_HERVH_int	chr2_207671564_207677377	293	2	0.653413	0.983633	0.958791
TCGA-CESC	ERV_1174455_HERVH_int_LTR7B	chr14_74170042_74175920	293	2	0.562298	1	0.974558
TCGA-CESC	ERV_3852395_LTR7_HERVH_int	chr8_72587172_72592897	293	1	0.652553	0.993015	0.958521
TCGA-CESC	ERV_2113455_LTR7_HERVH_int	chr2_238515427_238521304	293	1	0.514916	1	0.985299
TCGA-CESC	ERV_1919398_HERVH_int_LTR7Y	chr2_12709806_12715578	293	2	0.488984	1	0.976588
TCGA-CESC	ERV_4288999_HERVH_int_LTR7Y	chrX_116413286_116418861	293	2	0.396392	1	0.964418
TCGA-CESC	ERV_4155259_HERVH_int_LTR7Y	chr9_85316477_85321205	293	1	0.395168	1	0.96642
TCGA-CESC	ERV_2908732_LTR7_HERVH_int	chr4_146619975_146624656	293	5	0.722338	0.927774	0.947066
TCGA-CESC	ERV_3006067_HERVH_int_LTR7Y	chr4_104474927_104480664	293	3	0.963994	0.992347	0.996362
TCGA-CESC	ERV_4327304_LTR7_HERVH_int	chrX_6190261_6195986	293	3	0.415806	1	0.969986
TCGA-CESC	ERV_1476147_HERVH_int_LTR7Y	chr16_86311701_86314944	293	1	0.669105	0.975778	0.954131
TCGA-CESC	ERV_3721053_LTR7_HERVH_int	chr7_42910175_42916029	293	1	0.395168	1	0.968092
TCGA-CESC	ERV_1528536_LTR7_HERVH_int	chr16_70650427_70655991	293	2	0.333198	1	0.957016
TCGA-CESC	ERV_2771217_LTR7_HERVH_int	chr3_176039407_176045168	293	2	0.720521	0.942738	0.950846
TCGA-CESC	ERV_1096756_LTR7_HERVH_int	chr13_56686545_56692393	293	1	0.805725	0.955945	0.97264
TCGA-CESC	ERV_3053047_HERVH_int_LTR7B	chr5_702586_708616	293	2	0.686418	0.970691	0.958548
TCGA-CESC	ERV_4317020_LTR7Y_HERVH_int_LTR7B	chrX_148397136_148401945	293	2	0.327403	1	0.955882
TCGA-CESC	ERV_1171870_LTR7_HERVH_int	chr14_71590924_71596730	293	2	0.407769	1	0.96394
TCGA-CESC	ERV_1024064_LTR7_HERVH_int	chr13_54842277_54844892	293	1	0.579272	1	0.963866
TCGA-CESC	ERV_2226967_LTR7_HERVH_int	chr2_188422668_188430881	293	1	0.395168	1	0.964754
TCGA-CESC	ERV_4391200_HERVH_int_LTR7Y	chrX_118451736_118457450	293	1	0.579272	1	0.961606
TCGA-CESC	ERV_3701501_LTR7_HERVH_int	chr7_9393035_9398863	293	1	0.369286	1	0.97923
TCGA-CESC	ERV_2093052_LTR7_HERVH_int	chr2_216787026_216792869	293	2	0.266016	1	0.953616
TCGA-CESC	ERV_3126159_HERVH_int_LTR7Y	chr5_92159449_92165413	293	2	0.396392	1	0.962764
TCGA-CESC	ERV_2862405_LTR7_HERVH_int	chr4_88838903_88847173	293	1	0.652553	1	0.959517
TCGA-CESC	ERV_3664272_LTR7_HERVH_int	chr7_124369211_124374796	293	2	0.384121	1	0.966103
TCGA-CESC	ERV_3890211_HERVH_int_LTR7Y	chr8_116827174_116831639	293	1	0.69691	0.938147	0.951614
TCGA-CESC	ERV_3272960_LTR7_HERVH_int	chr5_126175029_126181397	293	1	0.579272	1	0.966136
TCGA-CESC	ERV_4071946_LTR7_HERVH_int	chr9_96109870_96115651	293	1	0.237098	1	0.940423
TCGA-CESC	ERV_2796868_LTR7_HERVH_int	chr4_11807908_11813569	293	4	0.00483621	0.169268	0.112264
TCGA-CESC	ERV_2728150_HERVH_int_LTR7Y	chr3_104158772_104164632	293	1	0.71365	0.942557	0.951534
TCGA-CESC	ERV_4307710_LTR7_HERVH_int	chrX_137340820_137346516	293	2	0.31397	1	0.970701
TCGA-CESC	ERV_1213075_HERVH_int_LTR7Y	chr14_31715568_31720379	293	1	0.000517917	0.0241694	0.0215697
TCGA-CESC	ERV_1801750_HERVH_int_LTR7Y	chr19_5548587_5553258	293	2	0.458406	1	0.984982
TCGA-CESC	ERV_1008069_LTR7_HERVH_int	chr13_36890462_36896332	293	2	0.478125	1	0.981195
TCGA-CESC	ERV_1966699_LTR7_HERVH_int	chr2_64479548_64484780	293	1	0.669105	0.986049	0.952213
TCGA-CESC	ERV_2157049_LTR7_HERVH_int_LTR7B	chr2_64301943_64307067	293	4	0.651913	1	0.959573
TCGA-CESC	ERV_1960237_LTR7Y_HERVH_int	chr2_57420632_57425844	293	1	0.523019	0.989495	0.977038
TCGA-CESC	ERV_2801974_LTR7_HERVH_int	chr4_16999370_17005548	293	1	0.579272	0.977086	0.962735
TCGA-CESC	ERV_2049291_HERVH_int_LTR7B	chr2_165152336_165158105	293	1	0.109784	1	0.726423
TCGA-CESC	ERV_1765980_HERVH_int_LTR7Y	chr18_26272991_26278856	293	2	0.860282	0.963516	0.980805
TCGA-CESC	ERV_4286935_LTR7_HERVH_int	chrX_113701125_113707008	293	2	0.960731	0.996314	0.997357
TCGA-CESC	ERV_3034200_LTR7_HERVH_int	chr4_157025074_157030467	293	3	0.896273	0.972699	0.980017
TCGA-CESC	ERV_1348467_LTR7_HERVH_int	chr15_36578029_36583105	293	2	0.482971	1	0.98401
TCGA-CESC	ERV_3662727_LTR7_HERVH_int	chr7_122456783_122463053	293	2	0.483111	1	0.98288
TCGA-CESC	ERV_3311583_HERVH_int_LTR7Y	chr5_179842688_179847555	293	1	0.669105	0.996539	0.953171
TCGA-CESC	ERV_3519492_HERVH_int_LTR7B	chr6_127169991_127175610	293	1	0.514916	1	0.983969
TCGA-CESC	ERV_2809034_HERVH_int_LTR7Y	chr4_24324907_24329845	293	2	0.391147	1	0.971692
TCGA-CESC	ERV_1101615_LTR7_HERVH_int	chr13_66715464_66721185	293	1	0.28793	1	0.957063
TCGA-CESC	ERV_3322670_LTR7_HERVH_int	chr6_16259243_16265136	293	1	0.514916	1	0.986632
TCGA-CESC	ERV_3259271_LTR7_HERVH_int	chr5_100319996_100325939	293	1	0.69691	0.947256	0.950697
TCGA-CESC	ERV_1153890_LTR7_HERVH_int	chr14_51359880_51363600	293	1	0.69691	0.956542	0.952533
TCGA-CESC	ERV_3577322_LTR7_HERVH_int	chr7_24435864_24441619	293	1	0.306327	1	0.963908
TCGA-CESC	ERV_2236810_LTR7_HERVH_int	chr2_204826665_204832368	293	1	0.669105	0.965718	0.955093
TCGA-KIRP	ERV_2777479_LTR5_Hs_HERVK_int	chr3_185280336_185289515	287	102	0.250944	1	0.970863
TCGA-KIRP	ERV_1658025_LTR13_HERVK13_int	chr17_41400486_41412048	287	50	0.879931	1	0.978009
TCGA-KIRP	ERV_2427227_LTR5_Hs_HERVK_int	chr22_18926187_18935361	287	135	0.822596	0.987116	0.97391
TCGA-KIRP	ERV_2732938_LTR5_Hs_HERVK_int	chr3_112743124_112752282	287	85	0.401021	1	0.964084
TCGA-KIRP	ERV_3697915_HERVK_int_LTR45C_LTR5_Hs	chr7_4616091_4631528	287	15	0.996392	1	1
TCGA-KIRP	ERV_3359297_LTR5_Hs_HERVK_int	chr6_78426662_78436083	287	66	0.32741	1	0.953934
TCGA-KIRP	ERV_3294085_LTR5_Hs_HERVK_int	chr5_156084717_156093896	287	19	0.401467	1	0.96189
TCGA-KIRP	ERV_2925064_LTR5_Hs_HERVK_int	chr4_165911535_165924068	287	9	0.0604854	0.622136	0.549021
TCGA-KIRP	ERV_1795165_HERVK_int_LTR5_Hs	chr19_385095_387637	287	6	0.708319	1	0.950692
TCGA-KIRP	ERV_2921236_LTR5_Hs_HERVK_int	chr4_161579938_161582093	287	19	0.478737	1	0.98103
TCGA-KIRP	ERV_3697923_HERVK_int_LTR5_Hs	chr7_4631624_4640031	287	28	0.726972	1	0.949624
TCGA-KIRP	ERV_3922921_LTR5_Hs_HERVK_int	chr8_7355397_7364859	287	14	0.376927	1	0.979318
TCGA-KIRP	ERV_1882163_LTR5_Hs_HERVK_int	chr19_28128498_28137361	287	29	0.665814	1	0.957151
TCGA-KIRP	ERV_3510352_LTR7_HERVH_int	chr6_115352957_115358798	287	2	0.645184	1	0.966752
TCGA-KIRP	ERV_4326325_HERVH_int_LTR7Y	chrX_4458515_4464374	287	5	0.719711	1	0.950663
TCGA-KIRP	ERV_1069516_HERVH_int_LTR7Y	chr13_109917438_109923506	287	1	1	1	1
TCGA-KIRP	ERV_3220357_LTR5_Hs_HERVK_int	chr5_30486760_30496205	287	16	0.469595	1	0.980747
TCGA-KIRP	ERV_2670442_LTR5_Hs_HERVK_int	chr3_9889346_9896256	287	14	0.824214	0.972843	0.972573
TCGA-KIRP	ERV_3518020_HERVH_int_LTR7Y	chr6_125211553_125218933	287	1	1	1	1
TCGA-KIRP	ERV_2441692_HERVH_int_LTR7Y	chr22_32898741_32904499	287	1	1	1	1
TCGA-KIRP	ERV_2350539_LTR12C_HERV9NC_int	chr20_39538107_39539798	287	16	0.520011	1	0.981781
TCGA-KIRP	ERV_4385642_HERVH_int_LTR7Y	chrX_109109303_109114104	287	1	0.489016	1	0.973904
TCGA-KIRP	ERV_2072195_HERVH_int_LTR7Y	chr2_192995112_193000852	287	1	0.578432	1	0.968156
TCGA-KIRP	ERV_3876194_LTR7_HERVH_int	chr8_100955923_100961839	287	1	0.175987	1	0.850502
TCGA-KIRP	ERV_3880493_HERVH_int_LTR7B	chr8_105298140_105304346	287	4	0.453772	1	0.987006
TCGA-KIRP	ERV_3326181_LTR7_HERVH_int	chr6_21361723_21367514	287	2	0.811924	1	0.975136
TCGA-KIRP	ERV_2809223_LTR7_HERVH_int	chr4_24502598_24508392	287	1	0.657381	1	0.958653
TCGA-KIRP	ERV_3366549_LTR7_HERVH_int	chr6_91379924_91385184	287	1	1	1	1
TCGA-KIRP	ERV_3112486_LTR7_HERVH_int	chr5_75653081_75658900	287	5	0.41295	1	0.968108
TCGA-KIRP	ERV_3965214_HERVH_int_LTR7Y	chr8_80298341_80303939	287	1	1	1	1
TCGA-KIRP	ERV_4003988_LTR5_Hs_HERVK_int	chr8_140472149_140475237	287	7	0.0559863	0.671836	0.521557
TCGA-KIRP	ERV_3765011_HERVH_int_LTR7Y	chr7_112874486_112879376	287	1	0.00119618	0.0287084	0.0403284
TCGA-KIRP	ERV_3278710_HERVH_int_LTR7Y	chr5_135876632_135881082	287	1	0.604763	1	0.962184
TCGA-KIRP	ERV_2425136_HERVH_int_LTR7Y	chr22_17092198_17096039	287	12	0.227008	1	0.92104
TCGA-KIRP	ERV_1746613_HERVH_int_LTR7Y	chr18_70991850_70997625	287	1	1	1	1
TCGA-KIRP	ERV_2602063_HERVH_int_LTR7Y	chr3_128678661_128684243	287	3	0.447988	1	0.989626
TCGA-KIRP	ERV_4284632_LTR7_HERVH_int	chrX_110787035_110792905	287	2	0.631952	1	0.963234
TCGA-KIRP	ERV_3085409_HERVK11_int_MER11C	chr5_40103011_40112883	287	1	0.721014	1	0.949726
TCGA-KIRP	ERV_1919445_LTR7_HERVH_int	chr2_12766461_12772387	287	1	0.604763	1	0.964352
TCGA-KIRP	ERV_4209410_LTR7_HERVH_int	chrX_12957984_12963663	287	1	0.657381	1	0.957666
TCGA-KIRP	ERV_1556232_HERVH_int_LTR7Y	chr17_11875073_11880282	287	1	0.00119618	0.0215313	0.0393906
TCGA-KIRP	ERV_4072892_HERVH_int_LTR7B	chr9_97302153_97307791	287	1	0.738769	1	0.951862
TCGA-KIRP	ERV_2743865_HERVK11_int_MER11C	chr3_130162834_130172248	287	2	0.735975	1	0.951727
TCGA-KIRP	ERV_2273687_LTR7_HERVH_int	chr20_13338527_13343351	287	1	0.700906	1	0.946123
TCGA-KIRP	ERV_2888120_LTR7_HERVH_int	chr4_120914819_120920829	287	1	0.760999	1	0.951921
TCGA-KIRP	ERV_4018188_LTR7_HERVH_int	chr9_12948344_12954140	287	1	0.760999	0.961262	0.952763
TCGA-KIRP	ERV_1919398_HERVH_int_LTR7Y	chr2_12709806_12715578	287	1	0.604763	1	0.965439
TCGA-KIRP	ERV_1061899_LTR12C_HERV9NC_int	chr13_100729584_100737179	287	4	0.325365	1	0.96183
TCGA-KIRP	ERV_3721053_LTR7_HERVH_int	chr7_42910175_42916029	287	1	0.760999	1	0.953606
TCGA-KIRP	ERV_2120594_LTR7_HERVH_int	chr2_8012837_8019033	287	1	0.000765557	0.0275601	0.0292981
TCGA-KIRP	ERV_2374329_LTR5_Hs_HERVK_int	chr21_19933659_19941962	287	4	0.526104	1	0.977642
TCGA-KIRP	ERV_1962856_HERVH_int_LTR7Y	chr2_60644570_60649626	287	5	0.52032	1	0.979752
TCGA-KIRP	ERV_1096756_LTR7_HERVH_int	chr13_56686545_56692393	287	1	0.760999	0.978427	0.95445
TCGA-KIRP	ERV_3053047_HERVH_int_LTR7B	chr5_702586_708616	287	2	0.456104	1	0.986019
TCGA-KIRP	ERV_4317020_LTR7Y_HERVH_int_LTR7B	chrX_148397136_148401945	287	1	0.592761	1	0.96477
TCGA-KIRP	ERV_3126159_HERVH_int_LTR7Y	chr5_92159449_92165413	287	1	1	1	1
TCGA-KIRP	ERV_2862405_LTR7_HERVH_int	chr4_88838903_88847173	287	1	0.730477	1	0.949821
TCGA-KIRP	ERV_4071946_LTR7_HERVH_int	chr9_96109870_96115651	287	1	1	1	1
TCGA-KIRP	ERV_3032215_HERVH_int_LTR7Y	chr4_153662507_153668327	287	3	0.520996	1	0.979721
TCGA-KIRP	ERV_2779015_LTR7_HERVH_int	chr3_187184087_187189808	287	1	0.0027158	0.0391076	0.0739535
TCGA-KIRP	ERV_4389674_LTR7_HERVH_int	chrX_115946416_115952216	287	1	0.730477	1	0.951569
TCGA-KIRP	ERV_1960237_LTR7Y_HERVH_int	chr2_57420632_57425844	287	1	0.738769	1	0.952729
TCGA-KIRP	ERV_1821110_LTR7_HERVH_int	chr19_20265775_20272103	287	1	0.721014	1	0.948843
TCGA-KIRP	ERV_2801974_LTR7_HERVH_int	chr4_16999370_17005548	287	1	0.730477	1	0.950694
TCGA-KIRP	ERV_3495100_LTR7_HERVH_int	chr6_98227364_98233225	287	1	0.489016	1	0.972537
TCGA-KIRP	ERV_1951461_LTR12C_HERV9NC_int	chr2_47326689_47335721	287	1	0.364228	1	0.980509
TCGA-KIRP	ERV_4286935_LTR7_HERVH_int	chrX_113701125_113707008	287	1	0.604763	1	0.963267
TCGA-KIRP	ERV_3311583_HERVH_int_LTR7Y	chr5_179842688_179847555	287	1	6.84e-05	0.00492538	0.00372561
TCGA-KIRP	ERV_3519492_HERVH_int_LTR7B	chr6_127169991_127175610	287	2	0.710012	1	0.949364
TCGA-KIRP	ERV_1448997_LTR7_HERVH_int	chr16_60112439_60118505	287	1	0.811924	0.990823	0.975964
TCGA-KIRP	ERV_2734541_LTR7_HERVH_int	chr3_115512330_115518030	287	1	0.760999	0.996217	0.955297
TCGA-KIRP	ERV_4180463_LTR7_HERVH_int	chr9_121247911_121253692	287	1	1	1	1
TCGA-PAAD	ERV_2777479_LTR5_Hs_HERVK_int	chr3_185280336_185289515	177	65	0.661866	0.878684	0.956328
TCGA-PAAD	ERV_1658025_LTR13_HERVK13_int	chr17_41400486_41412048	177	88	0.566718	0.793405	0.966835
TCGA-PAAD	ERV_2427227_LTR5_Hs_HERVK_int	chr22_18926187_18935361	177	48	0.809308	0.958719	0.975302
TCGA-PAAD	ERV_2732938_LTR5_Hs_HERVK_int	chr3_112743124_112752282	177	28	0.884774	0.973251	0.976492
TCGA-PAAD	ERV_3697915_HERVK_int_LTR45C_LTR5_Hs	chr7_4616091_4631528	177	27	0.051929	0.307579	0.500214
TCGA-PAAD	ERV_3359297_LTR5_Hs_HERVK_int	chr6_78426662_78436083	177	34	0.376743	0.828835	0.98064
TCGA-PAAD	ERV_3294085_LTR5_Hs_HERVK_int	chr5_156084717_156093896	177	28	0.458553	0.821129	0.983804
TCGA-PAAD	ERV_2925064_LTR5_Hs_HERVK_int	chr4_165911535_165924068	177	13	0.318387	0.845374	0.967461
TCGA-PAAD	ERV_1795165_HERVK_int_LTR5_Hs	chr19_385095_387637	177	8	0.265955	0.758464	0.955817
TCGA-PAAD	ERV_2921236_LTR5_Hs_HERVK_int	chr4_161579938_161582093	177	17	0.99668	1	1
TCGA-PAAD	ERV_3697923_HERVK_int_LTR5_Hs	chr7_4631624_4640031	177	15	0.392603	0.817039	0.971898
TCGA-PAAD	ERV_3922921_LTR5_Hs_HERVK_int	chr8_7355397_7364859	177	10	0.938165	1	0.987689
TCGA-PAAD	ERV_1882163_LTR5_Hs_HERVK_int	chr19_28128498_28137361	177	8	0.812819	0.948288	0.973732
TCGA-PAAD	ERV_3510352_LTR7_HERVH_int	chr6_115352957_115358798	177	5	0.168847	0.684273	0.838901
TCGA-PAAD	ERV_4326325_HERVH_int_LTR7Y	chrX_4458515_4464374	177	5	0.300308	0.825846	0.964253
TCGA-PAAD	ERV_1069516_HERVH_int_LTR7Y	chr13_109917438_109923506	177	3	0.421725	0.792021	0.975757
TCGA-PAAD	ERV_3220357_LTR5_Hs_HERVK_int	chr5_30486760_30496205	177	10	0.697169	0.852096	0.950137
TCGA-PAAD	ERV_2670442_LTR5_Hs_HERVK_int	chr3_9889346_9896256	177	12	0.376089	0.85173	0.984365
TCGA-PAAD	ERV_2441692_HERVH_int_LTR7Y	chr22_32898741_32904499	177	2	0.0664323	0.365378	0.573586
TCGA-PAAD	ERV_2350539_LTR12C_HERV9NC_int	chr20_39538107_39539798	177	1	0.521507	0.892356	0.978085
TCGA-PAAD	ERV_4385642_HERVH_int_LTR7Y	chrX_109109303_109114104	177	2	0.0149541	0.143933	0.227688
TCGA-PAAD	ERV_2072195_HERVH_int_LTR7Y	chr2_192995112_193000852	177	1	0.645832	0.872439	0.965679
TCGA-PAAD	ERV_2336438_HERVH_int_LTR7B	chr20_19732693_19737443	177	40	0.571008	0.785135	0.967161
TCGA-PAAD	ERV_3880493_HERVH_int_LTR7B	chr8_105298140_105304346	177	1	0.565368	0.853595	0.969202
TCGA-PAAD	ERV_3326181_LTR7_HERVH_int	chr6_21361723_21367514	177	2	0.198414	0.727518	0.894759
TCGA-PAAD	ERV_2809223_LTR7_HERVH_int	chr4_24502598_24508392	177	2	0.367391	0.884035	0.983414
TCGA-PAAD	ERV_3366549_LTR7_HERVH_int	chr6_91379924_91385184	177	2	0.0754386	0.363048	0.600119
TCGA-PAAD	ERV_4201590_LTR7_HERVH_int	chrX_4809655_4815379	177	1	0.855465	0.983147	0.983229
TCGA-PAAD	ERV_3965214_HERVH_int_LTR7Y	chr8_80298341_80303939	177	1	0.00547076	0.0702081	0.124945
TCGA-PAAD	ERV_3022495_LTR7_HERVH_int	chr4_136088590_136094284	177	2	0.00345961	0.0665974	0.0874786
TCGA-PAAD	ERV_2734688_HERVH_int_LTR7Y	chr3_115824204_115830088	177	1	0.0340095	0.218227	0.385259
TCGA-PAAD	ERV_4003988_LTR5_Hs_HERVK_int	chr8_140472149_140475237	177	2	0.122782	0.556131	0.74299
TCGA-PAAD	ERV_1894170_HERVH_int_LTR7Y	chr19_43827663_43833544	177	2	0.961593	1	0.99679
TCGA-PAAD	ERV_3765011_HERVH_int_LTR7Y	chr7_112874486_112879376	177	5	0.0709516	0.364218	0.601602
TCGA-PAAD	ERV_3315937_LTR7_HERVH_int	chr6_6028043_6033869	177	2	0.997956	1	1
TCGA-PAAD	ERV_3278710_HERVH_int_LTR7Y	chr5_135876632_135881082	177	1	0.320165	0.795249	0.958465
TCGA-PAAD	ERV_3368330_LTR7_HERVH_int	chr6_95263637_95269354	177	2	0.0325554	0.250677	0.380979
TCGA-PAAD	ERV_1746613_HERVH_int_LTR7Y	chr18_70991850_70997625	177	1	0.418325	0.805276	0.972657
TCGA-PAAD	ERV_1006908_HERVH_int_LTR7Y	chr13_35373391_35377551	177	1	1	1	1
TCGA-PAAD	ERV_3901930_LTR7_HERVH_int	chr8_128443948_128449709	177	2	0.99366	1	1
TCGA-PAAD	ERV_4284632_LTR7_HERVH_int	chrX_110787035_110792905	177	1	0.565368	0.806173	0.970377
TCGA-PAAD	ERV_4078006_LTR7_HERVH_int	chr9_102432063_102438218	177	3	0.392825	0.795988	0.96906
TCGA-PAAD	ERV_3085409_HERVK11_int_MER11C	chr5_40103011_40112883	177	1	0.257982	0.827691	0.963857
TCGA-PAAD	ERV_3710500_HERVH_int_LTR7Y	chr7_26063820_26069442	177	2	0.69028	0.871337	0.957333
TCGA-PAAD	ERV_1919445_LTR7_HERVH_int	chr2_12766461_12772387	177	1	0.257982	0.794583	0.961321
TCGA-PAAD	ERV_2126516_LTR7_HERVH_int	chr2_16973212_16978970	177	1	0.456855	0.837567	0.986138
TCGA-PAAD	ERV_2638491_HERVH_int_LTR7Y	chr3_171294474_171299953	177	5	0.883175	0.985572	0.97625
TCGA-PAAD	ERV_4333803_LTR7_HERVH_int	chrX_16197325_16202576	177	4	0.558749	0.878034	0.981623
TCGA-PAAD	ERV_2908830_LTR7_HERVH_int	chr4_146753764_146759654	177	1	0.565368	0.837179	0.96803
TCGA-PAAD	ERV_3001054_HERVH_int_LTR7B	chr4_95214448_95219734	177	3	0.552125	0.885701	0.98094
TCGA-PAAD	ERV_4209410_LTR7_HERVH_int	chrX_12957984_12963663	177	2	0.000690379	0.0531592	0.0271549
TCGA-PAAD	ERV_1523813_HERVH_int_LTR7Y_LTR7	chr16_65309159_65312950	177	2	0.760205	0.914622	0.955995
TCGA-PAAD	ERV_2656475_LTR7_HERVH_int	chr3_190637953_190643677	177	1	0.565368	0.821383	0.971554
TCGA-PAAD	ERV_2739772_LTR7_HERVH_int	chr3_124471425_124477034	177	4	0.00201738	0.0517795	0.060779
TCGA-PAAD	ERV_2214485_LTR7_HERVH_int	chr2_166564062_166572708	177	1	0.320165	0.821757	0.960495
TCGA-PAAD	ERV_4018188_LTR7_HERVH_int	chr9_12948344_12954140	177	2	0.155224	0.664012	0.838918
TCGA-PAAD	ERV_1174455_HERVH_int_LTR7B	chr14_74170042_74175920	177	1	0.402016	0.793724	0.961579
TCGA-PAAD	ERV_4155259_HERVH_int_LTR7Y	chr9_85316477_85321205	177	1	0.537691	0.900048	0.98751
TCGA-PAAD	ERV_2908732_LTR7_HERVH_int	chr4_146619975_146624656	177	1	0.486202	0.850854	0.97793
TCGA-PAAD	ERV_3721053_LTR7_HERVH_int	chr7_42910175_42916029	177	1	0.565368	0.870666	0.972735
TCGA-PAAD	ERV_1528536_LTR7_HERVH_int	chr16_70650427_70655991	177	1	0.212698	0.744442	0.907168
TCGA-PAAD	ERV_2771217_LTR7_HERVH_int	chr3_176039407_176045168	177	1	0.690567	0.85764	0.953064
TCGA-PAAD	ERV_3053047_HERVH_int_LTR7B	chr5_702586_708616	177	1	0.000997949	0.038421	0.0362332
TCGA-PAAD	ERV_4317020_LTR7Y_HERVH_int_LTR7B	chrX_148397136_148401945	177	2	0.0242897	0.207812	0.315543
TCGA-PAAD	ERV_3971180_HERVH_int_LTR7Y	chr8_91102452_91108107	177	1	0.385779	0.825138	0.966836
TCGA-PAAD	ERV_4391200_HERVH_int_LTR7Y	chrX_118451736_118457450	177	1	0.371543	0.866935	0.976077
TCGA-PAAD	ERV_4071946_LTR7_HERVH_int	chr9_96109870_96115651	177	2	0.00866113	0.0952725	0.161371
TCGA-PAAD	ERV_2796868_LTR7_HERVH_int	chr4_11807908_11813569	177	2	0.261817	0.775382	0.957967
TCGA-PAAD	ERV_1213075_HERVH_int_LTR7Y	chr14_31715568_31720379	177	1	0.212698	0.712075	0.909909
TCGA-PAAD	ERV_4375869_HERVH_int_LTR7Y	chrX_91528082_91533803	177	1	0.0340095	0.238066	0.388366
TCGA-PAAD	ERV_3661443_HERVH_int_LTR7Y	chr7_120955434_120961355	177	1	1	1	1
TCGA-PAAD	ERV_2923323_HERVH_int_LTR7B	chr4_164014322_164019074	177	2	0.672774	0.863394	0.954557
TCGA-PAAD	ERV_1951461_LTR12C_HERV9NC_int	chr2_47326689_47335721	177	1	0.670271	0.87476	0.952915
TCGA-PAAD	ERV_3715813_HERVH_int_LTR7Y	chr7_34339744_34345190	177	1	0.176148	0.678171	0.848388
TCGA-PAAD	ERV_3537846_LTR7_HERVH_int	chr6_148960908_148966644	177	1	0.877795	0.993974	0.977937
TCGA-PAAD	ERV_3519492_HERVH_int_LTR7B	chr6_127169991_127175610	177	1	0.53945	0.88378	0.988178
TCGA-PAAD	ERV_3577322_LTR7_HERVH_int	chr7_24435864_24441619	177	1	0.00547076	0.0842497	0.122962
